# Supplementary material for: Inference and reconstruction of the heimdallarchaeial ancestry of eukaryotes
Source: Nature. 2023 Jun 14;618(7967):992–9. doi: 10.1038/s41586-023-06186-2 (PMC10307638; doi:10.1038/s41586-023-06186-2)
Supplement: Supplementary file 4 — MAG-related metadata containing sampling site information, statistics related to Asgard archaea MAGs and taxonomy information. [file 41586_2023_6186_MOESM4_ESM.xlsx]

## Sheet: SamplingDataNewBins
Group	MAG name used in this study	Alternative_name	environment_type	depth (cm)	temperature	geo_loc_name	site_specification	Sample abbreviation	collection_date	lat-lon	BioProject ID	BioSample ID	WGS/Assembly accession numbers	Raw reads accession numbers	related_paper
Candidatus Baldrarchaeia	Baldrarchaeia_GBS02	B52_G15; Freyarchaeote_GBS02	Hydrothermal sediment	21-24	41.5	Mexico: Guaymas Basin, Gulf of California	G15 - Vent1b (intermediate)	GB 15	2009-11-30	27°00.9087N 111° 22.7932W	PRJNA417281	SAMN18753871	JAHKLJ000000000	SAMN08040336	Dombrowski et al. 2018
Candidatus Baldrarchaeia	Baldrarchaeia_GBS03	B40_G15; Freyarchaeote_GBS03	Hydrothermal sediment	21-24	41.5	Mexico: Guaymas Basin, Gulf of California	G15 - Vent1b (intermediate)	GB 15	2009-11-30	27°00.9087N 111° 22.7932W	PRJNA417281	SAMN18753872	JAHKLK000000000	SAMN08040336	Dombrowski et al. 2018
Candidatus Baldrarchaeia	Baldrarchaeia_GBS04	B40_G16; Freyarchaeote_GBS04	Hydrothermal sediment	12-15	28.3	Mexico: Guaymas Basin, Gulf of California	G16 - Vent1b (intermediate)	GB 16	2009-11-30	27°00.9087N 111° 22.7932W	PRJNA417281	SAMN18753873	JAHKLL000000000	SAMN08040260	Dombrowski et al. 2018
Candidatus Jordarchaeia	Jordarchaeia_GBS05	B36_G16; Freyarchaeote_GBS05	Hydrothermal sediment	12-15	28.3	Mexico: Guaymas Basin, Gulf of California	G16 - Vent1b (intermediate)	GB 16	2009-11-30	27°00.9087N 111° 22.7932W	PRJNA417281	SAMN18753874	JAHKKT000000000	SAMN08040260	Dombrowski et al. 2018
Candidatus Jordarchaeia	Jordarchaeia_GBS06	B4_G2; Freyarchaeote_GBS06	Hydrothermal sediment	2019-12-09	48.5	Mexico: Guaymas Basin, Gulf of California	G2 - Vent1c (center)	GB 2	2009-11-30	27°00.9087N 111° 22.7932W	PRJNA417281	SAMN18753881	JAHKKU000000000	SAMN08040254	Dombrowski et al. 2018
Candidatus Jordarchaeia	Jordarchaeia_GBS07	B7_G1; Freyarchaeote_GBS07	Hydrothermal sediment	0-3	21.3	Mexico: Guaymas Basin, Gulf of California	G1 - Vent1c (center)	GB 1	2009-11-30	27°00.9087N 111° 22.7932W	PRJNA417281	SAMN18753869	JAHKKV000000000	SAMN08040238	Dombrowski et al. 2018
Candidatus Jordarchaeia	Jordarchaeia_JZB50	Freyarchaeote_JZB50	Hot spring sediment	N/A	75	China: Tengchong, Yunnan	Jinze pool	JZ	2016	25º26'28''N 98º27'36''E	PRJNA544494	SAMN18804108	JAHAWQ000000000	SAMN18804108	Hua et al. 2018
Candidatus Jordarchaeia	Jordarchaeia_QC4B49	Freyarchaeote_QC4B49	Hot spring sediment	N/A	69.5	China: Tibet Plateau	QC4 (Qucai village, altitude 4500m)	QB 4	2016.08.05	30.66681N 91.59114E	PRJNA544494	SAMN18804109	JAHAWR000000000	SAMN18244061	Chen et al. 2019
Candidatus Jordarchaeia	Jordarchaeia_QZMA23B3	Freyarchaeote_QZMA23B3	Hot spring sediment	N/A	62.8	China: Tibet Plateau	QZM_A2_3 (Quzhuomu village, altitude 4505m)	QB 2	2016.08.15	28.24816N 91.80855E	PRJNA544494	SAMN18804110	JAHAWS000000000	SAMN18244059	Chen et al. 2019
Candidatus Jordarchaeia	Jordarchaeia_QZMA2B5	Freyarchaeote_QZMA2B5	Hot spring sediment	N/A	63.1	China: Tibet Plateau; Quzhuomu village	QZM_A2 (Quzhuomu village, altitude 4505m)	QB 2	2016.08.15	28.24816N 91.80855E	PRJNA544494	SAMN18804111	JAHAWT000000000	SAMN18244059	Chen et al. 2019
Candidatus Jordarchaeia	Jordarchaeia_QZMA3B5	Freyarchaeote_QZMA3B5	Hot spring sediment	N/A	62.9	China: Tibet Plateau; Quzhuomu village	QZM_A3 (Quzhuomu village, altitude 4499m)	QB 3	2016.08.15	28.24837N 91.80881E	PRJNA544494	SAMN18804112	JAHAWU000000000	SAMN18244060	Chen et al. 2019
Candidatus Jordarchaeia	Jordarchaeia_RPD1	Freyarchaeote_RPD1	Hot spring sediment	5	63.3	New Zealand: Ngatamariki, Taupo Volcanic Zone		RP	2013-08-01	38°32'00.0"S 176°10'00.0"E	PRJNA417281	SAMN08011057	JAHQXA000000000	SRR14702244
Candidatus Jordarchaeia	Jordarchaeia_RPF2	Freyarchaeote_RPF2	Hot spring sediment	5	63.3	New Zealand: Ngatamariki, Taupo Volcanic Zone		RP	2013-08-01	38°32'00.0"S 176°10'00.0"E	PRJNA417281	SAMN08011058	JAHQXB000000000	SRR14702244
Candidatus Asgardarchaeia	Asgardarchaeia_GBS01	B16_G1; Freyarchaeote_GBS01	Hydrothermal sediment	0-3	21.3	Mexico: Guaymas Basin, Gulf of California	G1 - Vent1c (center)	GB 1	2009-11-30	27°00.9087N 111° 22.7932W	PRJNA362212	SAMN09214822	GCA_003662835.1	SAMN06269071	Dombrowski et al. 2018
Candidatus Heimdallarchaeia	Gerdarchaeales_ABR14		Marine sediment	125175	N/A	Denmark: Aarhus Bay		AB	2013-05-01	56.1033N 10.4578E	PRJNA417281	SAMN08011048	JAHQWR000000000	SAMN04328859, SAMN04328855, SAMN04328860, SAMN04328856	Narrowe et al. 2018
Candidatus Heimdallarchaeia	Heimdallarchaeaceae_ABR16		Marine sediment	125175	N/A	Denmark: Aarhus Bay		AB	2013-05-01	56.1033N 10.4578E	PRJNA417281	SAMN08011050	JAHQWT000000000	SAMN04328859, SAMN04328855, SAMN04328860, SAMN04328856	Narrowe et al. 2018
Candidatus Heimdallarchaeia	Gerdarchaeales_GBS08	B18_G1	Hydrothermal sediment	0-3	21.3	Mexico: Guaymas Basin, Gulf of California	G1 - Vent1c (center)	GB 1	2009-11-30	27°00.9087N 111° 22.7932W	PRJNA362212	SAMN09214805	GCA_003662935.1	SAMN06269071	Dombrowski et al. 2018
Candidatus Heimdallarchaeia	Gerdarchaeales_GBS09	GB_4484_bin83	Hydrothermal sediment	N/A	N/A	Mexico: Guaymas Basin, Gulf of California		GB	2008-12-06	27°0.388N 111°24.560W	PRJNA417281	SAMN18753887	JAHKKW000000000	SAMN06251743	Dombrowski et al. 2017
Candidatus Heimdallarchaeia	Gerdarchaeales_GBS10	B5_G9	Hydrothermal sediment	0-3	10.4	Mexico: Guaymas Basin, Gulf of California	G9 - Vent2	GB 9	2009-11-30	27° 01.1032N 111° 22.8128W	PRJNA362212	SAMN09215240	GCA_003662875.1	SAMN06269079	Dombrowski et al. 2018
Candidatus Heimdallarchaeia	Heimdallarchaeaceae_GBS11	AAG_Baker	Marine sediment	N/A	N/A	South Hydrate Ridge on the Cascadia Margin	site 1244	SHR	2002-07-14	44°35.17N, 125°7.19W	PRJNA380371	SAMN19494274	JAHLEJ000000000	SAMN19494274
Candidatus Heimdallarchaeia	Hodarchaeales_WORE3		River estuary sediment	N/A	N/A	USA:White Oak River estuary, North Carolina, USA		WOR	2017-03-31	34.640199N 77.109447W	PRJNA417281	SAMN08011053	JAHQWW000000000	SAMN06268417	Seitz et al. 2016
Candidatus Hermodarchaeia	Hermodarchaeia_WORB2		River estuary sediment	52-54	N/A	USA:White Oak River estuary, North Carolina, USA	Site 1	WOR	2017-03-31	34.6478111N 77.1112083W	PRJNA417281	SAMN08011052	JAHQWV000000000	SAMN06268416	Seitz et al. 2016
Candidatus Heimdallarchaeia	Njordarchaeales_A173		Hydrothermal vent sediment	N/A	N/A	Eastern Lau Spreading Center	ABE vent field; depth: 2142 m	ABE 1	April/May 2015	21° 26.68'S 176° 15.48'W	PRJNA495050	SAMN18747748	JAGSHR000000000	SRR13622961	Zhou et al 2022
Candidatus Heimdallarchaeia	Njordarchaeales_A3132		Hydrothermal vent sediment	N/A	N/A	Eastern Lau Spreading Center	ABE vent field; depth: 2131 m	ABE 3	April/May 2015	21° 26.95'S 176° 15.59'W	PRJNA495050	SAMN18747749	JAGSHS000000000	SRR13622960	Zhou et al 2022
Candidatus Heimdallarchaeia	Njordarchaeales_GBS15	B37_G2	Hydrothermal sediment	2019-12-09	48.5	Mexico: Guaymas Basin, Gulf of California	G2 - Vent1c (center)	GB 2	2009-11-30	27°00.9087N 111° 22.7932W	PRJNA417281	SAMN18753882	JAHKKX000000000	SAMN08040254	Dombrowski et al. 2018
Candidatus Heimdallarchaeia	Njordarchaeales_GBS16	B11_G17	Hydrothermal sediment	12-15	33.6	Mexico: Guaymas Basin, Gulf of California	G17 - Vent2	GB 17	2009-12-02	27° 01.1032N 111° 22.8128W	PRJNA417281	SAMN18753876	JAHKKY000000000	SAMN08040260	Dombrowski et al. 2018
Candidatus Heimdallarchaeia	Njordarchaeales_GBS17	B13_G17	Hydrothermal sediment	12-15	33.6	Mexico: Guaymas Basin, Gulf of California	G17 - Vent2	GB 17	2009-12-02	27° 01.1032N 111° 22.8128W	PRJNA417281	SAMN18753877	JAHKKZ000000000	SAMN08040260	Dombrowski et al. 2018
Candidatus Heimdallarchaeia	Njordarchaeales_GBS18	B20_G9	Hydrothermal sediment	0-3	10.4	Mexico: Guaymas Basin, Gulf of California	G9 - Vent2	GB 9	2009-11-30	27° 01.1032N 111° 22.8128W	PRJNA417281	SAMN18753884	JAHKLA000000000	SAMN08040358	Dombrowski et al. 2018
Candidatus Heimdallarchaeia	Njordarchaeales_GBS19	B32_G17	Hydrothermal sediment	12-15	33.6	Mexico: Guaymas Basin, Gulf of California	G17 - Vent2	GB 17	2009-12-02	27° 01.1032N 111° 22.8128W	PRJNA417281	SAMN18753878	JAHKLB000000000	SAMN08040260	Dombrowski et al. 2018
Candidatus Heimdallarchaeia	Njordarchaeales_GBS20	B34_G2	Hydrothermal sediment	2019-12-09	48.5	Mexico: Guaymas Basin, Gulf of California	G2 - Vent1c (center)	GB 2	2009-11-30	27°00.9087N 111° 22.7932W	PRJNA417281	SAMN18753883	JAHKLC000000000	SAMN08040254	Dombrowski et al. 2018
Candidatus Heimdallarchaeia	Njordarchaeales_GBS21	B44_G1	Hydrothermal sediment	0-3	21.3	Mexico: Guaymas Basin, Gulf of California	G1 - Vent1c (center)	GB 1	2009-11-30	27°00.9087N 111° 22.7932W	PRJNA417281	SAMN18753870	JAHKLD000000000	SAMN08040238	Dombrowski et al. 2018
Candidatus Heimdallarchaeia	Njordarchaeales_GBS22	B62_G16	Hydrothermal sediment	12-15	28.3	Mexico: Guaymas Basin, Gulf of California	G16 - Vent1b (intermediate)	GB 16	2009-11-30	27°00.9087N 111° 22.7932W	PRJNA417281	SAMN18753875	JAHKLE000000000	SAMN08040260	Dombrowski et al. 2018
Candidatus Heimdallarchaeia	Njordarchaeales_GBS23	B6_G17	Hydrothermal sediment	12-15	33.6	Mexico: Guaymas Basin, Gulf of California	G17 - Vent2	GB 17	2009-12-02	27° 01.1032N 111° 22.8128W	PRJNA417281	SAMN18753879	JAHKLF000000000	SAMN08040260	Dombrowski et al. 2018
Candidatus Heimdallarchaeia	Njordarchaeales_GBS24	B77_G9	Hydrothermal sediment	0-3	10.4	Mexico: Guaymas Basin, Gulf of California	G9 - Vent2	GB 9	2009-11-30	27° 01.1032N 111° 22.8128W	PRJNA417281	SAMN18753885	JAHKLG000000000	SAMN08040359	Dombrowski et al. 2018
Candidatus Heimdallarchaeia	Njordarchaeales_GBS25	B7_G17	Hydrothermal sediment	12-15	33.6	Mexico: Guaymas Basin, Gulf of California	G17 - Vent2	GB 17	2009-12-02	27° 01.1032N 111° 22.8128W	PRJNA417281	SAMN18753880	JAHKLH000000000	SAMN08040260	Dombrowski et al. 2018
Candidatus Heimdallarchaeia	Njordarchaeales_GBS26	B90_G9	Hydrothermal sediment	0-3	10.4	Mexico: Guaymas Basin, Gulf of California	G9 - Vent2	GB 9	2009-11-30	27° 01.1032N 111° 22.8128W	PRJNA417281	SAMN18753886	JAHKLI000000000	SAMN08040260	Dombrowski et al. 2018
Candidatus Heimdallarchaeia	Njordarchaeales_M288		Hydrothermal vent sediment	N/A	N/A	Eastern Lau Spreading Center	Mariner vent field: 1914 m	Mar	April/May 2015	22°10.81'S 176°36.07'W	PRJNA495050	SAMN18747747	JAGSHQ000000000	SRR13853571	Zhou et al 2022
Candidatus Heimdallarchaeia	Njordarchaeales_TNS08	TNS08_bin003; GBS27	Hydrothermal sediment	10-15	31.0-57.6	Japan: Taketomi Island shallow submarine hydrothermal field		TNS	2006-06-01	24°20'54.0"N 124°06'06.0"E	PRJNA417281	SAMN18746668	JAHQWF000000000	SRR14241346	Zaremba-Niedzwiedzka et al. 2017
Candidatus Lokiarchaeia	Lokiarchaeales_ABR01		Marine sediment	125175	N/A	Denmark: Aarhus Bay		AB	2013-05-01	56.1033N 10.4578E	PRJNA417281	SAMN08011037	JAHQWG000000000	SAMN04328859, SAMN04328855, SAMN04328860, SAMN04328856	Narrowe et al. 2018
Candidatus Lokiarchaeia	Lokiarchaeales_ABR02		Marine sediment	125175	N/A	Denmark: Aarhus Bay		AB	2013-05-01	56.1033N 10.4578E	PRJNA417281	SAMN08011038	JAHQWH000000000	SAMN04328859, SAMN04328855, SAMN04328860, SAMN04328856	Narrowe et al. 2018
Candidatus Lokiarchaeia	Lokiarchaeales_ABR03		Marine sediment	125175	N/A	Denmark: Aarhus Bay		AB	2013-05-01	56.1033N 10.4578E	PRJNA417281	SAMN08011039	JAHQWI000000000	SAMN04328859, SAMN04328855, SAMN04328860, SAMN04328856	Narrowe et al. 2018
Candidatus Lokiarchaeia	Lokiarchaeales_ABR04		Marine sediment	125175	N/A	Denmark: Aarhus Bay		AB	2013-05-01	56.1033N 10.4578E	PRJNA417281	SAMN08011040	JAHQWJ000000000	SAMN04328859, SAMN04328855, SAMN04328860, SAMN04328856	Narrowe et al. 2018
Candidatus Lokiarchaeia	Lokiarchaeales_ABR05		Marine sediment	125175	N/A	Denmark: Aarhus Bay		AB	2013-05-01	56.1033N 10.4578E	PRJNA417281	SAMN08011041	JAHQWK000000000	SAMN04328859, SAMN04328855, SAMN04328860, SAMN04328856	Narrowe et al. 2018
Candidatus Lokiarchaeia	Lokiarchaeales_ABR06		Marine sediment	125175	N/A	Denmark: Aarhus Bay		AB	2013-05-01	56.1033N 10.4578E	PRJNA417281	SAMN08011042	JAHQWL000000000	SAMN04328859, SAMN04328855, SAMN04328860, SAMN04328856	Narrowe et al. 2018
Candidatus Lokiarchaeia	Lokiarchaeales_ABR08		Marine sediment	125175	N/A	Denmark: Aarhus Bay		AB	2013-05-01	56.1033N 10.4578E	PRJNA417281	SAMN08011043	JAHQWM000000000	SAMN04328859, SAMN04328855, SAMN04328860, SAMN04328856	Narrowe et al. 2018
Candidatus Lokiarchaeia	Lokiarchaeales_ABR11		Marine sediment	125175	N/A	Denmark: Aarhus Bay		AB	2013-05-01	56.1033N 10.4578E	PRJNA417281	SAMN08011046	JAHQWP000000000	SAMN04328859, SAMN04328855, SAMN04328860, SAMN04328856	Narrowe et al. 2018
Candidatus Lokiarchaeia	Lokiarchaeales_ABR13		Marine sediment	125175	N/A	Denmark: Aarhus Bay		AB	2013-05-01	56.1033N 10.4578E	PRJNA417281	SAMN08011047	JAHQWQ000000000	SAMN04328859, SAMN04328855, SAMN04328860, SAMN04328856	Narrowe et al. 2018
Candidatus Lokiarchaeia	Lokiarchaeales_ABR15		Marine sediment	125175	N/A	Denmark: Aarhus Bay		AB	2013-05-01	56.1033N 10.4578E	PRJNA417281	SAMN08011049	JAHQWS000000000	SAMN04328859, SAMN04328855, SAMN04328860, SAMN04328856	Narrowe et al. 2018
Candidatus Lokiarchaeia	Lokiarchaeales_GBS14	B53_G9	Hydrothermal sediment	0-3	10.4	Mexico: Guaymas Basin, Gulf of California	G9 - Vent2	GB 9	2009-11-30	27° 01.1032N 111° 22.8128W	PRJNA362212	SAMN09215251	GCA_003662865.1	SAMN06269079	Dombrowski et al. 2018
Candidatus Lokiarchaeia	Lokiarchaeales_WORB4		River estuary sediment	N/A	N/A	USA:White Oak River estuary, North Carolina, USA		WOR	2017-03-31	34.640199N 77.109447W	PRJNA417281	SAMN08011054	JAHQWX000000000	SAMN06268458	Seitz et al. 2016
Candidatus Lokiarchaeia	Lokiarchaeales_WORC5		River estuary sediment	N/A	N/A	USA:White Oak River estuary, North Carolina, USA		WOR	2017-03-31	34.640199N 77.109447W	PRJNA417281	SAMN08011055	JAHQWY000000000	SAMN06268458	Seitz et al. 2016
Candidatus Odinarchaeia	Odinarchaeia_RPA3		Hot spring sediment	5	63.3	New Zealand: Ngatamariki, Taupo Volcanic Zone		RP	2013-08-01	38°32'00.0"S 176°10'00.0"E	PRJNA417281	SAMN08011059	JAHQXC000000000	SRR14702244
Candidatus Sifarchaeia	Sifarchaeia_WORA1		River estuary sediment	52-54	N/A	USA:White Oak River estuary, North Carolina, USA	Site 1	WOR	2017-03-31	34.6478111N 77.1112083W	PRJNA417281	SAMN08011051	JAHQWU000000000	SAMN06268416	Seitz et al. 2016
Candiidatus Thorarchaeia	Thorarchaeia_A361		Hydrothermal vent sediment	N/A	N/A	Eastern Lau Spreading Center	ABE vent field; depth: 2131 m	ABE 3	April/May 2015	21° 26.95'S 176° 15.59'W	PRJNA495050	SAMN18742757	JAGSHN000000000	SRR13622960	Zhou et al 2022
Candiidatus Thorarchaeia	Thorarchaeia_A381		Hydrothermal vent sediment	N/A	N/A	Eastern Lau Spreading Center	ABE vent field; depth: 2131 m	ABE 3	April/May 2015	21° 26.95'S 176° 15.59'W	PRJNA495050	SAMN18742758	JAGSHO000000000	SRR13622960	Zhou et al 2022
Candiidatus Thorarchaeia	Thorarchaeia_A399		Hydrothermal vent sediment	N/A	N/A	Eastern Lau Spreading Center	ABE vent field; depth: 2131 m	ABE 3	April/May 2015	21° 26.95'S 176° 15.59'W	PRJNA495050	SAMN18742759	JAGSHP000000000	SRR13622960	Zhou et al 2022
Candiidatus Thorarchaeia	Thorarchaeia_ABR09		Marine sediment	125175	N/A	Denmark: Aarhus Bay		AB	2013-05-01	56.1033 N 10.4578 E	PRJNA417281	SAMN08011044	JAHQWN000000000	SAMN04328859, SAMN04328855, SAMN04328860, SAMN04328856	Narrowe et al. 2018
Candiidatus Thorarchaeia	Thorarchaeia_ABR10		Marine sediment	125175	N/A	Denmark: Aarhus Bay		AB	2013-05-01	56.1033 N 10.4578 E	PRJNA417281	SAMN08011045	JAHQWO000000000	SAMN04328859, SAMN04328855, SAMN04328860, SAMN04328856	Narrowe et al. 2018
Candiidatus Thorarchaeia	Thorarchaeia_GBS28	B29_G2	Hydrothermal sediment	2019-12-09	48.5	Mexico: Guaymas Basin, Gulf of California	G2 - Vent1c (center)	GB 2	2009-11-30	27°00.9087N 111° 22.7932W	PRJNA362212	SAMN09215087	GCA_003662815.1	SAMN06269072	Dombrowski et al. 2018
Candiidatus Thorarchaeia	Thorarchaeia_GBS29	B41_G1	Hydrothermal sediment	0-3	21.3	Mexico: Guaymas Basin, Gulf of California	G1 - Vent1c (center)	GB 1	2009-11-30	27°00.9087N 111° 22.7932W	PRJNA362212	SAMN09214823	GCA_003662805.1	SAMN06269071	Dombrowski et al. 2018
Candiidatus Thorarchaeia	Thorarchaeia_GBS33	B59_G1	Hydrothermal sediment	0-3	21.3	Mexico: Guaymas Basin, Gulf of California	G1 - Vent1c (center)	GB 1	2009-11-30	27°00.9087N 111° 22.7932W	PRJNA362212	SAMN09214824	GCA_003662775.1	SAMN06269071	Dombrowski et al. 2018
Candiidatus Thorarchaeia	Thorarchaeia_GBS34	B65_G9	Hydrothermal sediment	0-3	10.4	Mexico: Guaymas Basin, Gulf of California	G9 - Vent2	GB 9	2009-11-30	27° 01.1032N 111° 22.8128W	PRJNA362212	SAMN09215305	GCA_003662765.1	SAMN06269079	Dombrowski et al. 2018
Candiidatus Thorarchaeia	Thorarchaeia_WORH6		River estuary sediment	N/A	N/A	USA:White Oak River estuary, North Carolina, USA		WOR	2017-03-31	34.640199 N 77.109447 W	PRJNA417281	SAMN08011056	JAHQWZ000000000	SAMN06268458	Seitz et al. 2016

## Sheet: SamplingPermits
Sampling site	Permit required?	Year of sampling	Permit number(s)	Approving board	Responsible scientist
Guaymas basin marine sediments	Yes	2008/2009	DAPA/2/251108, DAPA/2/131109/3958	CONAPESCA	Prof. Andreas Teske
Aarhus Bay marine sediments	No	2016	N.A.	N.A.	Dr. Kasper Kjeldsen
Yunnan Province hot springs	No	2016	N.A.*	N.A.	Prof. Wen-Jun Li
ABE and Mariner vent field sediments	Yes	2015	TN-002-2015	Kingdom of Tonga	Prof. Anna-Louise Reysenbach
Taketomi hydrothermal system sediments	No	2004/2005	N.A.**	N.A.	Prof. Takuro Nunoura
Radiata Pool sediments	Yes	2015	77982-RES***	Department of Conservation (New Zealand); addiitonal approval by the Ngāti Tahu - Ngāti Whaoa Rūnunga Board	Prof. Matthew Stott

## Sheet: SamplingDataOldBins
Group	MAG name used in this study	Alternative_name	environment_type	depth (cm)	temperature	geo_loc_name	site_specification	Sample abbreviation	collection_date	lat-lon	Accession numbers	related_paper
Hodarchaeales	Hodarchaeales_B3_JM_08	Heimdall_CS_D; Heimdallarchaeia_B3	Marine sediment	n.a.	n.a.	South China Sea	1100 m below sea level	NSCS	2015-07-15	22°10.18′N 118°24.00′E	GCA_003144275.1	Huang et al. 2019
Kariarchaeaceae	Kariarchaeaceae_RS678		Marine pelagic water sample	n.a.	n.a.	Saudi Arabia: Red Sea	5-1000m	RS	2010		GCA_002728275.1	Tully et al. 2018
Heimdallarchaeacee	Heimdallarchaeacee_AB_125		Marine sediment	125	n.a.	Denmark: Aarhus Bay		AB	2013-05-01	56.1033 N 10.4578 E	GCA_001940755.1	Zaremba-Niedzwiedzka et al. 2017
Kariarchaeaceae	Kariarchaeaceae_LC_2		Hydrothermal sediment	75	n.a.	Loki's Castle Vent Field, Arctic Mid-Ocean Ridge, Norwegian-Greenland Sea		LC		73°45'47.4"N 8°27'50.4"E	GCA_001940725.1	Zaremba-Niedzwiedzka et al. 2017
Hodarchaeales	Hodarchaeales_LC_3		Hydrothermal sediment	75	n.a.	Loki's Castle Vent Field, Arctic Mid-Ocean Ridge, Norwegian-Greenland Sea		LC		73°45'47.4"N 8°27'50.4"E	GCA_001940645.1	Zaremba-Niedzwiedzka et al. 2017
Helarchaeales	Helarchaeales_HELGBA	HEL_GB_A	Hydrothermal sediment	0-3	28	Mexico: Guaymas Basin, Gulf of California	Alvin dives 4569_2	GB	2019-12-01		GCA_005191415.1	Seitz et al. 2019
Helarchaeales	Helarchaeales_HELGBB	HEL_GB_B	Hydrothermal sediment	12-15	10	Mexico: Guaymas Basin, Gulf of California	Alvin dives 4571_4	GB	2019-12-01		GCA_005191425.1	Seitz et al. 2019
Lokiarchaeales	Lokiarchaeales_CR_4		Aquifer sediment	400	10	USA: Aquifer near Colorado River		CR		39°31'44.69"N 107°46'19.71"W	GCA_001940655.1	Zaremba-Niedzwiedzka et al. 2017
Lokiarchaeales	Lokiarchaeales_GC14_75		Hydrothermal sediment	75	n.a.	Loki's Castle Vent Field, Arctic Mid-Ocean Ridge, Norwegian-Greenland Sea		LC		73°45'47.4"N 8°27'50.4"E	GCA_000986845.1	Spang et al. 2015
Odinarchaeia	Odinarchaeote_LCB_4		Hot spring sediment	n.a.	70	USA: Lower Culex Basin, Yellowstone National Park		LCB			GCA_001940665.1	Zaremba-Niedzwiedzka et al. 2017
Thorarchaeia	Thorarchaeia_AB_25		Marine sediment	25	n.a.	Denmark: Aarhus Bay		AB	2013-05-01	56.1033 N 10.4578 E	GCA_001940705.1	Zaremba-Niedzwiedzka et al. 2017
Thorarchaeia	Thorarchaeia_GBS30	OWC_Bin2	Estuary sediment	?	n.a.	USA:Old Woman Creek (OWC) National Estaurine Research Reserve, Ohio, USA		OWC			GCA_003345545.1	Narrowe et al. 2018
Thorarchaeia	Thorarchaeia_GBS31	OWC_Bin3	Estuary sediment	?	n.a.	USA:Old Woman Creek (OWC) National Estaurine Research Reserve, Ohio, USA		OWC			GCA_003345595.1	Narrowe et al. 2018
Thorarchaeia	Thorarchaeia_GBS32	OWC_Bin5	Estuary sediment	?	n.a.	USA:Old Woman Creek (OWC) National Estaurine Research Reserve, Ohio, USA		OWC			GCA_003345555.1	Narrowe et al. 2018
Thorarchaeia	Thorarchaeia_SMTZ1_45	Thorarchaeia_45	River esturary sediment	26-30	n.a.	USA:White Oak River estuary, North Carolina, USA	SMTZ site 1	WOR	2010-10-01	34° 44.592′N 77° 07.435′W	GCA_001563335.1	Seitz et al. 2016
Thorarchaeia	Thorarchaeia_SMTZ_45		River esturary sediment	30-32 (site 2), 24-28 (site 3)	n.a.	USA:White Oak River estuary, North Carolina, USA	SMTZ site 2 and 3	WOR	2010-10-01	34°44.482′N 77°07.404′W (Site 2); 34°44.141′N 77°07298′W (Site 3)	GCA_001563465.1	Seitz et al. 2016
Thorarchaeia	Thorarchaeia_SMTZ_83	Thorarchaeia_83	River esturary sediment	26-30	n.a.	USA:White Oak River estuary, North Carolina, USA	SMTZ site 1	WOR	2010-10-01	34°44.592′N 77°07.435′W	GCA_001563325.1	Seitz et al. 2016

## Sheet: MAGInfo
Bin Id	Class	Superphyla	Bin length	Contigs	Mean	Median	N50	Shortest	Largest	GC(%)	N_count	N(%)	Gap_count	Completeness	Contamination	Strain heterogeneity	Estimated genome length	Analyses
Sifarchaeia_WORA1	Sifarchaeota	Asgard	3435374	360	9542	7433	12552	2023	59254	36.99		0	0	91.28	6.54	11.11	3.53253e+06	cluster
Hermodarchaeia_WORB2	Hermodarchaeota	Asgard	2664416	130	20495	13064	34656	2019	98043	44.64		0	0	92.99	0.93	0	2.83887e+06	cluster
Jordarchaeia_GBS05	Jordarchaeia	Asgard	2595243	362	7169	4902	9455	2507	59035	49.2		0	0	92.06	7.48	0	2.62289e+06	cluster+tree
Jordarchaeia_GBS06	Jordarchaeia	Asgard	2883694	549	5252	4197	5628	2500	25049	47.86		0	0	88.16	4.59	0	3.12743e+06	cluster
Jordarchaeia_GBS07	Jordarchaeia	Asgard	3243248	622	5214	4127	6044	2004	33130	47.97		0	0	81.46	5.45	33.33	3.77563e+06	cluster+tree
Jordarchaeia_JZB50	Jordarchaeia	Asgard	2289635	125	18317	14444	24627	2930	90682	47.51		0	0	97.2	7.01	0	2.20128e+06	cluster+tree
Jordarchaeia_QC4B49	Jordarchaeia	Asgard	1673698	203	8244	5922	12101	1788	56858	49.84	6495	0.39	0	75.84	1.87	100	2.16637e+06	cluster+tree
Jordarchaeia_QZMA23B3	Jordarchaeia	Asgard	3473114	314	11060	8518	14308	782	48380	41.79	6212	0.18	0	88.01	4.44	42.86	3.77851e+06	cluster
Jordarchaeia_QZMA2B5	Jordarchaeia	Asgard	3679703	253	14544	9839	20424	3012	93986	42.02	2553	0.07	0	94.86	4.21	0	3.72238e+06	cluster
Jordarchaeia_QZMA3B5	Jordarchaeia	Asgard	3787850	234	16187	12830	21470	2777	74404	42.11	2044	0.05	0	96.11	4.21	0	3.78194e+06	cluster+tree
Jordarchaeia_RPD1	Jordarchaeia	Asgard	1724101	413	4174	3402	4445	2003	21071	45.03		0	0	62.28	2.8	0	2.6929e+06	cluster+tree
Jordarchaeia_RPF2	Jordarchaeia	Asgard	3541489	181	19566	14644	25035	5036	91052	41.98		0	0	94.55	4.21	0	3.59431e+06	cluster+tree
Asgardarchaeia_GBS01	Asgardarchaeia	Asgard	1837725	396	4640	4139	4518	3002	61847	34.64		0	0	59.51	5.61	0	2.92405e+06	cluster
Gerdarchaeales_ABR14	Heimdallarchaeia	Asgard	2758554	381	7240	5872	9419	2058	28677	34.18		0	0	72.9	5.82	40	3.57591e+06	cluster+tree
Heimdallarchaeaceae_ABR16	Heimdallarchaeia	Asgard	3423857	56	61140	15172	170893	2893	322496	33.25		0	0	93.46	3.27	20	3.54744e+06	cluster+tree
Heimdallarchaeaceae_AB_125	Heimdallarchaeia	Asgard	2278690	225	10127	8159	10774	3299	40319	33.36		0	0	79.37	2.34	0	2.80533e+06	cluster
Hodarchaeales_B3_JM_08	Heimdallarchaeia	Asgard	3948260	103	38332	18667	75254	5458	193901	36.14	40	0	0	93.93	1.87	0	4.12625e+06	cluster+tree
Gerdarchaeales_GBS08	Heimdallarchaeia	Asgard	2939760	261	11263	6636	18449	3002	59751	38.86		0	0	86.45	7.94	0	3.15039e+06	cluster
Gerdarchaeales_GBS09	Heimdallarchaeia	Asgard	2851781	121	23568	19549	28943	5039	94705	38.43		0	0	87.85	6.54	0	3.04692e+06	cluster+tree
Gerdarchaeales_GBS10	Heimdallarchaeia	Asgard	1669071	390	4279	3739	4487	2500	15814	38.53		0	0	50.78	2.41	50	3.20952e+06	cluster
Heimdallarchaeaceae_GBS11	Heimdallarchaeia	Asgard	3871521	223	17361	12763	24935	3014	104149	32.5		0	0	93.46	1.4	0	4.08524e+06	cluster+tree
Kariarchaeaceae_LC_2	Heimdallarchaeia	Asgard	4843591	177	27364	20671	38721	937	152089	32.64	492	0.01	0	72.43	5.14	50	6.36035e+06	cluster+tree
Hodarchaeales_LC_3	Heimdallarchaeia	Asgard	5684038	157	36204	24069	59313	1254	224298	29.72	2	0	0	91.59	6.54	22.22	5.825e+06	cluster+tree
Kariarchaeaceae_RS678	Heimdallarchaeia	Asgard	1406929	76	18512	13924	26372	5047	70478	29.98	6336	0.45	0	84.11	1.87	50	1.64202e+06	cluster+tree
Hodarchaeales_WORE3	Heimdallarchaeia	Asgard	4243534	204	20801	13607	28703	2396	154567	35.36		0	0	81.78	4.67	0	4.95745e+06	cluster+tree
Helarchaeales_HELGBA	Helarchaeales	Asgard	3840020	333	11531	9079	15161	3010	52512	35.37	17467	0.45	0	79.28	2.8	0	4.71169e+06	cluster+tree
Helarchaeales_HELGBB	Helarchaeales	Asgard	3543077	182	19467	13859	28908	1132	72379	28.04		0	0	86.45	1.4	0	4.04183e+06	cluster+tree
Njordarchaeales_A173	Heimdallarchaeia	Asgard	2111895	299	7063	5261	9579	1542	35094	38.15		0	0	73.9	2.65	0	2.78499e+06	cluster+tree
Njordarchaeales_A3132	Heimdallarchaeia	Asgard	1779862	463	3844	3034	4550	1504	15292	38.06		0	0	69.24	10.98	5	2.31843e+06	cluster+tree
Njordarchaeales_GBS15	Heimdallarchaeia	Asgard	1580005	391	4040	3485	4008	2500	15930	38.32		0	0	51.28	7.94	22.22	2.85449e+06	cluster+tree
Njordarchaeales_GBS16	Heimdallarchaeia	Asgard	1778616	262	6788	4430	7861	2513	48688	37.99		0	0	88.55	7.01	11.11	1.87702e+06	cluster
Njordarchaeales_GBS17	Heimdallarchaeia	Asgard	1928426	252	7652	4150	11241	2524	68758	40.21		0	0	81.09	1.4	0	2.3453e+06	cluster
Njordarchaeales_GBS18	Heimdallarchaeia	Asgard	2226064	227	9806	4160	20199	2501	92739	35.36		0	0	88.32	7.01	0	2.35534e+06	cluster+tree
Njordarchaeales_GBS19	Heimdallarchaeia	Asgard	906574	214	4236	3637	4242	2522	13113	47.76		0	0	57.89	0.93	0	1.5516e+06	cluster+tree
Njordarchaeales_GBS20	Heimdallarchaeia	Asgard	2035959	371	5487	4189	5896	2509	26346	40.03		0	0	75.55	7.17	0	2.51456e+06	cluster
Njordarchaeales_GBS21	Heimdallarchaeia	Asgard	2734860	768	3561	2775	3478	2004	37600	39.32		0	0	64.49	8.18	0	3.92009e+06	cluster+tree
Njordarchaeales_GBS22	Heimdallarchaeia	Asgard	2686174	307	8749	5659	12060	2514	85697	40.54		0	0	86.45	3.19	0	3.01114e+06	cluster+tree
Njordarchaeales_GBS23	Heimdallarchaeia	Asgard	1807045	300	6023	4638	6893	2503	28522	36.55		0	0	72.98	1.01	33.33	2.45132e+06	cluster+tree
Njordarchaeales_GBS24	Heimdallarchaeia	Asgard	1600374	232	6898	4924	7915	2502	52609	38.2		0	0	92.06	4.67	0	1.66084e+06	cluster+tree
Njordarchaeales_GBS25	Heimdallarchaeia	Asgard	1827468	295	6194	4564	7559	2520	37163	34.67		0	0	82.24	3.04	66.67	2.15656e+06	cluster+tree
Njordarchaeales_GBS26	Heimdallarchaeia	Asgard	1358429	287	4733	4139	5033	2505	13515	40.08		0	0	63.8	0.93	0	2.10958e+06	cluster+tree
Njordarchaeales_TNS08	Heimdallarchaeia	Asgard	1550912	147	10550	8186	14263	3036	37646	35.41	4	0	0	79.13	1.01	0	1.94036e+06	cluster+tree
Njordarchaeales_M288	Heimdallarchaeia	Asgard	2307101	403	5725	4270	7470	1502	65958	36.13		0	0	80.46	2.8	0	2.79279e+06	cluster+tree
Lokiarchaeales_ABR01	Lokiarchaeia	Asgard	3342593	55	60774	23638	141884	2255	564327	29.43		0	0	92.99	5.14	14.29	3.41884e+06	cluster+tree
Lokiarchaeales_ABR02	Lokiarchaeia	Asgard	3656747	238	15364	6669	36889	2051	228542	31.89		0	0	81.78	3.27	40	4.32986e+06	cluster+tree
Lokiarchaeales_ABR03	Lokiarchaeia	Asgard	3260505	214	15236	11968	19468	2808	86922	30.86		0	0	77.02	3.27	25	4.09928e+06	cluster+tree
Lokiarchaeales_ABR04	Lokiarchaeia	Asgard	3690406	153	24120	9254	64124	2064	320757	32.67		0	0	85.98	4.67	28.57	4.10067e+06	cluster+tree
Lokiarchaeales_ABR05	Lokiarchaeia	Asgard	3554888	32	111090	79129	155263	4644	649473	29.89		0	0	87.38	3.27	0	3.93949e+06	cluster+tree
Lokiarchaeales_ABR06	Lokiarchaeia	Asgard	4099592	104	39419	22697	66407	3530	219756	29.96		0	0	86.45	2.34	0	4.63372e+06	cluster+tree
Lokiarchaeales_ABR08	Lokiarchaeia	Asgard	3479961	198	17575	13756	22646	3287	78700	32.61		0	0	70.25	5.61	37.5	4.69054e+06	cluster+tree
Lokiarchaeales_ABR11	Lokiarchaeia	Asgard	3745770	226	16574	12721	23089	2260	90035	32.53		0	0	82.87	5.14	28.57	4.29908e+06	cluster+tree
Lokiarchaeales_ABR13	Lokiarchaeia	Asgard	3551052	194	18304	10707	32019	2472	158706	32.98		0	0	74.77	5.14	0	4.51712e+06	cluster+tree
Lokiarchaeales_ABR15	Lokiarchaeia	Asgard	3242624	337	9622	7799	10829	2352	41144	32.19		0	0	63.24	2.8	0	4.98783e+06	cluster+tree
Lokiarchaeales_CR_4	Lokiarchaeia	Asgard	4334170	239	18134	13111	23898	4681	93525	44.04	98110	2.26	0	80.45	2.34	0	5.26423e+06	cluster+tree
Lokiarchaeales_GBS14	Lokiarchaeia	Asgard	3147059	309	10184	8150	11024	5002	48055	33.96		0	0	69.41	9.81	0	4.12896e+06	cluster+tree
Lokiarchaeales_GC14_75	Lokiarchaeia	Asgard	5143417	504	10205	7443	15403	1004	71539	31.09		0	0	90.65	47.2	75.9	3.85457e+06	cluster+tree
Lokiarchaeales_WORB4	Lokiarchaeia	Asgard	2538511	503	5046	4101	5716	2021	22941	34.37		0	0	64.19	0.47	0	3.93618e+06	cluster+tree
Lokiarchaeales_WORC5	Lokiarchaeia	Asgard	3796895	505	7518	5556	9692	2001	40338	30.73		0	0	87.38	3.27	0	4.20768e+06	cluster+tree
Odinarchaeia_LCB_4	Odinarchaeia	Asgard	1460710	9	162301	11097	1181447	5866	1181447	38.05	1	0	0	95.33	1.4	0	1.51111e+06	cluster+tree
Odinarchaeia_RPA3	Odinarchaeia	Asgard	1320653	127	10398	7323	15425	2021	44963	38.49		0	0	93.46	1.87	0	1.38713e+06	cluster+tree
Thorarchaeia_A361	Thorarchaeia	Asgard	2970808	32	92838	61638	152470	2603	338919	55.72		0	0	94.55	3.74	0	3.02885e+06	cluster+tree
Thorarchaeia_A381	Thorarchaeia	Asgard	2600454	491	5296	3773	6697	1493	43488	59.07		0	0	78.27	3.27	0	3.21918e+06	cluster+tree
Thorarchaeia_A399	Thorarchaeia	Asgard	2216752	477	4647	3551	5396	1521	31430	50.38		0	0	73.56	3.27	0	2.9213e+06	cluster+tree
Thorarchaeia_ABR09	Thorarchaeia	Asgard	755364	213	3546	3151	3593	2003	16027	44.54		0	0	53.67	0.07	0	1.40644e+06	cluster
Thorarchaeia_ABR10	Thorarchaeia	Asgard	2012353	446	4512	3424	4618	2001	57657	43.55		0	0	59.15	1.87	0	3.33967e+06	cluster+tree
Thorarchaeia_AB_25	Thorarchaeia	Asgard	2855654	264	10816	7412	15359	1574	89304	44.58		0	0	90.12	3.19	33.33	3.07077e+06	cluster+tree
Thorarchaeia_GBS28	Thorarchaeia	Asgard	2499281	325	7690	5198	9599	2500	77103	52.08		0	0	83.02	8.88	0	2.76493e+06	cluster+tree
Thorarchaeia_GBS29	Thorarchaeia	Asgard	3024846	559	5411	3282	6961	2002	86325	51.86		0	0	94.86	8.88	0	2.92868e+06	cluster
Thorarchaeia_GBS30	Thorarchaeia	Asgard	2688080	82	32781	16658	71645	2675	189792	48.07	2318	0.09	0	86.45	3.74	0	2.99731e+06	cluster+tree
Thorarchaeia_GBS31	Thorarchaeia	Asgard	2732298	129	21180	14987	30531	2505	93779	52.2		0	0	87.31	3.27	0	3.03033e+06	cluster+tree
Thorarchaeia_GBS32	Thorarchaeia	Asgard	2277301	82	27771	20896	43518	5356	114002	51.12		0	0	87.85	3.74	0	2.49881e+06	cluster+tree
Thorarchaeia_GBS33	Thorarchaeia	Asgard	4295742	523	8213	2741	34039	2002	200187	48.85		0	0	95.33	8.96	5.56	4.13563e+06	cluster
Thorarchaeia_GBS34	Thorarchaeia	Asgard	2322715	205	11330	8678	13275	5001	63079	53.77		0	0	85.05	5.64	38.46	2.58519e+06	cluster+tree
Thorarchaeia_SMTZ1_45	Thorarchaeia	Asgard	3544182	119	29783	21298	51214	5305	179128	42.16		0	0	84.74	4.28	0	4.01076e+06	cluster+tree
Thorarchaeia_SMTZ_45	Thorarchaeia	Asgard	2357191	206	11442	7772	11741	5010	96443	43.16		0	0	67.6	4.74	0	3.32917e+06	cluster+tree
Thorarchaeia_SMTZ_83	Thorarchaeia	Asgard	3263991	266	12270	8942	15333	5036	71522	49.28		0	0	87.31	6.61	12.5	3.50661e+06	cluster+tree
Thorarchaeia_WORH6	Thorarchaeia	Asgard	2287129	384	5956	4613	7047	2005	47989	46.08		0	0	79.13	1.87	0	2.83729e+06	cluster+tree
Baldrarchaeia_GBS02	Baldrarchaeia	Asgard	2708755	378	7166	5140	8983	2516	44684	36.69		0	0	85.06	4.91	44.44	3.03548e+06	cluster+tree
Baldrarchaeia_GBS03	Baldrarchaeia	Asgard	2133597	133	16042	8368	29867	2573	101351	45.01		0	0	93.93	3.74	0	2.18959e+06	cluster+tree
Baldrarchaeia_GBS04	Baldrarchaeia	Asgard	2882839	318	9065	5948	12227	2501	86089	44.91		0	0	89.25	3.74	0	3.11362e+06	cluster
2718217642	Aigarchaeota	TACK	1471612	25	58864	29801	136575	2332	317315	51.92		0	0	98.13	0	0	1.49966e+06	cluster+tree
2718217643	Aigarchaeota	TACK	1473345	25	58933	51271	82890	2787	239746	37.48		0	0	99.07	0	0	1.48718e+06	cluster+tree
2718217644	Aigarchaeota	TACK	1654959	54	30647	18532	59043	2612	148247	62.32	6	0	0	97.2	0	0	1.70263e+06	cluster+tree
2718217646	Aigarchaeota	TACK	1230238	10	123023	106245	239895	5817	306074	53.7		0	0	98.13	0	0	1.25368e+06	cluster+tree
Candidatus_Caldiarchaeum_subterraneum__GCA_000270325_1	Aigarchaeota	TACK	1680938	1	1680938	1680938	1680938	1680938	1680938	51.65		0	0	97.66	0	0	1.72121e+06	cluster+tree
2718217668	Bathyarchaeota	TACK	1250226	42	29767	25590	37491	3018	169527	45.89	3662	0.29	0	95.33	1.87	0	1.2874e+06	cluster+tree
2718217670	Bathyarchaeota	TACK	1461834	42	34805	23852	78088	3221	156033	43.61	199	0.01	0	99.07	4.21	0	1.41595e+06	cluster+tree
2718217671	Bathyarchaeota	TACK	1414552	14	101039	71185	176051	5177	288826	41.04		0	0	93.93	0.93	0	1.49209e+06	cluster+tree
Candidatus_Bathyarchaeota_archaeon_B24__GCA_001593865_1	Bathyarchaeota	TACK	1731399	37	46794	31472	64842	5988	150920	51.06	311	0.02	0	94.86	1.87	0	1.79171e+06	cluster+tree
Candidatus_Bathyarchaeota_archaeon_B26_2__GCA_001593935_1	Bathyarchaeota	TACK	1890193	73	25893	19546	34040	5207	107579	51.91	172	0.01	0	90.19	3.81	0	2.01887e+06	cluster+tree
Candidatus_Bathyarchaeota_archaeon_BA2__GCA_001399795_1	Bathyarchaeota	TACK	1455689	57	25538	17570	43519	3564	154546	44.2	32	0	0	93.77	4.67	0	1.48314e+06	cluster+tree
Candidatus_Bathyarchaeota_archaeon_JdFR_11__GCA_002011035_1	Bathyarchaeota	TACK	1725730	12	143810	95255	251681	2878	498292	51.94	30	0	0	100	0.93	0	1.70983e+06	cluster+tree
Candidatus_Bathyarchaeota_archaeon_RBG_13_38_9__GCA_001775955_1	Bathyarchaeota	TACK	1724111	48	35918	9511	94788	3746	303098	36.77	41932	2.43	0	73.83	1.87	0	2.29238e+06	cluster+tree
Candidatus_Bathyarchaeota_archaeon_RBG_16_48_13__GCA_001775995_1	Bathyarchaeota	TACK	848615	16	53038	18353	136040	5697	323270	47.99	2634	0.31	0	83.18	1.44	50	1.00573e+06	cluster+tree
Crenarchaeota_archaeon_13_1_40CM_3_52_17__GCA_001918745_1	Bathyarchaeota	TACK	1775681	66	26904	23475	36466	8179	127837	51.79	388	0.02	0	88.32	0.93	0	1.99198e+06	cluster+tree
miscellaneous_Crenarchaeota_group_6_archaeon_AD8_1__GCA_001273385_1	Bathyarchaeota	TACK	1583813	83	19082	12699	26145	5107	137963	32.43		0	0	86.14	2.34	0	1.79661e+06	cluster+tree
2524023237	Marsarchaeota	TACK	1558815	66	23618	17980	28914	8303	98390	43.92		0	0	87.89	0.93	0	1.75726e+06	cluster+tree
2660238001	Crenarchaeota	TACK	2220582	1	2220582	2220582	2220582	2220582	2220582	36.7	217	0.01	0	100	0	0	2220582	cluster+tree
2681813019	Crenarchaeota	TACK	2514405	65	38683	10660	91848	1243	472419	42.28		0	0	99.07	1.01	0	2.51263e+06	cluster+tree
2718217655	Crenarchaeota	TACK	1397509	16	87344	46242	338879	2123	413847	39.48		0	0	98.6	0	0	1.41735e+06	cluster+tree
2718217666	Crenarchaeota	TACK	1540658	36	42796	27661	88537	2458	169115	45.79		0	0	95.33	0	0	1.61613e+06	cluster+tree
2718217667	Crenarchaeota	TACK	1554047	26	59771	32273	146388	4148	240770	43.35		0	0	99.07	0	0	1.56864e+06	cluster+tree
Acidianus_manzaensis__GCA_002116695_1	Crenarchaeota	TACK	2687463	1	2687463	2687463	2687463	2687463	2687463	30.62		0	0	97.2	0.93	0	2.7394e+06	cluster+tree
Acidilobus_saccharovorans_345_15__GCA_000144915_1	Crenarchaeota	TACK	1496453	1	1496453	1496453	1496453	1496453	1496453	57.22		0	0	97.66	0	0	1.53231e+06	cluster+tree
Aeropyrum_camini_SY1_JCM_12091__GCA_000591035_1	Crenarchaeota	TACK	1595994	1	1595994	1595994	1595994	1595994	1595994	56.73		0	0	99.07	0	0	1.61098e+06	cluster+tree
Caldisphaera_lagunensis_DSM_15908__GCA_000317795_1	Crenarchaeota	TACK	1546846	1	1546846	1546846	1546846	1546846	1546846	30.03		0	0	98.13	0.93	100	1.5618e+06	cluster+tree
Caldivirga_maquilingensis_IC_167__GCA_000018305_1	Crenarchaeota	TACK	2077567	1	2077567	2077567	2077567	2077567	2077567	43.1		0	0	100	0	0	2077567	cluster+tree
Desulfurococcus_amylolyticus_1221n__GCA_000020905_1	Crenarchaeota	TACK	1365223	1	1365223	1365223	1365223	1365223	1365223	45.34		0	0	100	0	0	1365223	cluster+tree
Fervidicoccus_fontis_Kam940__GCA_000258425_1	Crenarchaeota	TACK	1319206	1	1319206	1319206	1319206	1319206	1319206	37.47		0	0	99.53	0	0	1.32544e+06	cluster+tree
Ignicoccus_hospitalis_KIN4_I__GCA_000017945_1	Crenarchaeota	TACK	1297538	1	1297538	1297538	1297538	1297538	1297538	56.52		0	0	99.07	0	0	1.30972e+06	cluster+tree
Ignisphaera_aggregans_DSM_17230__GCA_000145985_1	Crenarchaeota	TACK	1875953	1	1875953	1875953	1875953	1875953	1875953	35.69		0	0	99.53	0	0	1.88481e+06	cluster+tree
Metallosphaera_cuprina_Ar_4__GCA_000204925_1	Crenarchaeota	TACK	1840348	1	1840348	1840348	1840348	1840348	1840348	41.99		0	0	99.07	0	0	1.85762e+06	cluster+tree
Pyrobaculum_arsenaticum_DSM_13514__GCA_000016385_1	Crenarchaeota	TACK	2121076	1	2121076	2121076	2121076	2121076	2121076	55.05		0	0	100	0	0	2121076	cluster+tree
Pyrodictium_delaneyi__GCA_001412615_1	Crenarchaeota	TACK	2023836	1	2023836	2023836	2023836	2023836	2023836	53.91		0	0	98.83	0	0	2.0478e+06	cluster+tree
Staphylothermus_hellenicus_DSM_12710__GCA_000092465_1	Crenarchaeota	TACK	1580347	1	1580347	1580347	1580347	1580347	1580347	36.84		0	0	99.07	0	0	1.59518e+06	cluster+tree
Sulfolobales_archaeon_AZ1__GCA_000565255_1	Crenarchaeota	TACK	1798894	46	39106	8469	223688	1098	283931	46.98		0	0	99.07	0	0	1.81578e+06	cluster+tree
Sulfolobales_archaeon_Acd1__GCA_000389735_1	Crenarchaeota	TACK	1506462	8	188307	67085	848744	10522	848744	51.68		0	0	100	0	0	1506462	cluster+tree
Sulfolobus_solfataricus_98_2__GCA_000024745_1	Crenarchaeota	TACK	2668974	1	2668974	2668974	2668974	2668974	2668974	35.83		0	0	100	0	0	2668974	cluster+tree
Thermofilum_uzonense__GCA_000993805_1	Crenarchaeota	TACK	1611988	1	1611988	1611988	1611988	1611988	1611988	47.94		0	0	84.66	0	0	1.90407e+06	cluster+tree
Thermogladius_calderae_1633__GCA_000264495_1	Crenarchaeota	TACK	1356318	1	1356318	1356318	1356318	1356318	1356318	55.64		0	0	100	0	0	1356318	cluster+tree
Thermoproteus_tenax_Kra_1__GCA_000253055_1	Crenarchaeota	TACK	1841542	1	1841542	1841542	1841542	1841542	1841542	55.13		0	0	97.9	0	0	1.88104e+06	cluster+tree
UBA166	Crenarchaeota	TACK	1311976	50	26239	16439	44273	4410	135870	53.45	5951	0.45	0	81.16	0.93	0	1.60164e+06	cluster+tree
Vulcanisaeta_moutnovskia_768_28__GCA_000190315_1	Crenarchaeota	TACK	2298983	1	2298983	2298983	2298983	2298983	2298983	42.39		0	0	98.75	0	0	2.32808e+06	cluster+tree
2504756013	Geoarchaeota	TACK	1724139	8	215517	30657	1356622	8916	1356622	32.05	6007	0.35	0	94.39	2.8	33.33	1.77686e+06	cluster+tree
Crenarchaeota_archaeon_SCGC_AAA471_B05__GCA_000380705_1	Geoarchaeota	TACK	1413297	33	42827	21780	90601	1944	208769	28.67	196	0.01	0	85.98	0	0	1.64375e+06	cluster+tree
Candidatus_Korarchaeum_cryptofilum_OPF8__GCA_000019605_1	Korarchaeota	TACK	1590757	1	1590757	1590757	1590757	1590757	1590757	49		0	0	92.22	1.87	0	1.69329e+06	cluster+tree
Korarchaeote_GBS35	Korarchaeota	TACK	1103715	257	4294	3540	4271	2500	17841	43.83		0	0	62.28	0	0	1.77218e+06	cluster+tree
Korarchaeote_GBS36	Korarchaeota	TACK	1388613	339	4096	3496	4137	2500	22573	59.35		0	0	64.08	3.27	20	2.09838e+06	cluster+tree
Korarchaeote_GBS37	Korarchaeota	TACK	834209	199	4192	3418	4098	2500	21767	65.01		0	0	65.04	6.54	44.44	1.20388e+06	cluster+tree
Korarchaeote_GBS38	Korarchaeota	TACK	1823627	255	7151	4811	8833	2504	40943	43.56		0	0	76.82	2.8	25	2.30924e+06	cluster+tree
Korarchaeote_GBS39	Korarchaeota	TACK	1713564	390	4393	3444	4675	2004	24841	43.92		0	0	74.46	6.54	33.33	2.16005e+06	cluster
Korarchaeote_GBS40	Korarchaeota	TACK	1494989	337	4436	3687	4577	2516	26389	44.04		0	0	56.47	8.57	20	2.43843e+06	cluster+tree
Korarchaeote_GBS41	Korarchaeota	TACK	1490935	294	5071	4118	5645	2510	18914	46.86		0	0	71.78	3.27	20	2.01132e+06	cluster+tree
Korarchaeote_GBS42	Korarchaeota	TACK	1266122	229	5528	2964	7239	2005	82556	42.3		0	0	62.77	2.8	33.33	1.96214e+06	cluster+tree
Korarchaeote_GBS43	Korarchaeota	TACK	1675048	275	6091	4445	7166	2529	39125	52.84		0	0	89.49	3.27	20	1.8125e+06	cluster
Korarchaeote_GBS44	Korarchaeota	TACK	1739738	206	8445	6254	9711	3130	48614	52.83		0	0	90.65	2.34	0	1.8753e+06	cluster+tree
Korarchaeote_LHC	Korarchaeota	TACK	1223236	116	10545	5038	26228	1006	57895	47.46		0	0	80.45	2.8	33.33	1.47908e+06	cluster+tree
Korarchaeote_kor1	Korarchaeota	TACK	1813246	22	82420	32172	289308	5175	435508	44.76		0	0	88.01	2.34	0	2.01316e+06	cluster+tree
Korarchaeote_kor2	Korarchaeota	TACK	1098763	179	6138	5042	6550	3005	23055	57.85		0	0	71.36	0.93	0	1.52556e+06	cluster+tree
Korarchaeote_kor3	Korarchaeota	TACK	1781937	62	28740	12357	65389	5167	184803	49.71		0	0	94.16	1.4	0	1.86633e+06	cluster+tree
Korarchaeote_kor4	Korarchaeota	TACK	1204201	203	5932	4988	6449	3018	31012	45.05		0	0	73.16	1.4	0	1.62326e+06	cluster+tree
2263082000	Thaumarchaeota	TACK	1485980	38	39104	27224	59663	9059	153490	39.08	14042	0.94	0	89.56	0.93	100	1.64391e+06	cluster+tree
2558309099	Thaumarchaeota	TACK	1716974	90	19077	11319	33134	2564	108222	56.33		0	0	95.48	2.8	0	1.74928e+06	cluster+tree
Candidatus_Nitrocosmicus_oleophilus__GCA_000802205_2	Thaumarchaeota	TACK	3430706	1	3430706	3430706	3430706	3430706	3430706	34.14		0	0	97.2	0.93	0	3.49701e+06	cluster+tree
Candidatus_Nitrosopelagicus_brevis__GCA_000812185_1	Thaumarchaeota	TACK	1232128	1	1232128	1232128	1232128	1232128	1232128	33.16		0	0	96.73	0	0	1.27378e+06	cluster+tree
Candidatus_Nitrosotalea_devanaterra__GCA_900065925_1	Thaumarchaeota	TACK	1805304	1	1805304	1805304	1805304	1805304	1805304	37.07		0	0	94.86	0.93	0	1.88559e+06	cluster+tree
Cenarchaeum_symbiosum_A__GCA_000200715_1	Thaumarchaeota	TACK	2045086	1	2045086	2045086	2045086	2045086	2045086	57.37	230	0.01	0	96.26	0.93	0	2.10497e+06	cluster+tree
Nitrosopumilus_maritimus_SCM1__GCA_000018465_1	Thaumarchaeota	TACK	1645259	1	1645259	1645259	1645259	1645259	1645259	34.17		0	0	97.2	1.87	0	1.66158e+06	cluster+tree
Nitrososphaera_viennensis_EN76__GCA_000698785_1	Thaumarchaeota	TACK	2527938	1	2527938	2527938	2527938	2527938	2527938	52.72		0	0	99.07	1.87	0	2.50483e+06	cluster+tree
TOBG_SAT_137	Thaumarchaeota	TACK	1459682	53	27541	16148	36252	11522	256765	36.11		0	0	84.97	1.87	0	1.68634e+06	cluster+tree
Thaumarchaeota_archaeon_N4__GCA_000723185_1	Thaumarchaeota	TACK	1636125	14	116866	19934	441459	610	485325	42.25		0	0	98.13	1.87	0	1.6367e+06	cluster+tree
Thaumarchaeota_archaeon_SCGC_AAA007_O23__GCA_000402075_1	Thaumarchaeota	TACK	1104438	32	34513	18185	79020	2000	217386	35.66		0	0	94.63	2.95	80	1.13367e+06	cluster+tree
UBA201	Thaumarchaeota	TACK	832406	49	16987	13345	23941	2996	70698	31.45	11536	1.39	0	80.3	0	0	1.03662e+06	cluster+tree
Candidatus_Geothermarchaeota_archaeon_JdFR_13__GCA_002011075_1	Unclassified	TACK	1671866	4	417966	488929	488929	11502	687688	37.62	3	0	0	92.52	0.93	0	1.79038e+06	cluster+tree
Candidatus_Methanomethylicus_mesodigestum__GCA_001717035_1	Verstraetearchaeota	TACK	1637224	11	148838	109353	256139	4003	429758	57.62	55	0	0	99.07	0.93	0	1.63737e+06	cluster+tree
Candidatus_Methanosuratus_petracarbonis__GCA_001717015_1	Verstraetearchaeota	TACK	1268545	84	15101	11017	20171	961	70768	55.41	8795	0.69	0	91.59	0	0	1.38503e+06	cluster+tree
Aciduliprofundum_boonei_T469__GCA_000025665_1	Aciduliprofundales	Euryarchaeota	1486778	1	1486778	1486778	1486778	1486778	1486778	39.16		0	0	100	0	0	1486778	cluster+tree
Archaeoglobi_archaeon_JdFR_42__GCA_002010305_1	Archaeoglobi	Euryarchaeota	2148619	42	51157	43417	70809	2642	225935	40.22	27	0	0	99.07	1.87	0	2.12898e+06	cluster+tree
Archaeoglobus_fulgidus_DSM_4304__GCA_000008665_1	Archaeoglobi	Euryarchaeota	2178400	1	2178400	2178400	2178400	2178400	2178400	48.58		0	0	100	0	0	2178400	cluster+tree
Euryarchaeota_archaeon_JdFR_21__GCA_002011165_1	Archaeoglobi	Euryarchaeota	1416500	22	64386	53090	102423	6148	214709	41.21		0	0	99.07	0	0	1.4298e+06	cluster+tree
Hadesarchaea_archaeon_YNP_45__GCA_001515205_2	Hadesarchaea	Euryarchaeota	1231125	64	19236	14233	23895	5014	74826	54.84		0	0	91.12	1.87	0	1.3263e+06	cluster+tree
Haloferax_volcanii_DS2__GCA_000025685_1	Haloarchaea	Euryarchaeota	4012900	5	802580	437906	2847757	6359	2847757	65.48		0	0	100	0	0	4012900	cluster+tree
Thermoplasmatales_archaeon_SM1_50__GCA_001595945_1	Izemarchaea	Euryarchaeota	2091705	94	22252	15621	33816	5046	111154	39.01		0	0	91.05	0.93	0	2.27615e+06	cluster+tree
Methanobacterium_formicicum__GCA_000762265_1	Methanobacteria	Euryarchaeota	2449987	1	2449987	2449987	2449987	2449987	2449987	41.34		0	0	100	0	0	2449987	cluster+tree
Methanobrevibacter_smithii_ATCC_35061__GCA_000016525_1	Methanobacteria	Euryarchaeota	1853160	1	1853160	1853160	1853160	1853160	1853160	31.03		0	0	100	0	0	1853160	cluster+tree
Methanothermus_fervidus_DSM_2088__GCA_000166095_1	Methanobacteria	Euryarchaeota	1243342	1	1243342	1243342	1243342	1243342	1243342	31.64		0	0	100	0	0	1243342	cluster+tree
Methanocella_arvoryzae_MRE50__GCA_000063445_1	Methanocellales	Euryarchaeota	3179916	1	3179916	3179916	3179916	3179916	3179916	54.6		0	0	97.12	0	0	3.27421e+06	cluster+tree
Methanocaldococcus_bathoardescens__GCA_000739065_1	Methanococci	Euryarchaeota	1607556	1	1607556	1607556	1607556	1607556	1607556	30.79		0	0	100	0	0	1607556	cluster+tree
Arc_I_group_archaeon_BMIXfssc0709_Meth_Bin006__GCA_001587575_1	Methanofastidiosa	Euryarchaeota	1557731	61	25536	19753	34208	1530	118394	34.49		0	0	98.13	0.93	0	1.57279e+06	cluster+tree
Candidatus_Methanomethylophilus_alvus_Mx1201__GCA_000300255_2	Methanomassiliicocci	Euryarchaeota	1666795	1	1666795	1666795	1666795	1666795	1666795	55.59		0	0	99.07	1.87	0	1.65156e+06	cluster+tree
Methanomassiliicoccus_luminyensis_B10__GCF_000308215_1	Methanomassiliicocci	Euryarchaeota	2620233	26	100778	63410	167531	2253	765266	60.48		0	0	100	0	0	2620233	cluster+tree
Methanocorpusculum_labreanum_Z__GCA_000015765_1	Methanomicrobiales	Euryarchaeota	1804962	1	1804962	1804962	1804962	1804962	1804962	50.01		0	0	99.3	0	0	1.81769e+06	cluster+tree
Methanoculleus_marisnigri_JR1__GCA_000015825_1	Methanomicrobiales	Euryarchaeota	2478101	1	2478101	2478101	2478101	2478101	2478101	62.06	6	0	0	100	0.93	100	2.45527e+06	cluster+tree
Methanoregula_boonei_6A8__GCA_000017625_1	Methanomicrobiales	Euryarchaeota	2542943	1	2542943	2542943	2542943	2542943	2542943	54.51		0	0	98.6	0.93	0	2.55529e+06	cluster+tree
Methanopyrus_kandleri_AV19__GCA_000007185_1	Methanopyri	Euryarchaeota	1694969	1	1694969	1694969	1694969	1694969	1694969	61.16		0	0	99.93	1.17	0	1.67654e+06	cluster+tree
2518645528	Methanosarcinales	Euryarchaeota	3261340	4	815335	519794	1932199	317562	1932199	43.13	1095	0.03	0	99.07	0	0	3.29196e+06	cluster+tree
Methanosaeta_harundinacea_6Ac__GCA_000235565_1	Methanosarcinales	Euryarchaeota	2571034	2	1285517	2559043	2559043	11991	2559043	60.6		0	0	99.38	0	0	2.58707e+06	cluster+tree
Methanosalsum_zhilinae_DSM_4017__GCA_000217995_1	Methanosarcinales	Euryarchaeota	2138444	1	2138444	2138444	2138444	2138444	2138444	39.16		0	0	100	0.93	0	2.11874e+06	cluster+tree
Methanosarcina_barkeri_str_Fusaro__GCA_000195895_1	Methanosarcinales	Euryarchaeota	4873766	2	2436883	4837408	4837408	36358	4837408	39.23		0	0	100	0	0	4873766	cluster+tree
Methermicoccus_shengliensis_DSM_18856__GCF_000711905_1	Methanosarcinales	Euryarchaeota	1513583	15	100905	54766	287535	1368	334505	54.57	2500	0.17	0	99.07	0	0	1.52779e+06	cluster+tree
Marine_Group_III_euryarchaeote_CG_Epi1__GCA_001875345_1	Pontarchaea	Euryarchaeota	1177165	25	47086	36578	58515	14922	135963	36.57		0	0	82.24	0.93	0	1.41819e+06	cluster+tree
UBA102	Pontarchaea	Euryarchaeota	975345	53	18402	9372	28637	2652	108993	36.74	11676	1.2	0	80.53	3.27	0	1.17281e+06	cluster+tree
Candidatus_Syntrophoarchaeum_caldarius__GCA_001766815_1	Syntropharchaeales	Euryarchaeota	1666081	10	166608	100686	410801	6196	491986	45.37	3444	0.21	0	96.26	0	0	1.73081e+06	cluster+tree
2651870038	Thalassoarchaea	Euryarchaeota	1885130	43	43840	28074	69871	3040	255599	62.14		0	0	89.88	0.93	0	2.07806e+06	cluster+tree
TARA_MED_MAG_00075	Thalassoarchaea	Euryarchaeota	1351578	35	38616	27844	60000	2963	155418	46.54		0	0	85.05	0	0	1.58916e+06	cluster+tree
uncultured_marine_group_II_euryarchaeote__GCA_000246735_1	Thalassoarchaea	Euryarchaeota	2064136	1	2064136	2064136	2064136	2064136	2064136	51.45	4036	0.2	0	90.19	1.4	0	2.25705e+06	cluster+tree
Pyrococcus_abyssi_GE5__GCA_000195935_2	Thermococci	Euryarchaeota	1768562	2	884281	1765118	1765118	3444	1765118	44.71		0	0	100	0	0	1768562	cluster+tree
2623620825	Thermoplasmatales	Euryarchaeota	1584804	1	1584804	1584804	1584804	1584804	1584804	39.92		0	0	98.6	0	0	1.60731e+06	cluster+tree
Cuniculiplasma_divulgatum__GCA_900083515_1	Thermoplasmatales	Euryarchaeota	1938699	1	1938699	1938699	1938699	1938699	1938699	37.3		0	0	97.35	0.93	0	1.97312e+06	cluster+tree
Picrophilus_torridus_DSM_9790__GCA_000008265_1	Thermoplasmatales	Euryarchaeota	1545895	1	1545895	1545895	1545895	1545895	1545895	35.97		0	0	98.36	0.93	0	1.55719e+06	cluster+tree
Thermoplasmatales_archaeon_I_plasma__GCA_001856825_1	Thermoplasmatales	Euryarchaeota	1687956	6	281326	380665	550830	8765	567734	44.3	2	0	0	97.2	0.93	0	1.72058e+06	cluster+tree
UBA518	Thermoplasmatales	Euryarchaeota	1692081	54	31334	15886	59735	2635	189062	42.66	1436	0.08	0	97.82	0.93	0	1.71385e+06	cluster+tree
2518645542	Unclassified	Euryarchaeota	2064259	10	206425	107153	526487	2608	897186	51.58	2550	0.12	0	96.73	0	0	2.13404e+06	cluster+tree
Candidatus_Hydrothermarchaeota_archaeon_JdFR_18__GCA_002011125_1	Unclassified	Euryarchaeota	2062134	22	93733	82150	149032	6724	364381	39.14	12	0	0	98.13	1.87	0	2.06286e+06	cluster+tree
Candidatus_Methanohalarchaeum_thermophilum__GCA_001914405_1	Unclassified	Euryarchaeota	2141311	4	535327	422090	1691710	11527	1691710	35.38	1	0	0	99.07	0.93	0	2.1415e+06	cluster+tree
Euryarchaeota_archaeon_RBG_19FT_COMBO_56_21__GCA_001800815_1	Unclassified	Euryarchaeota	1868766	65	28750	22778	40106	5216	138492	56.33	2262	0.12	0	90.28	0.93	0	2.05089e+06	cluster+tree
Euryarchaeota_archaeon_RBG_19FT_COMBO_69_17__GCA_001800825_1	Unclassified	Euryarchaeota	2210690	66	33495	16404	68201	4918	147938	68.65	20763	0.94	0	90.19	4.74	28.57	2.34022e+06	cluster+tree
TARA_RED_MAG_00018	Unclassified	Euryarchaeota	1103886	22	50176	30558	86016	2947	191797	40.26		0	0	99.07	1.87	0	1.09379e+06	cluster+tree
UBA61	Unclassified	Euryarchaeota	1787899	9	198655	168343	348044	47053	400023	67.14		0	0	98.6	1.87	0	1.78e+06	cluster+tree
Candidatus_Aenigmarchaeota_archaeon_CG1_02_38_14__GCA_001873985_1	Aenigmarchaeota	DPANN	878809	72	12205	7883	16817	3022	55806	37.51	328	0.04	0	75.7	0	0	1.16091e+06	cluster+tree
Candidatus_Aenigmarchaeota_archaeon_ex4484_14__GCA_002255055_1	Aenigmarchaeota	DPANN	743210	89	8350	7053	8664	5001	32101	38.96	29	0	0	78.04	6.54	0	893885	cluster+tree
Candidatus_Aenigmarchaeota_archaeon_ex4484_224__GCA_002254545_1	Aenigmarchaeota	DPANN	485206	32	15162	10254	19909	5519	41459	27.75		0	0	68.22	0.47	100	707910	cluster+tree
Candidatus_Aenigmarchaeota_archaeon_ex4484_56__GCA_002254685_1	Aenigmarchaeota	DPANN	566759	47	12058	9452	13869	5137	40805	28.98		0	0	74.48	8.72	0	699921	cluster+tree
Candidatus_Micrarchaeota_archaeon_RBG_16_36_9__GCA_001786585_1	Aenigmarchaeota	DPANN	730230	20	36511	16288	86150	5056	229339	35.36	2351	0.32	0	72.26	1.01	0	1.00045e+06	cluster+tree
archaeon_GW2011_AR5__GCA_000806115_1	Aenigmarchaeota	DPANN	858244	3	286081	399153	439877	19214	439877	49.01	20	0	0	76.64	0.93	0	1.10952e+06	cluster+tree
Candidatus_Altiarchaeales_archaeon_IMC4__GCA_001742785_1	Altiarchaea	DPANN	1390915	1	1390915	1390915	1390915	1390915	1390915	47.88	16992	1.22	0	89.56	2.8	20	1.51075e+06	cluster+tree
Candidatus_Altiarchaeales_archaeon_ex4484_2__GCA_002254565_1	Altiarchaea	DPANN	1395301	53	26326	21413	36030	5118	72860	45.61	16	0	0	87.25	0	0	1.5992e+06	cluster+tree
archaeon_GW2011_AR10__GCA_000830275_1	Diapherotrites	DPANN	1241428	1	1241428	1241428	1241428	1241428	1241428	43.06		0	0	90.65	1.87	0	1.34433e+06	cluster+tree
Candidatus_Micrarchaeota_archaeon_CG1_02_47_40__GCA_001871475_1	Micrarchaeota	DPANN	1154623	16	72163	32863	205937	5771	274513	46.99	25	0	0	90.11	0	0	1.28135e+06	cluster+tree
Candidatus_Micrarchaeota_archaeon_CG1_02_51_15__GCA_001871495_1	Micrarchaeota	DPANN	1132943	56	20231	14766	26569	5218	80927	50.59	306	0.03	0	79.91	0	0	1.41777e+06	cluster+tree
Candidatus_Micrarchaeota_archaeon_CG1_02_55_22__GCA_001871595_1	Micrarchaeota	DPANN	1192847	73	16340	10448	26562	3055	61659	54.74	244	0.02	0	82.87	0	0	1.43942e+06	cluster+tree
Candidatus_Micrarchaeota_archaeon_CG1_02_60_51__GCA_001871655_1	Micrarchaeota	DPANN	833428	59	14125	6776	31359	3187	74738	59.85	13	0	0	83.18	1.87	0	983565	cluster+tree
Candidatus_Micrarchaeota_archaeon_Mia14__GCA_002214165_1	Micrarchaeota	DPANN	952257	1	952257	952257	952257	952257	952257	39.36		0	0	82.4	0	0	1.15565e+06	cluster+tree
Candidatus_Nanopusillus_acidilobi__GCA_001552015_1	Nanoarchaeota	DPANN	605887	1	605887	605887	605887	605887	605887	24.24		0	0	61.08	0	0	991956	cluster+tree
Nanoarchaeum_equitans_Kin4_M__GCA_000008085_1	Nanoarchaeota	DPANN	490885	1	490885	490885	490885	490885	490885	31.56		0	0	70.33	0	0	697974	cluster+tree
Nanohaloarchaea_archaeon_SG9__GCA_001761425_1	Nanohaloarchaeota	DPANN	1118574	1	1118574	1118574	1118574	1118574	1118574	46.37		0	0	82.79	0	0	1.3511e+06	cluster+tree
Candidatus_Pacearchaeota_archaeon_CG1_02_31_27__GCA_001872145_1	Pacearchaeota	DPANN	777415	48	16196	5021	51052	3049	126452	31.32	280	0.04	0	67.29	0	0	1.15532e+06	cluster+tree
Candidatus_Pacearchaeota_archaeon_CG1_02_32_21__GCA_001872185_1	Pacearchaeota	DPANN	676359	40	16908	12999	24520	5698	51392	31.64	106	0.02	0	64.8	0.93	0	1.03415e+06	cluster+tree
Candidatus_Pacearchaeota_archaeon_CG1_02_39_14__GCA_001872315_1	Pacearchaeota	DPANN	687729	35	19649	11798	30304	5419	95536	39.22	25	0	0	65.58	0	0	1.04869e+06	cluster+tree
Candidatus_Pacearchaeota_archaeon_RBG_13_33_26__GCA_001787285_1	Pacearchaeota	DPANN	579469	11	52679	40133	91220	6257	154571	33.44	39	0.01	0	66.52	0	0	871120	cluster+tree
Candidatus_Pacearchaeota_archaeon_RBG_13_36_9__GCA_001786395_1	Pacearchaeota	DPANN	1591688	95	16754	13970	20081	5011	73493	35.15	18499	1.16	0	57.59	0	0	2.76383e+06	cluster+tree
TOBG_ARS_1160	Pacearchaeota	DPANN	803643	39	20606	15471	30380	6065	76760	36.72		0	0	69.24	0.93	0	1.14997e+06	cluster+tree
TOBG_NP_1466	Pacearchaeota	DPANN	484604	15	32306	20217	49990	7168	156458	28.45		0	0	59.11	0	0	819834	cluster+tree
UBA490	Unclassified	DPANN	635160	11	57741	44829	87937	4548	145584	40.8	1651	0.26	0	88.32	0	0	719158	cluster+tree
archaeon_CG2_30_31_98__GCA_001872885_1	Unclassified	DPANN	416944	26	16036	15011	20123	3592	45363	31.24	85	0.02	0	65.43	0	0	637237	cluster+tree
Candidatus_Woesearchaeota_archaeon_CG1_02_47_18__GCA_001872825_1	Woesearchaeota	DPANN	968541	92	10527	9155	11127	5014	32977	47.02	200	0.02	0	70.56	1.61	14.29	1.3509e+06	cluster+tree
Candidatus_Woesearchaeota_archaeon_CG1_02_57_44__GCA_001871415_1	Woesearchaeota	DPANN	1534662	77	19930	12272	28595	5257	130482	57.08	176	0.01	0	79.91	0	0	1.92049e+06	cluster+tree
Euryarchaeota_archaeon_SM23_78__GCA_001595785_1	Woesearchaeota	DPANN	1480827	47	31506	22684	53015	5015	96136	36.74		0	0	74.92	0	0	1.97654e+06	cluster+tree
Nanoarchaeota_archaeon_JGI_OTU_1__GCA_000494105_1	Woesearchaeota	DPANN	1143895	69	16578	9947	27500	2036	103128	31.95	353	0.03	0	73.83	2.8	100	1.50716e+06	cluster+tree
TOBG_ARS_1176	Woesearchaeota	DPANN	962007	32	30062	19648	37593	6110	224511	27.63		0	0	78.5	1.87	0	1.20299e+06	cluster+tree
TOBG_ARS_1199	Woesearchaeota	DPANN	912474	15	60831	43038	95926	14033	160722	36.77		0	0	86.21	0	0	1.05843e+06	cluster+tree
TOBG_ARS_1203	Woesearchaeota	DPANN	1070288	32	33446	22562	50548	6032	209954	34.2		0	0	74.3	0.93	0	1.42722e+06	cluster+tree
TOBG_ARS_1419	Woesearchaeota	DPANN	925456	39	23729	15298	28579	7563	93088	38.26		0	0	72.04	0.93	0	1.2728e+06	cluster+tree
TOBG_ARS_49	Woesearchaeota	DPANN	1087504	55	19772	13899	27688	6214	75051	49.67		0	0	72.66	0	0	1.4967e+06	cluster+tree
TOBG_ARS_BIN_1231	Woesearchaeota	DPANN	1272710	58	21943	15620	32171	6116	67731	42.74		0	0	78.5	6.46	0	1.52291e+06	cluster+tree
archaeon_GW2011_AR11__GCA_000806135_1	Woesearchaeota	DPANN	916385	61	15022	12354	18856	5373	40932	56.32	4711	0.51	0	65.42	0	0	1.40077e+06	cluster+tree
archaeon_GW2011_AR15__GCA_000830295_1	Woesearchaeota	DPANN	1157790	1	1157790	1157790	1157790	1157790	1157790	42.48	100	0.01	0	86.92	0.93	0	1.31974e+06	cluster+tree
archaeon_GW2011_AR17__GCA_000805995_1	Woesearchaeota	DPANN	637001	26	24500	22592	28521	5530	111051	34.14	567	0.09	0	60.44	0	0	1.05394e+06	cluster+tree
archaeon_GW2011_AR18__GCA_000806155_1	Woesearchaeota	DPANN	822540	17	48384	49030	54653	13356	81184	29.72	42	0.01	0	73.29	0	0	1.12231e+06	cluster+tree
archaeon_GW2011_AR4__GCA_000806095_1	Woesearchaeota	DPANN	1233349	19	64913	51986	63897	30367	194438	44.8	327	0.03	0	63.32	0	0	1.9478e+06	cluster+tree

## Sheet: MAGTaxonomy
Phylum	MAG name used in this publication	Alternative_name	Class 1	Order	Family	Species	Isolate name	Liu et al. (2021) taxonomy	Sun et al (2021) taxonomy
Asgardarchaeota	Baldrarchaeia_GBS02	B52_G15; Freya_GBS02	Candidatus Baldrarchaeia				B52_G15	d__Archaea;p__Baldrarchaeota;c__;o__;f__;g__;s__	d__Archaea;p__Asgardarchaeota; c__AHVG;o__;f__;g__;s__
Asgardarchaeota	Baldrarchaeia_GBS03	B40_G15; Freya_GBS03	Candidatus Baldrarchaeia				B40_G15	d__Archaea;p__Baldrarchaeota;c__;o__;f__;g__;s__	d__Archaea;p__Asgardarchaeota; c__AHVG;o__;f__;g__;s__
Asgardarchaeota	Baldrarchaeia_GBS04	B40_G16	Candidatus Baldrarchaeia				B40_G16	d__Archaea;p__Baldrarchaeota;c__;o__;f__;g__;s__	d__Archaea;p__Asgardarchaeota; c__AHVG;o__;f__;g__;s__
Asgardarchaeota	Jordarchaeia_GBS05	B36_G16; Freya_GBS05	Candidatus Jordarchaeia				B36_G16	d__Archaea;p__Jordarchaeota;c__;o__;f__;g__;s__	d__Archaea;p__Asgardarchaeota;c__Jordarchaeia;o__;f__;g__;s__
Asgardarchaeota	Jordarchaeia_GBS06	B4_G2; Freya_GBS06	Candidatus Jordarchaeia				B4_G2	d__Archaea;p__Jordarchaeota;c__;o__;f__;g__;s__	d__Archaea;p__Asgardarchaeota;c__Jordarchaeia;o__;f__;g__;s__
Asgardarchaeota	Jordarchaeia_GBS07	B7_G1; Freya_GBS07	Candidatus Jordarchaeia				B7_G1	d__Archaea;p__Jordarchaeota;c__;o__;f__;g__;s__	d__Archaea;p__Asgardarchaeota;c__Jordarchaeia;o__;f__;g__;s__
Asgardarchaeota	Jordarchaeia_JZB50	Freya_JZB50	Candidatus Jordarchaeia				JZB50	d__Archaea;p__Jordarchaeota;c__;o__;f__;g__;s__	d__Archaea;p__Asgardarchaeota;c__Jordarchaeia;o__;f__;g__;s__
Asgardarchaeota	Jordarchaeia_QC4B49	Freya_QC4B49	Candidatus Jordarchaeia				QC4B49	d__Archaea;p__Jordarchaeota;c__;o__;f__;g__;s__	d__Archaea;p__Asgardarchaeota;c__Jordarchaeia;o__;f__;g__;s__
Asgardarchaeota	Jordarchaeia_QZMA23B3	Freya_QZMA23B3	Candidatus Jordarchaeia				QZMA23B3	d__Archaea;p__Jordarchaeota;c__;o__;f__;g__;s__	d__Archaea;p__Asgardarchaeota;c__Jordarchaeia;o__;f__;g__;s__
Asgardarchaeota	Jordarchaeia_QZMA2B5	Freya_QZMA2B5	Candidatus Jordarchaeia				QZMA2B5	d__Archaea;p__Jordarchaeota;c__;o__;f__;g__;s__	d__Archaea;p__Asgardarchaeota;c__Jordarchaeia;o__;f__;g__;s__
Asgardarchaeota	Jordarchaeia_QZMA3B5	Freya_QZMA3B5	Candidatus Jordarchaeia				QZMA3B5	d__Archaea;p__Jordarchaeota;c__;o__;f__;g__;s__	d__Archaea;p__Asgardarchaeota;c__Jordarchaeia;o__;f__;g__;s__
Asgardarchaeota	Jordarchaeia_RPD1	Freya_RPD1	Candidatus Jordarchaeia				RPD1	d__Archaea;p__Jordarchaeota;c__;o__;f__;g__;s__	d__Archaea;p__Asgardarchaeota;c__Jordarchaeia;o__;f__;g__;s__
Asgardarchaeota	Jordarchaeia_RPF2	Freya_RPF2	Candidatus Jordarchaeia				RPF2	d__Archaea;p__Jordarchaeota;c__;o__;f__;g__;s__	d__Archaea;p__Asgardarchaeota;c__Jordarchaeia;o__;f__;g__;s__
Asgardarchaeota	Asgardarchaeia_GBS01	B16_G1; Freya_GBS01	Candidatus Asgardarchaeia	Candidatus Asgardarchaeales	Candidatus Asgardarchaceae	Candidatus Asgardarchaeum californiense	B16_G1	d__Archaea;p__;c__;o__;f__;g__;s__	d__Archaea;p__Asgardarchaeota;c__;o__;f__;g__;s__
Asgardarchaeota	Gerdarchaeales_ABR14		Candidatus Heimdallarchaeia	Candidatus Gerdarchaeales			ABR14	d__Archaea;p__Gerdarchaeota;c__;o__;f__;g__;s__	d__Archaea;p__Asgardarchaeota;c__Heimdallarchaeia;o__JABLTI01;f__;g__;s__
Asgardarchaeota	Heimdallarchaeaceae_ABR16		Candidatus Heimdallarchaeia	Candidatus Heimdallarchaeales			ABR16	d__Archaea;p__Heimdallarchaeota;c__;o__;f__;g__;s__	d__Archaea;p__Asgardarchaeota;c__Heimdallarchaeia;o__LC_2;f__;g__;s__
Asgardarchaeota	Gerdarchaeales_GBS08	B18_G1	Candidatus Heimdallarchaeia	Candidatus Gerdarchaeales			B18_G1	d__Archaea;p__Gerdarchaeota;c__;o__;f__;g__;s__	d__Archaea;p__Asgardarchaeota;c__Heimdallarchaeia;o__JABLTI01;f__;g__;s__
Asgardarchaeota	Gerdarchaeales_GBS09	GB_4484_bin83	Candidatus Heimdallarchaeia	Candidatus Gerdarchaeales			GB_4484_bin83	d__Archaea;p__Gerdarchaeota;c__;o__;f__;g__;s__	d__Archaea;p__Asgardarchaeota;c__Heimdallarchaeia;o__JABLTI01;f__;g__;s__
Asgardarchaeota	Gerdarchaeales_GBS10	B5_G9	Candidatus Heimdallarchaeia	Candidatus Gerdarchaeales			B5_G9	d__Archaea;p__Gerdarchaeota;c__;o__;f__;g__;s__	d__Archaea;p__Asgardarchaeota;c__Heimdallarchaeia;o__JABLTI01;f__;g__;s__
Asgardarchaeota	Heimdallarchaeaceae_GBS11	AAG_Baker	Candidatus Heimdallarchaeia	Candidatus Heimdallarchaeales			AAG_Baker	d__Archaea;p__Heimdallarchaeota;c__;o__;f__;g__;s__	d__Archaea;p__Asgardarchaeota;c__Heimdallarchaeia;o__LC_2;f__;g__;s__
Asgardarchaeota	Hodarchaeales_WORE3		Candidatus Heimdallarchaeia	Candidatus Hodarchaeales			WORE3	d__Archaea;p__Hodarchaeota;c__;o__;f__;g__;s__	d__Archaea;p__Asgardarchaeota;c__Heimdallarchaeia;o__LC_3;f__;g__;s__
Asgardarchaeota	Hermodarchaeia_WORB2	Archaeon_WORB2	Candidatus Hermodarchaeia				WORB2	d__Archaea;p__Hermodarchaeota;c__;o__;f__;g__;s__	d__Archaea;p__Asgardarchaeota;c__;o__;f__;g__;s__
Asgardarchaeota	Njordarchaeales_A173		Candidatus Heimdallarchaeia	Candidatus Njordarchaeales			A173	d__Archaea;p__;c__;o__;f__;g__;s__	d__Archaea;p__Asgardarchaeota;c__Heimdallarchaeia;o__;f__;g__;s__
Asgardarchaeota	Njordarchaeales_A3132		Candidatus Heimdallarchaeia	Candidatus Njordarchaeales			A3132	d__Archaea;p__;c__;o__;f__;g__;s__	d__Archaea;p__Asgardarchaeota;c__Heimdallarchaeia;o__;f__;g__;s__
Asgardarchaeota	Njordarchaeales_GBS15	B37_G2	Candidatus Heimdallarchaeia	Candidatus Njordarchaeales			B37_G2	d__Archaea;p__;c__;o__;f__;g__;s__	d__Archaea;p__Asgardarchaeota;c__Heimdallarchaeia;o__;f__;g__;s__
Asgardarchaeota	Njordarchaeales_GBS16	B11_G17	Candidatus Heimdallarchaeia	Candidatus Njordarchaeales			B11_G17	d__Archaea;p__;c__;o__;f__;g__;s__	d__Archaea;p__Asgardarchaeota;c__Heimdallarchaeia;o__;f__;g__;s__
Asgardarchaeota	Njordarchaeales_GBS17	B13_G17	Candidatus Heimdallarchaeia	Candidatus Njordarchaeales			B13_G17	d__Archaea;p__;c__;o__;f__;g__;s__	d__Archaea;p__Asgardarchaeota;c__Heimdallarchaeia;o__;f__;g__;s__
Asgardarchaeota	Njordarchaeales_GBS18	B20_G9	Candidatus Heimdallarchaeia	Candidatus Njordarchaeales	Candidatus Njordarchaeaceae	Candidatus Njordarchaeum logiae	B20_G9	d__Archaea;p__;c__;o__;f__;g__;s__	d__Archaea;p__Asgardarchaeota;c__Heimdallarchaeia;o__;f__;g__;s__
Asgardarchaeota	Njordarchaeales_GBS19	B32_G17	Candidatus Heimdallarchaeia	Candidatus Njordarchaeales			B32_G17	d__Archaea;p__;c__;o__;f__;g__;s__	d__Archaea;p__Asgardarchaeota;c__Heimdallarchaeia;o__;f__;g__;s__
Asgardarchaeota	Njordarchaeales_GBS20	B34_G2	Candidatus Heimdallarchaeia	Candidatus Njordarchaeales			B34_G2	d__Archaea;p__;c__;o__;f__;g__;s__	d__Archaea;p__Asgardarchaeota;c__Heimdallarchaeia;o__;f__;g__;s__
Asgardarchaeota	Njordarchaeales_GBS21	B44_G1	Candidatus Heimdallarchaeia	Candidatus Njordarchaeales			B44_G1	d__Archaea;p__;c__;o__;f__;g__;s__	d__Archaea;p__Asgardarchaeota;c__Heimdallarchaeia;o__;f__;g__;s__
Asgardarchaeota	Njordarchaeales_GBS22	B62_G16	Candidatus Heimdallarchaeia	Candidatus Njordarchaeales			B62_G16	d__Archaea;p__;c__;o__;f__;g__;s__	d__Archaea;p__Asgardarchaeota;c__Heimdallarchaeia;o__;f__;g__;s__
Asgardarchaeota	Njordarchaeales_GBS23	B6_G17	Candidatus Heimdallarchaeia	Candidatus Njordarchaeales			B6_G17	d__Archaea;p__;c__;o__;f__;g__;s__	d__Archaea;p__Asgardarchaeota;c__Heimdallarchaeia;o__;f__;g__;s__
Asgardarchaeota	Njordarchaeales_GBS24	B77_G9	Candidatus Heimdallarchaeia	Candidatus Njordarchaeales			B77_G9	d__Archaea;p__;c__;o__;f__;g__;s__	d__Archaea;p__Asgardarchaeota;c__Heimdallarchaeia;o__;f__;g__;s__
Asgardarchaeota	Njordarchaeales_GBS25	B7_G17	Candidatus Heimdallarchaeia	Candidatus Njordarchaeales			B7_G17	d__Archaea;p__;c__;o__;f__;g__;s__	d__Archaea;p__Asgardarchaeota;c__Heimdallarchaeia;o__;f__;g__;s__
Asgardarchaeota	Njordarchaeales_GBS26	B90_G9	Candidatus Heimdallarchaeia	Candidatus Njordarchaeales			B90_G9	d__Archaea;p__;c__;o__;f__;g__;s__	d__Archaea;p__Asgardarchaeota;c__Heimdallarchaeia;o__;f__;g__;s__
Asgardarchaeota	Njordarchaeales_TNS08	TNS08_bin003; GBS27	Candidatus Heimdallarchaeia	Candidatus Njordarchaeales			TNS08_bin003	d__Archaea;p__;c__;o__;f__;g__;s__	d__Archaea;p__Asgardarchaeota;c__Heimdallarchaeia;o__;f__;g__;s__
Asgardarchaeota	Njordarchaeales_M288		Candidatus Heimdallarchaeia	Candidatus Njordarchaeales			M288	d__Archaea;p__;c__;o__;f__;g__;s__	d__Archaea;p__Asgardarchaeota;c__Heimdallarchaeia;o__;f__;g__;s__
Asgardarchaeota	Lokiarchaeales_ABR01		Candidatus Lokiarchaeia				ABR01	d__Archaea;p__Lokiarchaeota;c__;o__;f__;g__;s__	d__Archaea;p__Asgardarchaeota;c__Lokiarchaeia;o__;f__;g__;s__
Asgardarchaeota	Lokiarchaeales_ABR02		Candidatus Lokiarchaeia				ABR02	d__Archaea;p__Lokiarchaeota;c__;o__;f__;g__;s__	d__Archaea;p__Asgardarchaeota;c__Lokiarchaeia;o__;f__;g__;s__
Asgardarchaeota	Lokiarchaeales_ABR03		Candidatus Lokiarchaeia				ABR03	d__Archaea;p__Lokiarchaeota;c__;o__;f__;g__;s__	d__Archaea;p__Asgardarchaeota;c__Lokiarchaeia;o__;f__;g__;s__
Asgardarchaeota	Lokiarchaeales_ABR04		Candidatus Lokiarchaeia				ABR04	d__Archaea;p__Lokiarchaeota;c__;o__;f__;g__;s__	d__Archaea;p__Asgardarchaeota;c__Lokiarchaeia;o__;f__;g__;s__
Asgardarchaeota	Lokiarchaeales_ABR05		Candidatus Lokiarchaeia				ABR05	d__Archaea;p__Lokiarchaeota;c__;o__;f__;g__;s__	d__Archaea;p__Asgardarchaeota;c__Lokiarchaeia;o__;f__;g__;s__
Asgardarchaeota	Lokiarchaeales_ABR06		Candidatus Lokiarchaeia				ABR06	d__Archaea;p__Lokiarchaeota;c__;o__;f__;g__;s__	d__Archaea;p__Asgardarchaeota;c__Lokiarchaeia;o__;f__;g__;s__
Asgardarchaeota	Lokiarchaeales_ABR08		Candidatus Lokiarchaeia				ABR08	d__Archaea;p__Lokiarchaeota;c__;o__;f__;g__;s__	d__Archaea;p__Asgardarchaeota;c__Lokiarchaeia;o__;f__;g__;s__
Asgardarchaeota	Lokiarchaeales_ABR11		Candidatus Lokiarchaeia				ABR11	d__Archaea;p__Lokiarchaeota;c__;o__;f__;g__;s__	d__Archaea;p__Asgardarchaeota;c__Lokiarchaeia;o__;f__;g__;s__
Asgardarchaeota	Lokiarchaeales_ABR13		Candidatus Lokiarchaeia				ABR13	d__Archaea;p__Lokiarchaeota;c__;o__;f__;g__;s__	d__Archaea;p__Asgardarchaeota;c__Lokiarchaeia;o__;f__;g__;s__
Asgardarchaeota	Lokiarchaeales_ABR15		Candidatus Lokiarchaeia				ABR15	d__Archaea;p__Lokiarchaeota;c__;o__;f__;g__;s__	d__Archaea;p__Asgardarchaeota;c__Lokiarchaeia;o__;f__;g__;s__
Asgardarchaeota	Lokiarchaeales_GBS14	B53_G9	Candidatus Lokiarchaeia				B53_G9	d__Archaea;p__Lokiarchaeota;c__;o__;f__;g__;s__	d__Archaea;p__Asgardarchaeota;c__Lokiarchaeia;o__;f__;g__;s__
Asgardarchaeota	Lokiarchaeales_WORB4		Candidatus Lokiarchaeia				WORB4	d__Archaea;p__Lokiarchaeota;c__;o__;f__;g__;s__	d__Archaea;p__Asgardarchaeota;c__Lokiarchaeia;o__;f__;g__;s__
Asgardarchaeota	Lokiarchaeales_WORC5		Candidatus Lokiarchaeia				WORC5	d__Archaea;p__Lokiarchaeota;c__;o__;f__;g__;s__	d__Archaea;p__Asgardarchaeota;c__Lokiarchaeia;o__;f__;g__;s__
Asgardarchaeota	Odinarchaeia_RPA3		Candidatus Odinarchaeia				RPA3	d__Archaea;p__Odinarchaeota;c__;o__;f__;g__;s__	d__Archaea;p__Asgardarchaeota;c__Odinarchaeia;o__;f__;g__;s__
Asgardarchaeota	Sifarchaeia_WORA1	Archaeon_WORA1	Candidatus Sifarchaeia				WORA1	d__Archaea;p__Borrarchaeota;c__;o__;f__;g__;s__	d__Archaea;p__Asgardarchaeota;c__Sifarchaeia;o__;f__;g__;s__
Asgardarchaeota	Thorarchaeia_A361		Candiidatus Thorarchaeia				A361	d__Archaea;p__Thorarchaeota;c__;o__;f__;g__;s__	d__Archaea;p__Asgardarchaeota;c__Thorarchaeia;o__;f__;g__;s__
Asgardarchaeota	Thorarchaeia_A381		Candiidatus Thorarchaeia				A381	d__Archaea;p__Thorarchaeota;c__;o__;f__;g__;s__	d__Archaea;p__Asgardarchaeota;c__Thorarchaeia;o__;f__;g__;s__
Asgardarchaeota	Thorarchaeia_A399		Candiidatus Thorarchaeia				A399	d__Archaea;p__Thorarchaeota;c__;o__;f__;g__;s__	d__Archaea;p__Asgardarchaeota;c__Thorarchaeia;o__;f__;g__;s__
Asgardarchaeota	Thorarchaeia_ABR09		Candiidatus Thorarchaeia				ABR09	d__Archaea;p__Thorarchaeota;c__;o__;f__;g__;s__	d__Archaea;p__Asgardarchaeota;c__Thorarchaeia;o__;f__;g__;s__
Asgardarchaeota	Thorarchaeia_ABR10		Candiidatus Thorarchaeia				ABR10	d__Archaea;p__Thorarchaeota;c__;o__;f__;g__;s__	d__Archaea;p__Asgardarchaeota;c__Thorarchaeia;o__;f__;g__;s__
Asgardarchaeota	Thorarchaeia_GBS28	B29_G2	Candiidatus Thorarchaeia				B29_G2	d__Archaea;p__Thorarchaeota;c__;o__;f__;g__;s__	d__Archaea;p__Asgardarchaeota;c__Thorarchaeia;o__;f__;g__;s__
Asgardarchaeota	Thorarchaeia_GBS29	B41_G1	Candiidatus Thorarchaeia				B41_G1	d__Archaea;p__Thorarchaeota;c__;o__;f__;g__;s__	d__Archaea;p__Asgardarchaeota;c__Thorarchaeia;o__;f__;g__;s__
Asgardarchaeota	Thorarchaeia_GBS33	B59_G1	Candiidatus Thorarchaeia				B59_G1	d__Archaea;p__Thorarchaeota;c__;o__;f__;g__;s__	d__Archaea;p__Asgardarchaeota;c__Thorarchaeia;o__;f__;g__;s__
Asgardarchaeota	Thorarchaeia_GBS34	B65_G9	Candiidatus Thorarchaeia				B65_G9	d__Archaea;p__Thorarchaeota;c__;o__;f__;g__;s__	d__Archaea;p__Asgardarchaeota;c__Thorarchaeia;o__;f__;g__;s__
Asgardarchaeota	Thorarchaeia_WORH6		Candiidatus Thorarchaeia				WORH6	d__Archaea;p__Thorarchaeota;c__;o__;f__;g__;s__	d__Archaea;p__Asgardarchaeota;c__Thorarchaeia;o__;f__;g__;s__
