# Supplementary material for: Inference and reconstruction of the heimdallarchaeial ancestry of eukaryotes
Source: Nature. 2023 Jun 14;618(7967):992–9. doi: 10.1038/s41586-023-06186-2 (PMC10307638; doi:10.1038/s41586-023-06186-2)
Supplement: Supplementary file 5 — Phylogenomic analysis information, such as the composition of each dataset in taxa and marker proteins and the statistical support for the monophyly of various clades obtained in during ML and Bayesian analyses. [file 41586_2023_6186_MOESM5_ESM.xlsx]

## Sheet: Legend
Dataset abbreviations	Composition
NM54	New marker gene dataset, 54 proteins
RP56	Ribosomal protein gene dataset, 56 proteins
A64	Taxon set containing 68 Asgard archaeal genomes
A175	Taxon set containing 175 Asgard archaeal genomes
nD	Taxon set subsampling excluding DPANN sequences
nDE	Taxon set subsampling excluding DPANN and Eukaryote sequences
nDEK	Taxon set subsampling excluding DPANN, Eukaryote and Korarchaeota sequences
nDNK	Taxon set subsampling excluding DPANN, Njord and Korarchaeota sequences
nDK	Taxon set subsampling excluding DPANN and Korarchaeota sequences
Treatment abbreviations
sr4	Susko and Roger recoding under 4 categories
FSR	Fast-site removal
FSRx	Removal of the x percent fastest sites
Topology summaries: taxonomy abbreviations
H	Heimdallarchaeia
Ho	Hodarchaeales
Ge	Gerdarchaeales
Ka	Kariarchaeaceae
Hei	Heimdallarchaeaceae
Nj	Njordarchaeales
E	Eukaryotes
K	Korarchaeota
L	Lokiarchaeia
Lo	Lokiarchaeales
Hel	Helarchaeales
T	Thorarchaeia
O	Odinarchaeia
Her	Hermodarchaeia
J	Jordarchaeia
B	Baldrarchaeia
S	Sifarchaeia
W	Wukongarchaeia

## Sheet: TaxonSet_A64
Name	Group
Baldrarchaeia_GBS02	Baldrarchaeia
Baldrarchaeia_GBS03	Baldrarchaeia
Gerdarchaeales_ABR14	Heimdallarchaeia
Gerdarchaeales_GBS09	Heimdallarchaeia
Heimdallarchaeaceae_ABR16	Heimdallarchaeia
Heimdallarchaeaceae_GBS11	Heimdallarchaeia
Helarchaeales_HELGBA	Helarchaeales
Helarchaeales_HELGBB	Helarchaeales
Hodarchaeales_B3_JM_08	Heimdallarchaeia
Hodarchaeales_LC_3	Heimdallarchaeia
Hodarchaeales_WORE3	Heimdallarchaeia
Jordarchaeia_GBS05	Jordarchaeia
Jordarchaeia_GBS07	Jordarchaeia
Jordarchaeia_JZB50	Jordarchaeia
Jordarchaeia_QC4B49	Jordarchaeia
Jordarchaeia_QZMA3B5	Jordarchaeia
Jordarchaeia_RPD1	Jordarchaeia
Jordarchaeia_RPF2	Jordarchaeia
Kariarchaeaceae_LC_2	Heimdallarchaeia
Kariarchaeaceae_RS678	Heimdallarchaeia
Lokiarchaeales_ABR01	Lokiarchaeia
Lokiarchaeales_ABR02	Lokiarchaeia
Lokiarchaeales_ABR03	Lokiarchaeia
Lokiarchaeales_ABR04	Lokiarchaeia
Lokiarchaeales_ABR05	Lokiarchaeia
Lokiarchaeales_ABR06	Lokiarchaeia
Lokiarchaeales_ABR08	Lokiarchaeia
Lokiarchaeales_ABR11	Lokiarchaeia
Lokiarchaeales_ABR13	Lokiarchaeia
Lokiarchaeales_ABR15	Lokiarchaeia
Lokiarchaeales_CR_4	Lokiarchaeia
Lokiarchaeales_GBS14	Lokiarchaeia
Lokiarchaeales_GC14_75	Lokiarchaeia
Lokiarchaeales_WORB4	Lokiarchaeia
Lokiarchaeales_WORC5	Lokiarchaeia
Njordarchaeales_A173	Heimdallarchaeia
Njordarchaeales_A3132	Heimdallarchaeia
Njordarchaeales_GBS15	Heimdallarchaeia
Njordarchaeales_GBS18	Heimdallarchaeia
Njordarchaeales_GBS19	Heimdallarchaeia
Njordarchaeales_GBS21	Heimdallarchaeia
Njordarchaeales_GBS22	Heimdallarchaeia
Njordarchaeales_GBS23	Heimdallarchaeia
Njordarchaeales_GBS24	Heimdallarchaeia
Njordarchaeales_GBS25	Heimdallarchaeia
Njordarchaeales_GBS26	Heimdallarchaeia
Njordarchaeales_M288	Heimdallarchaeia
Njordarchaeales_TNS08	Heimdallarchaeia
Odinarchaeia_LCB_4	Odinarchaeia
Odinarchaeia_RPA3	Odinarchaeia
Thorarchaeia_A361	Thorarchaeia
Thorarchaeia_A381	Thorarchaeia
Thorarchaeia_A399	Thorarchaeia
Thorarchaeia_AB_25	Thorarchaeia
Thorarchaeia_ABR10	Thorarchaeia
Thorarchaeia_GBS28	Thorarchaeia
Thorarchaeia_GBS30	Thorarchaeia
Thorarchaeia_GBS31	Thorarchaeia
Thorarchaeia_GBS32	Thorarchaeia
Thorarchaeia_GBS34	Thorarchaeia
Thorarchaeia_SMTZ_45	Thorarchaeia
Thorarchaeia_SMTZ_83	Thorarchaeia
Thorarchaeia_SMTZ1_45	Thorarchaeia
Thorarchaeia_WORH6	Thorarchaeia

## Sheet: TaxonSet_A175
Name	Group
Baldrarchaeia_GBS02	Baldrarchaeia
Baldrarchaeia_GBS03	Baldrarchaeia
Baldrarchaeia_Yap30_bin4_67	Baldrarchaeia
Asgardarchaeia_GBS01	Asgardarchaeia
Gerdarchaeales_ABR14	Gerdarchaeales
Gerdarchaeales_Bin_120	Gerdarchaeales
Gerdarchaeales_GBS09	Gerdarchaeales
Gerdarchaeales_MP_5_1	Gerdarchaeales
Gerdarchaeales_MP_5_2	Gerdarchaeales
Gerdarchaeales_SZ_4_bin5_60	Gerdarchaeales
Gerdarchaeales_YT_6_2	Gerdarchaeales
Gerdarchaeales_YT_6_3	Gerdarchaeales
Gerdarchaeales_Zod_Metabat_460	Gerdarchaeales
Heimdallarchaeales_ABR16	Heimdallarchaeales
Heimdallarchaeales_E29_bin46	Heimdallarchaeales
Heimdallarchaeales_GBS11	Heimdallarchaeales
Heimdallarchaeales_HMA_bin2_96	Heimdallarchaeales
Heimdallarchaeales_YT1_029	Heimdallarchaeales
Heimdallarchaeales_YT1_1991	Heimdallarchaeales
Helarchaeales_Bin_186	Helarchaeales
Helarchaeales_CR_Bin_097	Helarchaeales
Helarchaeales_CR_Bin_143	Helarchaeales
Helarchaeales_CR_Bin_291	Helarchaeales
Helarchaeales_HEL_GB_A	Helarchaeales
Helarchaeales_HEL_GB_B	Helarchaeales
Helarchaeales_MP5_1_211	Helarchaeales
Helarchaeales_SZ_4_bin10_384	Helarchaeales
Helarchaeales_YT_4001	Helarchaeales
Hermodarchaeia_FT1_005	Hermodarchaeia
Hermodarchaeia_H02M_Hermod_131	Hermodarchaeia
Hermodarchaeia_H02M_Hermod_52	Hermodarchaeia
Hermodarchaeia_H02S_Hermod_124	Hermodarchaeia
Hermodarchaeia_H02S_Hermod_68	Hermodarchaeia
Hermodarchaeia_H02S_Hermod_80	Hermodarchaeia
Hermodarchaeia_WORB2	Hermodarchaeia
Hermodarchaeia_YT1_014	Hermodarchaeia
Hermodarchaeia_YT1_028	Hermodarchaeia
Hermodarchaeia_YT2_032	Hermodarchaeia
Hodarchaeales_B3_JM_08	Hodarchaeales
Hodarchaeales_FT_012	Hodarchaeales
Hodarchaeales_LC_3	Hodarchaeales
Hodarchaeales_S146_22	Hodarchaeales
Hodarchaeales_SZ_4_bin2_246	Hodarchaeales
Hodarchaeales_WORE3	Hodarchaeales
Hodarchaeales_YT_005	Hodarchaeales
Hodarchaeales_YT_011	Hodarchaeales
Hodarchaeales_YT_019	Hodarchaeales
Hodarchaeales_YT1_039	Hodarchaeales
Hodarchaeales_YT5_056	Hodarchaeales
Jordarchaeia_GBS05	Jordarchaeia
Jordarchaeia_GBS07	Jordarchaeia
Jordarchaeia_JZB50	Jordarchaeia
Jordarchaeia_QC4849	Jordarchaeia
Jordarchaeia_QZMA3B5	Jordarchaeia
Jordarchaeia_RPD1	Jordarchaeia
Jordarchaeia_RPF2	Jordarchaeia
Kariarchaeales_FT_008	Kariarchaeales
Kariarchaeales_LC_2	Kariarchaeales
Kariarchaeales_RS678	Kariarchaeales
Kariarchaeales_S012_26_esom	Kariarchaeales
Kariarchaeales_S139_21	Kariarchaeales
Lokiarchaeia_ABR01	Lokiarchaeia
Lokiarchaeia_ABR02	Lokiarchaeia
Lokiarchaeia_ABR03	Lokiarchaeia
Lokiarchaeia_ABR04	Lokiarchaeia
Lokiarchaeia_ABR05	Lokiarchaeia
Lokiarchaeia_ABR06	Lokiarchaeia
Lokiarchaeia_ABR11	Lokiarchaeia
Lokiarchaeia_ABR15	Lokiarchaeia
Lokiarchaeia_AMARA_1	Lokiarchaeia
Lokiarchaeia_AMARA_5	Lokiarchaeia
Lokiarchaeia_AMARA_5S	Lokiarchaeia
Lokiarchaeia_AMARA_7	Lokiarchaeia
Lokiarchaeia_AS27yjCOA_147	Lokiarchaeia
Lokiarchaeia_BC1	Lokiarchaeia
Lokiarchaeia_BC2	Lokiarchaeia
Lokiarchaeia_Bin_204	Lokiarchaeia
Lokiarchaeia_Bin_229	Lokiarchaeia
Lokiarchaeia_Bin_342	Lokiarchaeia
Lokiarchaeia_CR_4	Lokiarchaeia
Lokiarchaeia_CSSed165cm_327R1	Lokiarchaeia
Lokiarchaeia_das_tool_concoct_64	Lokiarchaeia
Lokiarchaeia_E29_bin63	Lokiarchaeia
Lokiarchaeia_FT2_030	Lokiarchaeia
Lokiarchaeia_GBS14	Lokiarchaeia
Lokiarchaeia_Hel_238_bin13	Lokiarchaeia
Lokiarchaeia_RBin_125	Lokiarchaeia
Lokiarchaeia_TEKIR_1	Lokiarchaeia
Lokiarchaeia_TEKIR_18	Lokiarchaeia
Lokiarchaeia_TEKIR_2	Lokiarchaeia
Lokiarchaeia_TEKIR_5	Lokiarchaeia
Lokiarchaeia_TEKIR_8	Lokiarchaeia
Lokiarchaeia_WORB4	Lokiarchaeia
Lokiarchaeia_WORC5	Lokiarchaeia
Lokiarchaeia_Yap150_bin8_212	Lokiarchaeia
Lokiarchaeia_Yap200_bin5_98	Lokiarchaeia
Lokiarchaeia_YT_039	Lokiarchaeia
Lokiarchaeia_YT1_007	Lokiarchaeia
Lokiarchaeia_YT1_053	Lokiarchaeia
Lokiarchaeia_YT1_065	Lokiarchaeia
Lokiarchaeia_YT2_002	Lokiarchaeia
Lokiarchaeia_YT2_012	Lokiarchaeia
Lokiarchaeia_YT2_053	Lokiarchaeia
Lokiarchaeia_YT5_013	Lokiarchaeia
Lokiarchaeia_YT5_1216	Lokiarchaeia
Lokiarchaeia_YT6_002	Lokiarchaeia
Lokiarchaeia_Zod_Metabat_1044	Lokiarchaeia
Lokiarchaeia_Zod_Metabat_1055	Lokiarchaeia
Lokiarchaeia_Zod_Metabat_1389	Lokiarchaeia
Lokiarchaeia_Zod_Metabat_578	Lokiarchaeia
Lokiarchaeum_GC14_75	Lokiarchaeum
Njordarchaeales_A173	Njordarchaeales
Njordarchaeales_A3132	Njordarchaeales
Njordarchaeales_CS1-K087	Njordarchaeales
Njordarchaeales_CS3-K094	Njordarchaeales
Njordarchaeales_GBS15	Njordarchaeales
Njordarchaeales_GBS18	Njordarchaeales
Njordarchaeales_GBS19	Njordarchaeales
Njordarchaeales_GBS21	Njordarchaeales
Njordarchaeales_GBS22	Njordarchaeales
Njordarchaeales_GBS23	Njordarchaeales
Njordarchaeales_GBS24	Njordarchaeales
Njordarchaeales_GBS25	Njordarchaeales
Njordarchaeales_GBS26	Njordarchaeales
Njordarchaeales_GBS27	Njordarchaeales
Njordarchaeales_M288	Njordarchaeales
Odinarchaeia_J65_bin_29	Odinarchaeia
Odinarchaeia_RPA3	Odinarchaeia
Odinarchaeum_yellowstonii_LCB_4	Odinarchaeum
Sifarchaeia_WORA1	Sifarchaeia
Sifarchaeia_Yap75_bin3_45	Sifarchaeia
Sifarchaeotum_marinoarchaea_CR_Bin_042_1	Sifarchaeotum
Sifarchaeotum_subterraneus_CR_Bin_142	Sifarchaeotum
Thorarchaeia_A361	Thorarchaeia
Thorarchaeia_A381	Thorarchaeia
Thorarchaeia_A399	Thorarchaeia
Thorarchaeia_AB_25	Thorarchaeia
Thorarchaeia_ABR10	Thorarchaeia
Thorarchaeia_AMARA_8	Thorarchaeia
Thorarchaeia_BC	Thorarchaeia
Thorarchaeia_Bin_478	Thorarchaeia
Thorarchaeia_das_tool_maxbin2_25	Thorarchaeia
Thorarchaeia_DZG_bin1_115	Thorarchaeia
Thorarchaeia_E44_bin77	Thorarchaeia
Thorarchaeia_FT_023	Thorarchaeia
Thorarchaeia_FT1_004	Thorarchaeia
Thorarchaeia_FT2_038	Thorarchaeia
Thorarchaeia_FT5_026	Thorarchaeia
Thorarchaeia_GBS28	Thorarchaeia
Thorarchaeia_GBS30	Thorarchaeia
Thorarchaeia_GBS31	Thorarchaeia
Thorarchaeia_GBS32	Thorarchaeia
Thorarchaeia_GBS34	Thorarchaeia
Thorarchaeia_GLR93	Thorarchaeia
Thorarchaeia_L_E_AR_5	Thorarchaeia
Thorarchaeia_MP5_1_1636	Thorarchaeia
Thorarchaeia_MP5_1423	Thorarchaeia
Thorarchaeia_MP5_2226	Thorarchaeia
Thorarchaeia_MP5_2600	Thorarchaeia
Thorarchaeia_MP5_5_633	Thorarchaeia
Thorarchaeia_MP8T_1	Thorarchaeia
Thorarchaeia_SMTZ1_45	Thorarchaeia
Thorarchaeia_SMTZ_83	Thorarchaeia
Thorarchaeia_SZ_4_bin3_344	Thorarchaeia
Thorarchaeia_TEKIR_12S	Thorarchaeia
Thorarchaeia_TEKIR_14	Thorarchaeia
Thorarchaeia_Thor_24	Thorarchaeia
Thorarchaeia_WORH6	Thorarchaeia
Thorarchaeia_Yap200_bin7_15	Thorarchaeia
Thorarchaeia_Yap500_bin9_7	Thorarchaeia
Thorarchaeia_YT_026	Thorarchaeia
Thorarchaeia_YT5_027	Thorarchaeia
Thorarchaeia_Zod_maxbin_0292	Thorarchaeia
Wukongarchaeia_Yap2000_bin6_70	Wukongarchaeia
Wukongarchaeum_yapensis_Yap4_bin4_70	Wukongarchaeum

## Sheet: TaxonSet_OtherGenomes
Name	Subgroup	Group
2718217642	Aigarchaeota	TACK
2718217643	Aigarchaeota	TACK
2718217644	Aigarchaeota	TACK
2718217646	Aigarchaeota	TACK
Candidatus_Caldiarchaeum_subterraneum__GCA_000270325_1	Aigarchaeota	TACK
2718217668	Bathyarchaeota	TACK
2718217670	Bathyarchaeota	TACK
2718217671	Bathyarchaeota	TACK
Candidatus_Bathyarchaeota_archaeon_B24__GCA_001593865_1	Bathyarchaeota	TACK
Candidatus_Bathyarchaeota_archaeon_B26_2__GCA_001593935_1	Bathyarchaeota	TACK
Candidatus_Bathyarchaeota_archaeon_BA2__GCA_001399795_1	Bathyarchaeota	TACK
Candidatus_Bathyarchaeota_archaeon_JdFR_11__GCA_002011035_1	Bathyarchaeota	TACK
Candidatus_Bathyarchaeota_archaeon_RBG_13_38_9__GCA_001775955_1	Bathyarchaeota	TACK
Candidatus_Bathyarchaeota_archaeon_RBG_16_48_13__GCA_001775995_1	Bathyarchaeota	TACK
Crenarchaeota_archaeon_13_1_40CM_3_52_17__GCA_001918745_1	Bathyarchaeota	TACK
miscellaneous_Crenarchaeota_group_6_archaeon_AD8_1__GCA_001273385_1	Bathyarchaeota	TACK
2524023237	Marsarchaeota	TACK
2660238001	Crenarchaeota	TACK
2681813019	Crenarchaeota	TACK
2718217655	Crenarchaeota	TACK
2718217666	Crenarchaeota	TACK
2718217667	Crenarchaeota	TACK
Acidianus_manzaensis__GCA_002116695_1	Crenarchaeota	TACK
Acidilobus_saccharovorans_345_15__GCA_000144915_1	Crenarchaeota	TACK
Aeropyrum_camini_SY1_JCM_12091__GCA_000591035_1	Crenarchaeota	TACK
Caldisphaera_lagunensis_DSM_15908__GCA_000317795_1	Crenarchaeota	TACK
Caldivirga_maquilingensis_IC_167__GCA_000018305_1	Crenarchaeota	TACK
Desulfurococcus_amylolyticus_1221n__GCA_000020905_1	Crenarchaeota	TACK
Fervidicoccus_fontis_Kam940__GCA_000258425_1	Crenarchaeota	TACK
Ignicoccus_hospitalis_KIN4_I__GCA_000017945_1	Crenarchaeota	TACK
Ignisphaera_aggregans_DSM_17230__GCA_000145985_1	Crenarchaeota	TACK
Metallosphaera_cuprina_Ar_4__GCA_000204925_1	Crenarchaeota	TACK
Pyrobaculum_arsenaticum_DSM_13514__GCA_000016385_1	Crenarchaeota	TACK
Pyrodictium_delaneyi__GCA_001412615_1	Crenarchaeota	TACK
Staphylothermus_hellenicus_DSM_12710__GCA_000092465_1	Crenarchaeota	TACK
Sulfolobales_archaeon_AZ1__GCA_000565255_1	Crenarchaeota	TACK
Sulfolobales_archaeon_Acd1__GCA_000389735_1	Crenarchaeota	TACK
Sulfolobus_solfataricus_98_2__GCA_000024745_1	Crenarchaeota	TACK
Thermofilum_uzonense__GCA_000993805_1	Crenarchaeota	TACK
Thermogladius_calderae_1633__GCA_000264495_1	Crenarchaeota	TACK
Thermoproteus_tenax_Kra_1__GCA_000253055_1	Crenarchaeota	TACK
UBA166	Crenarchaeota	TACK
Vulcanisaeta_moutnovskia_768_28__GCA_000190315_1	Crenarchaeota	TACK
2504756013	Geoarchaeota	TACK
Crenarchaeota_archaeon_SCGC_AAA471_B05__GCA_000380705_1	Geoarchaeota	TACK
Candidatus_Korarchaeum_cryptofilum_OPF8__GCA_000019605_1	Korarchaeota	TACK
Korarchaeote_GBS35	Korarchaeota	TACK
Korarchaeote_GBS36	Korarchaeota	TACK
Korarchaeote_GBS37	Korarchaeota	TACK
Korarchaeote_GBS38	Korarchaeota	TACK
Korarchaeote_GBS39	Korarchaeota	TACK
Korarchaeote_GBS40	Korarchaeota	TACK
Korarchaeote_GBS41	Korarchaeota	TACK
Korarchaeote_GBS42	Korarchaeota	TACK
Korarchaeote_GBS43	Korarchaeota	TACK
Korarchaeote_GBS44	Korarchaeota	TACK
Korarchaeote_LHC	Korarchaeota	TACK
Korarchaeote_kor1	Korarchaeota	TACK
Korarchaeote_kor2	Korarchaeota	TACK
Korarchaeote_kor3	Korarchaeota	TACK
Korarchaeote_kor4	Korarchaeota	TACK
2263082000	Thaumarchaeota	TACK
2558309099	Thaumarchaeota	TACK
Candidatus_Nitrocosmicus_oleophilus__GCA_000802205_2	Thaumarchaeota	TACK
Candidatus_Nitrosopelagicus_brevis__GCA_000812185_1	Thaumarchaeota	TACK
Candidatus_Nitrosotalea_devanaterra__GCA_900065925_1	Thaumarchaeota	TACK
Cenarchaeum_symbiosum_A__GCA_000200715_1	Thaumarchaeota	TACK
Nitrosopumilus_maritimus_SCM1__GCA_000018465_1	Thaumarchaeota	TACK
Nitrososphaera_viennensis_EN76__GCA_000698785_1	Thaumarchaeota	TACK
TOBG_SAT_137	Thaumarchaeota	TACK
Thaumarchaeota_archaeon_N4__GCA_000723185_1	Thaumarchaeota	TACK
Thaumarchaeota_archaeon_SCGC_AAA007_O23__GCA_000402075_1	Thaumarchaeota	TACK
UBA201	Thaumarchaeota	TACK
Candidatus_Geothermarchaeota_archaeon_JdFR_13__GCA_002011075_1	Unclassified	TACK
Candidatus_Methanomethylicus_mesodigestum__GCA_001717035_1	Verstraetearchaeota	TACK
Candidatus_Methanosuratus_petracarbonis__GCA_001717015_1	Verstraetearchaeota	TACK
Aciduliprofundum_boonei_T469__GCA_000025665_1	Aciduliprofundales	Euryarchaeota
Archaeoglobi_archaeon_JdFR_42__GCA_002010305_1	Archaeoglobi	Euryarchaeota
Archaeoglobus_fulgidus_DSM_4304__GCA_000008665_1	Archaeoglobi	Euryarchaeota
Euryarchaeota_archaeon_JdFR_21__GCA_002011165_1	Archaeoglobi	Euryarchaeota
Hadesarchaea_archaeon_YNP_45__GCA_001515205_2	Hadesarchaea	Euryarchaeota
Haloferax_volcanii_DS2__GCA_000025685_1	Haloarchaea	Euryarchaeota
Thermoplasmatales_archaeon_SM1_50__GCA_001595945_1	Izemarchaea	Euryarchaeota
Methanobacterium_formicicum__GCA_000762265_1	Methanobacteria	Euryarchaeota
Methanobrevibacter_smithii_ATCC_35061__GCA_000016525_1	Methanobacteria	Euryarchaeota
Methanothermus_fervidus_DSM_2088__GCA_000166095_1	Methanobacteria	Euryarchaeota
Methanocella_arvoryzae_MRE50__GCA_000063445_1	Methanocellales	Euryarchaeota
Methanocaldococcus_bathoardescens__GCA_000739065_1	Methanococci	Euryarchaeota
Arc_I_group_archaeon_BMIXfssc0709_Meth_Bin006__GCA_001587575_1	Methanofastidiosa	Euryarchaeota
Candidatus_Methanomethylophilus_alvus_Mx1201__GCA_000300255_2	Methanomassiliicocci	Euryarchaeota
Methanomassiliicoccus_luminyensis_B10__GCF_000308215_1	Methanomassiliicocci	Euryarchaeota
Methanocorpusculum_labreanum_Z__GCA_000015765_1	Methanomicrobiales	Euryarchaeota
Methanoculleus_marisnigri_JR1__GCA_000015825_1	Methanomicrobiales	Euryarchaeota
Methanoregula_boonei_6A8__GCA_000017625_1	Methanomicrobiales	Euryarchaeota
Methanopyrus_kandleri_AV19__GCA_000007185_1	Methanopyri	Euryarchaeota
2518645528	Methanosarcinales	Euryarchaeota
Methanosaeta_harundinacea_6Ac__GCA_000235565_1	Methanosarcinales	Euryarchaeota
Methanosalsum_zhilinae_DSM_4017__GCA_000217995_1	Methanosarcinales	Euryarchaeota
Methanosarcina_barkeri_str_Fusaro__GCA_000195895_1	Methanosarcinales	Euryarchaeota
Methermicoccus_shengliensis_DSM_18856__GCF_000711905_1	Methanosarcinales	Euryarchaeota
Marine_Group_III_euryarchaeote_CG_Epi1__GCA_001875345_1	Pontarchaea	Euryarchaeota
UBA102	Pontarchaea	Euryarchaeota
Candidatus_Syntrophoarchaeum_caldarius__GCA_001766815_1	Syntropharchaeales	Euryarchaeota
2651870038	Thalassoarchaea	Euryarchaeota
TARA_MED_MAG_00075	Thalassoarchaea	Euryarchaeota
uncultured_marine_group_II_euryarchaeote__GCA_000246735_1	Thalassoarchaea	Euryarchaeota
Pyrococcus_abyssi_GE5__GCA_000195935_2	Thermococci	Euryarchaeota
2623620825	Thermoplasmatales	Euryarchaeota
Cuniculiplasma_divulgatum__GCA_900083515_1	Thermoplasmatales	Euryarchaeota
Picrophilus_torridus_DSM_9790__GCA_000008265_1	Thermoplasmatales	Euryarchaeota
Thermoplasmatales_archaeon_I_plasma__GCA_001856825_1	Thermoplasmatales	Euryarchaeota
UBA518	Thermoplasmatales	Euryarchaeota
2518645542	Unclassified	Euryarchaeota
Candidatus_Hydrothermarchaeota_archaeon_JdFR_18__GCA_002011125_1	Unclassified	Euryarchaeota
Candidatus_Methanohalarchaeum_thermophilum__GCA_001914405_1	Unclassified	Euryarchaeota
Euryarchaeota_archaeon_RBG_19FT_COMBO_56_21__GCA_001800815_1	Unclassified	Euryarchaeota
Euryarchaeota_archaeon_RBG_19FT_COMBO_69_17__GCA_001800825_1	Unclassified	Euryarchaeota
TARA_RED_MAG_00018	Unclassified	Euryarchaeota
UBA61	Unclassified	Euryarchaeota
Candidatus_Aenigmarchaeota_archaeon_CG1_02_38_14__GCA_001873985_1	Aenigmarchaeota	DPANN
Candidatus_Aenigmarchaeota_archaeon_ex4484_14__GCA_002255055_1	Aenigmarchaeota	DPANN
Candidatus_Aenigmarchaeota_archaeon_ex4484_224__GCA_002254545_1	Aenigmarchaeota	DPANN
Candidatus_Aenigmarchaeota_archaeon_ex4484_56__GCA_002254685_1	Aenigmarchaeota	DPANN
Candidatus_Micrarchaeota_archaeon_RBG_16_36_9__GCA_001786585_1	Aenigmarchaeota	DPANN
archaeon_GW2011_AR5__GCA_000806115_1	Aenigmarchaeota	DPANN
Candidatus_Altiarchaeales_archaeon_IMC4__GCA_001742785_1	Altiarchaea	DPANN
Candidatus_Altiarchaeales_archaeon_ex4484_2__GCA_002254565_1	Altiarchaea	DPANN
archaeon_GW2011_AR10__GCA_000830275_1	Diapherotrites	DPANN
Candidatus_Micrarchaeota_archaeon_CG1_02_47_40__GCA_001871475_1	Micrarchaeota	DPANN
Candidatus_Micrarchaeota_archaeon_CG1_02_51_15__GCA_001871495_1	Micrarchaeota	DPANN
Candidatus_Micrarchaeota_archaeon_CG1_02_55_22__GCA_001871595_1	Micrarchaeota	DPANN
Candidatus_Micrarchaeota_archaeon_CG1_02_60_51__GCA_001871655_1	Micrarchaeota	DPANN
Candidatus_Micrarchaeota_archaeon_Mia14__GCA_002214165_1	Micrarchaeota	DPANN
Candidatus_Nanopusillus_acidilobi__GCA_001552015_1	Nanoarchaeota	DPANN
Nanoarchaeum_equitans_Kin4_M__GCA_000008085_1	Nanoarchaeota	DPANN
Nanohaloarchaea_archaeon_SG9__GCA_001761425_1	Nanohaloarchaeota	DPANN
Candidatus_Pacearchaeota_archaeon_CG1_02_31_27__GCA_001872145_1	Pacearchaeota	DPANN
Candidatus_Pacearchaeota_archaeon_CG1_02_32_21__GCA_001872185_1	Pacearchaeota	DPANN
Candidatus_Pacearchaeota_archaeon_CG1_02_39_14__GCA_001872315_1	Pacearchaeota	DPANN
Candidatus_Pacearchaeota_archaeon_RBG_13_33_26__GCA_001787285_1	Pacearchaeota	DPANN
Candidatus_Pacearchaeota_archaeon_RBG_13_36_9__GCA_001786395_1	Pacearchaeota	DPANN
TOBG_ARS_1160	Pacearchaeota	DPANN
TOBG_NP_1466	Pacearchaeota	DPANN
UBA490	Unclassified	DPANN
archaeon_CG2_30_31_98__GCA_001872885_1	Unclassified	DPANN
Candidatus_Woesearchaeota_archaeon_CG1_02_47_18__GCA_001872825_1	Woesearchaeota	DPANN
Candidatus_Woesearchaeota_archaeon_CG1_02_57_44__GCA_001871415_1	Woesearchaeota	DPANN
Euryarchaeota_archaeon_SM23_78__GCA_001595785_1	Woesearchaeota	DPANN
Nanoarchaeota_archaeon_JGI_OTU_1__GCA_000494105_1	Woesearchaeota	DPANN
TOBG_ARS_1176	Woesearchaeota	DPANN
TOBG_ARS_1199	Woesearchaeota	DPANN
TOBG_ARS_1203	Woesearchaeota	DPANN
TOBG_ARS_1419	Woesearchaeota	DPANN
TOBG_ARS_49	Woesearchaeota	DPANN
TOBG_ARS_BIN_1231	Woesearchaeota	DPANN
archaeon_GW2011_AR11__GCA_000806135_1	Woesearchaeota	DPANN
archaeon_GW2011_AR15__GCA_000830295_1	Woesearchaeota	DPANN
archaeon_GW2011_AR17__GCA_000805995_1	Woesearchaeota	DPANN
archaeon_GW2011_AR18__GCA_000806155_1	Woesearchaeota	DPANN
archaeon_GW2011_AR4__GCA_000806095_1	Woesearchaeota	DPANN
Perkinsus_marinus	-	Eukarya
Naegleria_gruberi	-	Eukarya
Homo_sapiens	-	Eukarya
Caspaspora_owczarzaki	-	Eukarya
Saccharomyces_cerevisiae	-	Eukarya
Dictyostelium_discoideum	-	Eukarya
Guillardia_theta	-	Eukarya
Chondrus_cripsus	-	Eukarya
Galdieria_sulphuraria	-	Eukarya
Phytophthora_infestans	-	Eukarya
Ectocarpus_siliculosus	-	Eukarya
Arabidopsis_thaliana	-	Eukarya
Volvox_carteri	-	Eukarya
Bodo_saltans	-	Eukarya

## Sheet: New Markers
Marker (as per Petitjean et al., 2015)	COG class	COG definition	COG Classification
M010	O	Post-translational modification, protein turnover, and chaperones	CELLULAR PROCESSES AND SIGNALING
M014	O	Post-translational modification, protein turnover, and chaperones	CELLULAR PROCESSES AND SIGNALING
M018	O	Post-translational modification, protein turnover, and chaperones	CELLULAR PROCESSES AND SIGNALING
M025	T	Signal transduction mechanisms	CELLULAR PROCESSES AND SIGNALING
M026	TD	Signal transduction mechanisms / Cell cycle control, cell division, chromosome partitioning	CELLULAR PROCESSES AND SIGNALING
M027	U	IIntracellular trafficking, secretion, and vesicular transport	CELLULAR PROCESSES AND SIGNALING
M028	U	IIntracellular trafficking, secretion, and vesicular transport	CELLULAR PROCESSES AND SIGNALING
M030	A	RNA processing and modification	INFORMATION STORAGE AND PROCESSING
M032	J	Translation, ribosomal structure and biogenesis	INFORMATION STORAGE AND PROCESSING
M037	J	Translation, ribosomal structure and biogenesis	INFORMATION STORAGE AND PROCESSING
M038	J	Translation, ribosomal structure and biogenesis	INFORMATION STORAGE AND PROCESSING
M039	J	Translation, ribosomal structure and biogenesis	INFORMATION STORAGE AND PROCESSING
M045	J	Translation, ribosomal structure and biogenesis	INFORMATION STORAGE AND PROCESSING
M046	J	Translation, ribosomal structure and biogenesis	INFORMATION STORAGE AND PROCESSING
M047	J	Translation, ribosomal structure and biogenesis	INFORMATION STORAGE AND PROCESSING
M048	J	Translation, ribosomal structure and biogenesis	INFORMATION STORAGE AND PROCESSING
M049	J	Translation, ribosomal structure and biogenesis	INFORMATION STORAGE AND PROCESSING
M050	J	Translation, ribosomal structure and biogenesis	INFORMATION STORAGE AND PROCESSING
M052	J	Translation, ribosomal structure and biogenesis	INFORMATION STORAGE AND PROCESSING
M054	J	Translation, ribosomal structure and biogenesis	INFORMATION STORAGE AND PROCESSING
M055	J	Translation, ribosomal structure and biogenesis	INFORMATION STORAGE AND PROCESSING
M056	J	Translation, ribosomal structure and biogenesis	INFORMATION STORAGE AND PROCESSING
M057	J	Translation, ribosomal structure and biogenesis	INFORMATION STORAGE AND PROCESSING
M058	J	Translation, ribosomal structure and biogenesis	INFORMATION STORAGE AND PROCESSING
M060	J	Translation, ribosomal structure and biogenesis	INFORMATION STORAGE AND PROCESSING
M066	J	Translation, ribosomal structure and biogenesis	INFORMATION STORAGE AND PROCESSING
M067	J	Translation, ribosomal structure and biogenesis	INFORMATION STORAGE AND PROCESSING
M069	J	Translation, ribosomal structure and biogenesis	INFORMATION STORAGE AND PROCESSING
M071	J	Translation, ribosomal structure and biogenesis	INFORMATION STORAGE AND PROCESSING
M078	J	Translation, ribosomal structure and biogenesis	INFORMATION STORAGE AND PROCESSING
M080	K	Transcription	INFORMATION STORAGE AND PROCESSING
M086	K	Transcription	INFORMATION STORAGE AND PROCESSING
M116	L	Replication, recombination and repair	INFORMATION STORAGE AND PROCESSING
M117	L	Replication, recombination and repair	INFORMATION STORAGE AND PROCESSING
M122	L	Replication, recombination and repair	INFORMATION STORAGE AND PROCESSING
M124	L	Replication, recombination and repair	INFORMATION STORAGE AND PROCESSING
M125	L	Replication, recombination and repair	INFORMATION STORAGE AND PROCESSING
M126	L	Replication, recombination and repair	INFORMATION STORAGE AND PROCESSING
M128	L	Replication, recombination and repair	INFORMATION STORAGE AND PROCESSING
M136	C	Energy production and conversion	METABOLISM
M150	F	Nucleotide transport and metabolism	METABOLISM
M184	R	General function prediction only	POORLY CHARACTERIZED
M188	R	General function prediction only	POORLY CHARACTERIZED
M191	R	General function prediction only	POORLY CHARACTERIZED
M198	R	General function prediction only	POORLY CHARACTERIZED
M212	S	Function unknown	POORLY CHARACTERIZED
M219	S	Function unknown	POORLY CHARACTERIZED
MA02	C	Energy production and conversion	METABOLISM
MA03	J	Translation, ribosomal structure and biogenesis	INFORMATION STORAGE AND PROCESSING
MA16	C	Energy production and conversion	METABOLISM
MA23	U	IIntracellular trafficking, secretion, and vesicular transport	CELLULAR PROCESSES AND SIGNALING
MA36	R	General function prediction only	POORLY CHARACTERIZED
MA39	L	Replication, recombination and repair	INFORMATION STORAGE AND PROCESSING
MA56	U	Intracellular trafficking, secretion, and vesicular transport	CELLULAR PROCESSES AND SIGNALING

## Sheet: A175-ML
Name	GeneSet	TaxonSet	Recoding	FSR	Model	(Ho)	(Ge)	(Hei)	(Ka)	(Ka,Hei)	(Ge,Ka,Hei)	(Nj)	(Ho,Ge,Ka,Hei)	(Nj,Ge,Ka,Hei)	(H)	(W)	(Ho,Ge,Ka,Hei,W)	(H,W)	(E)	(H,E)	(H,W,E)	(Ho,E)	(Ho,Ge,Ka,Hei,E)	(Ge,Ka,Hei,E)	(Nj,E)	(Nj,K)	(Nj,Ge,Ka,Hei,E)	(S)	(H,E,W,S)	(H,W,S)	(Lo)	(He)	(T)	(Her)	(O)	(J)	(B)	(L)
NM54-A.fa.PMSF_LGC60G4.treefile.root	NM54	A	-	-	PMSF_LGC60G4	100	100	100	100	100	100	100	99	0	0	100	99	0	100	0	0	0	0	0	99	0	0	100	0	0	100	100	100	100	100	100	90	100
NM54-A.fa.FSR10.PMSF_LGC60G4.treefile.root	NM54	A	-	FSR10	PMSF_LGC60G4	100	100	100	100	100	100	100	97	0	0	100	96	0	100	0	0	0	0	0	95	0	0	100	0	0	99	100	100	99	100	100	88	99
NM54-A.fa.FSR20.PMSF_LGC60G4.treefile.root	NM54	A	-	FSR20	PMSF_LGC60G4	100	100	100	100	100	100	100	96	0	0	100	94	0	100	0	0	0	0	0	93	0	0	100	0	0	100	100	100	100	100	100	62	100
NM54-A.fa.FSR30.PMSF_LGC60G4.treefile.root	NM54	A	-	FSR30	PMSF_LGC60G4	100	100	100	100	100	100	100	98	0	0	100	98	0	100	0	0	0	0	0	94	0	0	100	0	0	100	100	100	100	100	100	88	100
NM54-A.fa.FSR40.PMSF_LGC60G4.treefile.root	NM54	A	-	FSR40	PMSF_LGC60G4	100	100	99	100	99	98	100	75	0	0	100	83	0	100	0	81	0	0	0	75	0	0	99	0	0	100	99	100	99	100	100	81	100
NM54-A.fa.FSR50.PMSF_LGC60G4.treefile.root	NM54	A	-	FSR50	PMSF_LGC60G4	100	100	100	100	100	100	100	81	0	0	100	87	0	100	0	78	0	0	0	79	0	0	100	0	0	100	100	100	100	100	100	86	100
NM54-A.fa.FSR60.PMSF_LGC60G4.treefile.root	NM54	A	-	FSR60	PMSF_LGC60G4	100	100	100	100	100	97	100	86	0	0	100	87	0	100	0	80	0	0	0	79	0	0	100	0	0	98	100	100	98	100	100	81	98
NM54-A.fa.FSR70.PMSF_LGC60G4.treefile.root	NM54	A	-	FSR70	PMSF_LGC60G4	97	100	100	100	100	99	100	70	0	0	100	85	55	100	0	67	0	0	0	0	0	0	96	0	0	96	100	100	91	100	100	0	92
NM54-A.fa.FSR80.PMSF_LGC60G4.treefile.root	NM54	A	-	FSR80	PMSF_LGC60G4	96	100	99	100	99	98	100	65	0	0	100	87	45	100	0	60	0	0	0	0	0	0	92	0	0	89	99	99	86	100	88	84	88
NM54-A.fa.FSR90.PMSF_LGC60G4.treefile.root	NM54	A	-	FSR90	PMSF_LGC60G4	99	100	99	100	98	84	100	54	0	0	100	65	52	100	0	55	0	0	0	0	0	0	60	0	0	100	99	93	82	100	99	79	97
NM54-nDEK.fa.PMSF_LGC60G4.treefile.root	NM54	nDEK	-	-	PMSF_LGC60G4	100	100	100	100	100	100	100	100	0	0	100	100	0	NA	NA	NA	NA	NA	NA	NA	NA	NA	100	NA	0	100	100	100	100	100	98	70	100
NM54-nDEK.fa.FSR10.PMSF_LGC60G4.treefile.root	NM54	nDEK	-	FSR10	PMSF_LGC60G4	100	100	100	100	100	100	100	100	0	0	100	99	0	NA	NA	NA	NA	NA	NA	NA	NA	NA	100	NA	0	100	100	100	100	100	99	87	100
NM54-nDEK.fa.FSR20.PMSF_LGC60G4.treefile.root	NM54	nDEK	-	FSR20	PMSF_LGC60G4	100	100	100	100	100	100	100	100	0	0	100	98	83	NA	NA	NA	NA	NA	NA	NA	NA	NA	100	NA	0	100	100	100	100	100	100	65	100
NM54-nDEK.fa.FSR30.PMSF_LGC60G4.treefile.root	NM54	nDEK	-	FSR30	PMSF_LGC60G4	100	100	100	100	100	99	100	98	0	0	100	97	77	NA	NA	NA	NA	NA	NA	NA	NA	NA	100	NA	0	100	100	100	100	100	100	84	100
NM54-nDEK.fa.FSR40.PMSF_LGC60G4.treefile.root	NM54	nDEK	-	FSR40	PMSF_LGC60G4	100	100	100	100	100	99	100	92	0	0	100	90	82	NA	NA	NA	NA	NA	NA	NA	NA	NA	100	NA	0	99	100	100	99	100	100	92	99
NM54-nDEK.fa.FSR50.PMSF_LGC60G4.treefile.root	NM54	nDEK	-	FSR50	PMSF_LGC60G4	100	100	100	100	100	99	100	72	0	0	100	91	75	NA	NA	NA	NA	NA	NA	NA	NA	NA	100	NA	0	100	100	100	100	100	100	85	100
NM54-nDEK.fa.FSR60.PMSF_LGC60G4.treefile.root	NM54	nDEK	-	FSR60	PMSF_LGC60G4	99	100	99	100	99	95	100	79	0	0	100	85	87	NA	NA	NA	NA	NA	NA	NA	NA	NA	100	NA	0	100	99	100	97	100	100	78	100
NM54-nDEK.fa.FSR70.PMSF_LGC60G4.treefile.root	NM54	nDEK	-	FSR70	PMSF_LGC60G4	97	100	100	100	100	99	100	77	0	0	100	83	71	NA	NA	NA	NA	NA	NA	NA	NA	NA	100	NA	32	99	100	100	92	100	100	74	99
NM54-nDEK.fa.FSR80.PMSF_LGC60G4.treefile.root	NM54	nDEK	-	FSR80	PMSF_LGC60G4	99	100	100	100	100	100	100	51	0	0	100	74	93	NA	NA	NA	NA	NA	NA	NA	NA	NA	99	NA	39	97	100	100	94	100	93	0	97
NM54-nDEK.fa.FSR90.PMSF_LGC60G4.treefile.root	NM54	nDEK	-	FSR90	PMSF_LGC60G4	99	100	99	100	99	95	100	51	0	0	100	58	85	NA	NA	NA	NA	NA	NA	NA	NA	NA	77	NA	0	90	99	100	0	100	94	81	83
NM54-nDK.fa.PMSF_LGC60G4.treefile.root	NM54	nDK	-	-	PMSF_LGC60G4	100	100	100	100	100	100	100	99	0	0	100	99	0	100	0	0	0	0	0	98	NA	0	100	0	0	100	100	100	100	100	100	71	100
NM54-nDK.fa.FSR10.PMSF_LGC60G4.treefile.root	NM54	nDK	-	FSR10	PMSF_LGC60G4	100	100	100	100	100	100	100	100	0	0	100	100	0	100	0	0	0	0	0	100	NA	0	100	0	0	100	100	100	100	100	100	90	100
NM54-nDK.fa.FSR20.PMSF_LGC60G4.treefile.root	NM54	nDK	-	FSR20	PMSF_LGC60G4	100	100	100	100	100	100	100	94	0	0	100	95	0	100	0	73	0	0	0	95	NA	0	100	0	0	100	100	100	100	100	100	71	100
NM54-nDK.fa.FSR30.PMSF_LGC60G4.treefile.root	NM54	nDK	-	FSR30	PMSF_LGC60G4	100	100	100	100	100	100	100	97	0	0	100	97	0	100	0	80	0	0	0	92	NA	0	100	0	0	100	100	100	100	100	100	83	100
NM54-nDK.fa.FSR40.PMSF_LGC60G4.treefile.root	NM54	nDK	-	FSR40	PMSF_LGC60G4	100	100	100	100	100	100	100	89	0	0	100	93	0	100	0	87	0	0	0	85	NA	0	100	0	0	100	100	100	100	100	100	84	100
NM54-nDK.fa.FSR50.PMSF_LGC60G4.treefile.root	NM54	nDK	-	FSR50	PMSF_LGC60G4	100	100	100	100	100	100	100	75	0	0	100	89	0	100	0	84	0	0	0	79	NA	0	100	0	0	100	100	100	99	100	100	86	100
NM54-nDK.fa.FSR60.PMSF_LGC60G4.treefile.root	NM54	nDK	-	FSR60	PMSF_LGC60G4	100	100	99	100	99	94	100	83	0	0	100	82	0	100	0	79	0	0	0	86	NA	0	100	0	0	98	99	100	98	100	100	80	98
NM54-nDK.fa.FSR70.PMSF_LGC60G4.treefile.root	NM54	nDK	-	FSR70	PMSF_LGC60G4	99	100	100	100	100	97	100	69	0	0	100	78	0	100	0	89	0	0	0	45	NA	0	99	0	0	95	100	100	90	100	93	83	95
NM54-nDK.fa.FSR80.PMSF_LGC60G4.treefile.root	NM54	nDK	-	FSR80	PMSF_LGC60G4	100	100	99	100	99	97	100	73	0	0	100	85	60	100	0	64	0	0	0	0	NA	0	98	0	0	99	99	100	90	100	92	81	99
NM54-nDK.fa.FSR90.PMSF_LGC60G4.treefile.root	NM54	nDK	-	FSR90	PMSF_LGC60G4	99	99	91	99	90	81	100	53	0	0	100	67	51	100	0	54	0	0	0	0	NA	0	75	0	0	86	91	99	55	100	74	76	72
NM54-nDNK.fa.PMSF_LGC60G4.treefile.root	NM54	nDNK	-	-	PMSF_LGC60G4	100	100	100	100	100	99	NA	0	NA	0	100	0	NA	100	83	NA	84	83	0	NA	NA	0	100	NA	NA	100	100	100	100	100	97	0	100
NM54-nDNK.fa.FSR10.PMSF_LGC60G4.treefile.root	NM54	nDNK	-	FSR10	PMSF_LGC60G4	100	100	100	100	100	100	NA	0	NA	0	100	0	NA	100	77	NA	79	77	0	NA	NA	0	100	NA	NA	100	100	100	99	100	100	82	100
NM54-nDNK.fa.FSR20.PMSF_LGC60G4.treefile.root	NM54	nDNK	-	FSR20	PMSF_LGC60G4	100	100	100	100	100	100	NA	0	NA	0	100	0	NA	100	69	NA	69	69	0	NA	NA	0	100	NA	NA	100	100	100	100	100	100	54	100
NM54-nDNK.fa.FSR30.PMSF_LGC60G4.treefile.root	NM54	nDNK	-	FSR30	PMSF_LGC60G4	100	100	100	100	100	100	NA	0	NA	0	100	0	NA	100	60	NA	62	60	0	NA	NA	0	100	NA	NA	100	100	100	100	100	100	87	100
NM54-nDNK.fa.FSR40.PMSF_LGC60G4.treefile.root	NM54	nDNK	-	FSR40	PMSF_LGC60G4	100	100	100	100	100	100	NA	0	NA	0	100	0	NA	100	77	NA	79	77	0	NA	NA	0	99	NA	NA	100	100	100	100	100	99	89	100
NM54-nDNK.fa.FSR50.PMSF_LGC60G4.treefile.root	NM54	nDNK	-	FSR50	PMSF_LGC60G4	100	100	100	100	100	100	NA	0	NA	0	100	0	NA	100	67	NA	75	67	0	NA	NA	0	100	NA	NA	100	100	100	99	100	100	77	100
NM54-nDNK.fa.FSR60.PMSF_LGC60G4.treefile.root	NM54	nDNK	-	FSR60	PMSF_LGC60G4	100	100	100	100	99	95	NA	0	NA	0	100	0	NA	100	73	NA	81	73	0	NA	NA	0	100	NA	NA	100	100	100	100	100	100	56	100
NM54-nDNK.fa.FSR70.PMSF_LGC60G4.treefile.root	NM54	nDNK	-	FSR70	PMSF_LGC60G4	100	100	100	100	99	99	NA	0	NA	0	100	0	NA	100	64	NA	68	64	0	NA	NA	0	97	NA	NA	97	100	100	94	100	96	0	96
NM54-nDNK.fa.FSR80.PMSF_LGC60G4.treefile.root	NM54	nDNK	-	FSR80	PMSF_LGC60G4	99	100	100	100	100	100	NA	0	NA	0	100	0	NA	100	49	NA	50	49	0	NA	NA	0	97	NA	NA	100	100	100	87	100	87	72	100
NM54-nDNK.fa.FSR90.PMSF_LGC60G4.treefile.root	NM54	nDNK	-	FSR90	PMSF_LGC60G4	96	99	100	100	99	85	NA	55	NA	55	100	0	NA	100	0	NA	0	0	0	NA	NA	0	57	NA	NA	87	100	99	0	100	82	85	71
NM54-A.fa.sr4.PMSF_GTRsr4C60G4.treefile.root	NM54	A	sr4	-	PMSF_GTRsr4C60G4	100	100	100	100	100	96	100	55	0	0	100	51	0	100	0	0	0	0	0	43	0	0	98	0	0	100	100	100	99	100	100	79	95
NM54-A.fa.FSR10.sr4.PMSF_GTRsr4C60G4.treefile.root	NM54	A	sr4	FSR10	PMSF_GTRsr4C60G4	100	100	100	100	100	96	100	0	0	0	100	0	0	100	0	90	64	39	0	0	0	0	99	90	0	99	100	100	99	100	100	82	94
NM54-A.fa.FSR20.sr4.PMSF_GTRsr4C60G4.treefile.root	NM54	A	sr4	FSR20	PMSF_GTRsr4C60G4	100	100	100	100	100	98	100	0	70	0	100	0	0	100	69	97	92	0	0	0	0	0	100	96	0	98	100	100	98	100	99	69	93
NM54-A.fa.FSR30.sr4.PMSF_GTRsr4C60G4.treefile.root	NM54	A	sr4	FSR30	PMSF_GTRsr4C60G4	100	100	100	100	100	99	100	0	0	0	100	0	0	100	0	80	67	47	0	0	0	0	98	93	0	97	100	100	94	100	100	92	92
NM54-A.fa.FSR40.sr4.PMSF_GTRsr4C60G4.treefile.root	NM54	A	sr4	FSR40	PMSF_GTRsr4C60G4	99	99	100	100	100	98	100	0	85	0	100	0	0	100	71	90	83	0	0	0	0	0	88	92	0	94	100	100	95	100	100	91	93
NM54-A.fa.FSR50.sr4.PMSF_GTRsr4C60G4.treefile.root	NM54	A	sr4	FSR50	PMSF_GTRsr4C60G4	100	100	99	100	99	98	100	0	62	0	100	0	0	100	74	91	79	0	0	0	0	0	91	95	0	91	99	100	88	100	100	94	88
NM54-A.fa.FSR60.sr4.PMSF_GTRsr4C60G4.treefile.root	NM54	A	sr4	FSR60	PMSF_GTRsr4C60G4	98	100	100	100	99	95	100	0	71	0	100	0	0	100	54	73	68	0	0	0	0	0	62	69	0	91	100	100	87	100	97	93	88
NM54-A.fa.FSR70.sr4.PMSF_GTRsr4C60G4.treefile.root	NM54	A	sr4	FSR70	PMSF_GTRsr4C60G4	0	100	98	100	98	81	100	0	0	0	98	0	0	100	0	0	0	0	0	25	0	0	0	47	0	69	98	99	70	100	94	89	56
NM54-A.fa.FSR80.sr4.PMSF_GTRsr4C60G4.treefile.root	NM54	A	sr4	FSR80	PMSF_GTRsr4C60G4	0	95	90	99	89	74	100	0	0	0	98	0	0	100	0	0	0	0	0	40	0	0	0	39	0	62	90	82	43	100	90	77	0
NM54-A.fa.FSR90.sr4.PMSF_GTRsr4C60G4.treefile.root	NM54	A	sr4	FSR90	PMSF_GTRsr4C60G4	0	97	90	0	0	0	90	0	0	0	86	0	0	97	0	0	0	0	0	43	0	0	0	0	0	80	90	79	0	99	75	32	35
NM54-nDEK.fa.sr4.PMSF_GTRsr4C60G4.treefile.root	NM54	nDEK	sr4	-	PMSF_GTRsr4C60G4	100	100	100	100	100	97	100	87	0	0	100	87	84	NA	NA	NA	NA	NA	NA	NA	NA	NA	97	NA	73	99	100	100	100	100	100	88	98
NM54-nDEK.fa.FSR10.sr4.PMSF_GTRsr4C60G4.treefile.root	NM54	nDEK	sr4	FSR10	PMSF_GTRsr4C60G4	100	100	100	100	100	95	100	60	0	53	100	0	87	NA	NA	NA	NA	NA	NA	NA	NA	NA	98	NA	82	100	100	100	99	100	99	86	97
NM54-nDEK.fa.FSR20.sr4.PMSF_GTRsr4C60G4.treefile.root	NM54	nDEK	sr4	FSR20	PMSF_GTRsr4C60G4	100	100	100	100	100	99	100	63	0	56	100	0	99	NA	NA	NA	NA	NA	NA	NA	NA	NA	100	NA	99	99	100	100	100	100	100	89	96
NM54-nDEK.fa.FSR30.sr4.PMSF_GTRsr4C60G4.treefile.root	NM54	nDEK	sr4	FSR30	PMSF_GTRsr4C60G4	100	100	100	100	100	100	100	0	43	55	100	0	99	NA	NA	NA	NA	NA	NA	NA	NA	NA	100	NA	99	99	100	100	100	100	100	96	98
NM54-nDEK.fa.FSR40.sr4.PMSF_GTRsr4C60G4.treefile.root	NM54	nDEK	sr4	FSR40	PMSF_GTRsr4C60G4	100	100	100	100	100	100	100	0	75	62	100	0	100	NA	NA	NA	NA	NA	NA	NA	NA	NA	97	NA	100	97	100	100	99	100	100	96	96
NM54-nDEK.fa.FSR50.sr4.PMSF_GTRsr4C60G4.treefile.root	NM54	nDEK	sr4	FSR50	PMSF_GTRsr4C60G4	100	100	100	100	100	98	100	0	71	61	100	0	99	NA	NA	NA	NA	NA	NA	NA	NA	NA	96	NA	99	92	100	100	96	100	100	90	92
NM54-nDEK.fa.FSR60.sr4.PMSF_GTRsr4C60G4.treefile.root	NM54	nDEK	sr4	FSR60	PMSF_GTRsr4C60G4	98	100	100	100	100	97	100	0	62	63	100	0	92	NA	NA	NA	NA	NA	NA	NA	NA	NA	96	NA	70	88	100	100	78	100	100	99	79
NM54-nDEK.fa.FSR70.sr4.PMSF_GTRsr4C60G4.treefile.root	NM54	nDEK	sr4	FSR70	PMSF_GTRsr4C60G4	64	100	100	100	99	90	100	0	54	39	100	0	57	NA	NA	NA	NA	NA	NA	NA	NA	NA	47	NA	65	73	100	97	68	100	99	83	60
NM54-nDEK.fa.FSR80.sr4.PMSF_GTRsr4C60G4.treefile.root	NM54	nDEK	sr4	FSR80	PMSF_GTRsr4C60G4	0	99	99	96	95	86	100	0	42	0	96	0	0	NA	NA	NA	NA	NA	NA	NA	NA	NA	0	NA	67	0	99	93	65	97	93	92	0
NM54-nDEK.fa.FSR90.sr4.PMSF_GTRsr4C60G4.treefile.root	NM54	nDEK	sr4	FSR90	PMSF_GTRsr4C60G4	71	95	87	96	85	72	95	0	0	0	84	28	32	NA	NA	NA	NA	NA	NA	NA	NA	NA	0	NA	30	63	87	94	0	100	76	71	52
NM54-nDK.fa.sr4.PMSF_GTRsr4C60G4.treefile.root	NM54	nDK	sr4	-	PMSF_GTRsr4C60G4	100	100	100	100	100	97	100	45	0	0	100	42	0	100	0	78	0	0	0	28	NA	0	96	82	0	100	100	100	100	100	100	86	95
NM54-nDK.fa.FSR10.sr4.PMSF_GTRsr4C60G4.treefile.root	NM54	nDK	sr4	FSR10	PMSF_GTRsr4C60G4	100	100	100	100	100	98	100	0	0	0	100	0	0	100	0	85	56	31	0	0	NA	0	98	89	0	100	100	100	100	100	100	75	98
NM54-nDK.fa.FSR20.sr4.PMSF_GTRsr4C60G4.treefile.root	NM54	nDK	sr4	FSR20	PMSF_GTRsr4C60G4	100	100	100	100	100	100	100	0	72	0	100	0	0	100	79	94	92	0	0	0	NA	0	100	100	0	100	100	100	100	100	99	92	99
NM54-nDK.fa.FSR30.sr4.PMSF_GTRsr4C60G4.treefile.root	NM54	nDK	sr4	FSR30	PMSF_GTRsr4C60G4	100	100	100	100	100	100	100	0	0	0	100	0	0	100	0	82	66	59	0	0	NA	0	98	99	0	96	100	100	99	100	100	92	90
NM54-nDK.fa.FSR40.sr4.PMSF_GTRsr4C60G4.treefile.root	NM54	nDK	sr4	FSR40	PMSF_GTRsr4C60G4	100	100	100	100	100	98	100	0	69	0	100	0	0	100	44	83	60	0	0	0	NA	0	97	96	0	96	100	100	98	100	99	90	94
NM54-nDK.fa.FSR50.sr4.PMSF_GTRsr4C60G4.treefile.root	NM54	nDK	sr4	FSR50	PMSF_GTRsr4C60G4	100	100	100	100	100	99	100	0	76	0	100	0	0	100	71	87	85	0	0	0	NA	0	89	95	0	87	100	100	98	100	99	86	87
NM54-nDK.fa.FSR60.sr4.PMSF_GTRsr4C60G4.treefile.root	NM54	nDK	sr4	FSR60	PMSF_GTRsr4C60G4	98	100	100	100	100	99	100	0	63	0	100	0	0	100	63	86	73	0	0	0	NA	0	92	80	0	72	100	100	90	100	100	91	68
NM54-nDK.fa.FSR70.sr4.PMSF_GTRsr4C60G4.treefile.root	NM54	nDK	sr4	FSR70	PMSF_GTRsr4C60G4	73	100	100	100	100	99	100	0	0	0	99	43	0	100	0	58	0	0	0	39	NA	0	43	73	0	71	100	96	65	100	99	94	59
NM54-nDK.fa.FSR80.sr4.PMSF_GTRsr4C60G4.treefile.root	NM54	nDK	sr4	FSR80	PMSF_GTRsr4C60G4	67	100	99	96	95	81	99	0	28	0	99	0	0	100	12	38	26	0	0	0	NA	0	39	29	0	90	99	95	62	100	88	82	71
NM54-nDK.fa.FSR90.sr4.PMSF_GTRsr4C60G4.treefile.root	NM54	nDK	sr4	FSR90	PMSF_GTRsr4C60G4	0	93	0	97	0	0	98	0	0	0	88	0	0	95	0	0	0	0	0	31	NA	0	0	0	0	77	0	83	0	100	78	78	36
NM54-nDNK.fa.sr4.PMSF_GTRsr4C60G4.treefile.root	NM54	nDNK	sr4	-	PMSF_GTRsr4C60G4	100	100	100	100	100	97	NA	0	NA	0	100	0	NA	100	58	NA	58	58	0	NA	NA	0	100	NA	NA	100	100	98	99	100	100	93	94
NM54-nDNK.fa.FSR10.sr4.PMSF_GTRsr4C60G4.treefile.root	NM54	nDNK	sr4	FSR10	PMSF_GTRsr4C60G4	100	99	100	100	100	97	NA	0	NA	0	100	0	NA	100	63	NA	64	63	0	NA	NA	0	100	NA	NA	99	100	100	98	100	100	0	96
NM54-nDNK.fa.FSR20.sr4.PMSF_GTRsr4C60G4.treefile.root	NM54	nDNK	sr4	FSR20	PMSF_GTRsr4C60G4	99	100	100	100	100	100	NA	0	NA	0	100	0	NA	100	79	NA	79	79	0	NA	NA	0	100	NA	NA	99	100	100	99	100	100	84	97
NM54-nDNK.fa.FSR30.sr4.PMSF_GTRsr4C60G4.treefile.root	NM54	nDNK	sr4	FSR30	PMSF_GTRsr4C60G4	100	100	100	100	100	99	NA	0	NA	0	100	0	NA	100	73	NA	74	73	0	NA	NA	0	100	NA	NA	96	100	100	96	100	99	95	94
NM54-nDNK.fa.FSR40.sr4.PMSF_GTRsr4C60G4.treefile.root	NM54	nDNK	sr4	FSR40	PMSF_GTRsr4C60G4	100	100	100	100	100	100	NA	0	NA	0	100	0	NA	100	84	NA	86	84	0	NA	NA	0	99	NA	NA	98	100	100	97	100	100	89	94
NM54-nDNK.fa.FSR50.sr4.PMSF_GTRsr4C60G4.treefile.root	NM54	nDNK	sr4	FSR50	PMSF_GTRsr4C60G4	100	100	100	100	100	100	NA	0	NA	0	100	0	NA	100	63	NA	62	63	0	NA	NA	0	96	NA	NA	96	100	100	97	100	100	88	92
NM54-nDNK.fa.FSR60.sr4.PMSF_GTRsr4C60G4.treefile.root	NM54	nDNK	sr4	FSR60	PMSF_GTRsr4C60G4	99	100	99	99	98	98	NA	0	NA	0	100	0	NA	100	74	NA	81	74	0	NA	NA	0	93	NA	NA	81	99	100	94	100	100	91	77
NM54-nDNK.fa.FSR70.sr4.PMSF_GTRsr4C60G4.treefile.root	NM54	nDNK	sr4	FSR70	PMSF_GTRsr4C60G4	73	100	100	100	99	97	NA	0	NA	0	100	0	NA	100	20	NA	35	20	0	NA	NA	0	36	NA	NA	72	100	93	61	100	99	93	61
NM54-nDNK.fa.FSR80.sr4.PMSF_GTRsr4C60G4.treefile.root	NM54	nDNK	sr4	FSR80	PMSF_GTRsr4C60G4	48	99	100	99	99	86	NA	0	NA	0	99	0	NA	100	13	NA	17	13	0	NA	NA	0	37	NA	NA	84	100	92	61	100	89	77	71
NM54-nDNK.fa.FSR90.sr4.PMSF_GTRsr4C60G4.treefile.root	NM54	nDNK	sr4	FSR90	PMSF_GTRsr4C60G4	57	0	95	100	90	0	NA	0	NA	0	95	0	NA	0	0	NA	0	0	0	NA	NA	0	0	NA	NA	71	95	62	0	100	71	69	36
RP56-A175-A.fasta.PMSF_LGC60G4F.treefile.renamed.rooted	RP56	A	-	-	PMSF_LGC60G4F	100	100	100	100	100	100	100	95	0	0	100	100	0	100	0	0	0	0	0	0	95	0	100	0	0	100	100	100	100	100	100	100	84
RP56-A175-nDEK.fasta.PMSF_LGC60G4F.treefile.renamed.rooted	RP56	nDEK	-	-	PMSF_LGC60G4F	100	100	100	100	100	100	100	72	0	68	100	0	100	NA	NA	NA	NA	NA	NA	NA	NA	NA	100	NA	0	100	100	100	100	100	100	100	97
RP56-A175-nDEK_FSR10.fas.PMSF_LGC60G4F.treefile.renamed.rooted	RP56	nDEK	-	FSR10	PMSF_LGC60G4F	100	100	100	100	100	100	100	83	0	78	100	0	99	NA	NA	NA	NA	NA	NA	NA	NA	NA	100	NA	0	100	100	100	100	100	100	100	99
RP56-A175-nDEK_FSR20.fas.PMSF_LGC60G4F.treefile.renamed.rooted	RP56	nDEK	-	FSR20	PMSF_LGC60G4F	100	100	100	100	100	100	100	78	0	76	100	0	99	NA	NA	NA	NA	NA	NA	NA	NA	NA	100	NA	0	100	100	100	100	100	100	100	77
RP56-A175-nDEK_FSR30.fas.PMSF_LGC60G4F.treefile.renamed.rooted	RP56	nDEK	-	FSR30	PMSF_LGC60G4F	100	100	100	100	100	100	100	49	0	72	100	0	96	NA	NA	NA	NA	NA	NA	NA	NA	NA	100	NA	0	100	100	100	100	100	100	100	68
RP56-A175-nDEK_FSR40.fas.PMSF_LGC60G4F.treefile.renamed.rooted	RP56	nDEK	-	FSR40	PMSF_LGC60G4F	100	100	100	100	100	100	100	0	59	85	100	0	92	NA	NA	NA	NA	NA	NA	NA	NA	NA	100	NA	70	100	100	100	100	100	100	100	84
RP56-A175-nDEK_FSR50.fas.PMSF_LGC60G4F.treefile.renamed.rooted	RP56	nDEK	-	FSR50	PMSF_LGC60G4F	100	100	100	100	100	100	100	69	0	61	100	0	99	NA	NA	NA	NA	NA	NA	NA	NA	NA	100	NA	0	100	100	100	100	100	100	100	90
RP56-A175-nDEK_FSR60.fas.PMSF_LGC60G4F.treefile.renamed.rooted	RP56	nDEK	-	FSR60	PMSF_LGC60G4F	100	100	100	100	100	99	100	0	63	69	100	0	98	NA	NA	NA	NA	NA	NA	NA	NA	NA	100	NA	48	100	100	100	100	100	88	100	90
RP56-A175-nDEK_FSR70.fas.PMSF_LGC60G4F.treefile.renamed.rooted	RP56	nDEK	-	FSR70	PMSF_LGC60G4F	100	100	100	100	100	98	100	0	44	59	100	0	90	NA	NA	NA	NA	NA	NA	NA	NA	NA	91	NA	0	100	100	100	100	100	95	99	93
RP56-A175-nDEK_FSR80.fas.PMSF_LGC60G4F.treefile.renamed.rooted	RP56	nDEK	-	FSR80	PMSF_LGC60G4F	100	100	100	100	98	92	100	0	79	64	100	0	72	NA	NA	NA	NA	NA	NA	NA	NA	NA	54	NA	0	100	100	100	100	100	85	96	93
RP56-A175-nDEK_FSR90.fas.PMSF_LGC60G4F.treefile.renamed.rooted	RP56	nDEK	-	FSR90	PMSF_LGC60G4F	90	100	100	100	82	90	100	0	75	71	100	0	45	NA	NA	NA	NA	NA	NA	NA	NA	NA	30	NA	0	100	100	100	100	100	73	86	94
RP56-A175-nDK.fasta.PMSF_LGC60G4F.treefile.renamed.rooted	RP56	nDK	-	-	PMSF_LGC60G4F	100	100	100	100	100	100	100	74	0	48	100	0	84	100	0	0	0	0	0	0	NA	0	100	0	0	100	100	100	100	100	100	100	87
RP56-A175-nDK_FSR10.fas.PMSF_LGC60G4F.treefile.renamed.rooted	RP56	nDK	-	FSR10	PMSF_LGC60G4F	100	100	100	100	100	100	100	81	0	48	100	0	78	100	0	0	0	0	0	0	NA	0	100	0	0	100	100	100	100	100	100	100	96
RP56-A175-nDK_FSR20.fas.PMSF_LGC60G4F.treefile.renamed.rooted	RP56	nDK	-	FSR20	PMSF_LGC60G4F	100	100	100	100	100	100	100	76	0	66	100	0	95	100	0	0	0	0	0	0	NA	0	100	0	0	100	100	100	100	100	100	100	66
RP56-A175-nDK_FSR30.fas.PMSF_LGC60G4F.treefile.renamed.rooted	RP56	nDK	-	FSR30	PMSF_LGC60G4F	100	100	100	100	100	100	100	43	0	75	100	0	91	100	0	19	0	0	0	0	NA	0	100	0	0	100	100	100	100	100	100	100	0
RP56-A175-nDK_FSR40.fas.PMSF_LGC60G4F.treefile.renamed.rooted	RP56	nDK	-	FSR40	PMSF_LGC60G4F	100	100	100	100	100	100	100	0	47	75	100	0	90	100	0	0	0	0	0	0	NA	0	100	0	41	100	100	100	100	100	100	100	85
RP56-A175-nDK_FSR50.fas.PMSF_LGC60G4F.treefile.renamed.rooted	RP56	nDK	-	FSR50	PMSF_LGC60G4F	100	100	100	100	100	100	100	44	0	61	100	0	97	100	0	0	0	0	0	0	NA	0	100	0	0	100	100	100	100	100	100	100	85
RP56-A175-nDK_FSR60.fas.PMSF_LGC60G4F.treefile.renamed.rooted	RP56	nDK	-	FSR60	PMSF_LGC60G4F	100	100	100	100	100	99	100	0	86	0	100	0	100	100	0	0	0	0	0	0	NA	0	100	0	0	100	100	100	100	100	96	100	94
RP56-A175-nDK_FSR70.fas.PMSF_LGC60G4F.treefile.renamed.rooted	RP56	nDK	-	FSR70	PMSF_LGC60G4F	100	100	100	100	100	96	100	0	53	83	100	0	87	100	0	0	0	0	0	0	NA	0	92	0	0	100	100	100	100	100	87	100	92
RP56-A175-nDK_FSR80.fas.PMSF_LGC60G4F.treefile.renamed.rooted	RP56	nDK	-	FSR80	PMSF_LGC60G4F	100	100	100	100	100	98	100	0	90	72	100	0	64	100	0	0	0	0	0	0	NA	0	58	0	0	100	100	100	100	100	87	100	88
RP56-A175-nDK_FSR90.fas.PMSF_LGC60G4F.treefile.renamed.rooted	RP56	nDK	-	FSR90	PMSF_LGC60G4F	94	100	100	100	87	82	100	0	83	68	100	0	63	100	0	0	0	0	0	0	NA	0	21	0	0	100	100	100	100	100	62	90	76
RP56-A175-A_sr4.fasta.PMSF_GTRC60sr4G4F.treefile.renamed.rooted	RP56	A	sr4	-	PMSF_GTRC60sr4G4F	100	100	100	100	100	100	100	66	0	0	100	90	0	100	0	0	0	0	0	0	81	0	100	0	0	100	100	100	100	100	100	100	93
RP56-A175-nDEK_sr4.fasta.PMSF_GTRC60sr4G4F.treefile.renamed.rooted	RP56	nDEK	sr4	-	PMSF_GTRC60sr4G4F	100	100	100	100	100	100	100	0	81	65	100	0	88	NA	NA	NA	NA	NA	NA	NA	NA	NA	100	NA	88	100	100	100	100	100	100	100	99
RP56-A175-nDEK_sr4_FSR10.fas.PMSF_GTRC60sr4G4F.treefile.renamed.rooted	RP56	nDEK	sr4	FSR10	PMSF_GTRC60sr4G4F	100	100	100	100	100	100	100	0	84	57	100	0	92	NA	NA	NA	NA	NA	NA	NA	NA	NA	98	NA	91	100	100	100	100	100	100	100	99
RP56-A175-nDEK_sr4_FSR20.fas.PMSF_GTRC60sr4G4F.treefile.renamed.rooted	RP56	nDEK	sr4	FSR20	PMSF_GTRC60sr4G4F	100	100	100	100	100	96	100	0	84	47	100	0	92	NA	NA	NA	NA	NA	NA	NA	NA	NA	96	NA	92	100	100	100	100	100	100	100	93
RP56-A175-nDEK_sr4_FSR30.fas.PMSF_GTRC60sr4G4F.treefile.renamed.rooted	RP56	nDEK	sr4	FSR30	PMSF_GTRC60sr4G4F	100	100	100	100	100	100	100	0	81	80	100	0	95	NA	NA	NA	NA	NA	NA	NA	NA	NA	97	NA	95	100	100	100	100	100	100	100	96
RP56-A175-nDEK_sr4_FSR40.fas.PMSF_GTRC60sr4G4F.treefile.renamed.rooted	RP56	nDEK	sr4	FSR40	PMSF_GTRC60sr4G4F	100	100	100	100	100	99	100	0	73	59	100	0	92	NA	NA	NA	NA	NA	NA	NA	NA	NA	88	NA	98	100	100	100	100	100	100	100	98
RP56-A175-nDEK_sr4_FSR50.fas.PMSF_GTRC60sr4G4F.treefile.renamed.rooted	RP56	nDEK	sr4	FSR50	PMSF_GTRC60sr4G4F	100	100	100	100	100	99	100	0	64	44	100	0	89	NA	NA	NA	NA	NA	NA	NA	NA	NA	88	NA	94	100	100	100	100	100	100	100	95
RP56-A175-nDEK_sr4_FSR60.fas.PMSF_GTRC60sr4G4F.treefile.renamed.rooted	RP56	nDEK	sr4	FSR60	PMSF_GTRC60sr4G4F	100	100	100	100	100	100	100	53	0	0	100	64	70	NA	NA	NA	NA	NA	NA	NA	NA	NA	90	NA	83	100	100	100	100	100	100	100	94
RP56-A175-nDEK_sr4_FSR70.fas.PMSF_GTRC60sr4G4F.treefile.renamed.rooted	RP56	nDEK	sr4	FSR70	PMSF_GTRC60sr4G4F	100	100	100	100	100	87	100	41	0	0	100	77	83	NA	NA	NA	NA	NA	NA	NA	NA	NA	84	NA	79	100	100	100	100	100	100	100	65
RP56-A175-nDEK_sr4_FSR80.fas.PMSF_GTRC60sr4G4F.treefile.renamed.rooted	RP56	nDEK	sr4	FSR80	PMSF_GTRC60sr4G4F	100	100	100	100	100	87	100	44	0	0	100	67	24	NA	NA	NA	NA	NA	NA	NA	NA	NA	75	NA	37	100	100	100	100	100	99	97	56
RP56-A175-nDEK_sr4_FSR90.fas.PMSF_GTRC60sr4G4F.treefile.renamed.rooted	RP56	nDEK	sr4	FSR90	PMSF_GTRC60sr4G4F	100	100	100	100	100	92	100	34	0	0	100	51	31	NA	NA	NA	NA	NA	NA	NA	NA	NA	60	NA	45	100	100	100	100	100	93	94	74
RP56-A175-nDK_sr4.fasta.PMSF_GTRC60sr4G4F.treefile.renamed.rooted	RP56	nDK	sr4	-	PMSF_GTRC60sr4G4F	100	100	100	100	100	100	100	55	0	0	100	63	0	100	0	0	0	0	0	0	NA	0	100	0	0	100	100	100	100	100	100	100	97
RP56-A175-nDK_sr4_FSR10.fasta.PMSF_GTRC60sr4G4F.treefile.renamed.rooted	RP56	nDK	sr4	FSR10	PMSF_GTRC60sr4G4F	100	100	100	100	100	100	100	0	0	0	100	66	0	100	0	0	0	0	0	0	NA	0	95	0	0	100	100	100	100	100	100	100	92
RP56-A175-nDK_sr4_FSR20.fasta.PMSF_GTRC60sr4G4F.treefile.renamed.rooted	RP56	nDK	sr4	FSR20	PMSF_GTRC60sr4G4F	100	100	100	100	100	93	100	0	72	52	100	0	62	100	0	0	0	0	0	0	NA	0	95	54	51	100	100	100	100	100	100	100	92
RP56-A175-nDK_sr4_FSR30.fasta.PMSF_GTRC60sr4G4F.treefile.renamed.rooted	RP56	nDK	sr4	FSR30	PMSF_GTRC60sr4G4F	100	100	100	100	100	0	100	0	83	44	100	0	79	100	0	0	0	0	0	0	NA	0	89	0	71	100	100	100	100	100	99	100	85
RP56-A175-nDK_sr4_FSR40.fasta.PMSF_GTRC60sr4G4F.treefile.renamed.rooted	RP56	nDK	sr4	FSR40	PMSF_GTRC60sr4G4F	100	100	100	100	97	58	100	0	85	0	100	0	87	100	0	0	0	0	0	0	NA	0	96	0	86	100	100	100	100	100	100	100	77
RP56-A175-nDK_sr4_FSR50.fasta.PMSF_GTRC60sr4G4F.treefile.renamed.rooted	RP56	nDK	sr4	FSR50	PMSF_GTRC60sr4G4F	100	100	100	100	100	99	100	0	0	0	100	50	0	100	0	0	0	0	0	0	NA	0	99	0	0	100	100	100	100	100	100	100	78
RP56-A175-nDK_sr4_FSR60.fasta.PMSF_GTRC60sr4G4F.treefile.renamed.rooted	RP56	nDK	sr4	FSR60	PMSF_GTRC60sr4G4F	100	100	100	100	94	89	100	0	74	0	100	0	0	100	0	12	0	0	0	0	NA	0	86	7	0	100	100	100	100	100	95	88	27
RP56-A175-nDK_sr4_FSR70.fasta.PMSF_GTRC60sr4G4F.treefile.renamed.rooted	RP56	nDK	sr4	FSR70	PMSF_GTRC60sr4G4F	80	100	100	100	0	0	100	0	55	0	100	0	0	100	0	0	0	0	0	0	NA	21	75	0	0	98	100	99	100	100	91	0	32

## Sheet: A175-BI
Name			NTrees	GeneSet	TaxonSet	Recoding	FSR	Model	(Ho)	(Ge)	(Hei)	(Ka)	(Ka,Hei)	(Ge,Ka,Hei)	(Nj)	(Ho,Ge,Ka,Hei)	(Nj,Ge,Ka,Hei)	(H)	(W)	(Ho,Ge,Ka,Hei,W)	(H,W)	(E)	(H,E)	(H,W,E)	(Ho,E)	(Ho,Ge,Ka,Hei,E)	(Ge,Ka,Hei,E)	(Nj,E)	(Nj,K)	(Nj,Ge,Ka,Hei,E)	(S)	(H,E,W,S)	(H,W,S)	(Lo)	(He)	(T)	(Her)	(O)	(J)	(B)	(L)
NM54-A.fa.CATGTR1234.burnin33.select100.root			1	NM54	A	-	-	CATGTR1234	1	1	1	1	1	1	1	0.75	0	0	1	0.75	0	1	0	0.75	0	0	0	0.75	0	0	1	0	0	1	1	1	1	1	1	0.8225	1
NM54-A.fa.CATGTR1.burnin33.select100.root			1	NM54	A	-	-	CATGTR1	1	1	1	1	1	1	1	1	0	0	1	1	0	1	0	1	0	0	0	1	0	0	1	0	0	1	1	1	1	1	1	0.93	1
NM54-A.fa.CATGTR2.burnin33.select100.root			1	NM54	A	-	-	CATGTR2	1	1	1	1	1	1	1	0	0	0	1	0	0	1	0	1	1	1	0	0	0	0	1	0	0	1	1	1	1	1	1	1	1
NM54-A.fa.CATGTR3.burnin33.select100.root			1	NM54	A	-	-	CATGTR3	1	1	1	1	1	1	1	1	0	0	1	1	0	1	0	0	0	0	0	1	0	0	1	0	0	1	1	1	1	1	1	1	1
NM54-A.fa.CATGTR4.burnin33.select100.root			1	NM54	A	-	-	CATGTR4	1	1	1	1	1	1	1	1	0	0	1	1	0	1	0	1	0	0	0	1	0	0	1	0	0	1	1	1	1	1	1	0	1
NM54-A.fa.FSR10.CATGTR1234.burnin33.select100.root			1	NM54	A	-	FSR10	CATGTR1234	1	1	1	1	1	1	1	0.75	0	0	1	0.75	0	1	0	0	0	0	0	0	0	0	1	0	0	1	1	1	1	1	1	0.8225	1
NM54-A.fa.FSR10.CATGTR1.burnin33.select100.root			1	NM54	A	-	FSR10	CATGTR1	1	1	1	1	1	1	1	1	0	0	1	1	0	1	0	0	0	0	0	0	0	0	1	0	0	1	1	1	1	1	1	0.99	1
NM54-A.fa.FSR10.CATGTR2.burnin33.select100.root			1	NM54	A	-	FSR10	CATGTR2	1	1	1	1	1	1	1	0	0	0	1	0	0	1	0	1	1	1	0	0	0	0	1	1	0	1	1	1	1	1	1	0.78	1
NM54-A.fa.FSR10.CATGTR3.burnin33.select100.root			1	NM54	A	-	FSR10	CATGTR3	1	1	1	1	1	1	1	1	0	0	1	1	0	1	0	0	0	0	0	1	0	0	1	0	0	1	1	1	1	1	1	0.9	1
NM54-A.fa.FSR10.CATGTR4.burnin33.select100.root			1	NM54	A	-	FSR10	CATGTR4	1	1	1	1	1	1	1	1	0	0	1	1	0	1	0	0	0	0	0	1	0	0	1	0	0	1	1	1	1	1	1	0.62	1
NM54-A.fa.FSR40.CATGTR1234.burnin33.select100.root			1	NM54	A	-	FSR40	CATGTR1234	1	1	1	1	1	1	1	0	0.4575	0	1	0	0	1	0.4575	1	0.75	0	0	0	0	0	1	0.865	0	1	1	1	1	1	1	0.7025	1
NM54-A.fa.FSR40.CATGTR1.burnin33.select100.root			1	NM54	A	-	FSR40	CATGTR1	1	1	1	1	1	1	1	0	1	0	1	0	0	1	1	1	1	0	0	0	0	0	1	1	0	1	1	1	1	1	1	1	1
NM54-A.fa.FSR40.CATGTR2.burnin33.select100.root			1	NM54	A	-	FSR40	CATGTR2	1	1	1	1	1	1	1	0	0	0	1	0	0	1	0	1	1	1	0	0	0	0	1	1	0	1	1	1	1	1	1	0	1
NM54-A.fa.FSR40.CATGTR3.burnin33.select100.root			1	NM54	A	-	FSR40	CATGTR3	1	1	1	1	1	1	1	0	0.83	0	1	0	0	1	0.83	1	1	0	0	0	0	0	1	1	0	1	1	1	1	1	1	0.81	1
NM54-A.fa.FSR40.CATGTR4.burnin33.select100.root			1	NM54	A	-	FSR40	CATGTR4	1	1	1	1	1	1	1	1	0	0	1	1	0	1	0	1	0	0	0	0.74	0	0	1	0	0	1	1	1	1	1	1	1	1
NM54-A.fa.FSR50.CATGTR1234.burnin33.select100.root			1	NM54	A	-	FSR50	CATGTR1234	1	1	1	1	1	1	1	0.75	0	0	1	0.75	0	1	0	1	0	0	0	0.7475	0	0	1	1	0	1	1	1	1	1	1	0.765	1
NM54-A.fa.FSR50.CATGTR1.burnin33.select100.root			1	NM54	A	-	FSR50	CATGTR1	1	1	1	1	1	1	1	1	0	0	1	1	0	1	0	1	0	0	0	1	0	0	1	1	0	1	1	1	1	1	1	1	1
NM54-A.fa.FSR50.CATGTR2.burnin33.select100.root			1	NM54	A	-	FSR50	CATGTR2	1	1	1	1	1	1	1	1	0	0	1	1	0	1	0	1	0	0	0	1	0	0	1	1	0	1	1	1	1	1	1	1	1
NM54-A.fa.FSR50.CATGTR3.burnin33.select100.root			1	NM54	A	-	FSR50	CATGTR3	1	1	1	1	1	1	1	0	0.97	0	1	0	0	1	1	1	1	0	0	0	0	0	1	1	0	1	1	1	1	1	1	0	1
NM54-A.fa.FSR50.CATGTR4.burnin33.select100.root			1	NM54	A	-	FSR50	CATGTR4	1	1	1	1	1	1	1	1	0	0	1	1	0	1	0	1	0	0	0	0.99	0	0	1	1	0	1	1	1	1	1	1	1	1
NM54-nDEK.fa.CATGTR1234.burnin33.select100.root			1	NM54	nDEK	-	-	CATGTR1234	1	1	1	1	1	1	1	1	0	0	1	1	0.5	NA	NA	NA	NA	NA	NA	NA	NA	NA	1	NA	0.5	1	1	1	1	1	1	0.985	1
NM54-nDEK.fa.CATGTR1.burnin33.select100.root			1	NM54	nDEK	-	-	CATGTR1	1	1	1	1	1	1	1	1	0	0	1	1	0	NA	NA	NA	NA	NA	NA	NA	NA	NA	1	NA	0	1	1	1	1	1	1	1	1
NM54-nDEK.fa.CATGTR2.burnin33.select100.root			1	NM54	nDEK	-	-	CATGTR2	1	1	1	1	1	1	1	1	0	0	1	1	1	NA	NA	NA	NA	NA	NA	NA	NA	NA	1	NA	1	1	1	1	1	1	1	1	1
NM54-nDEK.fa.CATGTR3.burnin33.select100.root			1	NM54	nDEK	-	-	CATGTR3	1	1	1	1	1	1	1	1	0	0	1	1	0	NA	NA	NA	NA	NA	NA	NA	NA	NA	1	NA	0	1	1	1	1	1	1	0.94	1
NM54-nDEK.fa.CATGTR4.burnin33.select100.root			1	NM54	nDEK	-	-	CATGTR4	1	1	1	1	1	1	1	1	0	0	1	1	1	NA	NA	NA	NA	NA	NA	NA	NA	NA	1	NA	1	1	1	1	1	1	1	1	1
NM54-nDEK.fa.FSR10.CATGTR1234.burnin33.select100.root			1	NM54	nDEK	-	FSR10	CATGTR1234	1	1	1	1	1	1	1	1	0	0	1	1	0.75	NA	NA	NA	NA	NA	NA	NA	NA	NA	1	NA	0.75	1	1	1	1	1	1	1	1
NM54-nDEK.fa.FSR10.CATGTR1.burnin33.select100.root			1	NM54	nDEK	-	FSR10	CATGTR1	1	1	1	1	1	1	1	1	0	0	1	1	0	NA	NA	NA	NA	NA	NA	NA	NA	NA	1	NA	0	1	1	1	1	1	1	1	1
NM54-nDEK.fa.FSR10.CATGTR2.burnin33.select100.root			1	NM54	nDEK	-	FSR10	CATGTR2	1	1	1	1	1	1	1	1	0	0	1	1	1	NA	NA	NA	NA	NA	NA	NA	NA	NA	1	NA	1	1	1	1	1	1	1	1	1
NM54-nDEK.fa.FSR10.CATGTR3.burnin33.select100.root			1	NM54	nDEK	-	FSR10	CATGTR3	1	1	1	1	1	1	1	1	0	0	1	1	1	NA	NA	NA	NA	NA	NA	NA	NA	NA	1	NA	1	1	1	1	1	1	1	1	1
NM54-nDEK.fa.FSR10.CATGTR4.burnin33.select100.root			1	NM54	nDEK	-	FSR10	CATGTR4	1	1	1	1	1	1	1	1	0	0	1	1	1	NA	NA	NA	NA	NA	NA	NA	NA	NA	1	NA	1	1	1	1	1	1	1	1	1
NM54-nDEK.fa.FSR40.CATGTR1234.burnin33.select100.root			1	NM54	nDEK	-	FSR40	CATGTR1234	1	1	1	1	1	1	1	0.995	0	0	1	0.875	0.75	NA	NA	NA	NA	NA	NA	NA	NA	NA	1	NA	0.75	1	1	1	1	1	1	0.9	1
NM54-nDEK.fa.FSR40.CATGTR1.burnin33.select100.root			1	NM54	nDEK	-	FSR40	CATGTR1	1	1	1	1	1	1	1	1	0	0	1	0.85	1	NA	NA	NA	NA	NA	NA	NA	NA	NA	1	NA	1	1	1	1	1	1	1	0.6	1
NM54-nDEK.fa.FSR40.CATGTR2.burnin33.select100.root			1	NM54	nDEK	-	FSR40	CATGTR2	1	1	1	1	1	1	1	0.98	0	0	1	0.65	1	NA	NA	NA	NA	NA	NA	NA	NA	NA	1	NA	1	1	1	1	1	1	1	1	1
NM54-nDEK.fa.FSR40.CATGTR3.burnin33.select100.root			1	NM54	nDEK	-	FSR40	CATGTR3	1	1	1	1	1	1	1	1	0	0	1	1	1	NA	NA	NA	NA	NA	NA	NA	NA	NA	1	NA	1	1	1	1	1	1	1	1	1
NM54-nDEK.fa.FSR40.CATGTR4.burnin33.select100.root			1	NM54	nDEK	-	FSR40	CATGTR4	1	1	1	1	1	1	1	1	0	0	1	1	0	NA	NA	NA	NA	NA	NA	NA	NA	NA	1	NA	0	1	1	1	1	1	1	1	1
NM54-nDEK.fa.FSR50.CATGTR1234.burnin33.select100.root			1	NM54	nDEK	-	FSR50	CATGTR1234	1	1	1	1	1	1	1	1	0	0	1	1	1	NA	NA	NA	NA	NA	NA	NA	NA	NA	1	NA	1	1	1	1	0.9975	1	1	0.7275	1
NM54-nDEK.fa.FSR50.CATGTR1.burnin33.select100.root			1	NM54	nDEK	-	FSR50	CATGTR1	1	1	1	1	1	1	1	1	0	0	1	1	1	NA	NA	NA	NA	NA	NA	NA	NA	NA	1	NA	1	1	1	1	1	1	1	1	1
NM54-nDEK.fa.FSR50.CATGTR2.burnin33.select100.root			1	NM54	nDEK	-	FSR50	CATGTR2	1	1	1	1	1	1	1	1	0	0	1	1	1	NA	NA	NA	NA	NA	NA	NA	NA	NA	1	NA	1	1	1	1	1	1	1	1	1
NM54-nDEK.fa.FSR50.CATGTR3.burnin33.select100.root			1	NM54	nDEK	-	FSR50	CATGTR3	1	1	1	1	1	1	1	1	0	0	1	1	1	NA	NA	NA	NA	NA	NA	NA	NA	NA	1	NA	1	1	1	1	1	1	1	0	1
NM54-nDEK.fa.FSR50.CATGTR4.burnin33.select100.root			1	NM54	nDEK	-	FSR50	CATGTR4	1	1	1	1	1	1	1	1	0	0	1	1	1	NA	NA	NA	NA	NA	NA	NA	NA	NA	1	NA	1	1	1	1	0.99	1	1	0	1
NM54-nDK.fa.CATGTR1234.burnin33.select100.root			1	NM54	nDK	-	-	CATGTR1234	1	1	1	1	1	1	1	1	0	0	1	1	0	1	0	0.5	0	0	0	0.75	NA	0	1	0	0	1	1	1	1	1	1	0.8675	1
NM54-nDK.fa.CATGTR1.burnin33.select100.root			1	NM54	nDK	-	-	CATGTR1	1	1	1	1	1	1	1	1	0	0	1	1	0	1	0	1	0	0	0	1	NA	0	1	1	0	1	1	1	1	1	1	0	1
NM54-nDK.fa.CATGTR2.burnin33.select100.root			1	NM54	nDK	-	-	CATGTR2	1	1	1	1	1	1	1	1	0	0	1	1	0	1	0	0	0	0	0	1	NA	0	1	0	0	1	1	1	1	1	1	1	1
NM54-nDK.fa.CATGTR3.burnin33.select100.root			1	NM54	nDK	-	-	CATGTR3	1	1	1	1	1	1	1	1	0	0	1	1	0	1	0	1	0	0	0	1	NA	0	1	0	0	1	1	1	1	1	1	1	1
NM54-nDK.fa.CATGTR4.burnin33.select100.root			1	NM54	nDK	-	-	CATGTR4	1	1	1	1	1	1	1	1	0	0	1	1	0	1	0	0	0	0	0	0	NA	0	1	0	0	1	1	1	1	1	1	1	1
NM54-nDK.fa.FSR10.CATGTR1234.burnin33.select100.root			1	NM54	nDK	-	FSR10	CATGTR1234	1	1	1	1	1	1	1	0	0	0	1	0	0	1	0	1	0.75	0.75	0	0	NA	0	1	1	0	1	1	1	1	1	1	0.9925	1
NM54-nDK.fa.FSR10.CATGTR1.burnin33.select100.root			1	NM54	nDK	-	FSR10	CATGTR1	1	1	1	1	1	1	1	1	0	0	1	1	0	1	0	1	0	0	0	1	NA	0	1	1	0	1	1	1	1	1	1	1	1
NM54-nDK.fa.FSR10.CATGTR2.burnin33.select100.root			1	NM54	nDK	-	FSR10	CATGTR2	1	1	1	1	1	1	1	0	0	0	1	0	0	1	0	1	1	1	0	0	NA	0	1	1	0	1	1	1	1	1	1	1	1
NM54-nDK.fa.FSR10.CATGTR3.burnin33.select100.root			1	NM54	nDK	-	FSR10	CATGTR3	1	1	1	1	1	1	1	0	0	0	1	0	0	1	0	1	1	1	0	0	NA	0	1	1	0	1	1	1	1	1	1	0.97	1
NM54-nDK.fa.FSR10.CATGTR4.burnin33.select100.root			1	NM54	nDK	-	FSR10	CATGTR4	1	1	1	1	1	1	1	0	0	0	1	0	0	1	0	1	1	1	0	0	NA	0	1	1	0	1	1	1	1	1	1	1	1
NM54-nDK.fa.FSR40.CATGTR1234.burnin33.select100.root			1	NM54	nDK	-	FSR40	CATGTR1234	1	1	1	1	1	1	1	1	0	0	1	1	0	1	0	1	0	0	0	1	NA	0	1	1	0	1	1	1	1	1	1	1	1
NM54-nDK.fa.FSR40.CATGTR1.burnin33.select100.root			1	NM54	nDK	-	FSR40	CATGTR1	1	1	1	1	1	1	1	1	0	0	1	1	0	1	0	1	0	0	0	1	NA	0	1	1	0	1	1	1	1	1	1	1	1
NM54-nDK.fa.FSR40.CATGTR2.burnin33.select100.root			1	NM54	nDK	-	FSR40	CATGTR2	1	1	1	1	1	1	1	1	0	0	1	1	0	1	0	1	0	0	0	1	NA	0	1	1	0	1	1	1	1	1	1	1	1
NM54-nDK.fa.FSR40.CATGTR3.burnin33.select100.root			1	NM54	nDK	-	FSR40	CATGTR3	1	1	1	1	1	1	1	1	0	0	1	1	0	1	0	1	0	0	0	1	NA	0	1	1	0	1	1	1	1	1	1	1	1
NM54-nDK.fa.FSR40.CATGTR4.burnin33.select100.root			1	NM54	nDK	-	FSR40	CATGTR4	1	1	1	1	1	1	1	1	0	0	1	1	0	1	0	1	0	0	0	1	NA	0	1	1	0	1	1	1	1	1	1	1	1
NM54-nDK.fa.FSR50.CATGTR1234.burnin33.select100.root			1	NM54	nDK	-	FSR50	CATGTR1234	1	1	1	1	1	1	1	0	0.6675	0	1	0	0	1	0.67	1	0.67	0	0	0	NA	0	1	1	0	1	1	1	1	1	1	0.7825	1
NM54-nDK.fa.FSR50.CATGTR1.burnin33.select100.root			1	NM54	nDK	-	FSR50	CATGTR1	1	1	1	1	1	1	1	0	1	0	1	0	0	1	1	1	1	0	0	0	NA	0	1	1	0	1	1	1	1	1	1	1	1
NM54-nDK.fa.FSR50.CATGTR2.burnin33.select100.root			1	NM54	nDK	-	FSR50	CATGTR2	1	1	1	1	1	1	1	1	0	0	1	1	0	1	0	1	0	0	0	1	NA	0	1	1	0	1	1	1	1	1	1	0	1
NM54-nDK.fa.FSR50.CATGTR3.burnin33.select100.root			1	NM54	nDK	-	FSR50	CATGTR3	1	1	1	1	1	1	1	0	1	0	1	0	0	1	1	1	1	0	0	0	NA	0	1	1	0	1	1	1	1	1	1	1	1
NM54-nDK.fa.FSR50.CATGTR4.burnin33.select100.root			1	NM54	nDK	-	FSR50	CATGTR4	1	1	1	1	1	1	1	0	0.67	0	1	0	0	1	0.68	1	0.68	0	0	0	NA	0	1	1	0	1	1	1	1	1	1	1	1
NM54-nDNK.fa.CATGTR1234.burnin33.select100.root			1	NM54	nDNK	-	-	CATGTR1234	1	1	1	1	1	1	NA	0	NA	0	1	0	NA	1	0.75	NA	0.75	0.75	0	NA	NA	0	1	NA	NA	1	1	1	1	1	1	0	1
NM54-nDNK.fa.CATGTR1.burnin33.select100.root			1	NM54	nDNK	-	-	CATGTR1	1	1	1	1	1	1	NA	0	NA	0	1	0	NA		1	NA	1	1	0	NA	NA	0	1	NA	NA	1	1	1	1	1	1	0.96	1
NM54-nDNK.fa.CATGTR2.burnin33.select100.root			1	NM54	nDNK	-	-	CATGTR2	1	1	1	1	1	1	NA	0	NA	0	1	0	NA	1	1	NA	1	1	0	NA	NA	0	1	NA	NA	1	1	1	1	1	1	0.46	1
NM54-nDNK.fa.CATGTR3.burnin33.select100.root			1	NM54	nDNK	-	-	CATGTR3	1	1	1	1	1	1	NA	1	NA	1	1	1	NA	1	0	NA	0	0	0	NA	NA	0	1	NA	NA	1	1	1	1	1	1	0.8	1
NM54-nDNK.fa.CATGTR4.burnin33.select100.root			1	NM54	nDNK	-	-	CATGTR4	1	1	1	1	1	1	NA	0	NA	0	1	0	NA	1	1	NA	1	1	0	NA	NA	0	1	NA	NA	1	1	1	1	1	1	0	1
NM54-nDNK.fa.FSR10.CATGTR1234.burnin33.select100.root			1	NM54	nDNK	-	FSR10	CATGTR1234	1	1	1	1	1	1	NA	0	NA	0	1	0	NA	1	0.9175	NA	0.9175	0.9175	0	NA	NA	0	1	NA	NA	1	1	1	1	1	1	0.98	1
NM54-nDNK.fa.FSR10.CATGTR1.burnin33.select100.root			1	NM54	nDNK	-	FSR10	CATGTR1	1	1	1	1	1	1	NA	0	NA	0	1	0	NA	1	1	NA	1	1	0	NA	NA	0	1	NA	NA	1	1	1	1	1	1	1	1
NM54-nDNK.fa.FSR10.CATGTR2.burnin33.select100.root			1	NM54	nDNK	-	FSR10	CATGTR2	1	1	1	1	1	1	NA	0	NA	0	1	0	NA	1	0.67	NA	0.67	0.67	0	NA	NA	0	1	NA	NA	1	1	1	1	1	1	1	1
NM54-nDNK.fa.FSR10.CATGTR3.burnin33.select100.root			1	NM54	nDNK	-	FSR10	CATGTR3	1	1	1	1	1	1	NA	0	NA	0	1	0	NA	1	1	NA	1	1	0	NA	NA	0	1	NA	NA	1	1	1	1	1	1	0.92	1
NM54-nDNK.fa.FSR10.CATGTR4.burnin33.select100.root			1	NM54	nDNK	-	FSR10	CATGTR4	1	1	1	1	1	1	NA	0	NA	0	1	0	NA	1	1	NA	1	1	0	NA	NA	0	1	NA	NA	1	1	1	1	1	1	1	1
NM54-nDNK.fa.FSR40.CATGTR1234.burnin33.select100.root			1	NM54	nDNK	-	FSR40	CATGTR1234	1	1	1	1	1	1	NA	0	NA	0	1	0	NA	1	1	NA	1	1	0	NA	NA	0	1	NA	NA	1	1	1	1	1	1	1	1
NM54-nDNK.fa.FSR40.CATGTR1.burnin33.select100.root			1	NM54	nDNK	-	FSR40	CATGTR1	1	1	1	1	1	1	NA	0	NA	0	1	0	NA	1	1	NA	1	1	0	NA	NA	0	1	NA	NA	1	1	1	1	1	1	1	1
NM54-nDNK.fa.FSR40.CATGTR2.burnin33.select100.root			1	NM54	nDNK	-	FSR40	CATGTR2	1	1	1	1	1	1	NA	0	NA	0	1	0	NA	1	1	NA	1	1	0	NA	NA	0	1	NA	NA	1	1	1	1	1	1	1	1
NM54-nDNK.fa.FSR40.CATGTR3.burnin33.select100.root			1	NM54	nDNK	-	FSR40	CATGTR3	1	1	1	1	1	1	NA	0	NA	0	1	0	NA	1	1	NA	1	1	0	NA	NA	0	1	NA	NA	1	1	1	1	1	1	1	1
NM54-nDNK.fa.FSR40.CATGTR4.burnin33.select100.root			1	NM54	nDNK	-	FSR40	CATGTR4	1	1	1	1	1	1	NA	0	NA	0	1	0	NA	1	1	NA	1	1	0	NA	NA	0	1	NA	NA	1	1	1	1	1	1	1	1
NM54-nDNK.fa.FSR50.CATGTR1234.burnin33.select100.root			1	NM54	nDNK	-	FSR50	CATGTR1234	1	1	1	1	1	1	NA	0	NA	0	1	0	NA	1	1	NA	1	1	0	NA	NA	0	1	NA	NA	1	1	1	1	1	1	0.58	1
NM54-nDNK.fa.FSR50.CATGTR1.burnin33.select100.root			1	NM54	nDNK	-	FSR50	CATGTR1	1	1	1	1	1	1	NA	0	NA	0	1	0	NA	1	1	NA	1	1	0	NA	NA	0	1	NA	NA	1	1	1	1	1	1	1	1
NM54-nDNK.fa.FSR50.CATGTR2.burnin33.select100.root			1	NM54	nDNK	-	FSR50	CATGTR2	1	1	1	1	1	1	NA	0	NA	0	1	0	NA	1	1	NA	1	1	0	NA	NA	0	1	NA	NA	1	1	1	1	1	1	0	1
NM54-nDNK.fa.FSR50.CATGTR3.burnin33.select100.root			1	NM54	nDNK	-	FSR50	CATGTR3	1	1	1	1	1	1	NA	0	NA	0	1	0	NA	1	1	NA	1	1	0	NA	NA	0	1	NA	NA	1	1	1	1	1	1	1	1
NM54-nDNK.fa.FSR50.CATGTR4.burnin33.select100.root			1	NM54	nDNK	-	FSR50	CATGTR4	1	1	1	1	1	1	NA	0	NA	0	1	0	NA	1	1	NA	1	1	0	NA	NA	0	1	NA	NA	1	1	1	1	1	1	0	1
NM54-A.fa.sr4.CATGTR1234.burnin33.select100.root			1	NM54	A	sr4	-	CATGTR1234	1	1	1	1	1	1	1	0	0.62	0	1	0	0	1	0.7175	1	1	0	0	0	0	0	1	1	0	1	1	1	1	1	1	1	1
NM54-A.fa.sr4.CATGTR1.burnin33.select100.root			1	NM54	A	sr4	-	CATGTR1	1	1	1	1	1	1	1	0	0.42	0	1	0	0	1	0.53	1	1	0	0	0	0	0	1	1	0	1	1	1	1	1	1	1	1
NM54-A.fa.sr4.CATGTR2.burnin33.select100.root			1	NM54	A	sr4	-	CATGTR2	1	1	1	1	1	1	1	0	1	0	1	0	0	1	1	1	1	0	0	0	0	0	1	1	0	1	1	1	1	1	1	1	1
NM54-A.fa.sr4.CATGTR3.burnin33.select100.root			1	NM54	A	sr4	-	CATGTR3	1	1	1	1	1	1	1	0	0.83	0	1	0	0	1	1	1	1	0	0	0	0	0	1	1	0	1	1	1	1	1	1	1	1
NM54-A.fa.sr4.CATGTR4.burnin33.select100.root			1	NM54	A	sr4	-	CATGTR4	1	1	1	1	1	1	1	0	0	0	1	0	0	1	0	1	1	0.77	0	0	0	0	1	1	0	1	1	1	1	1	1	1	1
NM54-A.fa.FSR10.sr4.CATGTR1234.burnin33.select100.root			1	NM54	A	sr4	FSR10	CATGTR1234	1	1	1	1	1	1	1	0	0.955	0	1	0	0	1	1	1	1	0	0	0	0	0	1	1	0	1	1	1	1	1	1	1	1
NM54-A.fa.FSR10.sr4.CATGTR1.burnin33.select100.root			1	NM54	A	sr4	FSR10	CATGTR1	1	1	1	1	1	1	1	0	0.94	0	1	0	0	1	1	1	1	0	0	0	0	0	1	1	0	1	1	1	1	1	1	1	1
NM54-A.fa.FSR10.sr4.CATGTR2.burnin33.select100.root			1	NM54	A	sr4	FSR10	CATGTR2	1	1	1	1	1	1	1	0	0.95	0	1	0	0	1	1	1	1	0	0	0	0	0	1	1	0	1	1	1	1	1	1	1	1
NM54-A.fa.FSR10.sr4.CATGTR3.burnin33.select100.root			1	NM54	A	sr4	FSR10	CATGTR3	1	1	1	1	1	1	1	0	1	0	1	0	0	1	1	1	1	0	0	0	0	0	1	1	0	1	1	1	1	1	1	1	1
NM54-A.fa.FSR10.sr4.CATGTR4.burnin33.select100.root			1	NM54	A	sr4	FSR10	CATGTR4	1	1	1	1	1	1	1	0	0.93	0	1	0	0	1	1	1	1	0	0	0	0	0	1	1	0	1	1	1	1	1	1	1	1
NM54-A.fa.FSR40.sr4.CATGTR1234.burnin33.select100.root			1	NM54	A	sr4	FSR40	CATGTR1234	1	1	1	1	1	1	1	0	1	0	1	0	0	1	0.9925	1	1	0	0	0	0	0	1	1	0	1	1	1	0.9725	1	1	0.9925	1
NM54-A.fa.FSR40.sr4.CATGTR1.burnin33.select100.root			1	NM54	A	sr4	FSR40	CATGTR1	1	1	1	1	1	1	1	0	1	0	1	0	0	1	0.97	1	1	0	0	0	0	0	1	1	0	1	1	1	0.99	1	1	1	1
NM54-A.fa.FSR40.sr4.CATGTR2.burnin33.select100.root			1	NM54	A	sr4	FSR40	CATGTR2	1	1	1	1	1	1	1	0	1	0	1	0	0	1	1	1	1	0	0	0	0	0	1	1	0	1	1	1	0.95	1	1	1	1
NM54-A.fa.FSR40.sr4.CATGTR3.burnin33.select100.root			1	NM54	A	sr4	FSR40	CATGTR3	1	1	1	1	1	1	1	0	1	0	1	0	0	1	1	1	1	0	0	0	0	0	1	1	0	1	1	1	0.96	1	1	1	1
NM54-A.fa.FSR40.sr4.CATGTR4.burnin33.select100.root			1	NM54	A	sr4	FSR40	CATGTR4	1	1	1	1	1	1	1	0	1	0	1	0	0	1	1	1	1	0	0	0	0	0	1	1	0	1	1	1	0.99	1	1	0.97	1
NM54-A.fa.FSR50.sr4.CATGTR1234.burnin33.select100.root			1	NM54	A	sr4	FSR50	CATGTR1234	0.5	1	1	1	1	0.945	1	0	0.9875	0	1	0	0	1	0.5	0.5	0.5	0	0	0	0	0	0.495	0.5	0	0.5	1	1	0	1	0.5	1	0.5
NM54-A.fa.FSR50.sr4.CATGTR1.burnin33.select100.root			1	NM54	A	sr4	FSR50	CATGTR1	1	1	1	1	1	0.99	1	0	1	0	1	0	0	1	1	1	1	0	0	0	0	0	1	1	0	1	1	1	0.87	1	0	1	1
NM54-A.fa.FSR50.sr4.CATGTR2.burnin33.select100.root			1	NM54	A	sr4	FSR50	CATGTR2	1	1	1	1	1	1	1	0	1	0	1	0	0	1	1	1	1	0	0	0	0	0	0.98	1	0	1	1	1	0.81	1	1	1	1
NM54-A.fa.FSR50.sr4.CATGTR3.burnin33.select100.root			1	NM54	A	sr4	FSR50	CATGTR3	0	1	1	1	1	0.86	1	0	0.98	0	1	0	0	1	0	0	0	0	0	0	0	0	0	0	0	0	1	1	0.91	1	0	1	0
NM54-A.fa.FSR50.sr4.CATGTR4.burnin33.select100.root			1	NM54	A	sr4	FSR50	CATGTR4	0	1	1	1	1	0.93	1	0	0.97	0	1	0	0	1	0	0	0	0	0	0	0	0	0	0	0	0	1	1	0.85	1	1	1	0
NM54-nDEK.fa.sr4.CATGTR1234.burnin33.select100.root			1	NM54	nDEK	sr4	-	CATGTR1234	1	1	1	1	1	1	1	0.542	0	0	1	0.456	1	NA	NA	NA	NA	NA	NA	NA	NA	NA	1	NA	1	1	1	1	1	1	1	1	1
NM54-nDEK.fa.sr4.CATGTR1.burnin33.select100.root			1	NM54	nDEK	sr4	-	CATGTR1	1	1	1	1	1	1	1	0	0.97	1	1	0	1	NA	NA	NA	NA	NA	NA	NA	NA	NA	1	NA	1	1	1	1	1	1	1	1	1
NM54-nDEK.fa.sr4.CATGTR2.burnin33.select100.root			1	NM54	nDEK	sr4	-	CATGTR2	1	1	1	1	1	1	1	0	0.8	0.95	1	0	1	NA	NA	NA	NA	NA	NA	NA	NA	NA	1	NA	1	1	1	1	1	1	1	1	1
NM54-nDEK.fa.sr4.CATGTR3.burnin33.select100.root			1	NM54	nDEK	sr4	-	CATGTR3	1	1	1	1	1	1	1	0.48	0	0.77	1	0	1	NA	NA	NA	NA	NA	NA	NA	NA	NA	1	NA	1	1	1	1	1	1	1	1	1
NM54-nDEK.fa.sr4.CATGTR4.burnin33.select100.root			1	NM54	nDEK	sr4	-	CATGTR4	1	1	1	1	1	1	1	1	0	0	1	1	1	NA	NA	NA	NA	NA	NA	NA	NA	NA	1	NA	1	1	1	1	1	1	1	1	1
NM54-nDEK.fa.FSR10.sr4.CATGTR1234.burnin33.select100.root			1	NM54	nDEK	sr4	FSR10	CATGTR1234	1	1	1	1	1	1	1	0	0.91	0.995	1	0	1	NA	NA	NA	NA	NA	NA	NA	NA	NA	1	NA	1	1	1	1	1	1	1	1	1
NM54-nDEK.fa.FSR10.sr4.CATGTR1.burnin33.select100.root			1	NM54	nDEK	sr4	FSR10	CATGTR1	1	1	1	1	1	1	1	0	0.85	1	1	0	1	NA	NA	NA	NA	NA	NA	NA	NA	NA	1	NA	1	1	1	1	1	1	1	1	1
NM54-nDEK.fa.FSR10.sr4.CATGTR2.burnin33.select100.root			1	NM54	nDEK	sr4	FSR10	CATGTR2	1	1	1	1	1	1	1	0	0.99	1	1	0	1	NA	NA	NA	NA	NA	NA	NA	NA	NA	1	NA	1	1	1	1	1	1	1	1	1
NM54-nDEK.fa.FSR10.sr4.CATGTR3.burnin33.select100.root			1	NM54	nDEK	sr4	FSR10	CATGTR3	1	1	1	1	1	1	1	0	0.98	1	1	0	1	NA	NA	NA	NA	NA	NA	NA	NA	NA	1	NA	1	1	1	1	1	1	1	1	1
NM54-nDEK.fa.FSR10.sr4.CATGTR4.burnin33.select100.root			1	NM54	nDEK	sr4	FSR10	CATGTR4	1	1	1	1	1	1	1	0	0.82	0.98	1	0	1	NA	NA	NA	NA	NA	NA	NA	NA	NA	1	NA	1	1	1	1	1	1	1	1	1
NM54-nDEK.fa.FSR40.sr4.CATGTR1234.burnin33.select100.root			1	NM54	nDEK	sr4	FSR40	CATGTR1234	1	1	1	1	1	1	1	0	0.9525	1	1	0	1	NA	NA	NA	NA	NA	NA	NA	NA	NA	0.9925	NA	1	1	1	1	0.9475	1	1	1	1
NM54-nDEK.fa.FSR40.sr4.CATGTR1.burnin33.select100.root			1	NM54	nDEK	sr4	FSR40	CATGTR1	1	1	1	1	1	1	1	0	0.95	1	1	0	1	NA	NA	NA	NA	NA	NA	NA	NA	NA	0.99	NA	1	1	1	1	0.95	1	1	1	1
NM54-nDEK.fa.FSR40.sr4.CATGTR2.burnin33.select100.root			1	NM54	nDEK	sr4	FSR40	CATGTR2	1	1	1	1	1	1	1	0	0.94	1	1	0	1	NA	NA	NA	NA	NA	NA	NA	NA	NA	1	NA	1	1	1	1	0.9	1	1	1	1
NM54-nDEK.fa.FSR40.sr4.CATGTR3.burnin33.select100.root			1	NM54	nDEK	sr4	FSR40	CATGTR3	1	1	1	1	1	1	1	0	0.93	1	1	0	1	NA	NA	NA	NA	NA	NA	NA	NA	NA	0.99	NA	1	1	1	1	0.97	1	1	1	1
NM54-nDEK.fa.FSR40.sr4.CATGTR4.burnin33.select100.root			1	NM54	nDEK	sr4	FSR40	CATGTR4	1	1	1	1	1	1	1	0	0.99	1	1	0	1	NA	NA	NA	NA	NA	NA	NA	NA	NA	0.99	NA	1	1	1	1	0.97	1	1	1	1
NM54-nDEK.fa.FSR50.sr4.CATGTR1234.burnin33.select100.root			1	NM54	nDEK	sr4	FSR50	CATGTR1234	0.9825	1	1	1	1	0.9425	1	0	0.72	0.8875	1	0	0.9825	NA	NA	NA	NA	NA	NA	NA	NA	NA	0.965	NA	1	1	1	1	0.9375	1	1	1	1
NM54-nDEK.fa.FSR50.sr4.CATGTR1.burnin33.select100.root			1	NM54	nDEK	sr4	FSR50	CATGTR1	1	1	1	1	1	0.83	1	0	0.99	1	1	0	1	NA	NA	NA	NA	NA	NA	NA	NA	NA	0.99	NA	1	1	1	1	0.88	1	1	1	1
NM54-nDEK.fa.FSR50.sr4.CATGTR2.burnin33.select100.root			1	NM54	nDEK	sr4	FSR50	CATGTR2	1	1	1	1	1	1	1	0.93	0	0.62	1	0	1	NA	NA	NA	NA	NA	NA	NA	NA	NA	0.98	NA	1	1	1	1	0.96	1	1	1	1
NM54-nDEK.fa.FSR50.sr4.CATGTR3.burnin33.select100.root			1	NM54	nDEK	sr4	FSR50	CATGTR3	1	1	1	1	1	0.95	1	0	0.94	1	1	0	1	NA	NA	NA	NA	NA	NA	NA	NA	NA	0.97	NA	1	1	1	1	0.94	1	1	1	1
NM54-nDEK.fa.FSR50.sr4.CATGTR4.burnin33.select100.root			1	NM54	nDEK	sr4	FSR50	CATGTR4	0.93	1	1	1	1	0.99	1	0	0.88	0.93	1	0	0.93	NA	NA	NA	NA	NA	NA	NA	NA	NA	0.92	NA	1	1	1	1	0.97	1	1	1	1
NM54-nDK.fa.sr4.CATGTR1234.burnin33.select100.root			1	NM54	nDK	sr4	-	CATGTR1234	1	1	1	1	1	1	1	0	0	0	1	0	0	1	0	1	0.8375	0.57	0	0	NA	0	1	1	0	1	1	1	1	1	1	1	1
NM54-nDK.fa.sr4.CATGTR1.burnin33.select100.root			1	NM54	nDK	sr4	-	CATGTR1	1	1	1	1	1	1	1	0.65	0	0	1	0.65	0	1	0	1	0	0	0	0.64	NA	0	1	1	0	1	1	1	1	1	1	1	1
NM54-nDK.fa.sr4.CATGTR2.burnin33.select100.root			1	NM54	nDK	sr4	-	CATGTR2	1	1	1	1	1	1	1	0	0	0	1	0	0	1	0	1	1	0.89	0	0	NA	0	1	1	0	1	1	1	1	1	1	1	1
NM54-nDK.fa.sr4.CATGTR3.burnin33.select100.root			1	NM54	nDK	sr4	-	CATGTR3	1	1	1	1	1	1	1	0	0	0	1	0	0	1	0	1	1	1	0	0	NA	0	1	1	0	1	1	1	1	1	1	1	1
NM54-nDK.fa.sr4.CATGTR4.burnin33.select100.root			1	NM54	nDK	sr4	-	CATGTR4	1	1	1	1	1	1	1	0	0.96	0	1	0	0	1	1	1	1	0	0	0	NA	0	1	1	0	1	1	1	1	1	1	1	1
NM54-nDK.fa.FSR10.sr4.CATGTR1234.burnin33.select100.root			1	NM54	nDK	sr4	FSR10	CATGTR1234	1	1	1	1	1	1	1	0	0.6175	0	1	0	0	1	0.6975	1	1	0	0	0	NA	0	1	1	0	1	1	1	1	1	1	1	1
NM54-nDK.fa.FSR10.sr4.CATGTR1.burnin33.select100.root			1	NM54	nDK	sr4	FSR10	CATGTR1	1	1	1	1	1	1	1	0	0.8	0	1	0	0	1	0.92	1	1	0	0	0	NA	0	1	1	0	1	1	1	1	1	1	1	1
NM54-nDK.fa.FSR10.sr4.CATGTR2.burnin33.select100.root			1	NM54	nDK	sr4	FSR10	CATGTR2	1	1	1	1	1	1	1	0	0.67	0	1	0	0	1	0.84	1	1	0	0	0	NA	0	1	1	0	1	1	1	1	1	1	1	1
NM54-nDK.fa.FSR10.sr4.CATGTR3.burnin33.select100.root			1	NM54	nDK	sr4	FSR10	CATGTR3	1	1	1	1	1	1	1	0	0	0	1	0	0	1	0	1	1	1	0	0	NA	0	1	1	0	1	1	1	1	1	1	1	1
NM54-nDK.fa.FSR10.sr4.CATGTR4.burnin33.select100.root			1	NM54	nDK	sr4	FSR10	CATGTR4	1	1	1	1	1	1	1	0	1	0	1	0	0	1	1	1	1	0	0	0	NA	0	1	1	0	1	1	1	1	1	1	1	1
NM54-nDK.fa.FSR40.sr4.CATGTR1234.burnin33.select100.root			1	NM54	nDK	sr4	FSR40	CATGTR1234	1	1	1	1	1	1	1	0	0.995	0	1	0	0	1	1	1	1	0	0	0	NA	0	1	1	0	1	1	1	0.9975	1	1	1	1
NM54-nDK.fa.FSR40.sr4.CATGTR1.burnin33.select100.root			1	NM54	nDK	sr4	FSR40	CATGTR1	1	1	1	1	1	1	1	0	0.99	0	1	0	0	1	1	1	1	0	0	0	NA	0	1	1	0	1	1	1	0.99	1	1	1	1
NM54-nDK.fa.FSR40.sr4.CATGTR2.burnin33.select100.root			1	NM54	nDK	sr4	FSR40	CATGTR2	1	1	1	1	1	1	1	0	1	0	1	0	0	1	1	1	1	0	0	0	NA	0	1	1	0	1	1	1	1	1	1	1	1
NM54-nDK.fa.FSR40.sr4.CATGTR3.burnin33.select100.root			1	NM54	nDK	sr4	FSR40	CATGTR3	1	1	1	1	1	1	1	0	1	0	1	0	0	1	1	1	1	0	0	0	NA	0	1	1	0	1	1	1	1	1	1	1	1
NM54-nDK.fa.FSR40.sr4.CATGTR4.burnin33.select100.root			1	NM54	nDK	sr4	FSR40	CATGTR4	1	1	1	1	1	1	1	0	0.99	0	1	0	0	1	1	1	1	0	0	0	NA	0	1	1	0	1	1	1	1	1	1	1	1
NM54-nDK.fa.FSR50.sr4.CATGTR1234.burnin33.select100.root			1	NM54	nDK	sr4	FSR50	CATGTR1234	1	1	1	1	1	0.94	1	0	0.815	0	1	0	0	1	0.91	1	1	0	0	0	NA	0	0.9475	1	0	1	1	1	0.935	1	1	1	1
NM54-nDK.fa.FSR50.sr4.CATGTR1.burnin33.select100.root			1	NM54	nDK	sr4	FSR50	CATGTR1	1	1	1	1	1	0.97	1	0	0.99	0	1	0	0	1	1	1	1	0	0	0	NA	0	0.95	1	0	1	1	1	0.94	1	1	1	1
NM54-nDK.fa.FSR50.sr4.CATGTR2.burnin33.select100.root			1	NM54	nDK	sr4	FSR50	CATGTR2	1	1	1	1	1	0.82	1	0	1	0	1	0	0	1	1	1	1	0	0	0	NA	0	0.98	1	0	1	1	1	0.91	1	1	1	1
NM54-nDK.fa.FSR50.sr4.CATGTR3.burnin33.select100.root			1	NM54	nDK	sr4	FSR50	CATGTR3	1	1	1	1	1	1	1	0	0	0	1	0	0	1	0.64	1	1	0.72	0	0	NA	0	0.9	1	0	1	1	1	0.94	1	1	1	1
NM54-nDK.fa.FSR50.sr4.CATGTR4.burnin33.select100.root			1	NM54	nDK	sr4	FSR50	CATGTR4	1	1	1	1	1	0.97	1	0	0.99	0	1	0	0	1	1	1	1	0	0	0	NA	0	0.96	1	0	1	1	1	0.95	1	1	1	1
NM54-nDNK.fa.sr4.CATGTR1234.burnin33.select100.root			1	NM54	nDNK	sr4	-	CATGTR1234	1	1	1	1	1	1	NA	0	NA	0	1	0	NA	1	1	NA	1	1	0	NA	NA	0	1	NA	NA	1	1	1	1	1	1	1	1
NM54-nDNK.fa.sr4.CATGTR1.burnin33.select100.root			1	NM54	nDNK	sr4	-	CATGTR1	1	1	1	1	1	1	NA	0	NA	0	1	0	NA	1	1	NA	1	1	0	NA	NA	0	1	NA	NA	1	1	1	1	1	1	1	1
NM54-nDNK.fa.sr4.CATGTR2.burnin33.select100.root			1	NM54	nDNK	sr4	-	CATGTR2	1	1	1	1	1	1	NA	0	NA	0	1	0	NA	1	1	NA	1	1	0	NA	NA	0	1	NA	NA	1	1	1	1	1	1	1	1
NM54-nDNK.fa.sr4.CATGTR3.burnin33.select100.root			1	NM54	nDNK	sr4	-	CATGTR3	1	1	1	1	1	1	NA	0	NA	0	1	0	NA	1	1	NA	1	1	0	NA	NA	0	1	NA	NA	1	1	1	1	1	1	1	1
NM54-nDNK.fa.sr4.CATGTR4.burnin33.select100.root			1	NM54	nDNK	sr4	-	CATGTR4	1	1	1	1	1	1	NA	0	NA	0	1	0	NA	1	1	NA	1	1	0	NA	NA	0	1	NA	NA	1	1	1	1	1	1	1	1
NM54-nDNK.fa.FSR10.sr4.CATGTR1234.burnin33.select100.root			1	NM54	nDNK	sr4	FSR10	CATGTR1234	1	1	1	1	1	1	NA	0	NA	0	1	0	NA	1	1	NA	1	1	0	NA	NA	0	1	NA	NA	1	1	1	1	1	1	1	1
NM54-nDNK.fa.FSR10.sr4.CATGTR1.burnin33.select100.root			1	NM54	nDNK	sr4	FSR10	CATGTR1	1	1	1	1	1	1	NA	0	NA	0	1	0	NA	1	1	NA	1	1	0	NA	NA	0	1	NA	NA	1	1	1	1	1	1	1	1
NM54-nDNK.fa.FSR10.sr4.CATGTR2.burnin33.select100.root			1	NM54	nDNK	sr4	FSR10	CATGTR2	1	1	1	1	1	1	NA	0	NA	0	1	0	NA	1	1	NA	1	1	0	NA	NA	0	1	NA	NA	1	1	1	1	1	1	1	1
NM54-nDNK.fa.FSR10.sr4.CATGTR3.burnin33.select100.root			1	NM54	nDNK	sr4	FSR10	CATGTR3	1	1	1	1	1	1	NA	0	NA	0	1	0	NA	1	1	NA	1	1	0	NA	NA	0	1	NA	NA	1	1	1	1	1	1	1	1
NM54-nDNK.fa.FSR10.sr4.CATGTR4.burnin33.select100.root			1	NM54	nDNK	sr4	FSR10	CATGTR4	1	1	1	1	1	1	NA	0	NA	0	1	0	NA	1	1	NA	1	1	0	NA	NA	0	1	NA	NA	1	1	1	1	1	1	1	1
NM54-nDNK.fa.FSR40.sr4.CATGTR1234.burnin33.select100.root			1	NM54	nDNK	sr4	FSR40	CATGTR1234	1	1	1	1	1	1	NA	0	NA	0	1	0	NA	1	1	NA	1	1	0	NA	NA	0	1	NA	NA	1	1	1	0.985	1	1	1	1
NM54-nDNK.fa.FSR40.sr4.CATGTR1.burnin33.select100.root			1	NM54	nDNK	sr4	FSR40	CATGTR1	1	1	1	1	1	1	NA	0	NA	0	1	0	NA	1	1	NA	1	1	0	NA	NA	0	1	NA	NA	1	1	1	0.96	1	1	1	1
NM54-nDNK.fa.FSR40.sr4.CATGTR2.burnin33.select100.root			1	NM54	nDNK	sr4	FSR40	CATGTR2	1	1	1	1	1	1	NA	0	NA	0	1	0	NA	1	1	NA	1	1	0	NA	NA	0	1	NA	NA	1	1	1	1	1	1	1	1
NM54-nDNK.fa.FSR40.sr4.CATGTR3.burnin33.select100.root			1	NM54	nDNK	sr4	FSR40	CATGTR3	1	1	1	1	1	1	NA	0	NA	0	1	0	NA	1	1	NA	1	1	0	NA	NA	0	1	NA	NA	1	1	1	0.98	1	1	1	1
NM54-nDNK.fa.FSR40.sr4.CATGTR4.burnin33.select100.root			1	NM54	nDNK	sr4	FSR40	CATGTR4	1	1	1	1	1	1	NA	0	NA	0	1	0	NA	1	1	NA	1	1	0	NA	NA	0	1	NA	NA	1	1	1	1	1	1	1	1
NM54-nDNK.fa.FSR50.sr4.CATGTR1234.burnin33.select100.root			1	NM54	nDNK	sr4	FSR50	CATGTR1234	1	1	1	1	1	1	NA	0	NA	0	1	0	NA	1	1	NA	1	1	0	NA	NA	0	0	NA	NA	1	1	1	0.915	1	1	1	1
NM54-nDNK.fa.FSR50.sr4.CATGTR1.burnin33.select100.root			1	NM54	nDNK	sr4	FSR50	CATGTR1	1	1	1	1	1	1	NA	0	NA	0	1	0	NA	1	1	NA	1	1	0	NA	NA	0	0.79	NA	NA	1	1	1	0.94	1	1	1	1
NM54-nDNK.fa.FSR50.sr4.CATGTR2.burnin33.select100.root			1	NM54	nDNK	sr4	FSR50	CATGTR2	1	1	1	1	1	1	NA	0	NA	0	1	0	NA	1	1	NA	1	1	0	NA	NA	0	0.9	NA	NA	1	1	1	0	1	1	1	1
NM54-nDNK.fa.FSR50.sr4.CATGTR3.burnin33.select100.root			1	NM54	nDNK	sr4	FSR50	CATGTR3	1	1	1	1	1	1	NA	0	NA	0	1	0	NA	1	1	NA	1	1	0	NA	NA	0	0.83	NA	NA	1	1	1	0.89	1	1	1	1
NM54-nDNK.fa.FSR50.sr4.CATGTR4.burnin33.select100.root			1	NM54	nDNK	sr4	FSR50	CATGTR4	1	1	1	1	1	1	NA	0	NA	0	1	0	NA	1	1	NA	1	1	0	NA	NA	0	0.87	NA	NA	1	1	1	0.88	1	1	1	1
RP56-A175-nDEK_sr4.CATGTR.c1.treelist.burnin33.select1000.rooted			1	RP56	nDEK	sr4	-	CATGTR	1	1	1	1	1	0.95	1	0	0.98	1	1	0	1	NA	NA	NA	NA	NA	NA	NA	NA	NA	1	NA	1	1	1	1	1	1	1	1	1
RP56-A175-nDEK_sr4.CATGTR.c2.treelist.burnin33.select1000.rooted			1	RP56	nDEK	sr4	-	CATGTR	1	1	1	1	1	0.86	1	0	0.99	1	1	0	1	NA	NA	NA	NA	NA	NA	NA	NA	NA	1	NA	1	1	1	1	1	1	1	1	1
RP56-A175-nDEK_sr4.CATGTR.c3.treelist.burnin33.select1000.rooted			1	RP56	nDEK	sr4	-	CATGTR	1	1	1	1	1	0.92	1	0	0.99	1	1	0	1	NA	NA	NA	NA	NA	NA	NA	NA	NA	1	NA	1	1	1	1	1	1	1	1	1
RP56-A175-nDEK_sr4.CATGTR.c4.treelist.burnin33.select1000.rooted			1	RP56	nDEK	sr4	-	CATGTR	1	1	1	1	1	0.93	1	0	0.98	0.99	1	0	1	NA	NA	NA	NA	NA	NA	NA	NA	NA	1	NA	1	1	1	1	1	1	1	1	1
RP56-A175-nDEK_sr4_FSR10.CATGTR.c1.treelist.burnin33.select1000.rooted			1	RP56	nDEK	sr4	FSR10	CATGTR	1	1	1	1	1	0.94	1	0	0.98	0.99	1	0	1	NA	NA	NA	NA	NA	NA	NA	NA	NA	1	NA	1	1	1	1	1	1	1	1	1
RP56-A175-nDEK_sr4_FSR10.CATGTR.c2.treelist.burnin33.select1000.rooted			1	RP56	nDEK	sr4	FSR10	CATGTR	1	1	1	1	1	0.97	1	0	0.99	0.99	1	0	1	NA	NA	NA	NA	NA	NA	NA	NA	NA	1	NA	1	1	1	1	1	1	1	1	1
RP56-A175-nDEK_sr4_FSR10.CATGTR.c3.treelist.burnin33.select1000.rooted			1	RP56	nDEK	sr4	FSR10	CATGTR	1	1	1	1	1	0.94	1	0	0.99	0.98	1	0	1	NA	NA	NA	NA	NA	NA	NA	NA	NA	1	NA	1	1	1	1	1	1	1	1	1
RP56-A175-nDEK_sr4_FSR10.CATGTR.c4.treelist.burnin33.select1000.rooted			1	RP56	nDEK	sr4	FSR10	CATGTR	1	1	1	1	1	0.98	1	0	0.98	0.99	1	0	1	NA	NA	NA	NA	NA	NA	NA	NA	NA	0.99	NA	1	1	1	1	1	1	1	1	1
RP56-A175-nDEK_sr4_FSR40.CATGTR.c1.treelist.burnin33.select1000.rooted			1	RP56	nDEK	sr4	FSR40	CATGTR	1	1	1	1	1	0.94	1	0	0.95	0.99	1	0	1	NA	NA	NA	NA	NA	NA	NA	NA	NA	0.96	NA	1	1	1	1	1	1	1	1	1
RP56-A175-nDEK_sr4_FSR40.CATGTR.c2.treelist.burnin33.select1000.rooted			1	RP56	nDEK	sr4	FSR40	CATGTR	1	1	1	1	1	0.92	1	0	0.96	0.99	1	0	1	NA	NA	NA	NA	NA	NA	NA	NA	NA	0.97	NA	1	1	1	1	1	1	1	1	1
RP56-A175-nDEK_sr4_FSR40.CATGTR.c3.treelist.burnin33.select1000.rooted			1	RP56	nDEK	sr4	FSR40	CATGTR	1	1	1	1	1	0.81	1	0	0.96	0.99	1	0	1	NA	NA	NA	NA	NA	NA	NA	NA	NA	0.95	NA	1	1	1	1	1	1	1	1	1
RP56-A175-nDEK_sr4_FSR40.CATGTR.c4.treelist.burnin33.select1000.rooted			1	RP56	nDEK	sr4	FSR40	CATGTR	1	1	1	1	1	0.92	1	0	0.97	0.99	1	0	1	NA	NA	NA	NA	NA	NA	NA	NA	NA	0.96	NA	1	1	1	1	1	1	1	1	1
RP56-A175-nDEK_sr4_FSR50.CATGTR.c1.treelist.burnin33.select1000.rooted			1	RP56	nDEK	sr4	FSR50	CATGTR	1	1	1	1	1	0.91	1	0	0.94	0.95	1	0	1	NA	NA	NA	NA	NA	NA	NA	NA	NA	0.75	NA	1	1	1	1	1	1	1	1	1
RP56-A175-nDEK_sr4_FSR50.CATGTR.c2.treelist.burnin33.select1000.rooted			1	RP56	nDEK	sr4	FSR50	CATGTR	1	1	1	1	1	0.93	1	0	0.93	0.95	1	0	1	NA	NA	NA	NA	NA	NA	NA	NA	NA	0.75	NA	1	1	1	1	1	1	1	1	1
RP56-A175-nDEK_sr4_FSR50.CATGTR.c3.treelist.burnin33.select1000.rooted			1	RP56	nDEK	sr4	FSR50	CATGTR	1	1	1	1	1	0.93	1	0	0.92	0.94	1	0	1	NA	NA	NA	NA	NA	NA	NA	NA	NA	0.75	NA	1	1	1	1	1	1	1	1	1
RP56-A175-nDEK_sr4_FSR50.CATGTR.c4.treelist.burnin33.select1000.rooted			1	RP56	nDEK	sr4	FSR50	CATGTR	1	1	1	1	1	0.93	1	0	0.94	0.93	1	0	1	NA	NA	NA	NA	NA	NA	NA	NA	NA	0.82	NA	1	1	1	1	1	1	1	1	1
RP56-A175-nDK_sr4.CATGTR.c1.treelist.burnin33.select1000.rooted			1	RP56	nDK	sr4	-	CATGTR	1	1	1	1	1	0.89	1	0	0.99	0.99	1	0	0.97	1	0	0	0	0	0	0	NA	0	0.88	0	0.77	1	1	1	1	1	1	1	0.99
RP56-A175-nDK_sr4.CATGTR.c2.treelist.burnin33.select1000.rooted			1	RP56	nDK	sr4	-	CATGTR	1	1	1	1	1	0.97	1	0	0.99	0.96	1	0	0.97	1	0	0	0	0	0	0	NA	0	0.97	0	0.87	1	1	1	1	1	1	1	0.99
RP56-A175-nDK_sr4.CATGTR.c3.treelist.burnin33.select1000.rooted			1	RP56	nDK	sr4	-	CATGTR	1	1	1	1	1	0.98	1	0	0.99	0.98	1	0	0.96	1	0	0	0	0	0	0	NA	0	0.98	0	0.88	1	1	1	1	1	1	1	0.99
RP56-A175-nDK_sr4.CATGTR.c4.treelist.burnin33.select1000.rooted			1	RP56	nDK	sr4	-	CATGTR	1	1	1	1	1	0.99	1	0	0.98	1	1	0	0.99	1	0	0	0	0	0	0	NA	0	0.96	0	0.89	1	1	1	1	1	1	1	1
RP56-A175-nDK_sr4_FSR10.CATGTR.c1.treelist.burnin33.select1000.rooted			1	RP56	nDK	sr4	FSR10	CATGTR	1	1	1	1	1	1	1	0.83	0	0	1	0.83	0	1	0	0	0	0	0	0	NA	0	0.97	0	0	1	1	1	1	1	1	1	0.99
RP56-A175-nDK_sr4_FSR10.CATGTR.c2.treelist.burnin33.select1000.rooted			1	RP56	nDK	sr4	FSR10	CATGTR	1	1	1	1	1	0.55	1	0	1	0.53	1	0	0.75	1	0	0	0	0	0	0	NA	0	0.96	0	0.6	1	1	1	1	1	1	1	1
RP56-A175-nDK_sr4_FSR10.CATGTR.c3.treelist.burnin33.select1000.rooted			1	RP56	nDK	sr4	FSR10	CATGTR	1	1	1	1	1	0.8	1	0	0.99	0.54	1	0	0.73	1	0	0	0	0	0	0	NA	0	0.99	0	0.65	1	1	1	1	1	1	1	0.99
RP56-A175-nDK_sr4_FSR10.CATGTR.c4.treelist.burnin33.select1000.rooted			1	RP56	nDK	sr4	FSR10	CATGTR	1	1	1	1	1	0.83	1	0	0.99	0.52	1	0	0.76	1	0	0	0	0	0	0	NA	0	0.96	0.5	0.64	1	1	1	1	1	1	1	0.99
RP56-A175-nDK_sr4_FSR40.CATGTR.c1.treelist.burnin33.select1000.rooted			1	RP56	nDK	sr4	FSR40	CATGTR	1	1	1	1	1	0	1	0	0.99	0	1	0	0.98	1	0	0	0	0	0	0	NA	0	0.82	0	0.8	1	1	1	1	1	0.98	1	0.93
RP56-A175-nDK_sr4_FSR40.CATGTR.c2.treelist.burnin33.select1000.rooted			1	RP56	nDK	sr4	FSR40	CATGTR	1	1	1	1	1	0.57	1	0	1	0	1	0	0.99	1	0	0	0	0	0	0	NA	0	0.76	0	0.73	1	1	1	1	1	1	1	0.89
RP56-A175-nDK_sr4_FSR40.CATGTR.c3.treelist.burnin33.select1000.rooted			1	RP56	nDK	sr4	FSR40	CATGTR	1	1	1	1	1	0.51	1	0	0.99	0	1	0	0.97	1	0	0	0	0	0	0	NA	0	0.78	0	0.75	1	1	1	1	1	1	1	0.92
RP56-A175-nDK_sr4_FSR40.CATGTR.c4.treelist.burnin33.select1000.rooted			1	RP56	nDK	sr4	FSR40	CATGTR	1	1	1	1	1	0.58	1	0	0.99	0	1	0	0.98	1	0	0	0	0	0	0	NA	0	0.91	0	0.9	1	1	1	1	1	1	1	0.9
RP56-A175-nDK_sr4_FSR50.CATGTR.c1.treelist.burnin33.select1000.rooted			1	RP56	nDK	sr4	FSR50	CATGTR	1	1	1	1	0.99	0.81	1	0	0.64	0	1	0	0.87	1	0	0	0	0	0	0	NA	0	0.99	0	0.85	1	1	1	1	1	1	1	0.93
RP56-A175-nDK_sr4_FSR50.CATGTR.c2.treelist.burnin33.select1000.rooted			1	RP56	nDK	sr4	FSR50	CATGTR	1	1	1	1	0.99	0.86	1	0	0.6	0	1	0	0.82	1	0	0	0	0	0	0	NA	0	1	0	0.79	1	1	1	1	1	1	1	0.98
RP56-A175-nDK_sr4_FSR50.CATGTR.c3.treelist.burnin33.select1000.rooted			1	RP56	nDK	sr4	FSR50	CATGTR	1	1	1	1	1	0.87	1	0	0.64	0	1	0	0.89	1	0	0	0	0	0	0	NA	0	0.99	0	0.88	1	1	1	1	1	1	1	0.95
RP56-A175-nDK_sr4_FSR50.CATGTR.c4.treelist.burnin33.select1000.rooted			1	RP56	nDK	sr4	FSR50	CATGTR	1	1	1	1	0.99	0.92	1	0	0	0	1	0.5	0.81	1	0	0	0	0	0	0	NA	0	0.99	0	0.8	1	1	1	1	1	1	1	0.97
RP56-A175-nDK_sr4_FSR60.CATGTR.c1.treelist.burnin33.select1000.rooted			1	RP56	nDK	sr4	FSR60	CATGTR	1	1	1	1	0.99	0.78	1	0	0.72	0	1	0	0	1	0	0	0	0	0	0	NA	0	0.94	0	0	1	1	1	1	1	0.95	0.96	0.76
RP56-A175-nDK_sr4_FSR60.CATGTR.c2.treelist.burnin33.select1000.rooted			1	RP56	nDK	sr4	FSR60	CATGTR	1	1	1	1	0.99	0.77	1	0	0.82	0	1	0	0.58	1	0	0	0	0	0	0	NA	0	0.93	0	0	1	1	1	1	1	0.95	0.95	0.79
RP56-A175-nDK_sr4_FSR60.CATGTR.c3.treelist.burnin33.select1000.rooted			1	RP56	nDK	sr4	FSR60	CATGTR	1	1	1	1	0.99	0.81	1	0	0.7	0	1	0	0	1	0	0	0	0	0	0	NA	0	0.96	0	0	1	1	1	1	1	0.93	0.94	0.71
RP56-A175-nDK_sr4_FSR60.CATGTR.c4.treelist.burnin33.select1000.rooted			1	RP56	nDK	sr4	FSR60	CATGTR	1	1	1	1	0.99	0.79	1	0	0.69	0	1	0	0	1	0	0	0	0	0	0	NA	0	0.94	0	0	1	1	1	0.99	1	0.96	0.95	0.74

## Sheet: A64-ML
Name	GeneSet	TaxonSet	Recoding	FSR	Model	(Ho)	(Ge)	(Hei)	(Ka)	(Ka,Hei)	(Ge,Ka,Hei)	(Nj)	(Ho,Ge,Ka,Hei)	(Nj,Ge,Ka,Hei)	(H)	(E)	(H,E)	(Ho,E)	(Ho,Ge,Ka,Hei,E)	(Ge,Ka,Hei,E)	(Nj,E)	(Nj,K)	(Nj,Ge,Ka,Hei,E)	(Lo)	(He)	(T)	(O)	(J)	(B)	(L)
NM54-A64-A.PMSF_LGC60G4.treefile.root	NM54	A64-A	-	-	PMSF_LGC60G4	100	100	100	100	100	99	100	100	0	0	100	100	0	0	0	76	0	0	100	100	100	100	100	100	100
NM54-A64-A.FSR10.PMSF_LGC60G4.treefile.root	NM54	A64-A	-	FSR10	PMSF_LGC60G4	100	100	100	100	100	100	100	100	0	0	100	100	0	0	0	80	0	0	100	100	100	100	100	100	100
NM54-A64-A.FSR20.PMSF_LGC60G4.treefile.root	NM54	A64-A	-	FSR20	PMSF_LGC60G4	100	100	100	100	100	100	100	94	0	0	100	100	0	0	0	77	0	0	100	100	100	100	100	100	100
NM54-A64-A.FSR30.PMSF_LGC60G4.treefile.root	NM54	A64-A	-	FSR30	PMSF_LGC60G4	100	100	100	100	100	100	100	90	0	46	100	100	0	0	0	0	0	0	100	100	100	100	100	100	100
NM54-A64-A.FSR40.PMSF_LGC60G4.treefile.root	NM54	A64-A	-	FSR40	PMSF_LGC60G4	100	100	100	100	100	100	100	89	0	77	100	100	0	0	0	0	0	0	100	100	100	100	100	100	100
NM54-A64-A.FSR50.PMSF_LGC60G4.treefile.root	NM54	A64-A	-	FSR50	PMSF_LGC60G4	100	100	100	100	100	100	100	70	0	54	100	100	0	0	0	0	0	0	100	100	100	100	100	100	100
NM54-A64-A.FSR60.PMSF_LGC60G4.treefile.root	NM54	A64-A	-	FSR60	PMSF_LGC60G4	100	100	100	100	100	100	100	72	0	53	100	100	0	0	0	0	0	0	100	100	100	100	100	100	100
NM54-A64-A.FSR70.PMSF_LGC60G4.treefile.root	NM54	A64-A	-	FSR70	PMSF_LGC60G4	100	100	100	100	100	99	100	63	0	59	100	100	0	0	0	0	0	0	100	100	100	100	100	100	100
NM54-A64-A.FSR80.PMSF_LGC60G4.treefile.root	NM54	A64-A	-	FSR80	PMSF_LGC60G4	100	100	100	100	100	93	100	75	0	59	100	100	0	0	0	0	0	0	100	100	100	100	97	100	100
NM54-A64-A.FSR90.PMSF_LGC60G4.treefile.root	NM54	A64-A	-	FSR90	PMSF_LGC60G4	100	100	100	100	100	83	100	0	54	73	100	95	0	0	0	0	0	0	100	100	100	100	85	100	100
NM54-A64-nD.PMSF_LGC60G4.treefile.root	NM54	A64-nD	-	-	PMSF_LGC60G4	100	100	100	100	100	100	100	96	0	0	100	100	0	0	0	53	0	0	100	100	100	100	100	100	100
NM54-A64-nD.FSR10.PMSF_LGC60G4.treefile.root	NM54	A64-nD	-	FSR10	PMSF_LGC60G4	100	100	100	100	100	99	100	94	0	78	100	100	0	0	0	0	0	0	100	100	100	100	100	100	100
NM54-A64-nD.FSR20.PMSF_LGC60G4.treefile.root	NM54	A64-nD	-	FSR20	PMSF_LGC60G4	100	100	100	100	100	100	100	92	0	71	100	100	0	0	0	0	0	0	100	100	100	100	100	100	100
NM54-A64-nD.FSR30.PMSF_LGC60G4.treefile.root	NM54	A64-nD	-	FSR30	PMSF_LGC60G4	100	100	100	100	100	100	100	92	0	79	100	100	0	0	0	0	0	0	100	100	100	100	100	100	100
NM54-A64-nD.FSR40.PMSF_LGC60G4.treefile.root	NM54	A64-nD	-	FSR40	PMSF_LGC60G4	100	100	100	100	100	100	100	88	0	85	100	100	0	0	0	0	0	0	100	100	100	100	100	100	100
NM54-A64-nD.FSR50.PMSF_LGC60G4.treefile.root	NM54	A64-nD	-	FSR50	PMSF_LGC60G4	100	100	100	100	100	100	100	80	0	74	100	100	0	0	0	0	0	0	100	100	100	100	100	100	100
NM54-A64-nD.FSR60.PMSF_LGC60G4.treefile.root	NM54	A64-nD	-	FSR60	PMSF_LGC60G4	100	100	100	100	100	100	100	0	0	0	100	99	62	57	0	0	0	0	100	100	100	100	100	100	100
NM54-A64-nD.FSR70.PMSF_LGC60G4.treefile.root	NM54	A64-nD	-	FSR70	PMSF_LGC60G4	100	100	100	100	100	98	100	86	0	83	100	94	0	0	0	0	0	0	100	100	100	100	100	100	100
NM54-A64-nD.FSR80.PMSF_LGC60G4.treefile.root	NM54	A64-nD	-	FSR80	PMSF_LGC60G4	100	100	100	100	100	76	100	95	0	84	100	89	0	0	0	0	0	0	100	100	100	100	97	100	100
NM54-A64-nD.FSR90.PMSF_LGC60G4.treefile.root	NM54	A64-nD	-	FSR90	PMSF_LGC60G4	100	100	100	100	100	57	100	0	63	95	100	75	0	0	0	0	0	0	100	100	100	100	89	100	98
NM54-A64-nDEK.PMSF_LGC60G4.treefile.root	NM54	A64-nDEK	-	-	PMSF_LGC60G4	100	100	100	100	100	100	100	100	0	100	NA	NA	NA	NA	NA	NA	NA	NA	100	100	100	100	100	100	100
NM54-A64-nDEK.FSR10.PMSF_LGC60G4.treefile.root	NM54	A64-nDEK	-	FSR10	PMSF_LGC60G4	100	100	100	100	100	100	100	100	0	100	NA	NA	NA	NA	NA	NA	NA	NA	100	100	100	100	100	100	100
NM54-A64-nDEK.FSR20.PMSF_LGC60G4.treefile.root	NM54	A64-nDEK	-	FSR20	PMSF_LGC60G4	100	100	100	100	100	100	100	100	0	100	NA	NA	NA	NA	NA	NA	NA	NA	100	100	100	100	100	100	100
NM54-A64-nDEK.FSR30.PMSF_LGC60G4.treefile.root	NM54	A64-nDEK	-	FSR30	PMSF_LGC60G4	100	100	100	100	100	100	100	100	0	100	NA	NA	NA	NA	NA	NA	NA	NA	100	100	100	100	100	100	100
NM54-A64-nDEK.FSR40.PMSF_LGC60G4.treefile.root	NM54	A64-nDEK	-	FSR40	PMSF_LGC60G4	100	100	100	100	100	100	100	100	0	100	NA	NA	NA	NA	NA	NA	NA	NA	100	100	100	100	100	100	100
NM54-A64-nDEK.FSR50.PMSF_LGC60G4.treefile.root	NM54	A64-nDEK	-	FSR50	PMSF_LGC60G4	100	100	100	100	100	100	100	97	0	100	NA	NA	NA	NA	NA	NA	NA	NA	100	100	100	100	100	100	100
NM54-A64-nDEK.FSR60.PMSF_LGC60G4.treefile.root	NM54	A64-nDEK	-	FSR60	PMSF_LGC60G4	100	100	100	100	100	100	100	84	0	99	NA	NA	NA	NA	NA	NA	NA	NA	100	100	100	100	100	100	100
NM54-A64-nDEK.FSR70.PMSF_LGC60G4.treefile.root	NM54	A64-nDEK	-	FSR70	PMSF_LGC60G4	100	100	100	100	100	99	100	93	0	96	NA	NA	NA	NA	NA	NA	NA	NA	100	100	100	100	100	100	100
NM54-A64-nDEK.FSR80.PMSF_LGC60G4.treefile.root	NM54	A64-nDEK	-	FSR80	PMSF_LGC60G4	100	100	100	100	100	92	100	86	0	96	NA	NA	NA	NA	NA	NA	NA	NA	100	100	100	100	100	100	100
NM54-A64-nDEK.FSR90.PMSF_LGC60G4.treefile.root	NM54	A64-nDEK	-	FSR90	PMSF_LGC60G4	100	100	100	100	100	87	100	93	0	71	NA	NA	NA	NA	NA	NA	NA	NA	100	100	100	100	100	100	99
NM54-A64-nDK.PMSF_LGC60G4.treefile.root	NM54	A64-nDK	-	-	PMSF_LGC60G4	100	100	100	100	100	100	100	0	0	0	100	100	75	76	0	0	NA	0	100	100	100	100	100	100	100
NM54-A64-nDK.FSR10.PMSF_LGC60G4.treefile.root	NM54	A64-nDK	-	FSR10	PMSF_LGC60G4	100	100	100	100	100	100	100	0	0	0	100	100	82	82	0	0	NA	0	100	100	100	100	100	100	100
NM54-A64-nDK.FSR20.PMSF_LGC60G4.treefile.root	NM54	A64-nDK	-	FSR20	PMSF_LGC60G4	100	100	100	100	100	100	100	0	0	0	100	100	80	81	0	0	NA	0	100	100	100	100	100	100	100
NM54-A64-nDK.FSR30.PMSF_LGC60G4.treefile.root	NM54	A64-nDK	-	FSR30	PMSF_LGC60G4	100	100	100	100	100	100	100	0	0	0	100	100	86	81	0	0	NA	0	100	100	100	100	100	100	100
NM54-A64-nDK.FSR40.PMSF_LGC60G4.treefile.root	NM54	A64-nDK	-	FSR40	PMSF_LGC60G4	100	100	100	100	100	100	100	0	0	0	100	100	93	86	0	0	NA	0	100	100	100	100	100	100	100
NM54-A64-nDK.FSR50.PMSF_LGC60G4.treefile.root	NM54	A64-nDK	-	FSR50	PMSF_LGC60G4	100	100	100	100	100	100	100	0	0	0	100	100	93	62	0	0	NA	0	100	100	100	100	100	100	100
NM54-A64-nDK.FSR60.PMSF_LGC60G4.treefile.root	NM54	A64-nDK	-	FSR60	PMSF_LGC60G4	100	100	100	100	100	100	100	0	58	0	100	100	95	0	0	0	NA	0	100	100	100	100	100	100	100
NM54-A64-nDK.FSR70.PMSF_LGC60G4.treefile.root	NM54	A64-nDK	-	FSR70	PMSF_LGC60G4	100	100	100	100	100	99	100	0	46	0	100	83	63	0	0	0	NA	0	100	100	100	100	100	100	100
NM54-A64-nDK.FSR80.PMSF_LGC60G4.treefile.root	NM54	A64-nDK	-	FSR80	PMSF_LGC60G4	100	100	100	100	100	97	100	81	0	84	100	0	0	0	0	0	NA	0	100	100	100	100	100	100	100
NM54-A64-nDK.FSR90.PMSF_LGC60G4.treefile.root	NM54	A64-nDK	-	FSR90	PMSF_LGC60G4	100	100	100	100	100	82	100	71	0	96	100	0	0	0	0	0	NA	0	100	100	100	100	100	100	99
NM54-A64-nDNK.PMSF_LGC60G4.treefile.root	NM54	A64-nDNK	-	-	PMSF_LGC60G4	100	100	100	100	100	99	NA	97	NA	97	100	100	0	100	0	NA	NA	0	100	100	100	100	100	100	100
NM54-A64-nDNK.FSR10.PMSF_LGC60G4.treefile.root	NM54	A64-nDNK	-	FSR10	PMSF_LGC60G4	100	100	100	100	100	100	NA	99	NA	99	100	100	0	100	0	NA	NA	0	100	100	100	100	100	100	100
NM54-A64-nDNK.FSR20.PMSF_LGC60G4.treefile.root	NM54	A64-nDNK	-	FSR20	PMSF_LGC60G4	100	100	100	100	100	100	NA	99	NA	99	100	100	0	100	0	NA	NA	0	100	100	100	100	100	100	100
NM54-A64-nDNK.FSR30.PMSF_LGC60G4.treefile.root	NM54	A64-nDNK	-	FSR30	PMSF_LGC60G4	100	100	100	100	100	100	NA	97	NA	97	100	100	0	100	0	NA	NA	0	100	100	100	100	100	100	100
NM54-A64-nDNK.FSR40.PMSF_LGC60G4.treefile.root	NM54	A64-nDNK	-	FSR40	PMSF_LGC60G4	100	100	100	100	100	100	NA	96	NA	96	100	100	0	100	0	NA	NA	0	100	100	100	100	100	100	100
NM54-A64-nDNK.FSR50.PMSF_LGC60G4.treefile.root	NM54	A64-nDNK	-	FSR50	PMSF_LGC60G4	100	100	100	100	100	100	NA	64	NA	64	100	100	0	100	0	NA	NA	0	100	100	100	100	100	100	100
NM54-A64-nDNK.FSR60.PMSF_LGC60G4.treefile.root	NM54	A64-nDNK	-	FSR60	PMSF_LGC60G4	100	100	100	100	100	100	NA	0	NA	0	100	100	76	100	0	NA	NA	0	100	100	100	100	100	100	100
NM54-A64-nDNK.FSR70.PMSF_LGC60G4.treefile.root	NM54	A64-nDNK	-	FSR70	PMSF_LGC60G4	100	100	100	100	100	98	NA	0	NA	0	100	100	63	100	0	NA	NA	0	100	100	100	100	98	100	100
NM54-A64-nDNK.FSR80.PMSF_LGC60G4.treefile.root	NM54	A64-nDNK	-	FSR80	PMSF_LGC60G4	100	100	100	100	100	90	NA	69	NA	69	100	97	0	97	0	NA	NA	0	100	100	100	100	83	100	100
NM54-A64-nDNK.FSR90.PMSF_LGC60G4.treefile.root	NM54	A64-nDNK	-	FSR90	PMSF_LGC60G4	100	100	100	100	100	96	NA	0	NA	0	100	89	57	89	0	NA	NA	0	100	100	100	100	84	100	100
NM54-A64-A.sr4.PMSF_GTRsr4C60G4.treefile.root	NM54	A64-A	sr4	-	PMSF_GTRsr4C60G4	100	100	100	100	100	99	100	80	0	71	100	100	0	0	0	0	0	0	100	100	100	100	100	100	100
NM54-A64-A.FSR10.sr4.PMSF_GTRsr4C60G4.treefile.root	NM54	A64-A	sr4	FSR10	PMSF_GTRsr4C60G4	100	100	100	100	100	92	100	89	0	78	100	99	0	0	0	0	0	0	100	100	100	100	100	100	100
NM54-A64-A.FSR20.sr4.PMSF_GTRsr4C60G4.treefile.root	NM54	A64-A	sr4	FSR20	PMSF_GTRsr4C60G4	100	100	100	100	100	98	100	87	0	47	100	100	0	0	0	0	0	0	100	100	100	100	100	100	100
NM54-A64-A.FSR30.sr4.PMSF_GTRsr4C60G4.treefile.root	NM54	A64-A	sr4	FSR30	PMSF_GTRsr4C60G4	100	100	100	100	100	95	100	67	0	59	100	100	0	0	0	0	0	0	100	100	100	100	100	100	100
NM54-A64-A.FSR40.sr4.PMSF_GTRsr4C60G4.treefile.root	NM54	A64-A	sr4	FSR40	PMSF_GTRsr4C60G4	100	100	100	100	100	98	100	0	0	0	100	99	77	78	0	0	0	0	100	100	100	100	100	100	100
NM54-A64-A.FSR50.sr4.PMSF_GTRsr4C60G4.treefile.root	NM54	A64-A	sr4	FSR50	PMSF_GTRsr4C60G4	100	100	100	100	100	99	100	0	0	0	100	100	95	92	0	0	0	0	100	100	100	100	0	100	100
NM54-A64-A.FSR60.sr4.PMSF_GTRsr4C60G4.treefile.root	NM54	A64-A	sr4	FSR60	PMSF_GTRsr4C60G4	100	100	100	100	100	99	100	0	0	0	100	100	71	71	0	0	0	0	100	100	100	100	0	100	100
NM54-A64-A.FSR70.sr4.PMSF_GTRsr4C60G4.treefile.root	NM54	A64-A	sr4	FSR70	PMSF_GTRsr4C60G4	100	100	100	100	100	100	100	0	0	0	100	94	95	89	0	0	0	0	100	100	100	100	0	98	100
NM54-A64-A.FSR80.sr4.PMSF_GTRsr4C60G4.treefile.root	NM54	A64-A	sr4	FSR80	PMSF_GTRsr4C60G4	100	100	100	100	100	92	100	0	0	0	100	92	73	80	0	0	0	0	100	100	100	100	0	93	93
NM54-A64-A.FSR90.sr4.PMSF_GTRsr4C60G4.treefile.root	NM54	A64-A	sr4	FSR90	PMSF_GTRsr4C60G4	82	100	86	99	100	54	100	0	0	0	100	56	18	19	0	0	0	0	99	86	100	99	0	93	56
NM54-A64-nD.sr4.PMSF_GTRsr4C60G4.treefile.root	NM54	A64-nD	sr4	-	PMSF_GTRsr4C60G4	100	100	100	100	100	91	100	64	0	63	100	93	0	0	0	0	0	0	100	100	100	100	100	100	100
NM54-A64-nD.FSR10.sr4.PMSF_GTRsr4C60G4.treefile.root	NM54	A64-nD	sr4	FSR10	PMSF_GTRsr4C60G4	100	100	100	100	100	74	100	89	0	89	100	98	0	0	0	0	0	0	100	100	100	100	100	100	100
NM54-A64-nD.FSR20.sr4.PMSF_GTRsr4C60G4.treefile.root	NM54	A64-nD	sr4	FSR20	PMSF_GTRsr4C60G4	100	100	100	100	100	98	100	67	0	69	100	93	0	0	0	0	0	0	100	100	100	100	100	100	100
NM54-A64-nD.FSR30.sr4.PMSF_GTRsr4C60G4.treefile.root	NM54	A64-nD	sr4	FSR30	PMSF_GTRsr4C60G4	100	100	100	100	100	97	100	76	0	77	100	83	0	0	0	0	0	0	100	100	100	100	100	100	100
NM54-A64-nD.FSR40.sr4.PMSF_GTRsr4C60G4.treefile.root	NM54	A64-nD	sr4	FSR40	PMSF_GTRsr4C60G4	100	100	100	100	100	95	100	0	0	0	100	93	77	61	0	0	0	0	100	100	100	100	100	100	100
NM54-A64-nD.FSR50.sr4.PMSF_GTRsr4C60G4.treefile.root	NM54	A64-nD	sr4	FSR50	PMSF_GTRsr4C60G4	100	100	100	100	100	98	100	0	0	0	100	98	81	66	0	0	0	0	100	100	100	100	99	100	100
NM54-A64-nD.FSR60.sr4.PMSF_GTRsr4C60G4.treefile.root	NM54	A64-nD	sr4	FSR60	PMSF_GTRsr4C60G4	100	100	100	100	100	99	100	0	0	0	100	90	75	72	0	0	0	0	100	100	100	100	96	100	100
NM54-A64-nD.FSR70.sr4.PMSF_GTRsr4C60G4.treefile.root	NM54	A64-nD	sr4	FSR70	PMSF_GTRsr4C60G4	100	100	100	100	100	94	100	0	0	0	100	87	69	55	0	0	0	0	100	100	100	100	0	100	99
NM54-A64-nD.FSR80.sr4.PMSF_GTRsr4C60G4.treefile.root	NM54	A64-nD	sr4	FSR80	PMSF_GTRsr4C60G4	97	100	100	100	100	77	100	82	0	45	100	31	0	0	0	0	0	0	100	100	100	100	0	100	82
NM54-A64-nD.FSR90.sr4.PMSF_GTRsr4C60G4.treefile.root	NM54	A64-nD	sr4	FSR90	PMSF_GTRsr4C60G4	73	100	94	99	98	43	100	0	27	42	100	0	0	0	0	0	0	0	100	94	100	100	46	63	67
NM54-A64-nDEK.sr4.PMSF_GTRsr4C60G4.treefile.root	NM54	A64-nDEK	sr4	-	PMSF_GTRsr4C60G4	100	100	100	100	100	95	100	100	0	94	NA	NA	NA	NA	NA	NA	NA	NA	100	100	100	100	100	100	100
NM54-A64-nDEK.FSR10.sr4.PMSF_GTRsr4C60G4.treefile.root	NM54	A64-nDEK	sr4	FSR10	PMSF_GTRsr4C60G4	100	100	100	100	100	83	100	100	0	98	NA	NA	NA	NA	NA	NA	NA	NA	100	100	100	100	100	100	100
NM54-A64-nDEK.FSR20.sr4.PMSF_GTRsr4C60G4.treefile.root	NM54	A64-nDEK	sr4	FSR20	PMSF_GTRsr4C60G4	100	100	100	100	100	97	100	99	0	100	NA	NA	NA	NA	NA	NA	NA	NA	100	100	100	100	100	100	100
NM54-A64-nDEK.FSR30.sr4.PMSF_GTRsr4C60G4.treefile.root	NM54	A64-nDEK	sr4	FSR30	PMSF_GTRsr4C60G4	100	100	100	100	100	93	100	98	0	100	NA	NA	NA	NA	NA	NA	NA	NA	100	100	100	100	100	100	100
NM54-A64-nDEK.FSR40.sr4.PMSF_GTRsr4C60G4.treefile.root	NM54	A64-nDEK	sr4	FSR40	PMSF_GTRsr4C60G4	100	100	100	100	100	97	100	95	0	98	NA	NA	NA	NA	NA	NA	NA	NA	100	100	100	100	100	100	100
NM54-A64-nDEK.FSR50.sr4.PMSF_GTRsr4C60G4.treefile.root	NM54	A64-nDEK	sr4	FSR50	PMSF_GTRsr4C60G4	100	100	100	100	100	98	100	90	0	98	NA	NA	NA	NA	NA	NA	NA	NA	100	100	100	100	100	100	100
NM54-A64-nDEK.FSR60.sr4.PMSF_GTRsr4C60G4.treefile.root	NM54	A64-nDEK	sr4	FSR60	PMSF_GTRsr4C60G4	100	100	100	100	100	94	100	81	0	98	NA	NA	NA	NA	NA	NA	NA	NA	100	100	100	100	100	100	100
NM54-A64-nDEK.FSR70.sr4.PMSF_GTRsr4C60G4.treefile.root	NM54	A64-nDEK	sr4	FSR70	PMSF_GTRsr4C60G4	100	100	100	100	100	99	100	83	0	99	NA	NA	NA	NA	NA	NA	NA	NA	100	100	100	100	93	98	97
NM54-A64-nDEK.FSR80.sr4.PMSF_GTRsr4C60G4.treefile.root	NM54	A64-nDEK	sr4	FSR80	PMSF_GTRsr4C60G4	98	100	100	100	99	87	100	71	0	52	NA	NA	NA	NA	NA	NA	NA	NA	100	100	100	100	43	96	78
NM54-A64-nDEK.FSR90.sr4.PMSF_GTRsr4C60G4.treefile.root	NM54	A64-nDEK	sr4	FSR90	PMSF_GTRsr4C60G4	80	100	93	100	100	62	100	70	0	0	NA	NA	NA	NA	NA	NA	NA	NA	97	93	100	100	0	75	78
NM54-A64-nDK.sr4.PMSF_GTRsr4C60G4.treefile.root	NM54	A64-nDK	sr4	-	PMSF_GTRsr4C60G4	100	100	100	100	100	100	100	0	0	0	100	94	55	40	0	0	NA	0	100	100	100	100	100	100	100
NM54-A64-nDK.FSR10.sr4.PMSF_GTRsr4C60G4.treefile.root	NM54	A64-nDK	sr4	FSR10	PMSF_GTRsr4C60G4	100	100	100	100	100	99	100	0	0	0	100	98	74	60	0	0	NA	0	100	100	100	100	100	100	100
NM54-A64-nDK.FSR20.sr4.PMSF_GTRsr4C60G4.treefile.root	NM54	A64-nDK	sr4	FSR20	PMSF_GTRsr4C60G4	100	100	100	100	100	100	100	0	0	0	100	97	89	62	0	0	NA	0	100	100	100	100	100	100	100
NM54-A64-nDK.FSR30.sr4.PMSF_GTRsr4C60G4.treefile.root	NM54	A64-nDK	sr4	FSR30	PMSF_GTRsr4C60G4	100	100	100	100	100	99	100	0	0	0	100	94	80	59	0	0	NA	0	100	100	100	100	100	100	100
NM54-A64-nDK.FSR40.sr4.PMSF_GTRsr4C60G4.treefile.root	NM54	A64-nDK	sr4	FSR40	PMSF_GTRsr4C60G4	100	100	100	100	100	100	99	0	0	0	100	95	92	53	0	0	NA	0	100	100	99	100	100	100	100
NM54-A64-nDK.FSR50.sr4.PMSF_GTRsr4C60G4.treefile.root	NM54	A64-nDK	sr4	FSR50	PMSF_GTRsr4C60G4	100	100	100	100	100	100	100	0	62	0	100	94	93	0	0	0	NA	0	100	100	100	100	100	100	100
NM54-A64-nDK.FSR60.sr4.PMSF_GTRsr4C60G4.treefile.root	NM54	A64-nDK	sr4	FSR60	PMSF_GTRsr4C60G4	100	100	100	100	100	99	100	0	0	0	100	89	91	45	0	0	NA	0	100	100	100	100	100	100	100
NM54-A64-nDK.FSR70.sr4.PMSF_GTRsr4C60G4.treefile.root	NM54	A64-nDK	sr4	FSR70	PMSF_GTRsr4C60G4	100	100	100	100	100	99	100	0	0	0	100	72	87	82	0	0	NA	0	100	100	100	100	98	100	99
NM54-A64-nDK.FSR80.sr4.PMSF_GTRsr4C60G4.treefile.root	NM54	A64-nDK	sr4	FSR80	PMSF_GTRsr4C60G4	100	100	100	100	100	95	96	70	0	47	100	0	0	0	0	0	NA	0	100	100	100	99	53	97	97
NM54-A64-nDK.FSR90.sr4.PMSF_GTRsr4C60G4.treefile.root	NM54	A64-nDK	sr4	FSR90	PMSF_GTRsr4C60G4	71	99	100	98	100	52	87	49	0	38	99	0	0	0	0	0	NA	0	99	100	99	100	63	85	59
NM54-A64-nDNK.sr4.PMSF_GTRsr4C60G4.treefile.root	NM54	A64-nDNK	sr4	-	PMSF_GTRsr4C60G4	100	100	100	100	100	99	NA	76	NA	76	100	99	0	99	0	NA	NA	0	100	100	100	100	100	100	100
NM54-A64-nDNK.FSR10.sr4.PMSF_GTRsr4C60G4.treefile.root	NM54	A64-nDNK	sr4	FSR10	PMSF_GTRsr4C60G4	100	100	100	100	100	97	NA	86	NA	86	100	100	0	100	0	NA	NA	0	100	100	100	100	100	100	100
NM54-A64-nDNK.FSR20.sr4.PMSF_GTRsr4C60G4.treefile.root	NM54	A64-nDNK	sr4	FSR20	PMSF_GTRsr4C60G4	100	100	100	100	100	99	NA	88	NA	88	100	98	0	98	0	NA	NA	0	100	100	100	100	100	100	100
NM54-A64-nDNK.FSR30.sr4.PMSF_GTRsr4C60G4.treefile.root	NM54	A64-nDNK	sr4	FSR30	PMSF_GTRsr4C60G4	100	100	100	100	100	97	NA	70	NA	70	100	98	0	98	0	NA	NA	0	100	100	100	100	100	100	100
NM54-A64-nDNK.FSR40.sr4.PMSF_GTRsr4C60G4.treefile.root	NM54	A64-nDNK	sr4	FSR40	PMSF_GTRsr4C60G4	100	100	100	100	100	100	NA	0	NA	0	100	100	70	100	0	NA	NA	0	100	100	100	100	84	100	100
NM54-A64-nDNK.FSR50.sr4.PMSF_GTRsr4C60G4.treefile.root	NM54	A64-nDNK	sr4	FSR50	PMSF_GTRsr4C60G4	100	100	100	100	100	100	NA	0	NA	0	100	100	96	100	0	NA	NA	0	100	100	100	100	97	100	100
NM54-A64-nDNK.FSR60.sr4.PMSF_GTRsr4C60G4.treefile.root	NM54	A64-nDNK	sr4	FSR60	PMSF_GTRsr4C60G4	100	100	100	100	100	100	NA	0	NA	0	100	100	90	100	0	NA	NA	0	100	100	100	100	0	100	100
NM54-A64-nDNK.FSR70.sr4.PMSF_GTRsr4C60G4.treefile.root	NM54	A64-nDNK	sr4	FSR70	PMSF_GTRsr4C60G4	100	100	100	100	100	97	NA	0	NA	0	100	99	91	99	0	NA	NA	0	100	100	100	100	0	98	100
NM54-A64-nDNK.FSR80.sr4.PMSF_GTRsr4C60G4.treefile.root	NM54	A64-nDNK	sr4	FSR80	PMSF_GTRsr4C60G4	100	100	100	100	100	98	NA	0	NA	0	100	72	34	72	0	NA	NA	0	100	100	100	99	0	85	80
NM54-A64-nDNK.FSR90.sr4.PMSF_GTRsr4C60G4.treefile.root	NM54	A64-nDNK	sr4	FSR90	PMSF_GTRsr4C60G4	98	100	93	100	100	79	NA	0	NA	0	100	38	29	38	0	NA	NA	0	94	93	100	93	46	89	37
RP56-A64-A.fasta.PMSF_LGC60G4F.treefile.root.rename	RP56	A64-A	-	-	PMSF_LGC60G4F	100	100	100	100	100	100	100	100	0	0	100	0	0	70	0	0	96	0	100	100	100	100	100	100	88
RP56-A64-nD.fasta.PMSF_LGC60G4F.treefile.root.rename	RP56	A64-nD	-	-	PMSF_LGC60G4F	100	100	100	100	100	100	100	100	0	0	100	0	0	0	0	0	92	0	100	100	100	100	100	100	76
RP56-A64-nD.FSR10.fasta.PMSF_LGC60G4F.treefile.root.rename	RP56	A64-nD	-	FSR10	PMSF_LGC60G4F	100	100	100	100	100	100	100	100	0	0	100	0	0	65	0	0	95	0	100	100	100	100	100	100	88
RP56-A64-nD.FSR20.fasta.PMSF_LGC60G4F.treefile.root.rename	RP56	A64-nD	-	FSR20	PMSF_LGC60G4F	100	100	100	100	100	100	100	100	0	0	100	0	0	41	0	0	88	0	100	100	100	100	100	100	70
RP56-A64-nD.FSR30.fasta.PMSF_LGC60G4F.treefile.root.rename	RP56	A64-nD	-	FSR30	PMSF_LGC60G4F	100	100	100	100	100	98	100	98	0	0	100	0	0	49	0	0	88	0	100	100	100	100	100	100	93
RP56-A64-nD.FSR40.fasta.PMSF_LGC60G4F.treefile.root.rename	RP56	A64-nD	-	FSR40	PMSF_LGC60G4F	100	100	100	100	100	97	100	99	0	0	100	0	0	36	0	0	79	0	100	100	100	100	100	100	53
RP56-A64-nD.FSR50.fasta.PMSF_LGC60G4F.treefile.root.rename	RP56	A64-nD	-	FSR50	PMSF_LGC60G4F	100	100	100	100	100	96	100	96	0	0	100	0	0	26	0	0	80	0	100	100	100	100	100	100	59
RP56-A64-nD.FSR60.fasta.PMSF_LGC60G4F.treefile.root.rename	RP56	A64-nD	-	FSR60	PMSF_LGC60G4F	100	100	100	100	100	98	100	92	0	0	100	0	0	0	0	0	90	0	100	100	100	100	98	100	71
RP56-A64-nD.FSR70.fasta.PMSF_LGC60G4F.treefile.root.rename	RP56	A64-nD	-	FSR70	PMSF_LGC60G4F	100	100	100	100	100	86	100	79	0	0	100	0	0	0	0	0	50	0	100	100	100	100	83	95	89
RP56-A64-nD.FSR80.fasta.PMSF_LGC60G4F.treefile.root.rename	RP56	A64-nD	-	FSR80	PMSF_LGC60G4F	100	100	100	100	85	82	100	0	57	54	100	0	0	0	0	0	0	0	98	100	100	100	64	61	0
RP56-A64-nD.FSR90.fasta.PMSF_LGC60G4F.treefile.root.rename	RP56	A64-nD	-	FSR90	PMSF_LGC60G4F	97	100	100	100	87	74	100	0	32	53	100	0	0	0	0	0	0	0	33	100	100	100	76	40	0
RP56-A64-nDE.fasta.PMSF_LGC60G4F.treefile.root.rename	RP56	A64-nDE	-	-	PMSF_LGC60G4F	100	100	100	100	100	100	100	100	0	0	NA	NA	NA	NA	NA	NA	99	NA	100	100	100	100	100	100	94
RP56-A64-nDEK.fasta.PMSF_LGC60G4F.treefile.root.rename	RP56	A64-nDEK	-	-	PMSF_LGC60G4F	100	100	100	100	100	100	100	100	0	100	NA	NA	NA	NA	NA	NA	NA	NA	100	100	100	100	100	100	89
RP56-A64-nDIK.fasta.PMSF_LGC60G4F.treefile.root.rename	RP56	A64-nDIK	-	-	PMSF_LGC60G4F	100	100	100	100	100	100	NA	100	NA	100	100	92	0	92	0	NA	NA	0	100	100	100	100	100	100	95
RP56-A64-nDIK.FSR10.fasta.PMSF_LGC60G4F.treefile.root.rename	RP56	A64-nDIK	-	FSR10	PMSF_LGC60G4F	100	100	100	100	100	100	NA	100	NA	100	100	94	0	94	0	NA	NA	0	100	100	100	100	100	100	90
RP56-A64-nDIK.FSR20.fasta.PMSF_LGC60G4F.treefile.root.rename	RP56	A64-nDIK	-	FSR20	PMSF_LGC60G4F	100	100	100	100	100	100	NA	100	NA	100	100	91	0	91	0	NA	NA	0	100	100	100	100	100	100	83
RP56-A64-nDIK.FSR30.fasta.PMSF_LGC60G4F.treefile.root.rename	RP56	A64-nDIK	-	FSR30	PMSF_LGC60G4F	100	100	100	100	100	100	NA	100	NA	100	100	92	0	92	0	NA	NA	0	100	100	100	100	100	100	93
RP56-A64-nDIK.FSR40.fasta.PMSF_LGC60G4F.treefile.root.rename	RP56	A64-nDIK	-	FSR40	PMSF_LGC60G4F	100	100	100	100	100	100	NA	100	NA	100	100	81	0	81	0	NA	NA	0	100	100	100	100	100	100	93
RP56-A64-nDIK.FSR50.fasta.PMSF_LGC60G4F.treefile.root.rename	RP56	A64-nDIK	-	FSR50	PMSF_LGC60G4F	100	100	100	100	100	100	NA	100	NA	100	100	76	0	76	0	NA	NA	0	100	100	100	100	100	100	74
RP56-A64-nDIK.FSR60.fasta.PMSF_LGC60G4F.treefile.root.rename	RP56	A64-nDIK	-	FSR60	PMSF_LGC60G4F	100	100	100	100	100	100	NA	100	NA	100	100	55	0	55	0	NA	NA	0	100	100	100	100	100	100	86
RP56-A64-nDIK.FSR70.fasta.PMSF_LGC60G4F.treefile.root.rename	RP56	A64-nDIK	-	FSR70	PMSF_LGC60G4F	100	100	100	100	100	99	NA	100	NA	100	100	39	0	39	0	NA	NA	0	100	100	100	100	95	100	75
RP56-A64-nDIK.FSR80.fasta.PMSF_LGC60G4F.treefile.root.rename	RP56	A64-nDIK	-	FSR80	PMSF_LGC60G4F	100	100	100	100	100	98	NA	44	NA	44	100	11	0	11	0	NA	NA	0	100	100	100	100	83	88	0
RP56-A64-nDIK.FSR90.fasta.PMSF_LGC60G4F.treefile.root.rename	RP56	A64-nDIK	-	FSR90	PMSF_LGC60G4F	100	100	100	100	84	84	NA	0	NA	0	100	0	0	0	0	NA	NA	0	39	100	100	99	0	55	0
RP56-A64-nDK.fasta.PMSF_LGC60G4F.treefile.root.rename	RP56	A64-nDK	-	-	PMSF_LGC60G4F	100	100	100	100	100	100	100	99	0	95	100	0	0	0	0	0	NA	0	100	100	100	100	100	100	0
RP56-A64-nDK.FSR10.fasta.PMSF_LGC60FG4.treefile.root.rename	RP56	A64-nDK	-	FSR10	PMSF_LGC60FG4	100	100	100	100	100	100	100	97	0	94	100	0	0	0	0	0	NA	0	100	100	100	100	100	100	72
RP56-A64-nDK.FSR20.fasta.PMSF_LGC60FG4.treefile.root.rename	RP56	A64-nDK	-	FSR20	PMSF_LGC60FG4	100	100	100	100	100	100	100	97	0	98	100	0	0	0	0	0	NA	0	100	100	100	100	100	100	0
RP56-A64-nDK.FSR30.fasta.PMSF_LGC60FG4.treefile.root.rename	RP56	A64-nDK	-	FSR30	PMSF_LGC60FG4	100	100	100	100	100	99	100	93	0	95	100	0	0	0	0	0	NA	0	100	100	100	100	100	100	66
RP56-A64-nDK.FSR40.fasta.PMSF_LGC60FG4.treefile.root.rename	RP56	A64-nDK	-	FSR40	PMSF_LGC60FG4	100	100	100	100	100	98	100	80	0	96	100	0	0	0	0	0	NA	0	100	100	100	100	100	100	73
RP56-A64-nDK.FSR50.fasta.PMSF_LGC60FG4.treefile.root.rename	RP56	A64-nDK	-	FSR50	PMSF_LGC60FG4	100	100	100	100	100	100	100	61	0	96	100	0	0	0	0	0	NA	0	100	100	100	100	100	100	64
RP56-A64-nDK.FSR60.fasta.PMSF_LGC60FG4.treefile.root.rename	RP56	A64-nDK	-	FSR60	PMSF_LGC60FG4	100	100	100	100	100	98	100	0	62	94	100	0	0	0	0	0	NA	0	100	100	100	100	99	100	64
RP56-A64-nDK.FSR70.fasta.PMSF_LGC60FG4.treefile.root.rename	RP56	A64-nDK	-	FSR70	PMSF_LGC60FG4	100	100	100	100	99	97	100	0	73	91	100	0	0	0	0	0	NA	0	100	100	100	100	89	99	62
RP56-A64-nDK.FSR80.fasta.PMSF_LGC60FG4.treefile.root.rename	RP56	A64-nDK	-	FSR80	PMSF_LGC60FG4	100	100	100	100	76	83	100	0	69	76	100	0	0	0	0	0	NA	0	100	100	100	100	83	79	35
RP56-A64-nDK.FSR90.fasta.PMSF_LGC60FG4.treefile.root.rename	RP56	A64-nDK	-	FSR90	PMSF_LGC60FG4	98	100	100	100	85	85	99	0	37	74	100	0	0	0	0	0	NA	0	88	100	100	100	57	73	0
RP56-A64-nD_sr4.fasta.PMSF_GTRC60sr4G4F.treefile.root.rename	RP56	A64-nD	sr4	-	PMSF_GTRC60sr4G4F	100	100	100	100	100	98	100	99	0	0	100	0	0	59	0	0	82	0	100	100	100	100	100	100	61
RP56-A64-nD.FSR10_sr4.fasta.PMSF_GTRC60sr4G4F.treefile.root.rename	RP56	A64-nD	sr4	FSR10	PMSF_GTRC60sr4G4F	100	100	100	100	100	99	100	96	0	0	100	14	0	0	0	20	0	0	100	100	100	100	100	100	70
RP56-A64-nD.FSR20_sr4.fasta.PMSF_GTRC60sr4G4F.treefile.root.rename	RP56	A64-nD	sr4	FSR20	PMSF_GTRC60sr4G4F	100	100	100	100	100	91	100	96	0	0	100	0	0	63	0	0	73	0	100	100	100	100	100	100	0
RP56-A64-nD.FSR30_sr4.fasta.PMSF_GTRC60sr4G4F.treefile.root.rename	RP56	A64-nD	sr4	FSR30	PMSF_GTRC60sr4G4F	100	100	100	100	100	94	100	98	0	0	100	0	0	73	0	0	65	0	100	100	100	100	100	100	60
RP56-A64-nD.FSR40_sr4.fasta.PMSF_GTRC60sr4G4F.treefile.root.rename	RP56	A64-nD	sr4	FSR40	PMSF_GTRC60sr4G4F	100	100	100	100	100	96	100	97	0	0	100	0	0	40	0	0	43	0	100	100	100	100	100	100	0
RP56-A64-nD.FSR50_sr4.fasta.PMSF_GTRC60sr4G4F.treefile.root.rename	RP56	A64-nD	sr4	FSR50	PMSF_GTRC60sr4G4F	100	100	100	100	100	74	100	76	0	0	100	0	0	0	0	0	64	0	100	100	100	100	99	95	43
RP56-A64-nD.FSR60_sr4.fasta.PMSF_GTRC60sr4G4F.treefile.root.rename	RP56	A64-nD	sr4	FSR60	PMSF_GTRC60sr4G4F	100	100	100	100	100	63	100	0	36	30	100	0	0	0	0	0	0	0	100	100	100	100	97	98	0
RP56-A64-nD.FSR70_sr4.fasta.PMSF_GTRC60sr4G4F.treefile.root.rename	RP56	A64-nD	sr4	FSR70	PMSF_GTRC60sr4G4F	99	100	100	100	100	57	100	24	0	0	100	0	0	0	0	0	35	0	100	100	100	100	92	92	0
RP56-A64-nD.FSR80_sr4.fasta.PMSF_GTRC60sr4G4F.treefile.root.rename	RP56	A64-nD	sr4	FSR80	PMSF_GTRC60sr4G4F	58	100	100	100	49	27	100	0	14	0	100	0	0	0	0	0	0	0	70	100	100	94	61	16	0
RP56-A64-nD.FSR90_sr4.fasta.PMSF_GTRC60sr4G4F.treefile.root.rename	RP56	A64-nD	sr4	FSR90	PMSF_GTRC60sr4G4F	53	97	89	100	33	0	67	0	0	0	100	0	0	0	0	0	0	0	14	89	90	0	39	0	0
RP56-A64-nDE_sr4.fasta.PMSF_GTRC60sr4G4F.treefile.root.rename	RP56	A64-nDE	sr4	-	PMSF_GTRC60sr4G4F	100	100	100	100	100	98	100	100	0	0	NA	NA	NA	NA	NA	NA	99	NA	100	100	100	100	100	100	88
RP56-A64-nDEK_sr4.fasta.PMSF_GTRC60sr4G4F.treefile.root.rename	RP56	A64-nDEK	sr4	-	PMSF_GTRC60sr4G4F	100	100	100	100	100	100	100	78	0	88	NA	NA	NA	NA	NA	NA	NA	NA	100	100	100	100	100	100	91
RP56-A64-nDIK_sr4.fasta.PMSF_GTRC60sr4G4F.treefile.root.rename	RP56	A64-nDIK	sr4	-	PMSF_GTRC60sr4G4F	100	100	100	100	100	100	NA	99	NA	99	100	73	0	73	0	NA	NA	0	100	100	100	100	100	100	0
RP56-A64-nDIK.FSR10_sr4.fasta.PMSF_GTRC60sr4G4F.treefile.root.rename	RP56	A64-nDIK	sr4	FSR10	PMSF_GTRC60sr4G4F	100	100	100	100	100	100	NA	98	NA	98	100	77	0	77	0	NA	NA	0	100	100	100	100	100	100	37
RP56-A64-nDIK.FSR20_sr4.fasta.PMSF_GTRC60sr4G4F.treefile.root.rename	RP56	A64-nDIK	sr4	FSR20	PMSF_GTRC60sr4G4F	100	100	100	100	100	100	NA	100	NA	100	100	47	0	47	0	NA	NA	0	100	100	100	100	100	100	0
RP56-A64-nDIK.FSR30_sr4.fasta.PMSF_GTRC60sr4G4F.treefile.root.rename	RP56	A64-nDIK	sr4	FSR30	PMSF_GTRC60sr4G4F	100	100	100	100	100	99	NA	99	NA	99	100	60	0	60	0	NA	NA	0	100	100	100	100	100	100	73
RP56-A64-nDIK.FSR40_sr4.fasta.PMSF_GTRC60sr4G4F.treefile.root.rename	RP56	A64-nDIK	sr4	FSR40	PMSF_GTRC60sr4G4F	100	100	100	100	100	99	NA	100	NA	100	100	38	0	38	0	NA	NA	0	100	100	100	100	100	100	45
RP56-A64-nDIK.FSR50_sr4.fasta.PMSF_GTRC60sr4G4F.treefile.root.rename	RP56	A64-nDIK	sr4	FSR50	PMSF_GTRC60sr4G4F	100	100	100	100	100	99	NA	92	NA	92	100	40	0	40	0	NA	NA	0	100	100	100	100	100	100	43
RP56-A64-nDIK.FSR60_sr4.fasta.PMSF_GTRC60sr4G4F.treefile.root.rename	RP56	A64-nDIK	sr4	FSR60	PMSF_GTRC60sr4G4F	100	100	100	100	100	97	NA	91	NA	91	100	24	0	24	0	NA	NA	0	100	100	100	100	99	99	55
RP56-A64-nDIK.FSR70_sr4.fasta.PMSF_GTRC60sr4G4F.treefile.root.rename	RP56	A64-nDIK	sr4	FSR70	PMSF_GTRC60sr4G4F	100	100	100	100	100	96	NA	60	NA	60	100	0	0	0	0	NA	NA	0	100	100	100	100	98	96	52
RP56-A64-nDIK.FSR80_sr4.fasta.PMSF_GTRC60sr4G4F.treefile.root.rename	RP56	A64-nDIK	sr4	FSR80	PMSF_GTRC60sr4G4F	66	100	100	100	88	89	NA	0	NA	0	100	0	0	0	0	NA	NA	0	68	100	99	100	86	19	0
RP56-A64-nDIK.FSR90_sr4.fasta.PMSF_GTRC60sr4G4F.treefile.root.rename	RP56	A64-nDIK	sr4	FSR90	PMSF_GTRC60sr4G4F	72	98	98	100	57	42	NA	0	NA	0	100	0	0	0	0	NA	NA	0	0	98	79	100	0	0	0
RP56-A64-nDK_sr4.fasta.PMSF_GTRC60sr4G4F.treefile.root.rename	RP56	A64-nDK	sr4	-	PMSF_GTRC60sr4G4F	100	100	100	100	100	95	100	94	0	0	100	0	0	71	0	0	NA	0	100	100	100	100	100	100	0
RP56-A64-nDK.FSR10_sr4.fasta.PMSF_GTRC60sr4G4F.treefile.root.rename	RP56	A64-nDK	sr4	FSR10	PMSF_GTRC60sr4G4F	100	100	100	100	100	87	100	58	0	76	100	49	0	0	0	0	NA	0	100	100	100	100	100	100	0
RP56-A64-nDK.FSR20_sr4.fasta.PMSF_GTRC60sr4G4F.treefile.root.rename	RP56	A64-nDK	sr4	FSR20	PMSF_GTRC60sr4G4F	100	100	100	100	100	74	100	75	0	73	100	50	0	0	0	0	NA	0	100	100	100	100	97	100	0
RP56-A64-nDK.FSR30_sr4.fasta.PMSF_GTRC60sr4G4F.treefile.root.rename	RP56	A64-nDK	sr4	FSR30	PMSF_GTRC60sr4G4F	100	100	100	100	100	69	100	0	61	84	100	72	0	0	0	0	NA	0	100	100	100	100	100	100	0
RP56-A64-nDK.FSR40_sr4.fasta.PMSF_GTRC60sr4G4F.treefile.root.rename	RP56	A64-nDK	sr4	FSR40	PMSF_GTRC60sr4G4F	100	100	100	100	100	66	100	50	0	61	100	36	0	0	0	0	NA	0	100	100	100	100	100	100	0
RP56-A64-nDK.FSR50_sr4.fasta.PMSF_GTRC60sr4G4F.treefile.root.rename	RP56	A64-nDK	sr4	FSR50	PMSF_GTRC60sr4G4F	100	100	100	100	100	68	100	0	67	45	100	0	0	0	0	0	NA	0	100	100	100	100	100	100	45
RP56-A64-nDK.FSR60_sr4.fasta.PMSF_GTRC60sr4G4F.treefile.root.rename	RP56	A64-nDK	sr4	FSR60	PMSF_GTRC60sr4G4F	100	100	100	100	100	89	100	0	71	0	100	25	36	0	0	0	NA	0	100	100	100	100	93	98	31
RP56-A64-nDK.FSR70_sr4.fasta.PMSF_GTRC60sr4G4F.treefile.root.rename	RP56	A64-nDK	sr4	FSR70	PMSF_GTRC60sr4G4F	100	100	100	100	96	87	100	16	0	0	100	0	0	3	0	0	NA	0	100	100	100	100	94	98	0
RP56-A64-nDK.FSR80_sr4.fasta.PMSF_GTRC60sr4G4F.treefile.root.rename	RP56	A64-nDK	sr4	FSR80	PMSF_GTRC60sr4G4F	79	100	100	100	54	34	100	0	0	0	100	0	34	0	0	0	NA	0	78	100	99	100	86	42	0
RP56-A64-nDK.FSR90_sr4.fasta.PMSF_GTRC60sr4G4F.treefile.root.rename	RP56	A64-nDK	sr4	FSR90	PMSF_GTRC60sr4G4F	65	100	100	100	41	33	82	0	0	0	100	0	0	0	0	4	NA	0	18	100	79	99	49	0	0

## Sheet: A64-PHYLOBAYES
Marker (as per Petitjean et al., 2015)	NTrees	BurninTrees	NTreesSelected	GeneSet	TaxonSet	Recoding	FSR	Model	(Ho,Ge,Ka,Hei)	(Ho)	(Ge)	(Hei)	(Ka)	(Ka,Hei)	(Ge,Ka,Hei)	(Nj)	(H)	(Nj,Ge,Ka,Hei)	(E)	(H,E)	(Ho,E)	(Ho,Ge,Ka,Hei,E)	(Ge,Ka,Hei,E)	(Nj,E)	(Nj,K)	(Nj,Ge,Ka,Hei,E)	(Lo)	(He)	(T)	(O)	(J)	(B)	(L)
NM54-A64-A.CATGTR1234.burnin33.select100.root	21612	7204	1	NM54	A64-A	-	-	CATGTR1234	1	1	1	1	1	1	1	1	0	0.42	1	1	0	0	0	0	0	0	1	1	1	1	1	1	1
NM54-A64-A.CATGTR1.burnin33.select100.root	21796	7266	1	NM54	A64-A	-	-	CATGTR1	1	1	1	1	1	1	1	1	0	0.9	1	1	0	0	0	0	0	0	1	1	1	1	1	1	1
NM54-A64-A.CATGTR2.burnin33.select100.root	21923	7308	1	NM54	A64-A	-	-	CATGTR2	1	1	1	1	1	1	1	1	0	0	1	1	0	0.54	0	0	0	0	1	1	1	1	1	1	1
NM54-A64-A.CATGTR3.burnin33.select100.root	21926	7309	1	NM54	A64-A	-	-	CATGTR3	1	1	1	1	1	1	1	1	0	0	1	1	0	0	0	0.97	0	0	1	1	1	1	1	1	1
NM54-A64-A.CATGTR4.burnin33.select100.root	20762	6921	1	NM54	A64-A	-	-	CATGTR4	1	1	1	1	1	1	1	1	0	0	1	1	0	0	0	0.63	0	0	1	1	1	1	1	1	1
NM54-A64-A.fasta.FSR10.CATGTR1234.burnin33.select100.root	21748	7250	1	NM54	A64-A	-	FSR10	CATGTR1234	1	1	1	1	1	1	1	1	0	0.5525	1	1	0	0	0	0	0	0	1	1	1	1	1	1	1
NM54-A64-A.fasta.FSR10.CATGTR1.burnin33.select100.root	21723	7241	1	NM54	A64-A	-	FSR10	CATGTR1	1	1	1	1	1	1	1	1	0	0.99	1	1	0	0	0	0	0	0	1	1	1	1	1	1	1
NM54-A64-A.fasta.FSR10.CATGTR2.burnin33.select100.root	21767	7256	1	NM54	A64-A	-	FSR10	CATGTR2	1	1	1	1	1	1	1	1	0	0	1	1	0	0	0	0.65	0	0	1	1	1	1	1	1	1
NM54-A64-A.fasta.FSR10.CATGTR3.burnin33.select100.root	21921	7307	1	NM54	A64-A	-	FSR10	CATGTR3	1	1	1	1	1	1	1	1	0	0	1	1	0	0	0	0.65	0	0	1	1	1	1	1	1	1
NM54-A64-A.fasta.FSR10.CATGTR4.burnin33.select100.root	21939	7313	1	NM54	A64-A	-	FSR10	CATGTR4	1	1	1	1	1	1	1	1	0	0.71	1	1	0	0	0	0	0	0	1	1	1	1	1	1	1
NM54-A64-A.fasta.FSR40.CATGTR1234.burnin33.select100.root	21892	7298	1	NM54	A64-A	-	FSR40	CATGTR1234	1	1	1	1	1	1	1	1	0	0.9475	1	1	0	0	0	0	0	0	1	1	1	1	1	1	1
NM54-A64-A.fasta.FSR40.CATGTR1.burnin33.select100.root	21658	7220	1	NM54	A64-A	-	FSR40	CATGTR1	1	1	1	1	1	1	1	1	0	0.95	1	1	0	0	0	0	0	0	1	1	1	1	1	1	1
NM54-A64-A.fasta.FSR40.CATGTR2.burnin33.select100.root	21763	7255	1	NM54	A64-A	-	FSR40	CATGTR2	1	1	1	1	1	1	1	1	0	0.9	1	1	0	0	0	0	0	0	1	1	1	1	1	1	1
NM54-A64-A.fasta.FSR40.CATGTR3.burnin33.select100.root	21812	7271	1	NM54	A64-A	-	FSR40	CATGTR3	1	1	1	1	1	1	1	1	0	0.95	1	1	0	0	0	0	0	0	1	1	1	1	1	1	1
NM54-A64-A.fasta.FSR40.CATGTR4.burnin33.select100.root	21594	7198	1	NM54	A64-A	-	FSR40	CATGTR4	1	1	1	1	1	1	1	1	0	0.99	1	1	0	0	0	0	0	0	1	1	1	1	1	1	1
NM54-A64-A.fasta.FSR50.CATGTR1234.burnin33.select100.root	21839	7280	1	NM54	A64-A	-	FSR50	CATGTR1234	1	1	1	1	1	1	1	0.39	0	0	1	1	0	0.9025	0	0	0	0	1	1	1	1	1	1	1
NM54-A64-A.fasta.FSR50.CATGTR1.burnin33.select100.root	21690	7230	1	NM54	A64-A	-	FSR50	CATGTR1	1	1	1	1	1	1	1	0.52	0	0	1	1	0	0.8	0	0	0	0	1	1	1	1	1	1	1
NM54-A64-A.fasta.FSR50.CATGTR2.burnin33.select100.root	21721	7241	1	NM54	A64-A	-	FSR50	CATGTR2	1	1	1	1	1	1	1	0	0	0	1	1	0.58	0.94	0	0	0	0	1	1	1	1	1	1	1
NM54-A64-A.fasta.FSR50.CATGTR3.burnin33.select100.root	21723	7241	1	NM54	A64-A	-	FSR50	CATGTR3	1	1	1	1	1	1	1	0	0	0	1	1	0.58	0.92	0	0	0	0	1	1	1	1	1	1	1
NM54-A64-A.fasta.FSR50.CATGTR4.burnin33.select100.root	21696	7232	1	NM54	A64-A	-	FSR50	CATGTR4	1	1	1	1	1	1	1	0	0	0	1	1	0.8	0.95	0	0	0	0	1	1	1	1	1	1	1
NM54-A64-nDEK.CATGTR1234.burnin33.select100.root	22255	7419	1	NM54	A64-nDEK	-	-	CATGTR1234	1	1	1	1	1	1	1	1	0	0	NA	NA	NA	NA	NA	NA	NA	NA	1	1	1	1	1	1	1
NM54-A64-nDEK.CATGTR1.burnin33.select100.root	22047	7349	1	NM54	A64-nDEK	-	-	CATGTR1	1	1	1	1	1	1	1	1	0	1	NA	NA	NA	NA	NA	NA	NA	NA	1	1	1	1	1	1	1
NM54-A64-nDEK.CATGTR2.burnin33.select100.root	22064	7355	1	NM54	A64-nDEK	-	-	CATGTR2	1	1	1	1	1	1	1	1	0	0	NA	NA	NA	NA	NA	NA	NA	NA	1	1	1	1	1	1	1
NM54-A64-nDEK.CATGTR3.burnin33.select100.root	22115	7372	1	NM54	A64-nDEK	-	-	CATGTR3	1	1	1	1	1	1	1	1	0	1	NA	NA	NA	NA	NA	NA	NA	NA	1	1	1	1	1	1	1
NM54-A64-nDEK.CATGTR4.burnin33.select100.root	22106	7369	1	NM54	A64-nDEK	-	-	CATGTR4	1	1	1	1	1	1	1	1	0	0	NA	NA	NA	NA	NA	NA	NA	NA	1	1	1	1	1	1	1
NM54-A64-nDEK.fasta.FSR10.CATGTR1234.burnin33.select100.root	22048	7350	1	NM54	A64-nDEK	-	FSR10	CATGTR1234	1	1	1	1	1	1	1	1	0	1	NA	NA	NA	NA	NA	NA	NA	NA	1	1	1	1	1	1	1
NM54-A64-nDEK.fasta.FSR10.CATGTR1.burnin33.select100.root	22165	7389	1	NM54	A64-nDEK	-	FSR10	CATGTR1	1	1	1	1	1	1	1	1	0	1	NA	NA	NA	NA	NA	NA	NA	NA	1	1	1	1	1	1	1
NM54-A64-nDEK.fasta.FSR10.CATGTR2.burnin33.select100.root	22144	7382	1	NM54	A64-nDEK	-	FSR10	CATGTR2	1	1	1	1	1	1	1	1	0	1	NA	NA	NA	NA	NA	NA	NA	NA	1	1	1	1	1	1	1
NM54-A64-nDEK.fasta.FSR10.CATGTR3.burnin33.select100.root	22335	7445	1	NM54	A64-nDEK	-	FSR10	CATGTR3	1	1	1	1	1	1	1	1	0	1	NA	NA	NA	NA	NA	NA	NA	NA	1	1	1	1	1	1	1
NM54-A64-nDEK.fasta.FSR10.CATGTR4.burnin33.select100.root	22224	7408	1	NM54	A64-nDEK	-	FSR10	CATGTR4	1	1	1	1	1	1	1	1	0	1	NA	NA	NA	NA	NA	NA	NA	NA	1	1	1	1	1	1	1
NM54-A64-nDEK.fasta.FSR40.CATGTR1234.burnin33.select100.root	22327	7443	1	NM54	A64-nDEK	-	FSR40	CATGTR1234	1	1	1	1	1	1	1	1	0	1	NA	NA	NA	NA	NA	NA	NA	NA	1	1	1	1	1	1	1
NM54-A64-nDEK.fasta.FSR40.CATGTR1.burnin33.select100.root	22333	7445	1	NM54	A64-nDEK	-	FSR40	CATGTR1	1	1	1	1	1	1	1	1	0	1	NA	NA	NA	NA	NA	NA	NA	NA	1	1	1	1	1	1	1
NM54-A64-nDEK.fasta.FSR40.CATGTR2.burnin33.select100.root	22172	7391	1	NM54	A64-nDEK	-	FSR40	CATGTR2	1	1	1	1	1	1	1	1	0	1	NA	NA	NA	NA	NA	NA	NA	NA	1	1	1	1	1	1	1
NM54-A64-nDEK.fasta.FSR40.CATGTR3.burnin33.select100.root	21696	7232	1	NM54	A64-nDEK	-	FSR40	CATGTR3	1	1	1	1	1	1	1	1	0	1	NA	NA	NA	NA	NA	NA	NA	NA	1	1	1	1	1	1	1
NM54-A64-nDEK.fasta.FSR40.CATGTR4.burnin33.select100.root	21924	7308	1	NM54	A64-nDEK	-	FSR40	CATGTR4	1	1	1	1	1	1	1	1	0	1	NA	NA	NA	NA	NA	NA	NA	NA	1	1	1	1	1	1	1
NM54-A64-nDEK.fasta.FSR50.CATGTR1234.burnin33.select100.root	22034	7345	1	NM54	A64-nDEK	-	FSR50	CATGTR1234	1	1	1	1	1	1	1	1	0	1	NA	NA	NA	NA	NA	NA	NA	NA	1	1	1	1	1	1	1
NM54-A64-nDEK.fasta.FSR50.CATGTR1.burnin33.select100.root	22295	7432	1	NM54	A64-nDEK	-	FSR50	CATGTR1	1	1	1	1	1	1	1	1	0	1	NA	NA	NA	NA	NA	NA	NA	NA	1	1	1	1	1	1	1
NM54-A64-nDEK.fasta.FSR50.CATGTR2.burnin33.select100.root	22001	7334	1	NM54	A64-nDEK	-	FSR50	CATGTR2	1	1	1	1	1	1	1	1	0	1	NA	NA	NA	NA	NA	NA	NA	NA	1	1	1	1	1	1	1
NM54-A64-nDEK.fasta.FSR50.CATGTR3.burnin33.select100.root	22426	7476	1	NM54	A64-nDEK	-	FSR50	CATGTR3	1	1	1	1	1	1	1	1	0	1	NA	NA	NA	NA	NA	NA	NA	NA	1	1	1	1	1	1	1
NM54-A64-nDEK.fasta.FSR50.CATGTR4.burnin33.select100.root	22307	7436	1	NM54	A64-nDEK	-	FSR50	CATGTR4	1	1	1	1	1	1	1	1	0	1	NA	NA	NA	NA	NA	NA	NA	NA	1	1	1	1	1	1	1
NM54-A64-nDK.CATGTR1234.burnin33.select100.root	22330	7444	1	NM54	A64-nDK	-	-	CATGTR1234	1	1	1	1	1	1	1	0.68	0	0.675	1	1	0	0	0	0	NA	0	1	1	1	1	1	1	1
NM54-A64-nDK.CATGTR1.burnin33.select100.root	22396	7466	1	NM54	A64-nDK	-	-	CATGTR1	1	1	1	1	1	1	1	1	0	1	1	1	0	0	0	0	NA	0	1	1	1	1	1	1	1
NM54-A64-nDK.CATGTR2.burnin33.select100.root	22045	7349	1	NM54	A64-nDK	-	-	CATGTR2	1	1	1	1	1	1	1	0	0	0	1	1	1	1	0	0	NA	0	1	1	1	1	1	1	1
NM54-A64-nDK.CATGTR3.burnin33.select100.root	22398	7466	1	NM54	A64-nDK	-	-	CATGTR3	1	1	1	1	1	1	1	0.72	0	0.7	1	1	0	0	0	0	NA	0	1	1	1	1	1	1	1
NM54-A64-nDK.CATGTR4.burnin33.select100.root	23499	7833	1	NM54	A64-nDK	-	-	CATGTR4	1	1	1	1	1	1	1	1	0	1	1	1	0	0	0	0	NA	0	1	1	1	1	1	1	1
NM54-A64-nDK.fasta.FSR10.CATGTR1234.burnin33.select100.root	23901	7967	1	NM54	A64-nDK	-	FSR10	CATGTR1234	1	1	1	1	1	1	1	1	0	0.9975	1	1	0	0	0	0	NA	0	1	1	1	1	1	1	1
NM54-A64-nDK.fasta.FSR10.CATGTR1.burnin33.select100.root	23927	7976	1	NM54	A64-nDK	-	FSR10	CATGTR1	1	1	1	1	1	1	1	1	0	1	1	1	0	0	0	0	NA	0	1	1	1	1	1	1	1
NM54-A64-nDK.fasta.FSR10.CATGTR2.burnin33.select100.root	23579	7860	1	NM54	A64-nDK	-	FSR10	CATGTR2	1	1	1	1	1	1	1	1	0	1	1	1	0	0	0	0	NA	0	1	1	1	1	1	1	1
NM54-A64-nDK.fasta.FSR10.CATGTR3.burnin33.select100.root	21178	7060	1	NM54	A64-nDK	-	FSR10	CATGTR3	1	1	1	1	1	1	1	1	0	1	1	1	0	0	0	0	NA	0	1	1	1	1	1	1	1
NM54-A64-nDK.fasta.FSR10.CATGTR4.burnin33.select100.root	21264	7088	1	NM54	A64-nDK	-	FSR10	CATGTR4	1	1	1	1	1	1	1	1	0	0.99	1	1	0	0	0	0	NA	0	1	1	1	1	1	1	1
NM54-A64-nDK.fasta.FSR40.CATGTR1234.burnin33.select100.root	21183	7061	1	NM54	A64-nDK	-	FSR40	CATGTR1234	1	1	1	1	1	1	1	0	0	0	1	1	1	1	0	0	NA	0	1	1	1	1	1	1	1
NM54-A64-nDK.fasta.FSR40.CATGTR1.burnin33.select100.root	21260	7087	1	NM54	A64-nDK	-	FSR40	CATGTR1	1	1	1	1	1	1	1	0	0	0	1	1	1	1	0	0	NA	0	1	1	1	1	1	1	1
NM54-A64-nDK.fasta.FSR40.CATGTR2.burnin33.select100.root	21561	7187	1	NM54	A64-nDK	-	FSR40	CATGTR2	1	1	1	1	1	1	1	0	0	0	1	1	1	1	0	0	NA	0	1	1	1	1	1	1	1
NM54-A64-nDK.fasta.FSR40.CATGTR3.burnin33.select100.root	21424	7142	1	NM54	A64-nDK	-	FSR40	CATGTR3	1	1	1	1	1	1	1	0	0	0	1	1	1	1	0	0	NA	0	1	1	1	1	1	1	1
NM54-A64-nDK.fasta.FSR40.CATGTR4.burnin33.select100.root	21548	7183	1	NM54	A64-nDK	-	FSR40	CATGTR4	1	1	1	1	1	1	1	0	0	0	1	1	1	1	0	0	NA	0	1	1	1	1	1	1	1
NM54-A64-nDK.fasta.FSR50.CATGTR1234.burnin33.select100.root	21352	7118	1	NM54	A64-nDK	-	FSR50	CATGTR1234	1	1	1	1	1	1	1	0	0	0	1	1	1	1	0	0	NA	0	1	1	1	1	1	1	1
NM54-A64-nDK.fasta.FSR50.CATGTR1.burnin33.select100.root	22031	7344	1	NM54	A64-nDK	-	FSR50	CATGTR1	1	1	1	1	1	1	1	0	0	0	1	1	1	1	0	0	NA	0	1	1	1	1	1	1	1
NM54-A64-nDK.fasta.FSR50.CATGTR2.burnin33.select100.root	22062	7354	1	NM54	A64-nDK	-	FSR50	CATGTR2	1	1	1	1	1	1	1	0	0	0	1	1	1	1	0	0	NA	0	1	1	1	1	1	1	1
NM54-A64-nDK.fasta.FSR50.CATGTR3.burnin33.select100.root	22064	7355	1	NM54	A64-nDK	-	FSR50	CATGTR3	1	1	1	1	1	1	1	0	0	0	1	1	1	1	0	0	NA	0	1	1	1	1	1	1	1
NM54-A64-nDK.fasta.FSR50.CATGTR4.burnin33.select100.root	22004	7335	1	NM54	A64-nDK	-	FSR50	CATGTR4	1	1	1	1	1	1	1	0	0	0	1	1	1	1	0	0	NA	0	1	1	1	1	1	1	1
NM54-A64-nDNK.CATGTR1234.burnin33.select100.root	23369	7790	1	NM54	A64-nDNK	-	-	CATGTR1234	1	1	1	1	1	1	NA	1	NA	1	1	1	0	1	0	NA	NA	0	1	1	1	1	1	1	1
NM54-A64-nDNK.CATGTR1.burnin33.select100.root	23504	7835	1	NM54	A64-nDNK	-	-	CATGTR1	1	1	1	1	1	1	NA	1	NA	1	1	1	0	1	0	NA	NA	0	1	1	1	1	1	1	1
NM54-A64-nDNK.CATGTR2.burnin33.select100.root	23373	7791	1	NM54	A64-nDNK	-	-	CATGTR2	1	1	1	1	1	1	NA	1	NA	1	1	1	0	1	0	NA	NA	0	1	1	1	1	1	1	1
NM54-A64-nDNK.CATGTR3.burnin33.select100.root	23406	7802	1	NM54	A64-nDNK	-	-	CATGTR3	1	1	1	1	1	1	NA	1	NA	1	1	1	0	1	0	NA	NA	0	1	1	1	1	1	1	1
NM54-A64-nDNK.CATGTR4.burnin33.select100.root	23090	7697	1	NM54	A64-nDNK	-	-	CATGTR4	1	1	1	1	1	1	NA	1	NA	1	1	1	0	1	0	NA	NA	0	1	1	1	1	1	1	1
NM54-A64-nDNK.fasta.FSR10.CATGTR1234.burnin33.select100.root	23554	7852	1	NM54	A64-nDNK	-	FSR10	CATGTR1234	1	1	1	1	1	1	NA	1	NA	1	1	1	0	1	0	NA	NA	0	1	1	1	1	1	1	1
NM54-A64-nDNK.fasta.FSR10.CATGTR1.burnin33.select100.root	24183	8061	1	NM54	A64-nDNK	-	FSR10	CATGTR1	1	1	1	1	1	1	NA	1	NA	1	1	1	0	1	0	NA	NA	0	1	1	1	1	1	1	1
NM54-A64-nDNK.fasta.FSR10.CATGTR2.burnin33.select100.root	23260	7754	1	NM54	A64-nDNK	-	FSR10	CATGTR2	1	1	1	1	1	1	NA	1	NA	1	1	1	0	1	0	NA	NA	0	1	1	1	1	1	1	1
NM54-A64-nDNK.fasta.FSR10.CATGTR3.burnin33.select100.root	22313	7438	1	NM54	A64-nDNK	-	FSR10	CATGTR3	1	1	1	1	1	1	NA	1	NA	1	1	1	0	1	0	NA	NA	0	1	1	1	1	1	1	1
NM54-A64-nDNK.fasta.FSR10.CATGTR4.burnin33.select100.root	22273	7425	1	NM54	A64-nDNK	-	FSR10	CATGTR4	1	1	1	1	1	1	NA	1	NA	1	1	1	0	1	0	NA	NA	0	1	1	1	1	1	1	1
NM54-A64-nDNK.fasta.FSR40.CATGTR1234.burnin33.select100.root	22353	7451	1	NM54	A64-nDNK	-	FSR40	CATGTR1234	1	1	1	1	1	1	NA	1	NA	1	1	1	0	1	0	NA	NA	0	1	1	1	1	1	1	1
NM54-A64-nDNK.fasta.FSR40.CATGTR1.burnin33.select100.root	22332	7444	1	NM54	A64-nDNK	-	FSR40	CATGTR1	1	1	1	1	1	1	NA	1	NA	1	1	1	0	1	0	NA	NA	0	1	1	1	1	1	1	1
NM54-A64-nDNK.fasta.FSR40.CATGTR2.burnin33.select100.root	22429	7477	1	NM54	A64-nDNK	-	FSR40	CATGTR2	1	1	1	1	1	1	NA	1	NA	1	1	1	0	1	0	NA	NA	0	1	1	1	1	1	1	1
NM54-A64-nDNK.fasta.FSR40.CATGTR3.burnin33.select100.root	22437	7479	1	NM54	A64-nDNK	-	FSR40	CATGTR3	1	1	1	1	1	1	NA	1	NA	1	1	1	0	1	0	NA	NA	0	1	1	1	1	1	1	1
NM54-A64-nDNK.fasta.FSR40.CATGTR4.burnin33.select100.root	22333	7445	1	NM54	A64-nDNK	-	FSR40	CATGTR4	1	1	1	1	1	1	NA	1	NA	1	1	1	0	1	0	NA	NA	0	1	1	1	1	1	1	1
NM54-A64-nDNK.fasta.FSR50.CATGTR1234.burnin33.select100.root	22121	7374	1	NM54	A64-nDNK	-	FSR50	CATGTR1234	1	1	1	1	1	1	NA	0	NA	0	1	1	0.995	1	0	NA	NA	0	1	1	1	1	1	1	1
NM54-A64-nDNK.fasta.FSR50.CATGTR1.burnin33.select100.root	22576	7526	1	NM54	A64-nDNK	-	FSR50	CATGTR1	1	1	1	1	1	1	NA	0	NA	0	1	1	1	1	0	NA	NA	0	1	1	1	1	1	1	1
NM54-A64-nDNK.fasta.FSR50.CATGTR2.burnin33.select100.root	22743	7581	1	NM54	A64-nDNK	-	FSR50	CATGTR2	1	1	1	1	1	1	NA	0	NA	0	1	1	1	1	0	NA	NA	0	1	1	1	1	1	1	1
NM54-A64-nDNK.fasta.FSR50.CATGTR3.burnin33.select100.root	22503	7501	1	NM54	A64-nDNK	-	FSR50	CATGTR3	1	1	1	1	1	1	NA	0	NA	0	1	1	1	1	0	NA	NA	0	1	1	1	1	1	1	1
NM54-A64-nDNK.fasta.FSR50.CATGTR4.burnin33.select100.root	22761	7587	1	NM54	A64-nDNK	-	FSR50	CATGTR4	1	1	1	1	1	1	NA	0	NA	0	1	1	0.98	1	0	NA	NA	0	1	1	1	1	1	1	1
NM54-A64-A.fasta.sr4.CATGTR1234.burnin33.select100.root	23891	7964	1	NM54	A64-A	sr4	-	CATGTR1234	1	1	1	1	1	0	1	1	0	0.935	1	1	0	0	0	0	0	0	1	1	1	1	1	1	1
NM54-A64-A.fasta.sr4.CATGTR1.burnin33.select100.root	23652	7884	1	NM54	A64-A	sr4	-	CATGTR1	1	1	1	1	1	0	1	1	0	0.9	1	1	0	0	0	0	0	0	1	1	1	1	1	1	1
NM54-A64-A.fasta.sr4.CATGTR2.burnin33.select100.root	23483	7828	1	NM54	A64-A	sr4	-	CATGTR2	1	1	1	1	1	0	1	1	0	1	1	1	0	0	0	0	0	0	1	1	1	1	1	1	1
NM54-A64-A.fasta.sr4.CATGTR3.burnin33.select100.root	23430	7810	1	NM54	A64-A	sr4	-	CATGTR3	1	1	1	1	1	0	1	1	0	1	1	1	0	0	0	0	0	0	1	1	1	1	1	1	1
NM54-A64-A.fasta.sr4.CATGTR4.burnin33.select100.root	22466	7489	1	NM54	A64-A	sr4	-	CATGTR4	1	1	1	1	1	0	1	1	0	0.84	1	1	0	0	0	0	0	0	1	1	1	1	1	1	1
NM54-A64-A.fasta.FSR10.sr4.CATGTR1234.burnin33.select100.root	22208	7403	1	NM54	A64-A	sr4	FSR10	CATGTR1234	1	1	1	1	1	0	1	1	0	0.8225	1	1	0	0	0	0	0	0	1	1	1	1	1	1	1
NM54-A64-A.fasta.FSR10.sr4.CATGTR1.burnin33.select100.root	22231	7411	1	NM54	A64-A	sr4	FSR10	CATGTR1	1	1	1	1	1	0	1	1	0	0.91	1	1	0	0	0	0	0	0	1	1	1	1	1	1	1
NM54-A64-A.fasta.FSR10.sr4.CATGTR2.burnin33.select100.root	22407	7469	1	NM54	A64-A	sr4	FSR10	CATGTR2	1	1	1	1	1	0	1	1	0	0.74	1	1	0	0	0	0	0	0	1	1	1	1	1	1	1
NM54-A64-A.fasta.FSR10.sr4.CATGTR3.burnin33.select100.root	22836	7612	1	NM54	A64-A	sr4	FSR10	CATGTR3	1	1	1	1	1	0	1	1	0	0.88	1	1	0	0	0	0	0	0	1	1	1	1	1	1	1
NM54-A64-A.fasta.FSR10.sr4.CATGTR4.burnin33.select100.root	21540	7180	1	NM54	A64-A	sr4	FSR10	CATGTR4	1	1	1	1	1	0	1	1	0	0.76	1	1	0	0	0	0	0	0	1	1	1	1	1	1	1
NM54-A64-A.fasta.FSR40.sr4.CATGTR1234.burnin33.select100.root	22821	7607	1	NM54	A64-A	sr4	FSR40	CATGTR1234	1	1	1	1	1	0	1	0.58	0	0.54	1	1	0	0	0	0	0	0	1	1	1	1	0	1	1
NM54-A64-A.fasta.FSR40.sr4.CATGTR1.burnin33.select100.root	22842	7614	1	NM54	A64-A	sr4	FSR40	CATGTR1	1	1	1	1	1	0	1	0.89	0	0.88	1	1	0	0	0	0	0	0	1	1	1	1	0	1	1
NM54-A64-A.fasta.FSR40.sr4.CATGTR2.burnin33.select100.root	22710	7570	1	NM54	A64-A	sr4	FSR40	CATGTR2	1	1	1	1	1	0.7	1	0	0	0	1	1	0.69	0.71	0	0	0	0	1	1	1	1	0	1	1
NM54-A64-A.fasta.FSR40.sr4.CATGTR3.burnin33.select100.root	22804	7602	1	NM54	A64-A	sr4	FSR40	CATGTR3	1	1	1	1	1	0.99	1	0	0	0	1	1	0.88	0.88	0	0	0	0	1	1	1	1	0	1	1
NM54-A64-A.fasta.FSR40.sr4.CATGTR4.burnin33.select100.root	22228	7410	1	NM54	A64-A	sr4	FSR40	CATGTR4	1	1	1	1	1	0	1	1	0	1	1	1	0	0	0	0	0	0	1	1	1	1	0	1	1
NM54-A64-A.fasta.FSR50.sr4.CATGTR1234.burnin33.select100.root	22856	7619	1	NM54	A64-A	sr4	FSR50	CATGTR1234	1	1	1	1	1	1	1	0	0	0	1	1	1	0.9875	0	0	0	0	1	1	1	1	0	1	1
NM54-A64-A.fasta.FSR50.sr4.CATGTR1.burnin33.select100.root	23317	7773	1	NM54	A64-A	sr4	FSR50	CATGTR1	1	1	1	1	1	1	1	0	0	0	1	1	1	1	0	0	0	0	1	1	1	1	0	1	1
NM54-A64-A.fasta.FSR50.sr4.CATGTR2.burnin33.select100.root	23148	7716	1	NM54	A64-A	sr4	FSR50	CATGTR2	1	1	1	1	1	1	1	0	0	0	1	1	1	0.96	0	0	0	0	1	1	1	1	0	1	1
NM54-A64-A.fasta.FSR50.sr4.CATGTR3.burnin33.select100.root	23387	7796	1	NM54	A64-A	sr4	FSR50	CATGTR3	1	1	1	1	1	1	1	0	0	0	1	1	1	1	0	0	0	0	1	1	1	1	0	1	1
NM54-A64-A.fasta.FSR50.sr4.CATGTR4.burnin33.select100.root	23310	7770	1	NM54	A64-A	sr4	FSR50	CATGTR4	1	1	1	1	1	1	1	0	0	0	1	1	1	0.99	0	0	0	0	1	1	1	1	0	1	1
NM54-A64-nDEK.fasta.sr4.CATGTR1234.burnin33.select100.root	23048	7683	1	NM54	A64-nDEK	sr4	-	CATGTR1234	1	1	1	1	1	0.845	1	1	0	1	NA	NA	NA	NA	NA	NA	NA	NA	1	1	1	1	1	1	1
NM54-A64-nDEK.fasta.sr4.CATGTR1.burnin33.select100.root	23210	7737	1	NM54	A64-nDEK	sr4	-	CATGTR1	1	1	1	1	1	0.89	1	1	0	1	NA	NA	NA	NA	NA	NA	NA	NA	1	1	1	1	1	1	1
NM54-A64-nDEK.fasta.sr4.CATGTR2.burnin33.select100.root	23114	7705	1	NM54	A64-nDEK	sr4	-	CATGTR2	1	1	1	1	1	0.81	1	1	0	1	NA	NA	NA	NA	NA	NA	NA	NA	1	1	1	1	1	1	1
NM54-A64-nDEK.fasta.sr4.CATGTR3.burnin33.select100.root	23060	7687	1	NM54	A64-nDEK	sr4	-	CATGTR3	1	1	1	1	1	0.79	1	1	0	1	NA	NA	NA	NA	NA	NA	NA	NA	1	1	1	1	1	1	1
NM54-A64-nDEK.fasta.sr4.CATGTR4.burnin33.select100.root	22180	7394	1	NM54	A64-nDEK	sr4	-	CATGTR4	1	1	1	1	1	0.89	1	1	0	1	NA	NA	NA	NA	NA	NA	NA	NA	1	1	1	1	1	1	1
NM54-A64-nDEK.fasta.FSR10.sr4.CATGTR1234.burnin33.select100.root	22152	7384	1	NM54	A64-nDEK	sr4	FSR10	CATGTR1234	1	1	1	1	1	0.76	1	0.91	0	1	NA	NA	NA	NA	NA	NA	NA	NA	1	1	1	1	1	1	1
NM54-A64-nDEK.fasta.FSR10.sr4.CATGTR1.burnin33.select100.root	22245	7415	1	NM54	A64-nDEK	sr4	FSR10	CATGTR1	1	1	1	1	1	0.8	1	1	0	1	NA	NA	NA	NA	NA	NA	NA	NA	1	1	1	1	1	1	1
NM54-A64-nDEK.fasta.FSR10.sr4.CATGTR2.burnin33.select100.root	22120	7374	1	NM54	A64-nDEK	sr4	FSR10	CATGTR2	1	1	1	1	1	0.55	1	0.64	0	1	NA	NA	NA	NA	NA	NA	NA	NA	1	1	1	1	1	1	1
NM54-A64-nDEK.fasta.FSR10.sr4.CATGTR3.burnin33.select100.root	22464	7488	1	NM54	A64-nDEK	sr4	FSR10	CATGTR3	1	1	1	1	1	0.69	1	1	0	1	NA	NA	NA	NA	NA	NA	NA	NA	1	1	1	1	1	1	1
NM54-A64-nDEK.fasta.FSR10.sr4.CATGTR4.burnin33.select100.root	22517	7506	1	NM54	A64-nDEK	sr4	FSR10	CATGTR4	1	1	1	1	1	1	1	1	0	1	NA	NA	NA	NA	NA	NA	NA	NA	1	1	1	1	1	1	1
NM54-A64-nDEK.fasta.FSR40.sr4.CATGTR1234.burnin33.select100.root	22381	7461	1	NM54	A64-nDEK	sr4	FSR40	CATGTR1234	1	1	1	1	1	0.9625	1	0.99	0	1	NA	NA	NA	NA	NA	NA	NA	NA	1	1	1	1	1	1	1
NM54-A64-nDEK.fasta.FSR40.sr4.CATGTR1.burnin33.select100.root	22439	7480	1	NM54	A64-nDEK	sr4	FSR40	CATGTR1	1	1	1	1	1	0.95	1	0.98	0	1	NA	NA	NA	NA	NA	NA	NA	NA	1	1	1	1	1	1	1
NM54-A64-nDEK.fasta.FSR40.sr4.CATGTR2.burnin33.select100.root	22699	7567	1	NM54	A64-nDEK	sr4	FSR40	CATGTR2	1	1	1	1	1	0.97	1	0.98	0	1	NA	NA	NA	NA	NA	NA	NA	NA	1	1	1	1	1	1	1
NM54-A64-nDEK.fasta.FSR40.sr4.CATGTR3.burnin33.select100.root	22744	7582	1	NM54	A64-nDEK	sr4	FSR40	CATGTR3	1	1	1	1	1	0.99	1	1	0	1	NA	NA	NA	NA	NA	NA	NA	NA	1	1	1	1	1	1	1
NM54-A64-nDEK.fasta.FSR40.sr4.CATGTR4.burnin33.select100.root	22463	7488	1	NM54	A64-nDEK	sr4	FSR40	CATGTR4	1	1	1	1	1	0.94	1	1	0	1	NA	NA	NA	NA	NA	NA	NA	NA	1	1	1	1	1	1	1
NM54-A64-nDEK.fasta.FSR50.sr4.CATGTR1234.burnin33.select100.root	22700	7567	1	NM54	A64-nDEK	sr4	FSR50	CATGTR1234	1	1	1	1	1	0.88	1	0.7625	0	1	NA	NA	NA	NA	NA	NA	NA	NA	1	1	1	1	1	1	1
NM54-A64-nDEK.fasta.FSR50.sr4.CATGTR1.burnin33.select100.root	22150	7384	1	NM54	A64-nDEK	sr4	FSR50	CATGTR1	1	1	1	1	1	0.57	1	0	0.87	1	NA	NA	NA	NA	NA	NA	NA	NA	1	1	1	1	1	1	1
NM54-A64-nDEK.fasta.FSR50.sr4.CATGTR2.burnin33.select100.root	22185	7395	1	NM54	A64-nDEK	sr4	FSR50	CATGTR2	1	1	1	1	1	0.98	1	0.97	0	1	NA	NA	NA	NA	NA	NA	NA	NA	1	1	1	1	1	1	1
NM54-A64-nDEK.fasta.FSR50.sr4.CATGTR3.burnin33.select100.root	22144	7382	1	NM54	A64-nDEK	sr4	FSR50	CATGTR3	1	1	1	1	1	0.98	1	0.97	0	1	NA	NA	NA	NA	NA	NA	NA	NA	1	1	1	1	1	1	1
NM54-A64-nDEK.fasta.FSR50.sr4.CATGTR4.burnin33.select100.root	22148	7383	1	NM54	A64-nDEK	sr4	FSR50	CATGTR4	1	1	1	1	1	0.99	1	0.98	0	1	NA	NA	NA	NA	NA	NA	NA	NA	1	1	1	1	1	1	1
NM54-A64-nDK.fasta.sr4.CATGTR1234.burnin33.select100.root	22358	7453	1	NM54	A64-nDK	sr4	-	CATGTR1234	1	1	1	1	1	1	1	0	0	0	1	1	1	0.9975	0	0	NA	0	1	1	1	1	1	1	1
NM54-A64-nDK.fasta.sr4.CATGTR1.burnin33.select100.root	22378	7460	1	NM54	A64-nDK	sr4	-	CATGTR1	1	1	1	1	1	1	1	0	0	0	1	1	1	1	0	0	NA	0	1	1	1	1	1	1	1
NM54-A64-nDK.fasta.sr4.CATGTR2.burnin33.select100.root	22327	7443	1	NM54	A64-nDK	sr4	-	CATGTR2	1	1	1	1	1	1	1	0	0	0	1	1	1	1	0	0	NA	0	1	1	1	1	1	1	1
NM54-A64-nDK.fasta.sr4.CATGTR3.burnin33.select100.root	22286	7429	1	NM54	A64-nDK	sr4	-	CATGTR3	1	1	1	1	1	1	1	0	0	0	1	1	1	1	0	0	NA	0	1	1	1	1	1	1	1
NM54-A64-nDK.fasta.sr4.CATGTR4.burnin33.select100.root	22253	7418	1	NM54	A64-nDK	sr4	-	CATGTR4	1	1	1	1	1	1	1	0	0	0	1	1	1	0.99	0	0	NA	0	1	1	1	1	1	1	1
NM54-A64-nDK.fasta.FSR10.sr4.CATGTR1234.burnin33.select100.root	22518	7506	1	NM54	A64-nDK	sr4	FSR10	CATGTR1234	1	1	1	1	1	1	1	0	0	0	1	0.75	1	1	0	0	NA	0	1	1	1	1	1	1	1
NM54-A64-nDK.fasta.FSR10.sr4.CATGTR1.burnin33.select100.root	22285	7429	1	NM54	A64-nDK	sr4	FSR10	CATGTR1	1	1	1	1	1	1	1	0	0	0	1	0	1	1	0	0	NA	0	1	1	1	1	1	1	1
NM54-A64-nDK.fasta.FSR10.sr4.CATGTR2.burnin33.select100.root	22278	7426	1	NM54	A64-nDK	sr4	FSR10	CATGTR2	1	1	1	1	1	1	1	0	0	0	1	1	1	1	0	0	NA	0	1	1	1	1	1	1	1
NM54-A64-nDK.fasta.FSR10.sr4.CATGTR3.burnin33.select100.root			1	NM54	A64-nDK	sr4	FSR10	CATGTR3	1	1	1	1	1	1	1	0	0	0	1	1	1	1	0	0	NA	0	1	1	1	1	1	1	1
NM54-A64-nDK.fasta.FSR10.sr4.CATGTR4.burnin33.select100.root			1	NM54	A64-nDK	sr4	FSR10	CATGTR4	1	1	1	1	1	1	1	0	0	0	1	1	1	1	0	0	NA	0	1	1	1	1	1	1	1
NM54-A64-nDK.fasta.FSR40.sr4.CATGTR1234.burnin33.select100.root			1	NM54	A64-nDK	sr4	FSR40	CATGTR1234	1	1	1	1	1	1	1	0	0	0	1	1	1	0.6175	0	0	NA	0	1	1	1	1	1	1	1
NM54-A64-nDK.fasta.FSR40.sr4.CATGTR1.burnin33.select100.root			1	NM54	A64-nDK	sr4	FSR40	CATGTR1	1	1	1	1	1	1	1	0	0	0	1	1	1	0.96	0	0	NA	0	1	1	1	1	1	1	1
NM54-A64-nDK.fasta.FSR40.sr4.CATGTR2.burnin33.select100.root			1	NM54	A64-nDK	sr4	FSR40	CATGTR2	1	1	1	1	1	1	1	0	0.69	0	1	1	1	0	0	0	NA	0	1	1	1	1	1	1	1
NM54-A64-nDK.fasta.FSR40.sr4.CATGTR3.burnin33.select100.root			1	NM54	A64-nDK	sr4	FSR40	CATGTR3	1	1	1	1	1	1	1	0	0.76	0	1	1	1	0	0	0	NA	0	1	1	1	1	1	1	1
NM54-A64-nDK.fasta.FSR40.sr4.CATGTR4.burnin33.select100.root			1	NM54	A64-nDK	sr4	FSR40	CATGTR4	1	1	1	1	1	1	1	0	0	0	1	1	1	0.96	0	0	NA	0	1	1	1	1	1	1	1
NM54-A64-nDK.fasta.FSR50.sr4.CATGTR1234.burnin33.select100.root			1	NM54	A64-nDK	sr4	FSR50	CATGTR1234	0.99	1	1	1	1	1	1	0	0	0	1	1	1	0.68	0	0	NA	0	1	1	1	1	1	1	1
NM54-A64-nDK.fasta.FSR50.sr4.CATGTR1.burnin33.select100.root			1	NM54	A64-nDK	sr4	FSR50	CATGTR1	0.98	1	1	1	1	1	1	0	0	0	1	1	1	0.82	0	0	NA	0	1	1	1	1	1	1	1
NM54-A64-nDK.fasta.FSR50.sr4.CATGTR2.burnin33.select100.root			1	NM54	A64-nDK	sr4	FSR50	CATGTR2	1	1	1	1	1	1	1	0	0	0	1	1	1	0.93	0	0	NA	0	1	1	1	1	1	1	1
NM54-A64-nDK.fasta.FSR50.sr4.CATGTR3.burnin33.select100.root			1	NM54	A64-nDK	sr4	FSR50	CATGTR3	1	1	1	1	1	1	1	0	0.93	0	1	1	1	0	0	0	NA	0	1	1	1	1	1	1	1
NM54-A64-nDK.fasta.FSR50.sr4.CATGTR4.burnin33.select100.root			1	NM54	A64-nDK	sr4	FSR50	CATGTR4	0.98	1	1	1	1	1	1	0	0	0	1	1	1	0.9	0	0	NA	0	1	1	1	1	1	1	1
NM54-A64-nDNK.fasta.sr4.CATGTR1234.burnin33.select100.root			1	NM54	A64-nDNK	sr4	-	CATGTR1234	1	1	1	1	1	1	NA	0.905	NA	0.905	1	1	0	1	0	NA	NA	0	1	1	1	1	1	1	1
NM54-A64-nDNK.fasta.sr4.CATGTR1.burnin33.select100.root			1	NM54	A64-nDNK	sr4	-	CATGTR1	1	1	1	1	1	1	NA	1	NA	1	1	1	0	1	0	NA	NA	0	1	1	1	1	1	1	1
NM54-A64-nDNK.fasta.sr4.CATGTR2.burnin33.select100.root			1	NM54	A64-nDNK	sr4	-	CATGTR2	1	1	1	1	1	1	NA	0.69	NA	0.69	1	1	0	1	0	NA	NA	0	1	1	1	1	1	1	1
NM54-A64-nDNK.fasta.sr4.CATGTR3.burnin33.select100.root			1	NM54	A64-nDNK	sr4	-	CATGTR3	1	1	1	1	1	1	NA	0.99	NA	0.99	1	1	0	1	0	NA	NA	0	1	1	1	1	1	1	1
NM54-A64-nDNK.fasta.sr4.CATGTR4.burnin33.select100.root			1	NM54	A64-nDNK	sr4	-	CATGTR4	1	1	1	1	1	1	NA	0.94	NA	0.94	1	1	0	1	0	NA	NA	0	1	1	1	1	1	1	1
NM54-A64-nDNK.fasta.FSR10.sr4.CATGTR1234.burnin33.select100.root			1	NM54	A64-nDNK	sr4	FSR10	CATGTR1234	1	1	1	1	1	1	NA	0.8725	NA	0.8725	1	0.9975	0	0.9975	0	NA	NA	0	1	1	1	1	1	1	1
NM54-A64-nDNK.fasta.FSR10.sr4.CATGTR1.burnin33.select100.root			1	NM54	A64-nDNK	sr4	FSR10	CATGTR1	1	1	1	1	1	1	NA	0.85	NA	0.85	1	1	0	1	0	NA	NA	0	1	1	1	1	1	1	1
NM54-A64-nDNK.fasta.FSR10.sr4.CATGTR2.burnin33.select100.root			1	NM54	A64-nDNK	sr4	FSR10	CATGTR2	1	1	1	1	1	1	NA	0.99	NA	0.99	1	0.99	0	0.99	0	NA	NA	0	1	1	1	1	1	1	1
NM54-A64-nDNK.fasta.FSR10.sr4.CATGTR3.burnin33.select100.root			1	NM54	A64-nDNK	sr4	FSR10	CATGTR3	1	1	1	1	1	1	NA	0.66	NA	0.66	1	1	0	1	0	NA	NA	0	1	1	1	1	1	1	1
NM54-A64-nDNK.fasta.FSR10.sr4.CATGTR4.burnin33.select100.root			1	NM54	A64-nDNK	sr4	FSR10	CATGTR4	1	1	1	1	1	1	NA	0.99	NA	0.99	1	1	0	1	0	NA	NA	0	1	1	1	1	1	1	1
NM54-A64-nDNK.fasta.FSR40.sr4.CATGTR1234.burnin33.select100.root			1	NM54	A64-nDNK	sr4	FSR40	CATGTR1234	1	1	1	1	1	1	NA	0	NA	0		1	0.995	1	0	NA	NA	0	1	1	1	1	0	1	1
NM54-A64-nDNK.fasta.FSR40.sr4.CATGTR1.burnin33.select100.root			1	NM54	A64-nDNK	sr4	FSR40	CATGTR1	1	1	1	1	1	1	NA	0	NA	0	1	1	1	1	0	NA	NA	0	1	1	1	1	0	1	1
NM54-A64-nDNK.fasta.FSR40.sr4.CATGTR2.burnin33.select100.root			1	NM54	A64-nDNK	sr4	FSR40	CATGTR2	1	1	1	1	1	1	NA	0	NA	0	1	1	1	1	0	NA	NA	0	1	1	1	1	0	1	1
NM54-A64-nDNK.fasta.FSR40.sr4.CATGTR3.burnin33.select100.root			1	NM54	A64-nDNK	sr4	FSR40	CATGTR3	1	1	1	1	1	1	NA	0	NA	0	1	1	0.98	1	0	NA	NA	0	1	1	1	1	0	1	1
NM54-A64-nDNK.fasta.FSR40.sr4.CATGTR4.burnin33.select100.root			1	NM54	A64-nDNK	sr4	FSR40	CATGTR4	1	1	1	1	1	1	NA	0	NA	0	1	1	1	1	0	NA	NA	0	1	1	1	1	0	1	1
NM54-A64-nDNK.fasta.FSR50.sr4.CATGTR1234.burnin33.select100.root			1	NM54	A64-nDNK	sr4	FSR50	CATGTR1234	1	1	1	1	1	1	NA	0	NA	0	1	1	1	1	0	NA	NA	0	1	1	1	1	0	1	1
NM54-A64-nDNK.fasta.FSR50.sr4.CATGTR1.burnin33.select100.root			1	NM54	A64-nDNK	sr4	FSR50	CATGTR1	1	1	1	1	1	1	NA	0	NA	0	1	1	1	1	0	NA	NA	0	1	1	1	1	0	1	1
NM54-A64-nDNK.fasta.FSR50.sr4.CATGTR2.burnin33.select100.root			1	NM54	A64-nDNK	sr4	FSR50	CATGTR2	1	1	1	1	1	1	NA	0	NA	0	1	1	1	1	0	NA	NA	0	1	1	1	1	0	1	1
NM54-A64-nDNK.fasta.FSR50.sr4.CATGTR3.burnin33.select100.root			1	NM54	A64-nDNK	sr4	FSR50	CATGTR3	1	1	1	1	1	1	NA	0	NA	0	1	1	1	1	0	NA	NA	0	1	1	1	1	0	1	1
NM54-A64-nDNK.fasta.FSR50.sr4.CATGTR4.burnin33.select100.root			1	NM54	A64-nDNK	sr4	FSR50	CATGTR4	1	1	1	1	1	1	NA	0	NA	0	1	1	1	1	0	NA	NA	0	1	1	1	1	0	1	1
RP56-A64-nD.CATLG.c1.treelist.select.33.1000.tmp.contree.rename			1	RP56	A64-nD	-	-	CATLG	1	1	1	1	1	1	1	1	0	0	1	0	0	0	0	0	1	0	1	1	1	1	1	1	1
RP56-A64-nD.CATLG.c2.treelist.select.33.1000.tmp.contree.rename			1	RP56	A64-nD	-	-	CATLG	1	1	1	1	1	1	1	1	0	0	1	0	0	0	0	0	1	0	1	1	1	1	1	1	1
RP56-A64-nD.CATLG.c3.treelist.select.33.1000.tmp.contree.rename			1	RP56	A64-nD	-	-	CATLG	1	1	1	1	1	1	1	1	0	0	1	0	0	0	0	0	1	0	1	1	1	1	1	1	1
RP56-A64-nD.CATLG.c4.treelist.select.33.1000.tmp.contree.rename			1	RP56	A64-nD	-	-	CATLG	1	1	1	1	1	1	1	1	0	0	1	0	0	0	0	0	1	0	1	1	1	1	1	1	1
RP56-A64-nD.CATLG.c5.treelist.select.33.1000.tmp.contree.rename			1	RP56	A64-nD	-	-	CATLG	1	1	1	1	1	1	1	1	0	0	1	0	0	0	0	0	1	0	1	1	1	1	1	1	1
RP56-A64-nD.CATLG.c6.treelist.select.33.1000.tmp.contree.rename			1	RP56	A64-nD	-	-	CATLG	1	1	1	1	1	1	1	1	0	0	1	0	0	0	0	0	1	0	1	1	1	1	1	1	1
RP56-A64-nDE.CATLG.c1.treelist.select.33.1000.tmp.contree.rename			1	RP56	A64-nDE	-	-	CATLG	1	1	1	1	1	1	1	1	0	0	NA	NA	NA	NA	NA	NA	1	NA	1	1	1	1	1	1	1
RP56-A64-nDE.CATLG.c2.treelist.select.33.1000.tmp.contree.rename			1	RP56	A64-nDE	-	-	CATLG	1	1	1	1	1	1	1	1	0	1	NA	NA	NA	NA	NA	NA	0	NA	1	1	1	1	1	1	1
RP56-A64-nDE.CATLG.c3.treelist.select.33.1000.tmp.contree.rename			1	RP56	A64-nDE	-	-	CATLG	1	1	1	1	1	1	1	1	0	0	NA	NA	NA	NA	NA	NA	1	NA	1	1	1	1	1	1	1
RP56-A64-nDE.CATLG.c4.treelist.select.33.1000.tmp.contree.rename			1	RP56	A64-nDE	-	-	CATLG	1	1	1	1	1	1	1	1	0	0	NA	NA	NA	NA	NA	NA	1	NA	1	1	1	1	1	1	1
RP56-A64-nDE.CATLG_laura.c1.treelist.select.33.1000.tmp.contree.rename			1	RP56	A64-nDE	-	-	CATLG_laura	1	1	1	1	1	1	1	1	0	0	NA	NA	NA	NA	NA	NA	1	NA	1	1	1	1	1	1	1
RP56-A64-nDE.CATLG_laura.c2.treelist.select.33.1000.tmp.contree.rename			1	RP56	A64-nDE	-	-	CATLG_laura	1	1	1	1	1	1	1	1	0	0	NA	NA	NA	NA	NA	NA	1	NA	1	1	1	1	1	1	1
RP56-A64-nDE.CATLG_laura.c3.treelist.select.33.1000.tmp.contree.rename			1	RP56	A64-nDE	-	-	CATLG_laura	1	1	1	1	1	1	1	1	0	0	NA	NA	NA	NA	NA	NA	1	NA	1	1	1	1	1	1	1
RP56-A64-nDE.CATLG_laura.c4.treelist.select.33.1000.tmp.contree.rename			1	RP56	A64-nDE	-	-	CATLG_laura	1	1	1	1	1	1	1	1	0	0	NA	NA	NA	NA	NA	NA	1	NA	1	1	1	1	1	1	1
RP56-A64-nDE.CATLG_laura.c5.treelist.select.33.1000.tmp.contree.rename			1	RP56	A64-nDE	-	-	CATLG_laura	1	1	1	1	1	1	1	1	0	1	NA	NA	NA	NA	NA	NA	0	NA	1	1	1	1	1	1	1
RP56-A64-nDE.CATLG_laura.c6.treelist.select.33.1000.tmp.contree.rename			1	RP56	A64-nDE	-	-	CATLG_laura	1	1	1	1	1	1	1	1	0	1	NA	NA	NA	NA	NA	NA	0	NA	1	1	1	1	1	1	1
RP56-A64-nDIK.CATGTR.c1.treelist.select.33.1000.tmp.contree.rename			1	RP56	A64-nDIK	-	-	CATGTR	1	1	1	1	1	1	NA	1	NA	1	1	1	0	1	0	NA	NA	0	1	1	1	1	1	1	1
RP56-A64-nDIK.CATGTR.c2.treelist.select.33.1000.tmp.contree.rename			1	RP56	A64-nDIK	-	-	CATGTR	1	1	1	1	1	1	NA	1	NA	1	1	0.94	0	0.94	0	NA	NA	0	1	1	1	1	1	1	1
RP56-A64-nDIK.CATGTR.c3.treelist.select.33.1000.tmp.contree.rename			1	RP56	A64-nDIK	-	-	CATGTR	1	1	1	1	1	1	NA	1	NA	1	1	1	0	1	0	NA	NA	0	1	1	1	1	1	1	1
RP56-A64-nDIK.CATGTR.c4.treelist.select.33.1000.tmp.contree.rename			1	RP56	A64-nDIK	-	-	CATGTR	1	1	1	1	1	1	NA	1	NA	1	1	0.93	0	0.93	0	NA	NA	0	1	1	1	1	1	1	1
RP56-A64-nDIK.CATLG.c1.treelist.select.33.1000.tmp.contree.rename			1	RP56	A64-nDIK	-	-	CATLG	1	1	1	1	1	1	NA	1	NA	1	1	1	0	1	0	NA	NA	0	1	1	1	1	1	1	1
RP56-A64-nDIK.CATLG.c2.treelist.select.33.1000.tmp.contree.rename			1	RP56	A64-nDIK	-	-	CATLG	1	1	1	1	1	1	NA	1	NA	1	1	1	0	1	0	NA	NA	0	1	1	1	1	1	1	1
RP56-A64-nDIK.CATLG.c3.treelist.select.33.1000.tmp.contree.rename			1	RP56	A64-nDIK	-	-	CATLG	1	1	1	1	1	1	NA	1	NA	1	1	0.99	0	0.99	0	NA	NA	0	1	1	1	1	1	1	1
RP56-A64-nDIK.CATLG.c4.treelist.select.33.1000.tmp.contree.rename			1	RP56	A64-nDIK	-	-	CATLG	1	1	1	1	1	1	NA	1	NA	1	1	0.98	0	0.98	0	NA	NA	0	1	1	1	1	1	1	1
RP56-A64-nDIK.CATLG.c5.treelist.select.33.1000.tmp.contree.rename			1	RP56	A64-nDIK	-	-	CATLG	1	1	1	1	1	1	NA	1	NA	1	1	0.99	0	0.99	0	NA	NA	0	1	1	1	1	1	1	1
RP56-A64-nDIK.CATLG.c6.treelist.select.33.1000.tmp.contree.rename			1	RP56	A64-nDIK	-	-	CATLG	1	1	1	1	1	1	NA	1	NA	1	1	1	0	1	0	NA	NA	0	1	1	1	1	1	1	1
RP56-A64-nDK.CATLG.c1.treelist.select.33.1000.tmp.contree.rename			1	RP56	A64-nDK	-	-	CATLG	1	1	1	1	1	1	1	1	0	1	1	0.76	0	0	0	0	NA	0	1	1	1	1	1	1	1
RP56-A64-nDK.CATLG.c2.treelist.select.33.1000.tmp.contree.rename			1	RP56	A64-nDK	-	-	CATLG	1	1	1	1	1	1	1	1	0	1	1	0.69	0	0	0	0	NA	0	1	1	1	1	1	1	1
RP56-A64-nDK.CATLG.c3.treelist.select.33.1000.tmp.contree.rename			1	RP56	A64-nDK	-	-	CATLG	1	1	1	1	1	1	1	1	0	1	1	0.81	0	0	0	0	NA	0	1	1	1	1	1	1	1
RP56-A64-nDK.CATLG.c4.treelist.select.33.1000.tmp.contree.rename			1	RP56	A64-nDK	-	-	CATLG	1	1	1	1	1	1	1	1	0	1	1	0.72	0	0	0	0	NA	0	1	1	1	1	1	1	1
RP56-A64-nDK.CATLG.c5.treelist.select.33.1000.tmp.contree.rename			1	RP56	A64-nDK	-	-	CATLG	1	1	1	1	1	1	1	1	0	1	1	0.71	0	0	0	0	NA	0	1	1	1	1	1	1	1
RP56-A64-nDK.CATLG.c6.treelist.select.33.1000.tmp.contree.rename			1	RP56	A64-nDK	-	-	CATLG	1	1	1	1	1	1	1	1	0	1	1	0.76	0	0	0	0	NA	0	1	1	1	1	1	1	1
RP56-A64-nDK.FSR60.CATLG._c1.treelist.select.33.1000.tmp.contree.rename			1	RP56	A64-nDK	-	FSR60	CATLG	1	1	1	1	1	1	1	0	0.79	1	1	0	0	0	0	0	NA	0	1	1	1	1	1	1	1
RP56-A64-nDK.FSR60.CATLG._c2.treelist.select.33.1000.tmp.contree.rename			1	RP56	A64-nDK	-	FSR60	CATLG	1	1	1	1	1	1	1	0	0.82	1	1	0	0	0	0	0	NA	0	1	1	1	1	1	1	1
RP56-A64-nDK.FSR60.CATLG._c3.treelist.select.33.1000.tmp.contree.rename			1	RP56	A64-nDK	-	FSR60	CATLG	1	1	1	1	1	1	1	0	0.74	1	1	0	0	0	0	0	NA	0	1	1	1	1	1	1	1
RP56-A64-nDK.FSR60.CATLG._c4.treelist.select.33.1000.tmp.contree.rename			1	RP56	A64-nDK	-	FSR60	CATLG	1	1	1	1	1	1	1	0	0.74	1	1	0	0	0	0	0	NA	0	1	1	1	1	1	1	1
RP56-A64-nDK.FSR60.CATLG._c5.treelist.select.33.1000.tmp.contree.rename			1	RP56	A64-nDK	-	FSR60	CATLG	1	1	1	1	1	1	1	0	0.82	1	1	0	0	0	0	0	NA	0	1	1	1	1	1	1	1
RP56-A64-nDK.FSR60.CATLG._c6.treelist.select.33.1000.tmp.contree.rename			1	RP56	A64-nDK	-	FSR60	CATLG	1	1	1	1	1	1	1	0	0.87	1	1	0	0	0	0	0	NA	0	1	1	1	1	1	1	1
RP56-A64-nD_sr4.CATGTR.c1.treelist.select.33.1000.tmp.contree.rename			1	RP56	A64-nD	sr4	-	CATGTR	1	1	1	1	1	1	1	1	0	1	1	0	0	0	0	0	0	0	1	1	1	1	1	1	0.66
RP56-A64-nD_sr4.CATGTR.c2.treelist.select.33.1000.tmp.contree.rename			1	RP56	A64-nD	sr4	-	CATGTR	1	1	1	1	1	1	1	1	0	0	1	0	0	0.43	0	0	1	0	1	1	1	1	1	1	0.86
RP56-A64-nD_sr4.CATGTR.c3.treelist.select.33.1000.tmp.contree.rename			1	RP56	A64-nD	sr4	-	CATGTR	1	1	1	1	1	1	1	1	0	1	1	0	0	0	0	0	0	0	1	1	1	1	1	1	0.66
RP56-A64-nD_sr4.CATGTR.c4.treelist.select.33.1000.tmp.contree.rename			1	RP56	A64-nD	sr4	-	CATGTR	1	1	1	1	1	1	1	1	0	0	1	0	0	0.44	0	0	1	0	1	1	1	1	1	1	0.86
RP56-A64-nDE_sr4.CATGTR.c1.treelist.select.33.1000.tmp.contree.rename			1	RP56	A64-nDE	sr4	-	CATGTR	1	1	1	1	1	1	1	1	0	0	NA	NA	NA	NA	NA	NA	1	NA	1	1	1	1	1	1	1
RP56-A64-nDE_sr4.CATGTR.c2.treelist.select.33.1000.tmp.contree.rename			1	RP56	A64-nDE	sr4	-	CATGTR	1	1	1	1	1	0.98	1	0.91	0	1	NA	NA	NA	NA	NA	NA	0	NA	1	1	1	1	1	1	1
RP56-A64-nDE_sr4.CATGTR.c3.treelist.select.33.1000.tmp.contree.rename			1	RP56	A64-nDE	sr4	-	CATGTR	1	1	1	1	1	1	1	1	0	0	NA	NA	NA	NA	NA	NA	1	NA	1	1	1	1	1	1	1
RP56-A64-nDE_sr4.CATGTR.c4.treelist.select.33.1000.tmp.contree.rename			1	RP56	A64-nDE	sr4	-	CATGTR	1	1	1	1	1	1	1	1	0	0	NA	NA	NA	NA	NA	NA	1	NA	1	1	1	1	1	1	1
RP56-A64-nDE_sr4.CATGTR_laura.c1.treelist.select.33.1000.tmp.contree.rename			1	RP56	A64-nDE	sr4	-	CATGTR_laura	1	1	1	1	1	1	1	1	0	0	NA	NA	NA	NA	NA	NA	1	NA	1	1	1	1	1	1	1
RP56-A64-nDE_sr4.CATGTR_laura.c2.treelist.select.33.1000.tmp.contree.rename			1	RP56	A64-nDE	sr4	-	CATGTR_laura	1	1	1	1	1	1	1	1	0	0	NA	NA	NA	NA	NA	NA	1	NA	1	1	1	1	1	1	1
RP56-A64-nDE_sr4.CATGTR_laura.c3.treelist.select.33.1000.tmp.contree.rename			1	RP56	A64-nDE	sr4	-	CATGTR_laura	1	1	1	1	1	1	1	1	0	0	NA	NA	NA	NA	NA	NA	1	NA	1	1	1	1	1	1	1
RP56-A64-nDE_sr4.CATGTR_laura.c4.treelist.select.33.1000.tmp.contree.rename			1	RP56	A64-nDE	sr4	-	CATGTR_laura	1	1	1	1	1	1	1	1	0	0	NA	NA	NA	NA	NA	NA	1	NA	1	1	1	1	1	1	1
RP56-A64-nDE_sr4.CATGTR_laura.c5.treelist.select.33.1000.tmp.contree.rename			1	RP56	A64-nDE	sr4	-	CATGTR_laura	1	1	1	1	1	1	1	1	0	0	NA	NA	NA	NA	NA	NA	1	NA	1	1	1	1	1	1	1
RP56-A64-nDE_sr4.CATGTR_laura.c6.treelist.select.33.1000.tmp.contree.rename			1	RP56	A64-nDE	sr4	-	CATGTR_laura	1	1	1	1	1	1	1	1	0	0	NA	NA	NA	NA	NA	NA	1	NA	1	1	1	1	1	1	1
RP56-A64-nDK_sr4.CATGTR.c1.treelist.select.33.1000.tmp.contree.rename			1	RP56	A64-nDK	sr4	-	CATGTR	1	1	1	1	1	1	1	0.88	0	0.71	1	0.7	0	0	0	0	NA	0	1	1	1	1	1	1	0
RP56-A64-nDK_sr4.CATGTR.c2.treelist.select.33.1000.tmp.contree.rename			1	RP56	A64-nDK	sr4	-	CATGTR	1	1	1	1	1	1	1	0.88	0	0.7	1	0.72	0	0	0	0	NA	0	1	1	1	1	1	1	0
RP56-A64-nDK_sr4.CATGTR.c3.treelist.select.33.1000.tmp.contree.rename			1	RP56	A64-nDK	sr4	-	CATGTR	1	1	1	1	1	1	1	0.92	0	0.7	1	0.68	0	0	0	0	NA	0	1	1	1	1	1	1	0
RP56-A64-nDK_sr4.CATGTR.c4.treelist.select.33.1000.tmp.contree.rename			1	RP56	A64-nDK	sr4	-	CATGTR	1	1	1	1	1	0.99	1	0.87	0	0.73	1	0.76	0	0	0	0	NA	0	1	1	1	1	1	1	0
RP56-A64-nDK_sr4.CATGTR.c5.treelist.select.33.1000.tmp.contree.rename			1	RP56	A64-nDK	sr4	-	CATGTR	1	1	1	1	1	1	1	0.89	0	0.69	1	0.66	0	0	0	0	NA	0	1	1	1	1	1	1	0
RP56-A64-nDK_sr4.CATGTR.c6.treelist.select.33.1000.tmp.contree.rename			1	RP56	A64-nDK	sr4	-	CATGTR	1	1	1	1	1	1	1	0.89	0	0.72	1	0.71	0	0	0	0	NA	0	1	1	1	1	1	1	0
RP56-A64-nDK_sr4.FSR10.CATGTR.c1.treelist.select.33.1000.tmp.contree.rename			1	RP56	A64-nDK	sr4	FSR10	CATGTR	1	1	1	1	1	0.96	1	0.78	0	0.81	1	0.78	0	0	0	0	NA	0	1	1	1	1	1	1	0
RP56-A64-nDK_sr4.FSR10.CATGTR.c2.treelist.select.33.1000.tmp.contree.rename			1	RP56	A64-nDK	sr4	FSR10	CATGTR	1	1	1	1	1	0.94	1	0.72	0	0.84	1	0.82	0	0	0	0	NA	0	1	1	1	1	1	1	0
RP56-A64-nDK_sr4.FSR10.CATGTR.c3.treelist.select.33.1000.tmp.contree.rename			1	RP56	A64-nDK	sr4	FSR10	CATGTR	1	1	1	1	1	0.97	1	0.72	0	0.83	1	0.78	0	0	0	0	NA	0	1	1	1	1	1	1	0
RP56-A64-nDK_sr4.FSR10.CATGTR.c4.treelist.select.33.1000.tmp.contree.rename			1	RP56	A64-nDK	sr4	FSR10	CATGTR	1	1	1	1	1	0.93	1	0.75	0	0.81	1	0.72	0	0	0	0	NA	0	1	1	1	1	1	1	0
RP56-A64-nDK_sr4.FSR50.CATGTR.c1.treelist.select.33.1000.tmp.contree.rename			1	RP56	A64-nDK	sr4	FSR50	CATGTR	1	1	1	1	1	0.69	1	0	0.81	0.93	1	0	0	0	0	0	NA	0	1	1	1	1	1	1	0
RP56-A64-nDK_sr4.FSR50.CATGTR.c2.treelist.select.33.1000.tmp.contree.rename			1	RP56	A64-nDK	sr4	FSR50	CATGTR	1	1	1	1	1	0.67	1	0	0.85	0.96	1	0	0	0	0	0	NA	0	1	1	1	1	1	1	0
RP56-A64-nDK_sr4.FSR50.CATGTR.c3.treelist.select.33.1000.tmp.contree.rename			1	RP56	A64-nDK	sr4	FSR50	CATGTR	1	1	1	1	1	0.69	1	0	0.77	0.93	1	0	0	0	0	0	NA	0	1	1	1	1	1	1	0
RP56-A64-nDK_sr4.FSR50.CATGTR.c4.treelist.select.33.1000.tmp.contree.rename			1	RP56	A64-nDK	sr4	FSR50	CATGTR	1	1	1	1	1	0.67	1	0	0.82	0.96	1	0	0	0	0	0	NA	0	1	1	1	1	1	1	0
RP56-A64-nDK_sr4.FSR60.CATGTR.c1.treelist.select.33.1000.tmp.contree.rename			1	RP56	A64-nDK	sr4	FSR60	CATGTR	1	1	1	1	1	0.9	1	0	0.99	0.77	1	0	0	0	0	0	NA	0	1	1	1	1	1	1	0
RP56-A64-nDK_sr4.FSR60.CATGTR.c2.treelist.select.33.1000.tmp.contree.rename			1	RP56	A64-nDK	sr4	FSR60	CATGTR	1	1	1	1	1	0.88	1	0	0.99	0.77	1	0	0	0	0	0	NA	0	1	1	1	1	1	1	0
RP56-A64-nDK_sr4.FSR60.CATGTR.c3.treelist.select.33.1000.tmp.contree.rename			1	RP56	A64-nDK	sr4	FSR60	CATGTR	1	1	1	1	1	0.89	1	0	0.99	0.8	1	0	0	0	0	0	NA	0	1	1	1	1	1	0.99	0
RP56-A64-nDK_sr4.FSR60.CATGTR.c4.treelist.select.33.1000.tmp.contree.rename			1	RP56	A64-nDK	sr4	FSR60	CATGTR	1	1	1	1	1	0.89	1	0	0.99	0.72	1	0	0	0	0	0	NA	0	1	1	1	1	1	1	0

## Sheet: A175-ML-OneMarkerOut
Tree	NTrees	GeneSet	TaxonSet	Recoding	FSR	Model	(Ho)	(Ge)	(Hei)	(Ka)	(Ka,Hei)	(Ge,Ka,Hei)	(Nj)	(Ho,Ge,Ka,Hei)	(Nj,Ge,Ka,Hei)	(H)	(W)	(Ho,Ge,Ka,Hei,W)	(H,W)	(E)	(H,E)	(H,W,E)	(Ho,E)	(Ho,Ge,Ka,Hei,E)	(Ge,Ka,Hei,E)	(Nj,E)	(Nj,K)	(Nj,Ge,Ka,Hei,E)	(S)	(H,E,W,S)	(H,W,S)	(Lo)	(He)	(T)	(Her)	(O)	(J)	(B)	(L)
NM54-nDK.noM010.fa.PMSF_LGC60G4.treefile.root	1	NM54	nDK	-	-	PMSF_LGC60G4	100	100	100	100	100	100	100	100	0	0	100	100	0	100	0	0	0	0	0	100	NA	0	100	0	0	100	100	100	100	100	100	65	100
NM54-nDK.noM014-new.fa.PMSF_LGC60G4.treefile.root	1	NM54	nDK	-	-	PMSF_LGC60G4	100	100	100	100	100	100	100	100	0	0	100	100	0	100	0	0	0	0	0	100	NA	0	100	0	0	100	100	100	100	100	100	0	100
NM54-nDK.noM018-new.fa.PMSF_LGC60G4.treefile.root	1	NM54	nDK	-	-	PMSF_LGC60G4	100	100	100	100	100	100	100	100	0	0	100	100	0	100	0	0	0	0	0	99	NA	0	100	0	0	100	100	99	100	100	100	71	100
NM54-nDK.noM025.fa.PMSF_LGC60G4.treefile.root	1	NM54	nDK	-	-	PMSF_LGC60G4	100	100	100	100	100	100	100	99	0	0	100	99	0	100	0	0	0	0	0	99	NA	0	100	0	0	100	100	100	100	100	100	0	99
NM54-nDK.noM026.fa.PMSF_LGC60G4.treefile.root	1	NM54	nDK	-	-	PMSF_LGC60G4	100	100	100	100	100	100	100	98	0	0	100	98	0	100	0	0	0	0	0	98	NA	0	100	0	0	100	100	100	100	100	100	76	100
NM54-nDK.noM027.fa.PMSF_LGC60G4.treefile.root	1	NM54	nDK	-	-	PMSF_LGC60G4	100	100	100	100	100	100	100	98	0	0	100	98	0	100	0	0	0	0	0	98	NA	0	100	0	0	100	100	100	100	100	100	76	100
NM54-nDK.noM028.fa.PMSF_LGC60G4.treefile.root	1	NM54	nDK	-	-	PMSF_LGC60G4	100	100	100	100	100	100	100	100	0	0	100	100	0	100	0	0	0	0	0	100	NA	0	100	0	0	100	100	100	100	100	100	82	100
NM54-nDK.noM030.fa.PMSF_LGC60G4.treefile.root	1	NM54	nDK	-	-	PMSF_LGC60G4	100	100	100	100	100	100	100	99	0	0	100	100	0	100	0	0	0	0	0	99	NA	0	100	0	0	100	100	100	100	100	99	69	100
NM54-nDK.noM032.fa.PMSF_LGC60G4.treefile.root	1	NM54	nDK	-	-	PMSF_LGC60G4	100	100	100	100	100	100	100	97	0	0	100	97	0	100	0	82	0	0	0	97	NA	0	100	0	0	100	100	100	100	100	100	69	100
NM54-nDK.noM037.fa.PMSF_LGC60G4.treefile.root	1	NM54	nDK	-	-	PMSF_LGC60G4	100	100	100	100	100	100	100	100	0	0	100	100	0	100	0	75	0	0	0	100	NA	0	100	0	0	100	100	100	100	100	99	72	100
NM54-nDK.noM038.fa.PMSF_LGC60G4.treefile.root	1	NM54	nDK	-	-	PMSF_LGC60G4	100	100	100	100	100	100	100	100	0	0	100	100	0	100	0	0	0	0	0	100	NA	0	100	0	0	100	100	100	100	100	99	72	100
NM54-nDK.noM039.fa.PMSF_LGC60G4.treefile.root	1	NM54	nDK	-	-	PMSF_LGC60G4	100	100	100	100	100	100	100	100	0	0	100	100	0	100	0	0	0	0	0	100	NA	0	100	0	0	100	100	100	100	100	100	0	100
NM54-nDK.noM045.fa.PMSF_LGC60G4.treefile.root	1	NM54	nDK	-	-	PMSF_LGC60G4	100	100	100	100	100	100	100	98	0	0	100	98	0	100	0	0	0	0	0	98	NA	0	100	0	0	100	100	100	100	100	100	65	100
NM54-nDK.noM046.fa.PMSF_LGC60G4.treefile.root	1	NM54	nDK	-	-	PMSF_LGC60G4	100	100	100	100	100	100	100	100	0	0	100	100	0	100	0	0	0	0	0	100	NA	0	100	0	0	100	100	100	100	100	100	0	100
NM54-nDK.noM047.fa.PMSF_LGC60G4.treefile.root	1	NM54	nDK	-	-	PMSF_LGC60G4	100	100	100	100	100	100	100	100	0	0	100	100	0	100	0	0	0	0	0	100	NA	0	100	0	0	100	100	100	99	100	100	0	100
NM54-nDK.noM048.fa.PMSF_LGC60G4.treefile.root	1	NM54	nDK	-	-	PMSF_LGC60G4	100	100	100	100	100	100	100	99	0	0	100	99	0	100	0	0	0	0	0	100	NA	0	100	0	0	100	100	100	100	100	99	67	100
NM54-nDK.noM049.fa.PMSF_LGC60G4.treefile.root	1	NM54	nDK	-	-	PMSF_LGC60G4	100	100	100	100	100	100	100	100	0	0	100	100	0	100	0	0	0	0	0	100	NA	0	100	0	0	100	100	100	100	100	99	73	100
NM54-nDK.noM050.fa.PMSF_LGC60G4.treefile.root	1	NM54	nDK	-	-	PMSF_LGC60G4	100	100	100	100	100	100	100	98	0	0	100	98	0	100	0	0	0	0	0	98	NA	0	100	0	0	100	100	100	99	100	100	82	100
NM54-nDK.noM052.fa.PMSF_LGC60G4.treefile.root	1	NM54	nDK	-	-	PMSF_LGC60G4	99	100	100	100	100	100	100	99	0	0	100	99	0	100	0	0	0	0	0	100	NA	0	100	0	0	100	100	99	99	100	100	76	100
NM54-nDK.noM054.fa.PMSF_LGC60G4.treefile.root	1	NM54	nDK	-	-	PMSF_LGC60G4	100	100	100	100	100	100	100	100	0	0	100	100	0	100	0	0	0	0	0	98	NA	0	100	0	0	100	100	100	100	100	100	66	100
NM54-nDK.noM055.fa.PMSF_LGC60G4.treefile.root	1	NM54	nDK	-	-	PMSF_LGC60G4	100	100	100	100	100	100	100	100	0	0	100	100	0	100	0	0	0	0	0	100	NA	0	100	0	0	100	100	100	100	100	99	70	100
NM54-nDK.noM056.fa.PMSF_LGC60G4.treefile.root	1	NM54	nDK	-	-	PMSF_LGC60G4	100	100	100	100	100	100	100	100	0	0	100	100	0	100	0	0	0	0	0	100	NA	0	100	0	0	100	100	100	100	100	100	0	100
NM54-nDK.noM057.fa.PMSF_LGC60G4.treefile.root	1	NM54	nDK	-	-	PMSF_LGC60G4	100	100	100	100	100	100	100	100	0	0	100	100	0	100	0	0	0	0	0	100	NA	0	100	0	0	100	100	100	100	100	98	73	100
NM54-nDK.noM058.fa.PMSF_LGC60G4.treefile.root	1	NM54	nDK	-	-	PMSF_LGC60G4	100	100	100	100	100	100	100	100	0	0	100	100	0	100	0	0	0	0	0	100	NA	0	100	0	0	100	100	100	100	100	100	75	100
NM54-nDK.noM060.fa.PMSF_LGC60G4.treefile.root	1	NM54	nDK	-	-	PMSF_LGC60G4	100	100	100	100	100	100	100	100	0	0	100	100	0	100	0	0	0	0	0	100	NA	0	100	0	0	100	100	100	100	100	100	70	100
NM54-nDK.noM066.fa.PMSF_LGC60G4.treefile.root	1	NM54	nDK	-	-	PMSF_LGC60G4	100	100	100	100	100	100	100	100	0	0	100	99	0	100	0	0	0	0	0	100	NA	0	100	0	0	100	100	100	100	100	100	0	99
NM54-nDK.noM067.fa.PMSF_LGC60G4.treefile.root	1	NM54	nDK	-	-	PMSF_LGC60G4	100	100	100	100	100	100	100	99	0	0	100	99	0	100	0	0	0	0	0	99	NA	0	100	0	0	100	100	100	100	100	100	75	100
NM54-nDK.noM069.fa.PMSF_LGC60G4.treefile.root	1	NM54	nDK	-	-	PMSF_LGC60G4	100	100	100	100	100	100	100	99	0	0	100	100	0	100	0	0	0	0	0	100	NA	0	100	0	0	100	100	100	100	100	100	0	100
NM54-nDK.noM071.fa.PMSF_LGC60G4.treefile.root	1	NM54	nDK	-	-	PMSF_LGC60G4	100	100	100	100	100	100	100	100	0	0	100	100	0	100	0	0	0	0	0	100	NA	0	100	0	0	100	100	100	100	100	98	75	100
NM54-nDK.noM078.fa.PMSF_LGC60G4.treefile.root	1	NM54	nDK	-	-	PMSF_LGC60G4	100	100	100	100	100	100	100	100	0	0	100	100	0	100	0	0	0	0	0	99	NA	0	100	0	0	100	100	100	100	100	100	74	100
NM54-nDK.noM080.fa.PMSF_LGC60G4.treefile.root	1	NM54	nDK	-	-	PMSF_LGC60G4	100	100	100	100	100	100	100	99	0	0	100	100	0	100	0	0	0	0	0	100	NA	0	100	0	0	100	100	100	100	100	100	78	100
NM54-nDK.noM086.fa.PMSF_LGC60G4.treefile.root	1	NM54	nDK	-	-	PMSF_LGC60G4	100	100	100	100	100	100	100	100	0	0	100	100	0	100	0	0	0	0	0	100	NA	0	100	0	0	100	100	100	100	100	100	0	100
NM54-nDK.noM116.fa.PMSF_LGC60G4.treefile.root	1	NM54	nDK	-	-	PMSF_LGC60G4	100	100	100	100	100	100	100	100	0	0	100	100	0	100	0	0	0	0	0	100	NA	0	100	0	0	100	100	100	100	100	99	75	100
NM54-nDK.noM117.fa.PMSF_LGC60G4.treefile.root	1	NM54	nDK	-	-	PMSF_LGC60G4	100	100	100	100	100	100	100	99	0	0	100	100	0	100	0	0	0	0	0	100	NA	0	100	0	0	100	100	100	100	100	100	70	100
NM54-nDK.noM122.fa.PMSF_LGC60G4.treefile.root	1	NM54	nDK	-	-	PMSF_LGC60G4	100	100	100	100	100	100	100	99	0	0	100	99	0	100	0	0	0	0	0	99	NA	0	100	0	0	100	100	100	100	100	98	69	100
NM54-nDK.noM124.fa.PMSF_LGC60G4.treefile.root	1	NM54	nDK	-	-	PMSF_LGC60G4	100	100	100	100	100	100	100	89	0	0	100	98	0	100	0	0	0	0	0	96	NA	0	99	0	0	100	100	100	100	100	100	70	100
NM54-nDK.noM125.fa.PMSF_LGC60G4.treefile.root	1	NM54	nDK	-	-	PMSF_LGC60G4	100	100	100	100	100	100	100	98	0	0	100	98	0	100	0	87	0	0	0	98	NA	0	100	0	0	100	100	100	100	100	100	77	100
NM54-nDK.noM126.fa.PMSF_LGC60G4.treefile.root	1	NM54	nDK	-	-	PMSF_LGC60G4	100	100	100	100	100	100	100	100	0	0	100	100	0	100	0	0	0	0	0	100	NA	0	100	0	0	100	100	100	100	100	100	100	100
NM54-nDK.noM128.fa.PMSF_LGC60G4.treefile.root	1	NM54	nDK	-	-	PMSF_LGC60G4	100	100	100	100	100	100	100	100	0	0	100	100	0	100	0	0	0	0	0	100	NA	0	100	0	0	100	100	100	99	100	100	73	100
NM54-nDK.noM136.fa.PMSF_LGC60G4.treefile.root	1	NM54	nDK	-	-	PMSF_LGC60G4	100	100	100	100	100	100	100	100	0	0	100	100	0	100	0	0	0	0	0	100	NA	0	100	0	0	100	100	100	100	100	100	69	100
NM54-nDK.noM150.fa.PMSF_LGC60G4.treefile.root	1	NM54	nDK	-	-	PMSF_LGC60G4	100	100	100	100	100	100	100	99	0	0	100	99	0	100	0	0	0	0	0	99	NA	0	100	0	0	100	100	100	100	100	97	0	100
NM54-nDK.noM184.fa.PMSF_LGC60G4.treefile.root	1	NM54	nDK	-	-	PMSF_LGC60G4	100	100	100	100	100	100	100	99	0	0	100	99	0	100	0	0	0	0	0	99	NA	0	100	0	0	100	100	100	100	100	99	77	100
NM54-nDK.noM188.fa.PMSF_LGC60G4.treefile.root	1	NM54	nDK	-	-	PMSF_LGC60G4	100	100	100	100	100	100	100	100	0	0	100	100	0	100	0	0	0	0	0	100	NA	0	100	0	0	100	100	100	100	100	97	0	100
NM54-nDK.noM191.fa.PMSF_LGC60G4.treefile.root	1	NM54	nDK	-	-	PMSF_LGC60G4	100	100	100	100	100	100	100	100	0	0	100	100	0	100	0	0	0	0	0	100	NA	0	100	0	0	100	100	100	99	100	100	0	100
NM54-nDK.noM198.fa.PMSF_LGC60G4.treefile.root	1	NM54	nDK	-	-	PMSF_LGC60G4	100	100	100	100	100	100	100	100	0	0	100	100	0	100	0	0	0	0	0	100	NA	0	99	0	0	100	100	100	100	100	100	78	100
NM54-nDK.noM212.fa.PMSF_LGC60G4.treefile.root	1	NM54	nDK	-	-	PMSF_LGC60G4	100	100	100	100	100	100	100	100	0	0	100	100	0	100	0	0	0	0	0	100	NA	0	100	0	0	100	100	100	100	100	99	73	100
NM54-nDK.noM219.fa.PMSF_LGC60G4.treefile.root	1	NM54	nDK	-	-	PMSF_LGC60G4	100	100	100	100	100	100	100	100	0	0	100	100	0	100	0	0	0	0	0	100	NA	0	100	0	0	100	100	100	100	100	99	72	100
NM54-nDK.noMA02.fa.PMSF_LGC60G4.treefile.root	1	NM54	nDK	-	-	PMSF_LGC60G4	100	100	100	100	100	100	100	99	0	0	100	99	0	100	0	80	0	0	0	99	NA	0	100	0	0	100	100	100	100	100	100	71	100
NM54-nDK.noMA03.fa.PMSF_LGC60G4.treefile.root	1	NM54	nDK	-	-	PMSF_LGC60G4	100	100	100	100	100	100	100	100	0	0	100	100	0	100	0	0	0	0	0	100	NA	0	100	0	0	100	100	100	99	100	98	72	100
NM54-nDK.noMA16.fa.PMSF_LGC60G4.treefile.root	1	NM54	nDK	-	-	PMSF_LGC60G4	100	100	100	100	100	100	100	99	0	0	100	99	0	100	0	81	0	0	0	98	NA	0	100	0	0	100	100	100	100	100	97	0	100
NM54-nDK.noMA23.fa.PMSF_LGC60G4.treefile.root	1	NM54	nDK	-	-	PMSF_LGC60G4	100	100	100	100	100	100	100	100	0	0	100	100	0	100	0	0	0	0	0	100	NA	0	100	0	0	100	100	100	100	100	100	69	100
NM54-nDK.noMA28.fa.PMSF_LGC60G4.treefile.root	1	NM54	nDK	-	-	PMSF_LGC60G4	100	100	100	100	100	100	100	100	0	0	100	100	0	100	0	0	0	0	0	100	NA	0	100	0	0	100	100	100	100	100	100	70	100
NM54-nDK.noMA36.fa.PMSF_LGC60G4.treefile.root	1	NM54	nDK	-	-	PMSF_LGC60G4	100	100	100	100	100	100	100	100	0	0	100	100	0	100	0	0	0	0	0	99	NA	0	100	0	0	100	100	100	100	100	99	79	100
NM54-nDK.noMA39.fa.PMSF_LGC60G4.treefile.root	1	NM54	nDK	-	-	PMSF_LGC60G4	100	100	100	100	100	100	100	100	0	0	100	100	0	100	0	0	0	0	0	100	NA	0	100	0	0	100	100	100	100	100	100	70	100
