# Supplementary material for: Inference and reconstruction of the heimdallarchaeial ancestry of eukaryotes
Source: Nature. 2023 Jun 14;618(7967):992–9. doi: 10.1038/s41586-023-06186-2 (PMC10307638; doi:10.1038/s41586-023-06186-2)
Supplement: Supplementary file 6 — List of candidates of potential ESPs. [file 41586_2023_6186_MOESM6_ESM.xlsx]

## Sheet: TableS3_ESPs_R2_final_renamed
ESP	PFAM or Interproscan	Candidate Asgard homologue ID	Candidate Asgard homologue sequence
Adap_comp_sub	PF00928	Jordarchaeia_GBS07..GBS07_35160	VSAEGLKLNVDVTENVNCVLTEKHEVKSLTVNGVLSVNNKSSKNRIWNAELRLGGIETTSLKENVVQVGEVLAGSSWTMEYDVPIEETVLKLREIVDTCYENDQVNWALIYQRPMPVSCTITVSNPTDAYIDSIKVRKVIPKGFGDPEIEPPNTGTAEFEPESREVVWKNFELSPGSDATLVIKFNITADSIEPIGAGKVIAEYHIKDRTRSLLNPDIFAISDSRFAIEPAESISEPSTWECTIEFMNTSEFLQRLLKVDIYQIEGEMKDHLLSLEPNKDVPPRQSWEYKFTLKSPTMPVFETSIDYKVVKEV
Adap_comp_sub	PF00928	Gerdarchaeales_B33_G2_QMYY010001241_1_#_2_#_1060_#_1_#_ID_124_1partial_10start_type_Edgerbs_motif_Nonerbs_spacer_Nonegc_cont_0385	PQVLMFFSSTIAKQNQNKVIQSTDVEEAFSLLQYLLERDLNSTLLVNDELNLGLPFAMRQQNRLAILLKVKGNMKTKNNLDSKISRLVDFLKSQKLAQKHINRIVTELKATILFIARLLTLTRSARRLQVSNEDIDFAYDFARYLILRLDLTKIKILTTLYSVEDKEIWGKFSKIVFDTTAYDHLSSTAYAGWENDLPEAFETLKQYINCASRLFVSAIFGYSEIFCARKKISRVTTDELTIILEDFEKAVFGDTNPLIIENRGLRLSFTRESLDLFKHISDWLTSLLIRIFGKDKFVFDFAATVPRQMSLLLFLSIVAVVIANDQKIDISHILFAVRKWVSYLKLLVMVPQ
Adap_comp_sub	PF00928	Gerdarchaeales_B5_G9_QMYX010003511_4_#_1913_#_2680_#_1_#_ID_390_4partial_01start_type_ATGrbs_motif_GGA/GAG/AGGrbs_spacer_5_10bpgc_cont_0383	MRKSTFQEFAEVASKEYSNQARKSLEETLNHFAKETTSDVVRQLGLPQVLMFFSSTIAKQNQNKVIQSTDVEEAFSLLQYLLERDLNSTLLVNDELNLGLPFAMRQQNRLAILLKVKGNMKTKNNLDSKISRLVDFLKSQKLAQKHINRIVTELKATILFIARLLTLTRSARRLQVSNEDIDFAYDFARYLILRLDLTKIKILTTLYSVEDKEIWGKFSKIVFDTTAYDHLSSTAYAGWENDLPEAFETLKQYINC
Adap_comp_sub	PF00928	Heimdallarchaeaceae_GBS10..GBS10_17320	MRKSTFQEFAEVASKEYSNQARKSLEETLNHFAKETTSDVVRQLGLPQVLMFFSSTIAKQNQNKVIQSTDVEEAFSLLQYLLERDLNSTLLVNDELNLGLPFAMRQQNRLAILLKVKGNMKTKNNLDSKISRLVDFLKSQKLAQKHINRIVTELKATILFIARLLTLTRSARRLQVSNEDIDFAYDFARYLILRLDLTKIKILTTLYSVEDKEIWGKFSKIVFDTTAYDHLSSTAYAGWENDLPEAFETLKQYINC
Adap_comp_sub	PF00928	Helarchaeales_Hel_GB_B_SUPR010000561_9_#_7386_#_9167_#_1_#_ID_136_9partial_00start_type_ATGrbs_motif_GGAGGrbs_spacer_5_10bpgc_cont_0291	MQDEIKNKIIIDLIENESCNLDNTGQVKKINLSGKFTIINPSTSRIWNAKLFLTNINPTNLENDKFIINEVKPSEQWSREYKVNDDFIKEPVLDISEEIDTYYEIDAPNWAGIIGKRSPTAFKLFVKNKSNSIIRNVIITKELPEYFDDPILNPTTTLESLTFDSGTRNIIWKIDKIDPGKSLGVTIKTGFTPEMPEPYGAGKIMATYKVENAIRTKLDARVEANTDNLFAIDVEENMDTPFKWDCTAEFENSSNLDVLLKRIKIFQIKNNVQELIIEENPDQIIEINNSWSKDFVAQSDNIPKFKKDYEFSVDYIVQKTIFGSLEIEENKIPIAAVKIQKQIEPNEILANTKNDLNIEILADNIGSASLNEIILKDRIPAHFRPPEKGTIEYFLDDRE…
Adap_comp_sub	PF00928	Helarchaeales_MP5_1_211_JAEORH0100008141_1_#_201_#_2360_#_1_#_ID_789_1partial_00start_type_GTGrbs_motif_Nonerbs_spacer_Nonegc_cont_0323	MLFLINVNSILSGKEYTKLSTVGCKISMASNKWNLSIGKIEITDDKIICEARESYKDVFQKKYKTITDAKIGKEAEKVLRKVWDKGKKRDEKINFLIKTEIVDFFNAIASAEGPIKTEMSAYRDDDRSDRVDRVKSDDTANLFDIRIDEKLEITLKNEEIIESKVAGKLSVLNNGNKNRIWDIDLELSKVKNVDLEKKYHILDLDPQEDWVQDYEIKAEKLKAPLEIKENIDVLPDTDEKSHTLILNKEHNPIFSIEITNTSDATITEIEIIKEIADEFENIKVTEDGLGKVDKEAGKIVWKIDELEAGASTTLQFRAKITPSGEKELTSGRIEVNYLIPEDTFTGINIEYVDGYSDNIYYIERDERDQEPDVWDCKFIFKNRSEFPLKIIDVDLKTGD…
Adap_comp_sub	PF00928	Helarchaeales_YT_4001_JAEOSY0100001861_1_#_2_#_1327_#_1_#_ID_86_1partial_10start_type_Edgerbs_motif_Nonerbs_spacer_Nonegc_cont_0417	SHEHYLEISNTATATWYIGNDIVGQLSDTELFVVRNFCYVNKHVGIPKADVIFSFDLSASMTDPINWARWQASYYIDVLDSLVGDVAFGVISHVDYPNIFDSCGYSATYGLLSEGDYAFNLDQNITKDVPSVVSMITGFGPFYGGDSPQNYSRVLHESLSLPWRPDSSRFVVLFGDAPTHDCDFYDLNGNGTAMDDYLGWPFHSTGDDPGPDENMSMPSDNLDFQTVAGNLASEEIKVLAFPYLASNAPDFYKDMVVDTFQYLANQTGGGYYELTYPPIPIIPTIISDILKAKLEETLTIEAHTETQWALVLEFTNPYSIDINDVVIKDRFGAELEIDDADPSTKPVDEISITHGDWEFYSRGRSKKVFLTWEIGDLAPGETARLKILVSTDLNPAGHQ…
Adap_comp_sub	PF00928	Helarchaeales_HEL_GB_B..HELGBB_19850	MQDEIKNKIIIDLIENESCNLDNTGQVKKINLSGKFTIINPSTSRIWNAKLFLTNINPTNLENDKFIINEVKPSEQWSREYKVNDDFIKEPVLDISEEIDTYYEIDAPNWAGIIGKRSPTAFKLFVKNKSNSIIRNVIITKELPEYFDDPILNPTTTLESLTFDSGTRNIIWKIDKIDPGKSLGVTIKTGFTPEMPEPYGAGKIMATYKVENAIRTKLDARVEANTDNLFAIDVEENMDTPFKWDCTAEFENSSNLDVLLKRIKIFQIKNNVQELIIEENPDQIIEINNSWSKDFVAQSDNIPKFKKDYEFSVDYIVQKTIFGSLEIEENKIPIAAVKIQKQIEPNEILANTKNDLNIEILADNIGSASLNEIILKDRIPAHFRPPEKGTIEYFLDDRE…
Adap_comp_sub	PF00928	Hermodarchaeia_GCA_016550385_JABXGT010000044_9_#_6315_#_8060_#_1_#_ID_212_9partial_00start_type_TTGrbs_motif_AGGA/GGAG/GAGGrbs_spacer_11_12bpgc_cont_0441	MASAQPPAGLTISIKEHEHTLLNSDNTITRFNPRGQVFVKNQSRKFAVWDAELELNPQNRTTLGLSALDIGRLDPMSEWEQDFIVKEIEAPMLLLTEAIDTFSERVGVNHALVFEYKMPVEISLNLRNHSGSPIHDIVVTKEMPPIFKDIDLQKAQIGKVEYDSREGQVVWTIKELPPEQMAVQRIRASITAEDPEPKSGGKVHVTYKIPDVVRSTLVPTLNASTETEINVEKEENSMRAGNWRCKASLTNSSEFPIRIKRVQVVLTAPDNELLYEGTPNHRLESGEVWGHEFEVQAEQPEFDIIALSSVEAPLNQEIVGTIEKAETIFPVLRIEANKRVEPLELLAWEPAPVAVTLQAKNTGSIECDEITFNDTLPPGFEPPDNTQIRVRVGDKPITR…
Adap_comp_sub	PF00928	Hermodarchaeia_Yap2000_bin3_35_JAEOSA0100003021_3_#_1346_#_2254_#_1_#_ID_53_3partial_01start_type_TTGrbs_motif_AGGA/GGAG/GAGGrbs_spacer_11_12bpgc_cont_0421	MASAQPPAGLTISIKEHEHTLLNSDNTITRFNPRGQVFVKNQSRKFAVWDAELELNPQNRTTLGLSALDIGRLDPMSEWEKDFIVKEIEAPMLLLTEAIDTFSERVGVNHALVFEYKMPVEISLNLRNHSGSPIHDIVVTKEIPPIFKDIDLQKSQIGKVEYDSREGQVVWKIQELPPEQIAVQRIRASITAEDPEPKSGGKVQVTYKIPDVVRSTLVPTLNASTETEINVEKEENSMRVGNWRCKASLTNSSEFPIRIKRVQVVLTAPDNELLYEGTPNHRLESGEIWGHEFEVQAEQPEFD
Adap_comp_sub	PF00928	Hermodarchaeia_Yap2000_bin4_58_JAEOSB0100001411_5_#_2774_#_4363_#_1_#_ID_98_5partial_01start_type_TTGrbs_motif_GGA/GAG/AGGrbs_spacer_11_12bpgc_cont_0440	MASAQPPAGLTISIKEHEHTLLNSDNTITRFDPRGQVFVKNQSRKFAVWDAELELNPQNRTTLGLSALDIGRLDPMCEWEKDFIVKEIEAPMLLLTEAIDTFSERVGVNHALVFEYKMPVEISLNIRNHSGSPIQDIVVTKEMPPIFKDIDLQKSQIGKVEYDSREGQVVWKIKELPPEQMAVQRIRASITAEDPEPKSGGKVHVTYKIPDVVRSTLVPTLNASTETEINVEKEENSMQVGNWRCKASLTNSSEFPIRIKRVQVVLTAPDNELLYEGTPNHRLESGEVWGHEFEVQAEQPEFDIIALSSVEAPINQEIVGTIEKAETIFPVLRIEANKRVEPLELLAWEPAPVAVTLQARNTGSIECDEITFNDTLPPGFEPPDNTQIRVRVGDKPITR…
Adap_comp_sub	PF00928	Hermodarchaeia_YT1_028127_10052280_JAEOTD0100000251_9_#_5852_#_7597_#_1_#_ID_137_9partial_00start_type_TTGrbs_motif_AGGA/GGAG/GAGGrbs_spacer_11_12bpgc_cont_0464	MASAQPPAGLTISIKEHEHTRLTADNTITRFDPRGQVIVKNNSRQFAVWDAELELNRQNRTTLGTDMLDIGRLDPMTEWEKEFIIKEIESPMLLLSESLDTFHERVGINNALVFEYKMPVEISLNLRNHSGGTIHDIVVTKEIPPIFKDIDIQQSQLGKVEYDPKAGQIVWTIKELPSEQVAVQRIRASITAEDTEPKPGGRVRATYRISDVVRSTLVPTLHGSTETEVSVEKEENSMRAGFWRCKTSLRNASEFPLRLERVQVVLTAPENELLYEGTPNLRLEPGEVWGHELEVSADQPEFDVIALSTVEAPILQEIVGTIEKAETIFPVLRIEGNKRVEPLELLAWEPAPVAVTLQAKNTGSIDCDDIIFIEKLPPGFEPPEMTQIRVRVADKPITR…
Adap_comp_sub	PF00928	Lokiarchaeales_AMARA_1S_SDNY010001181_10_#_8686_#_10803_#_1_#_ID_68_10partial_00start_type_ATGrbs_motif_Nonerbs_spacer_Nonegc_cont_0322	MSELKNLIVIDITDYEDTVLSPTGIGATDAHNIKEIKGKGTLLIKNTSQKSRLWNLSCDLKETINTNLNKELNVGAINPNQEFKQEYEIQNLKEPCLKVIETFDAERDISGKINNAFLYENTNKCNLKIDLTNTLEIPFTEITVTKEIPPLLQDIDIKSPNVGNAELGQEEGKKILTWKIENLPPKQTATLEVLCIVNVKERKDQNLGNLRVNYLIDNKILTLIKPEVRGETDSMSGVTREEGSNPATWDCNVEFINDSEFKVRLEYVKVSHNIPTGSENVVSETPNIELDPEQSWEKDFLVDGQNVPDLASEIEFTPLFGVITRVIGEIIKEPTIYHVLSTEVHKTINPPEVAAYANTDMTIVNSIPNLGTSNIDHLEIIDEIPPDFVPPLKDKDLKI…
Adap_comp_sub	PF00928	Lokiarchaeales_AMARA_7_SDNV010000471_13_#_17598_#_19814_#_1_#_ID_215_13partial_01start_type_Edgerbs_motif_Nonerbs_spacer_Nonegc_cont_0351	RLWDIDITLSNIEGTDLESDQIVIKELGITDQDNTESREFKISGEAKNLLLVKEYINTLPNSDDILNIQDIERDLLNLKDQVKGVEAQKVEKSEEAEFEGEIEEERVEEEEVIEEVEEIEAEEEEKAEDLETIEEVEEKEIEEEEEEEESKVARYQTWTVDELKEHCRELGITLPPKAKKADIINLIIEAEEESEEDDGGTESTEYHLESFGISINTLNPVTFAIALYSLFEKPITNLKIIKKIPSEFGNLEILETTEGSTEVENDQIIWTIDEIPPETTILLKFSCEIQVDTKDPVKTGGIEVTYKAESSFTGGLAIEKFNAFTNNRHFVDMIEKDEQPGMWDCNLVFKNPSEFFIELTNIDIYAPEDPNTKFVVIDKELKPLLPAGAEWHSALWQYQ…
Adap_comp_sub	PF00928	Lokiarchaeales_AS27yjCOA_147_JAAZNI0100002161_1_#_783_#_2888_#_1_#_ID_671_1partial_00start_type_ATGrbs_motif_GGAG/GAGGrbs_spacer_5_10bpgc_cont_0559	MQKGKIVIDITENISTTLNDKNEVQSITGKGVEKIINTSSANRLWNLKLANKGTMEAVETSLRPDYAKEVLDAGKIWEVAYDITNLKEPILKLTEVIDTSRGAEGVNDNFVLNATVDCSIDLQLLNKATSAINNIKLVKNIPSYLRNLQVEKCTAGKADLNLETKVLEWSIDTIPAEQTAVLVIVGTTDVKNSEVKSGNVVDVTYEAFGVQQTAIVPSIESLTDTMTGIDQEEDDSKPGWWKCQVEFENESDYEVTVKTLKVTSKADPNPIVSISPAAVVPPKGTWKHPFSIQSAAVPTLVPVLEFTTNYLVQTKIVGKIHQEAKTFKVLETSLAKAIEPPVVNANANTDMKITCTLVNKGTASIDKVDYDDAIPRDFEPPGIDQVQFCITDFSGSVLH…
Adap_comp_sub	PF00928	Lokiarchaeales_B53_G9_QMYW010002511_2_#_2702_#_4909_#_1_#_ID_251_2partial_00start_type_ATGrbs_motif_Nonerbs_spacer_Nonegc_cont_0365	MVHYDLQNFGTVEINRKKIRCDLNISAAKFFQELSEFEGMLSKRGKQTIETAIKSKREEKTKEQDELEAFFARCEKYIRQRLSSMEINQQTGSGKSDTQGKEGGSNPDEVEGERILVKVEEKLVAKYRYNFLADQKDSIAESEEENSVEDSDDENGEESEEDLEEFPEGYGILTREGQVVIQNIAEDQRIWDISGRFKHNGTIEKVEEEFFIKELNRSGEENSEYTEKYTIKADKEPSLKLKEDISTINDPNTITYSLNMDQDNVVFFKLDLINTEEYPIQNIELKKKLFESSSDVNVKSVSVGEHSLEDNYLIWKIEELEPNGQASLEFTLTVHIADKDEKVRSGTVEIKYSAVNSLTALEIENFEATGENMVSTSEEQEEEKPDIFKGFLEYENLSP…
Adap_comp_sub	PF00928	Helarchaeales_Bin_186_WJJF010001591_3_#_3402_#_5528_#_1_#_ID_12_3partial_00start_type_ATGrbs_motif_GGA/GAG/AGGrbs_spacer_5_10bpgc_cont_0339	MYRKWNYSWGNIDLDEKDKTLRILSEISLEEFRDRYSYMMDVYLSKETKKILKKSFHNEVSGIKVKKDESMSEITILFDKIQEEEEGKPPLVTIEASYEPGETFEGEERLIDKQSNYKIYIVENVDVEADHEGKPKESELTGTLKIENKSEKDRIWDLDIILDGIENTSLTEEDAKIHLKELDPEGDYTIDYNIKTEKVQTPPLKITEKINTWTETEEENNTYILNKESETEFTIILENKSDGPVTDVEITKEFPETFQKIRKVSIDEGNIDINDNIVIWKIPEISQNSQFALKLSGYILPETTDPVETGKINAKYVLRAGTFSGIGLKSADGFSKNIFKVNKDEKERAPDNWECNFVFQNKSEFPMLLENIDILSGDVDTEEKLVKFEPRVLVPPGER…
Adap_comp_sub	PF00928	Lokiarchaeales_Bin_204_WJIS010002891_3_#_3904_#_6174_#_1_#_ID_194_3partial_00start_type_ATGrbs_motif_Nonerbs_spacer_Nonegc_cont_0353	MTPLFGKDEKDEKKKKKKEQSTMGWDEEDSEEALEAEGLKRTEMDEGRVELIDKDSSTPVIETYDEDTGELEGSILLKDGNREGLLALVKIIEEVSVEQDHDAEIDSINFLGKLNVENPSKEDRLWDIDLTLNNIGNTNLESEEIKIVELGTEEDNNTDSRDFELTGDIKNLLLIKEYINTLPDADDILNIRDIEKDIDRIQEESTTSNATSNPPANNDEEEEEDEEEDDEVYEEDLEEDEEDDDEIWGDGGSDIEEYSLESYAIPIEKQNMVMFAIAMKSLFAKPIKNVEIVKNIPSHFSNVSIRDTTVGSAERQGDTIVWTIDTLDPERTVILKFTCDILAESIEAKETGTIKASYKGTSSFAEGLEIDKFDAYTRNRFYIDTIERDEEPEVWDCKL…
Adap_comp_sub	PF00928	Lokiarchaeales_CR_4BG_13_scaffold_10015whole_MBAA010001731_29_#_23855_#_26062_#_1_#_ID_89_29partial_00start_type_ATGrbs_motif_AGGA/GGAG/GAGGrbs_spacer_11_12bpgc_cont_0520	MTFHDLGALGTADVVPKKSLTVKVKIPWERFSLKFAAEIAELSTGTIGILQTALASKKEVKIKKEGDELDRFFTKVEAAAKKSPYGFGAEEQGEAAEAEEMKRGQMDRGRTSYKGRTTTYDKTTGRAEGEVVLKDGNEEGLLLPLVIEEQLKSHVTHEGEKVEEETISGVFKVQNPSKRDRLWDIDVTLKNIGSTSLENAEFSFKELDPEKEQVQEYTIKAEKIQQHLEVKEFVSALDDPKTESYALKIGQDNKIYFKITLKNVSDATLTDIEVKKGVSESFSNTKVSDVSSGDTKQEEGNLVWTIKELDPKREVTAEIRMTATIDNKDVKLKSGPINVSYKAPTSISGVGIXXXXXXXXXXFFIEHGELEEAPDTFDCQLVFQNTSEFMVQLVNADVY…
Adap_comp_sub	PF00928	Lokiarchaeales_das_tool_concoct_64_SPBL010003661_1_#_224_#_2362_#_1_#_ID_486_1partial_00start_type_ATGrbs_motif_Nonerbs_spacer_Nonegc_cont_0409	MVRYNLKKYGSVEINKKKVKCEFTVSPQEFFNDFRNVQLSARAKETVSDAIMSRSEEKTKDQEELETYFGRIQENLKSDTTPPKSTTKEEKSTGSASADTAKGEKLPIVVQEKIVAKYAYNFLSDEKSAKEESAEVDENAEGGEGEEESQELEEGYGILTRDGQITFKNVAKERVWDLEGKITHNGNIEELDSEFYIKELNGEEEASLEYKIKADKEPSLKLTETISTINNPKITTYSLNMGAENVVYFKLRLTNTEEFPIKNIKVTKSLFEGYENFKILSTSIGKGNSEENNLLWEIEKLDTNGEATLEFTLGVTLSNKEDTVRSGVVEIVYDSDFSLSDLNVEEFSAIGDNMVSTTDEQLDDKPDFYRGFLEYENLSPYIAKLKQVSVKELEKDKEL…
Adap_comp_sub	PF00928	Lokiarchaeales_FT2_030_JAEOUK0100001191_1_#_3_#_1160_#_1_#_ID_732_1partial_10start_type_ATGrbs_motif_Nonerbs_spacer_Nonegc_cont_0375	MARRQRNQKPKEEEREERRESRKKDLKLIPITFNETVSLYLTHDGEPAETESETAGKFKIENTSDKDRIWDVELELDDTGSTNLDGTIEIREINPGETEEAEYKVKDEPKNVLKVTEYLSTYDEETASYSLILGKKNEIFGKLTVYNDSDDDLKNLEIYKYVPAEYEDVSVDTEDLDGDRVIKWTIDELPAGRDEIFKFKFYITVEDKDTKVRTGKIVAKYSAPYLLSGLKADAEKFKSSTNNNMYLSVDEEDETPNRFECKFVFENKSEFDVKLLEADVHDVNAPSKNFVKVDRDTKLGKGETWASDIWEYDVEEGVDPQFIKRVDFTTLAEVIAETLTSVDIEDFELAVAALEADLKYDAEELASYRETVFHAIAWIENTGGAD
Adap_comp_sub	PF00928	Lokiarchaeales_RBin_035141_1000656_WJIT010003721_3_#_3904_#_6174_#_1_#_ID_251_3partial_00start_type_ATGrbs_motif_Nonerbs_spacer_Nonegc_cont_0353	MTPLFGKDEKDEKKKKKKEQSTMGWDEEDSEEALEAEGLKRTEMDEGRVELIDKDSSTPVIETYDEDTGELEGSILLKDGNREGLLALVKIIEEVSVEQDHDAEIDSINFLGKLNVENPSKEDRLWDIDLTLNNIGNTNLESEEIKIVELGTEEDNNTDSRDFELTGDIKNLLLIKEYINTLPDADDILNIRDIEKDIDRIQEESTTSNATSNPPANNDEEEEEDEEEDDEVYEEDLEEDEEDDDEIWGDGGSDIEEYSLESYAIPIEKQNMVMFAIAMKSLFAKPIKNVEIVKNIPSHFSNVSIRDTTVGSAERQGDTIVWTIDTLDPERTVILKFTCDILAESIEAKETGTIKASYKGTSSFAEGLEIDKFDAYTRNRFYIDTIERDEEPEVWDCKL…
Adap_comp_sub	PF00928	Lokiarchaeales_RBin_125_WJKD010003831_4_#_5878_#_7785_#_1_#_ID_226_4partial_01start_type_Edgerbs_motif_Nonerbs_spacer_Nonegc_cont_0381	EYINTMLNGDEILNLRDIETDIQKLKEKESEAEIKTIEEEEEEEDLEEEEDIEDEEEDLEEEEDIEDEEEDLEEEDLEEEEDIEDEEEDDSFDGGMEAEEYSLESFGISLGQINTVHFAIGIYSLFEKPITEIKITKSIPEEFSNVEIVDTSIGSAEIEGDQIIWEIDSLESETTAILKFSAEVQVETKEPTKTGVINATYVAESSFTGGLGIEKFDAFTNNRHFIDMIERDEEPGVWDCNLLFENLSEFKIEIFDVDVYAPENEAAKFVTIEEDNKPILPAGAQWNPSGWMYESDEYPSFRKEVDFRVMSDLRAQVKGTIDISDVELVLASITGTISYEVPEFPMLQVAKERGMIEEPAAVPAEEGVVEEAAPEEIEVEEKAEILEIRIPSHKKTEIL…
Adap_comp_sub	PF00928	Lokiarchaeales_RBin_125_WJKD010008051_4_#_3291_#_5429_#_1_#_ID_684_4partial_00start_type_ATGrbs_motif_GGA/GAG/AGGrbs_spacer_11_12bpgc_cont_0377	MTDLENLIVVDITDYEDTVLSPDGIGATGAHLIKEIKGKGTLLIKNPSQKSRLWNLTCDLNEVVNTSLEKVLNVGSVNPGQEFKQDYEIQNVKTPRLTCLETFDAERDISVTINNAFLYENPNKCNLRLQLTNTLDLPFTEITLTREMPEIFQEIEIKSPNFGSAEISNVEGKRVLVWKITGLAAKETATIEIFFTVVAKERKDISLGSLSIDYIIENANLTMIKPVVRGETDSMSGVTREEGSSPATWDCNVEFINDSEFNVRLETVKINHKITTGSENIVSEEPNIELSPDASWDKDFRVDSQDVPELESEIEFTPLFGVIKRIIGRIDKEPTVYHVLSAEVHKTIDPPEVAAYANTDMNITNTIPNKGTSTFDSLEVIDEIPKDFVPPTMKDIKIE…
Adap_comp_sub	PF00928	Helarchaeales_SZ_4_bin10_384_RDOG010000141_56_#_58388_#_60478_#_1_#_ID_5_56partial_00start_type_ATGrbs_motif_GGA/GAG/AGGrbs_spacer_5_10bpgc_cont_0337	MADKEWDLKFADVELDGNTFIVNSQINYKDLEKDHKDQIKKLNKDSQNTLKELFAKKRIKEEEVNNISKQELIIFFDTLTGKKPAPAATVAATTSTERAAYRDVDVRDDLKNKFDVRVDERLEIKSKHDGEIAESTISGLLRVMNNGNKNRIWDIDIELTDSEKTNLEEKKIHILDLDPQEDWAQDYTIDVKEVKTPLQIEEEINATPEAEEASQTFVLNQEHEPLFKIILNNTSEAAINDIELIKDIPSVFDKLSNINESIGKAKKDGDKLRWEIEELNSGQSATLEFTMKITPDGKEPISSGQIEVKYSILGNTFSGMDVDYVDGYTDNIYYVDRDERDEEPDVWDCKFIFKNRSEFPIKLIDVDLRAGDYNTEEQVVDLGPQLDPDVILNPGEEWE…
Adap_comp_sub	PF00928	Lokiarchaeales_SZ_4_bin8_338_RDOE010000701_8_#_9083_#_10084_#_1_#_ID_173_8partial_00start_type_ATGrbs_motif_Nonerbs_spacer_Nonegc_cont_0285	MANHIIKVIMLLILIFFSLIISLPIIILSDTGSNYGKIYESIPYYYEPANPTSINNLIVNTDIADIELNYIDEPVNYIAKFVLKVDMSGKILDRKSYLDYFNIIFTSESGNVNFTLKIREGVNFEEILTLLNEISLKVILRVDIVCDIRLNVDIEGNVKIAVPYLVSIRNVFTNVSKGDIQYDLSYCYIDGNISGIAKSGNISFKVIHVQYSQNSKLTFINDIGHTLIYILQDCDIGANITGIGITVTGIIQLIYKDESPNIGAQFILYNKRDLGNEANNTAVGFENDPLPSLAGQKFYSYDFPAQNNYNFSLYKPYPSDMGNFIWNLYSVPN
Adap_comp_sub	PF00928	Lokiarchaeales_TEKIR_5S_SDNK010000451_1_#_2_#_1162_#_1_#_ID_84_1partial_10start_type_ATGrbs_motif_Nonerbs_spacer_Nonegc_cont_0357	MARKKDKKKKESRFGWGSDEEAEEKVAEGLRRTEMDEGKVKLVDRDISTPVIETYDADTGELEGSILLKDGNREGLLGLVKIDEGVDVELDHGANIESINFTGKLNVENPSKKDRLWDIDIALKNIDGTDLESNEIKIRELGTDPDTNVYSEDFSITGAAKNLLLIKEYVNTLPDADDILNLRDIETDLLRSKDKTSSVGKSVKERKFEETNEYDDLEEEDEEDEEDEDEDEEDEDDEDLMADGGVDAEDYSLQSFGISIDKENVVTFAVAMYNLYDKPISNVKVVKTIPDDFSDPVIRETTEGRGEVEDNKIVWTIDKLIPEETVLMKFTCSIMVTDITKRRTGPIEVTYKANSSFAGGLAIDKYDAYTRNKFYVDTVERDEEPGV
Adap_comp_sub	PF00928	Lokiarchaeales_TEKIR_6S_SDNM010000101_1_#_1_#_1398_#_1_#_ID_31_1partial_10start_type_Edgerbs_motif_Nonerbs_spacer_Nonegc_cont_0373	IRNVKVVKNIPDEFTRPAVRNTTIGEAEVEGDQIIWTIDSLEPETTVMCKFTCDIMVSDIEARKTGPIEVSYEAASSFAEGLGIDKFDAYTSNRFYIDIIEQDEAPGVWDCKLVFENISEFMVQLFNADVFDPEDENTKFVDIDPEDVPVLPAGAQWHSSKWQYESEEYPSFRKLLEFRVMPDFVTTVNGMISIGDVELAIASMIGEVNYTLGEEPTEKEIEDRILWVPTFKEKDVLVIHKLENNGSAPFNEVTVKHQYFTDEFQTPNPDEITLTWDGSEVEISPKAVDIEGNVLSISFTDLKDSSTGMFEPESTMEIKYPIHCINPVKEARFESEVTYLANTFPLSQEIEITPDVPVIEAQHIRRKFRVGKEVTAIGALGNYKIVLMVENIGDMALPN…
Adap_comp_sub	PF00928	Lokiarchaeales_TEKIR_7S_SDNE010002761_2_#_1749_#_3839_#_1_#_ID_491_2partial_01start_type_Edgerbs_motif_Nonerbs_spacer_Nonegc_cont_0363	FAEVEITAEKIIVNSTIPYKKLYKENKDLIDEISKESQNTLNDVFQKKRVKDKEVSASERIELITLFTKMAGEEVQAAYEPGEAIYEPGSDVAVRDTAITDIEYEENSLYKIHIMEEVELALEHNGEIESSEISGLIKVENQGERDRIWDIDITLDNIDKTDVEEADIHLLKLEKGDFWEKEYQITPELVEKPPLEITEKINTYTDTNEENTTLLLEKEHEVEFTIIVENNSEGRILDIELEKEFPEQFENIKKVSIKDGNIDMEGNKAIWKIEELNPKKQTILKLRAEILPRSTDPVSTGVISANYFLSEGTFSGLGIKRADGFSRNIFKIRKDERRTEPDTWDCSFVFMNKSEFPFLLENISIISGDVDTEELAVQFNPRMIVPPGENWESETWDIE…
Adap_comp_sub	PF00928	Lokiarchaeales_YT1_007_JAEOTA0100000201_26_#_25326_#_27437_#_1_#_ID_6_26partial_00start_type_ATGrbs_motif_Nonerbs_spacer_Nonegc_cont_0326	MSQNLIVIDITDYEKIILDGSQNLKEITGKGTLNVKNPSQRSRLWNLICDLKEIVNTSVDSKELTVGTLNATQEFAKEYQINELKGPSLNVEEFFDTENSIPGIINNAFLFQNDNKCTLKLVLSNPLDFPILDIKVKRDMPEFIQEIELQNPSLGEANLKEEDGKRILSWEVTSLDGKNNAVLEIFFTVNIKELSEQELGVLNVTYLVNNYKLTMMNPEIRGLTDSMSGVDRDEGSSPGRWDCSIEFINESEFQVKLEDVKVSQTITTGSETVVSQTPDRILNPDESWDFDFQVEAKDVPELSSEIGFTPLYVVITRVIGEITKESTIYTVLSATIDKAMNPPEVDAYANTDMSIVNTVVNNGSSTIEKIFVSDDIPVDFIPPLVKELKITLGDIDISS…
Adap_comp_sub	PF00928	Lokiarchaeales_YT2_012_JAEOTN0100001331_4_#_5701_#_6702_#_1_#_ID_45_4partial_00start_type_ATGrbs_motif_Nonerbs_spacer_Nonegc_cont_0335	MIVGMNPKIRNILSTSLVISLSCVFLIGPIPLITSILSSFAVIEYRNSYQYESATSLYLEIDMGNIELVYVDHTDYNAEIELSIQMSGAGLAEKNCLDYLFIEEGNLNEPDSFFSVISLPELRISESITTNITIRVILRKNMVYNISTNVRVGNVNYRIPFGVNVQNLVANVSEGEILFDLSYCTLDGNITGIGNHSNIEIRSEDVKCSKNIYWVLSNRVGMLLFNITQSIKMGWNITAIGDIQSSSAWSEVDYNDITSQVGSVLTLYNWHSTFPSRCTWTGFNYSSIGIPPNGYIFTSLDYPSENVFNISLNSSIPLFQPYFWNLYSEPIEL
Adap_comp_sub	PF00928	Lokiarchaeales_YT5_050127_10115272_JAEOTW0100000451_14_#_14696_#_16807_#_1_#_ID_253_14partial_00start_type_ATGrbs_motif_GGA/GAG/AGGrbs_spacer_5_10bpgc_cont_0334	MSENLVIIDITDRERIVLDGSQNLKEISGNGTIIVKNPTQRSRLWNLMCNVKENVNTSIEIKELTVGTLNPTQEFTKEYEIKDLKDSSLKVEEIFDTDKSDPGKVNNAFLYKKDNKCSLKLILSNPLNLSILDIKVKREMPDFIQEIEMRSPSHGDANLKEEDGKRVLAWELTSLEAENKAELEIFFTVNIKELSAQKLGVLKVDYLINNYKLTMMNPDVRGLTDSMSGIDRDEGSQPGIWDCNVEFINESGFQVKLEDVKVTQKITTGSEVVVSQTPERVLNPDESWDHDFQVEAKDVPELSSEIGFTPLFVLIPRVKGEILKESTVYTVLSSTINKDINPPEVDAYANTDMTINNIIVNDGSSPVDKFFLSDELPPDFIPPSVKQIKILLTDIDISS…
Adap_comp_sub	PF00928	Lokiarchaeales_YT5_1216_JAEOTZ0100000701_5_#_3811_#_5961_#_1_#_ID_59_5partial_00start_type_ATGrbs_motif_Nonerbs_spacer_Nonegc_cont_0351	MGKKDKKKKTERRMGWGAEEAGEELVAEALKRTDLDEGRVKLIDRDTSTPVIETYDKDTGELEGSIILKDRNREGLLAQVKIIEEVDVKQDHDGNLESISFAGKLNIENPSKTDRIWDIDLSLKNIGSTNLKSKDISIRELSTDPPENIDSRDFQLTGEVKNLLLVKEYISTLTNADDVLTIHDIENNLLKLKEVTSKPSKMASKPKVVKATEYEEEEEEEEDEGETWEDGGTSAESGLETYGISIDKENTVTFAIAVRSEFDKNVGNIKVVKTISDDFTNPVVRDTSVGRADIEGNKIIWTIDILPPERTALLKFTCSIFVTDITKRRTGPIEVTYQAASSFAEGLDIDKFDAYTRNKFYVDTVERDEEPGVWDCKLVFDNSSEFIIQLFNADVYSPE…
Adap_comp_sub	PF00928	Lokiarchaeales_Zod_Metabat_1044_JAFGBS0100000091_150_#_158049_#_159980_#_1_#_ID_17_150partial_00start_type_ATGrbs_motif_Nonerbs_spacer_Nonegc_cont_0386	MSKRRRDERRSSEEEESPRKKRRDVDLKLVPVTFSESVGLFLNHDGEYADNKPETTGKFSIENISKKDRIWDIAIELDDTGSTDLDDTIEIREINPEDTEEIEYKVTQEPKNVLSVREFISALDEDTASYSLIMGRRNEIYVKLTIENESDEDLKNIEVHKFVPSEFEDVDITRKSEGSAEVDMIDGERAVKWVIDELPAGRDETLSLKFFITVEDIETKVRSGKIVTKYSAPYLMSGVKLNPEKWHSYTNNNMYLSADELDETPNRFECKFVFENTSEFVVKLLDIDVHDVDTPGKNFVKVDSDTKLSENAKWSSESWKFDVKEGTDPQFIKRVDFTTLAEVKTETLTTVDIEDFELAVAALEADLKYDATELASYRETVFNAIATVSNTGGADLNEV…
Adap_comp_sub	PF00928	Lokiarchaeote_ABR13..ABR13_03420	MARKKDKRPREEPKPRYGFAAEEEAEEKLAEGLKRSDLDDGKVTLVDRDISTPVIETYDATTGELEGSILLKDGNRDGLTGLVKIIENVDVELDHDSNINSINFKGKLNVENQSSKDRIWDIDLSLKNIDSTNLKSKDIKIRELGTDEKTNTYSEDFVIKEEIKNLLLVQEYVNTLPDADSVLNIRDIETNLLQAKEKTAKAGADVKERVTPVEEEEEEEEEEEEEEDESFEDGGTSSDEFSLQAFGISIDKENTVTFAIAMRSLFEKPIKNVKVVKNIPTDFSNPVIRDTSVGRADVEGKTVVWNVEKLMPEQTVILKFTCNILVTDITKRKTGTLDVTYEAASSFAEGLDIDKYDAYTRNKFYVDTIERDEEPGVWDCKLVFENPSEFVIQLFNADV…
Adap_comp_sub	PF00928	Lokiarchaeales_CR_4..RBG13Loki_3195	MTFHDLGALGTADVVPKKSLTVKVKIPWERFSLKFAAEIAELSTGTIGILQTALASKKEVKIKKEGDELDRFFTKVEAAAKKSPYGFGAEEQGEAAEAEEMKRGQMDRGRTSYKGRTTTYDKTTGRAEGEVVLKDGNEEGLLLPLVIEEQLKSHVTHEGEKVEEETISGVFKVQNPSKRDRLWDIDVTLKNIGSTSLENAEFSFKELDPEKEQVQEYTIKAEKIQQHLEVKEFVSALDDPKTESYALKIGQDNKIYFKITLKNVSDATLTDIEVKKGVSESFSNTKVSDVSSGDTKQEEGNLVWTIKELDPKREVTAEIRMTATIDNKDVKLKSGPINVSYKAPTSISGVGIXXXXXXXXXXFFIEHGELEEAPDTFDCQLVFQNTSEFMVQLVNADVY…
Adap_comp_sub	PF00928	Lokiarchaeales_GBS14..GBS14_26300	MVHYDLQNFGTVEINRKKIRCDLNISAAKFFQELSEFEGMLSKRGKQTIETAIKSKREEKTKEQDELEAFFARCEKYIRQRLSSMEINQQTGSGKSDTQGKEGGSNPDEVEGERILVKVEEKLVAKYRYNFLADQKDSIAESEEENSVEDSDDENGEESEEDLEEFPEGYGILTREGQVVIQNIAEDQRIWDISGRFKHNGTIEKVEEEFFIKELNRSGEENSEYTEKYTIKADKEPSLKLKEDISTINDPNTITYSLNMDQDNVVFFKLDLINTEEYPIQNIELKKKLFESSSDVNVKSVSVGEHSLEDNYLIWKIEELEPNGQASLEFTLTVHIADKDEKVRSGTVEIKYSAVNSLTALEIENFEATGENMVSTSEEQEEEKPDIFKGFLEYENLSP…
Adap_comp_sub	PF00928	Lokiarchaeales_WORB4..WORB4_18040	MARKKKDEEVTYSSEDYGETSSYETHASNYKVKISESIHFKSKQDGKIIESSVEGAITVVNNGDNDRIWDIDIEVTNEDNTDLIANKFHIAELDPKEEWTKEYQVNITTNDTPPIKVIELIDTFPDTEGESHIFMLNKDSTGQKTTFGIILENTRDSTVSDIAVTKEIIDEYREVRIITQSDGDAKYNSSEGIIEWTIEKLRPQETTELVFDATVLPTEVKSMSSGEINISYKIESGTYSGLRVDFIDGWSKQMHLVDRDEREEEPDVWDCKMEFRNQSEFPMKLQKFKLVFGDTNTEFAVIGAEPNVIVGPHDIWESEPWNLTSEDEPTYYETFLYTVEAEIEVSLTMSATIEPVELYVLALEGTKELSDNVVQSYRESTIDATIDVTTKGSAPIDVF…
Adap_comp_sub	PF00928	Thorarchaeota_B59_G1_QMYS010000351_22_#_23534_#_24511_#_1_#_ID_35_22partial_01start_type_ATGrbs_motif_GGA/GAG/AGGrbs_spacer_5_10bpgc_cont_0529	MSEKERKNVIIDLEESERVQLGGTNELESIEIKGVLSVNNVSEKSRIWNVRVHLADSREATDIAEDTLVAGEIDAGGKWESVYTITADSPIVTFTETFDTCGDIEAEQAHWAYVKGKDNPVKITLNIKNETDGELSGIVVNKTIPPELTNVAISYSKSGTAEYDEAMKLVVWKDFIIYPNEESTLVITATGRVEDSDPKNGGEVVISYRAEGQQRSVLTPDLTALTEFLSGIETAETEPNHWQCTLECSNESDLTVRLDRAEVYLTPEDGGEKQKMIDEAPGVEMGPDEEWSSTFEVSSKSTPKCTQDLVYTPTRVVTKRVLGTIE
Adap_comp_sub	PF00928	Thorarchaeota_B59_G1_QMYS010000501_9_#_3127_#_3795_#_1_#_ID_50_9partial_00start_type_GTGrbs_motif_AGGAGrbs_spacer_5_10bpgc_cont_0324	MIIPLNWDLFKAKVVQAGLPFKYIEYTQYNASYYRLLASEGTLTYECTIQKETPRNADQTDFEDNYKSSASALTKLPVDVDVIVNFNKYKSQVYSSTTNITLDTTDTTLCTLNFEGKLDTISVNFSRKYVEVAVEIDGTERLRLSLSDLDNYKEFDAGDTGNYWGLPINPAILPVSVVNNGQHFIAKLNSDVSLSVVIKARKLTSQVTKMYACLVLYRKKEV
Adap_comp_sub	PF00928	Thorarchaeota_das_tool_maxbin2_13_SPCB010003311_1_#_2_#_424_#_1_#_ID_154_1partial_10start_type_GTGrbs_motif_Nonerbs_spacer_Nonegc_cont_0402	MTLSEVYDTCGNVDTDEPHWAYVANKDNPVKITITIKNETDGEIDRIILNKTIPSELSNIRVISSKSGTAEYDEGTKQIVWKDFVIYPQEETNLVIGATGQVHDTKPKSAGEIVLTYKGENQQRSVLDPDLTALTEFMMGI
Adap_comp_sub	PF00928	Thorarchaeia_Thor_24_JAFVIN0100006781_1_#_1_#_903_#_1_#_ID_641_1partial_10start_type_ATGrbs_motif_GGA/GAG/AGGrbs_spacer_5_10bpgc_cont_0443	MSERKKVVIDLEETEKVQLGELSELTNVDASGVLSVNNVSERSRIWNVKVLFGDTRESTDIGDDTLVAGEVDVGGKWESNYGIAVGAPILTFKEVFDTCGSVETEEPHWAYVLGKENPVKITLTVTNETDGELDNIILNKTIPPELTNIEIVSAKSGVAEYDEGTKQVVWKDFIIYPHESSSLVISATGLVEDTQHRKAGDVVITYRGEGQQRSSLEPDLTALTEFLTGIETAETEPNTWTCTLECSNESDLIVRLDKAEVFLAPEDGSEKQKMIEETPGIEMEPDQEWTSSFEVDLLPTS
Adap_comp_sub	PF00928	Thorarchaeote_GBS33..GBS33_23710	MSEKERKNVIIDLEESERVQLGGTNELESIEIKGVLSVNNVSEKSRIWNVRVHLADSREATDIAEDTLVAGEIDAGGKWESVYTITADSPIVTFTETFDTCGDIEAEQAHWAYVKGKDNPVKITLNIKNETDGELSGIVVNKTIPPELTNVAISYSKSGTAEYDEAMKLVVWKDFIIYPNEESTLVITATGRVEDSDPKNGGEVVISYRAEGQQRSVLTPDLTALTEFLSGIETAETEPNHWQCTLECSNESDLTVRLDRAEVYLTPEDGGEKQKMIDEAPGVEMGPDEEWSSTFEVSSKSTPKCTQDLVYTPTRVVTKRVLGTIE
Adap_comp_sub	PF00928	Thorarchaeote_GBS33..GBS33_26800	VIIPLNWDLFKAKVVQAGLPFKYIEYTQYNASYYRLLASEGTLTYECTIQKETPRNADQTDFEDNYKSSASALTKLPVDVDVIVNFNKYKSQVYSSTTNITLDTTDTTLCTLNFEGKLDTISVNFSRKYVEVAVEIDGTERLRLSLSDLDNYKEFDAGDTGNYWGLPINPAILPVSVVNNGQHFIAKLNSDVSLSVVIKARKLTSQVTKMYACLVLYRKKEV
Adaptin_N	PF01602	Sifarchaeia_WORA1..WORA1_07010	LAKISGRHIEDWLNDLDDLDKYTRATALETLSDAILDDLDLLDLLMPHFKRKLLDKSSLVQMTAIESLGKVSKQRPELVSDTIPTLKDFLKVQDRYIREGTLELIGEIGSREPQVVLDLIPDIIALIEADDTEIKEKVIESIAKILSTDSPLALSDLRKFTNFMQLPIQELRKKILPLLASKFSSLLVDPDNSIRNQTMDLITTVSSKDLTFIRELIPFLIEKLADESIVSSVIQSLIELLPLIREAIRK
Adaptin_N	PF01602	Borrarchaeota_Yap200_bin8_146_JAEORY0100001641_7_#_7235_#_7987_#_1_#_ID_225_7partial_00start_type_TTGrbs_motif_GGxGGrbs_spacer_5_10bpgc_cont_0340	MAKISGRNIEDWLKDLDDPDKYNRATALETLSDAILEDQDLLDLLMPHFKRKLLDKSSLVQMTAIESLGKVSKQRPELVSDTIPTLKDFLKVQDRYIREGTLELIGEIGSREPQVVLDLIPDIIALIEADDPEIQEKVIESIAKILSTDSPLAFSDLQKFTNFMQLPIQELRKKILPMLASKFSSLLVDPDNSIRNQTMDLIKSVSSKDLTFIRELVPFLIEKLADESVASSVIQSLIELLPLIREAIRK
Adaptin_N	PF01602	Sifarchaeum_yapensisap2000_bin9_141_JAEOSF0100000401_30_#_30684_#_31436_#_1_#_ID_114_30partial_00start_type_TTGrbs_motif_GGxGGrbs_spacer_5_10bpgc_cont_0332	MAKISGRHIEDWLNDLDDLDKYTRATALETLSDAILDDLDLLDLLMPHFKRKLLDKSSLVQMTAIESLGKVSKRRPELVSDTIPTLKDFLKVQDRYIREGTLELIGEIGSREPQVVLDLIPDVIALIEADDPEIQEKVIESIAKILSTDSPLAFNDLQKFTNFMQLPIQELRKKILPLLASKFSSLLVDPDNSIRNQTMDLITTVSSKDLTFIRELIPFLIEKLADESIVSSVIQSLIELLPLIREAIRK
Adaptin_N	PF01602	Heimdallarchaeaceae_S139_21151_100091_WAMJ010001601_1_#_3_#_1397_#_1_#_ID_160_1partial_10start_type_Edgerbs_motif_Nonerbs_spacer_Nonegc_cont_0486	IDAIRQVVRARPELGRELDSVLRSELSSKSDTHRANAVKILSTLLEYKYGNVDAIATLIIGSLHDESREVREEALTALIKSIHNISERSELILDEVGVVLPESDETMLRKIYTLLDHIVEKRPDLSSKAYTMVQGGFFCKELVSLYGKMTKGVPEEYMNRIIDFLEDSMESDDPKILAEVLDALAYLVENVEEYANRVRGMVMVNLKNPPEYIKHQILSLLGEIVLQRKQEAKETFKFAKKEMSNEDWRIRSAAFSTMIRCLRADSDLQGELTSTITKALEDVEPNVRLEVVNYVSELLYQRSEIAEDILKIARNLLKSSERALHSTALILLKSIVEVKPRFSEEILSIIQNSYEERDPYARAAIIDVLRTCLQKGYRHGIRDKVIAGNITGALKGANN…
Adaptin_N	PF01602	Heimdallarchaeaceae_S146_22151_101478_WAPZ010000081_3_#_1121_#_2566_#_1_#_ID_8_3partial_00start_type_ATGrbs_motif_GGxGGrbs_spacer_5_10bpgc_cont_0364	MSNALYDLLFDSVKRSNMSIREGALLGLAFLSVGADKKTTKEITKIIEKNLNHNDIKVAKTAVFALFLTALSSKSPQSYVKKFEKYLKSNIQSVRVTAIYCAVTLKIMTESKWKKVESFITNLFNSNRDEFMKYGTIGLAIGVLLSDQHKEEVYQWIVNVLGKRRWSSDKVEKALYSLGLIYLKHVEAAKQSMSLLGPYFSKSMPLRVKNAASMAYTMSVLANPTTNNVTELLQVIQRFPTFVDTLGFAFLTLTTYLEAKNPKDFATQLIDSISAIHDKSTHLVDGVKTALTSSKDKVSLILTFLASNHIEMKFSALFNSYVIEIDSLKNQAALTKQVLEKTLQSENAEVRLFSLYRILSMVVRGVKQELWIQSSIEGLILDPRGTVRQNAAILYLLAS…
Adaptin_N	PF01602	Heimdallarchaeaceae_S146_22151_101478_WAPZ010000611_3_#_2066_#_2701_#_1_#_ID_61_3partial_00start_type_ATGrbs_motif_GGA/GAG/AGGrbs_spacer_5_10bpgc_cont_0347	MAESQKNDLSEYQRVIKDFIETLNLLSIRVLSSSGFKEGVEQYISGDLNRIENALASLLNWVRLQKSAYMSLMSIYDWSKSLYDEDLFSDVDEIRKRIRIMVLSASESLIQELNSSQKAAKTILPKLQHEIERIPSELRRAAEWNQRMLEIFGFDPNSGISDLSIMLHSLYEGSLGRANQAKERILQRLSPISKTTQNENSLNSNISDKDE
Adaptin_N	PF01602	Helarchaeales_CR_Bin_097_JABXJT0100000431_39_#_33046_#_34350_#_1_#_ID_133_39partial_00start_type_ATGrbs_motif_GGA/GAG/AGGrbs_spacer_11_12bpgc_cont_0426	MVNTEDIDSVIDLLAHPDLGWEAFYAIRDNLSVRTRIRPSHFEKMVAILSDPNIQNKTPTVLVIQLMYREPPVIPTDSPLDPDSFNKIINFYKEQYPIRNGCFIDTVLHAYPYLINQKVLHNVIESCLNPDYNELNPAYPRHHKENENYRRVERFGLNVFEMYLKALRDPHHLKTTIPLIMSKLSHKNEAIRTSASQYIGILTRDSSKRFLEMINETLPTLYDLLEDSNPGVRSIALGILRSVIESMTDLIDQAGIDKIRATLSDEETSVKLAALRTYTSAIEYAPQFIDQSGIDKVMELQSISPMEHAAVFAFEAALEKFPDLITATGIENIILAYIETNSWPYLADEAIKCAIRKFPKLFISVLPKVFEFYANADPKSMTLQNVIKITWWAGEVIPP…
Adaptin_N	PF01602	Helarchaeales_HEL_GB_A..HELGBA_34500	MKNISVKNFEFPHLYYKYLWLLGQFVQHSLLYLQGIDIPEPPELKSLYPDKSPAELINLHRDLYGCKFNWKTGMLIVKYGKNQFDISIEAKEIIINNVSDKLSDCIGFDDRGFDFNRACKSAIRKIIELITNGQKQPI
Adaptin_N	PF01602	Hodarchaeales_YT_019127_10157411_JAEOSR0100000901_11_#_10008_#_11672_#_1_#_ID_61_11partial_00start_type_ATGrbs_motif_Nonerbs_spacer_Nonegc_cont_0384	MPIEKLLADLSSPSEDVRKNAIDEIYGLVSANPNELTPFMRSFLKIIRTTSDNYVIQYLGSTISTVASSVTSLGTDYFDDILETVTYLTENYAMDDESEGFVGICAIGLLDIIRQPITTDQRKFIQALPTFFKLMEKKHTVKYSAMGYVSPMVSRNPRMFKDYVPEIFNLVKGGMTEMISLLWELYKFNPPFYEENIDFLLQMVKDVNYSSIALMILNEMAKKNSVILNPYINDLKETIHSPHTASSSVMIFSAIARKNPELIQPILPEIQEAMEYNDTLKMLAPNILGLVGRMSIKVAAEILPFLVELLDDPDHNVHTVTLMEIRNLGEMDRSLLDPYIDKIKSLEDDPQEYIRDQAKHIVDIYEGRTVREFASAIDDQNIRISEMVHSYEDLKTYVD…
Adaptin_N	PF01602	Njordarchaeales_A173..HPJDNMPM_00260	MHHKALKVRKSYKNIPIKKFNGVTIMPLFSFGSKKKKVRQMLESGQFELLVQEAIKDKKVMNALIELLDDSNPGIVGDALLTFTQILETDKNVLKPYINDESFRKLMSLVHSRNPYVKENAMILSYSIIKEFPELVKKYHKWIVEEIKSTLSECNKDEKGFLLVVIGELGLSELKPLVEELTGVEDKVVLPFEGKKWVPLGQIAKETLEKL
Adaptin_N	PF01602	Njordarchaeales_A173..HPJDNMPM_00260	MISVEKMVNRIGRVLIGPREAFDVIVIEGSSIWEGIIISIIVSLGLASTIISYSESSLMGILSSFFASFIGMFLLWVVFTFILMKVIQALYDVPGDYKDYFGSISYSLTSAFLPVSYKLITLILNIGYLTFTPIVDIIIGFVWYFWLVVLIYMFVKRYFKLNLKQFLAAAFISLIITGLIVAVTVVITMFLIPLSTGLEITEWRLLNNIKSVVFKF
Adaptin_N	PF01602	Njordarchaeales_GBS15..GBS16_11210	LSNSKTLVRKYVTLYFLLLIGIQLIGILLIVSYIPKIPDRSLKFFFGITIATFIGFLWPIILALIIQRKISGITKRK
Adaptin_N	PF01602	Njordarchaeales_GBS15..GBS16_11210	MSGIFDERMMYFLDTNNLKSLKEMIKREPSSLVRLYFLLGRGKYEAKVLEFLKMFANDSPEILLDVAKKYLKDNSPILRFGAIISIEFIARQRAELVIRLKDVLLELLSDSYDEIRTSALYTLLYIATKNPEVLHADYDKFSSLLSDKEEMIRLGALRLLYLLGKHTESHLNETLQYLLRGLNDESETIRAISVEWLSELIREKIEQLEIGDKEISFLVEKLAALKGHRAKLFAILNLLAKKYDSHFVKLSNKLLGMLKEEDDELRASVAVLIGALGEKHPQEFIGAIPVLLDMIKENKPVLVAAALTGIGSLSIYSPESFLKEINLLKEFLKSDDDFIRLGALITIKNIAKKYPNAVKDTIADLIALVSDKNPEISFEALMAIKNLVSDDPSILKNRV…
Adaptin_N	PF01602	Njordarchaeales_GBS23..GBS23_18650	VAISLSRIVSIAQAKERSLEDRLSILDALGDCSSTEINANFYMISRTLDTLLSRTLAGDADERRVFLKFIQTMSAISERSEDISKKFINLILNIYETHRDSLDIEIVRHLIDAIRHPLRTIPQLSFGVLKKVYGITTSHRDPRIQLAFINLLSDIAWETPHIVNDYASDLVNFLAQPALKQATLRALISAGKRSFLAVKKFVTMMLGNEETLTDPTILDFLTALYYPSEYADYAENIYDKIYEQFVRSNDVEKRSLGVKYLANLVLREELYMLQDRFLNDLLSLIASDRRTEILISCFTAATIPTWNKRININPLFAEIFTVLGDPLTEERVKIASLEALFKLAFLRPEKIVTISNKLAELFENEQSTAVREKMLELLAAFFSLIKTHPDIIHSIIKLS…
Adaptin_N	PF01602	Njordarchaeales_GBS24..GBS24_12870	LSNSKTLVRKYVTLYFLLLIGIQLIGILLIVSYIPKIPDRSLKFFFGITIATFIGFLWPIILALIIQRKISGITKRK
Adaptin_N	PF01602	Njordarchaeales_GBS24..GBS24_12870	MSGIFDERMMYFLDTNNLKSLKEMIKREPSSLVRLYFLLGRGKYEAKVLEFLKMFANDSPEILLDVAKKYLKDNSPILRFGATISIEFIARQRAELVIRLKDVLLELLSDSYDEIRTSALYTLLYIATKNPEVLHADYDKFSSLLSDKEEMIRLGALRLLYLLGKHTESHLNETLQYLLRGLNDESETIRAISVEWLSELIREKIEQLEIGDKEISFLVEKLAALKGHRAKLFAILNLLAKKYDSHFVKLSNKLLGMLKEKDDELRASVAVLIGALGEKHPQEFIGAIPVLLDMIKENKPVLVAAALTGIGSLSIYSPESFLKEINLLKEFLKSDDDFIRLGALITIKNIAKKYPNAVKDTIADLIALVSDKNPEISFEALMAIKNLVSDDPSILKNRV…
Adaptin_N	PF01602	Njordarchaeales_GBS27..GBS27_04630	MGLSEIRKKAIIRKIKKSKKMEEMVKELDDIIRTLSNLNKKISEFEKKWGSDQEFLELTRQEILREIMALRQIYRGSFLDKLTGRYYDYLAFEILKLPTHFKKPILSFPEIMLYLTEKLGKISKSDVEKTIEILRKRKLIMDVFNVGNITYVEFLEIYNDIKTVLDYLNENKKEEVTIE
Adaptin_N	PF01602	Njordarchaeales_GBS27..GBS27_04630	MKTEFLFKWTQSPSPYRRKKAISKLTAICMNNKSVLTNFLMVLNRLIEDEDERVRVEAYNALAKIALKYSETAEETLNKLIRKFGSETPISKATIIKGIREIVLTNFSLFSDDIKELIREAVLSEDINIKLVALNFLEDLIDLDSQYVIDNTDIIMSLARIDNINVRVKALNVLKSITDLLPEEKPSEIHELVLSAINDQSYLVRTSALSVLRKLVMSKKVGIDNELIKLIRKKLRDRHVPVKTEALRLVFALTDNNLSIIDDFLDIISNEYLLVEKNKNLKIMVLEYLYEKISNIPTDIIHKHKLPRVLDIIEKNTVRKNKKLATIKDLARNILEEKLGYTFELRKNLAKI
Adaptin_N	PF01602	Njordarchaeales_M288..AIEOJCJG_00603	MKKRLILAIVFSLMIISSMPGISAIEKSNARDFSYSALTPPTNQVVFVYFNGGAPVYTKAQLKTFLDNVLEPFTVKEITSIDTYDKLENATVLLLLGQTDLSSINMHVLTQFLREGGSLLIALPPDNFSTFDSVLDLFALKTLGKALDNSSYYENKTNIIVNDSYMIKEHPLIRSVLGNVSKVVIPDGIGLAKSEKEPRINATFESYSLMWGLNTTFIDENGNGKWDKNELSGSNISLIHIVETWYGGRIVILSSIEMITDNFLLNPEFDNLILCKALAYWLGNQIGYISIRDITANPTFLDITRDKLEINVTARVTNENNETLSQIQVNACLVRLNEIVVSAGAISIDDEPVYKARLNVSNVKPGVAYIYVMVYKKYYGYFWARGPEITLYKPPVNII…
Adaptin_N	PF01602	Njordarchaeales_M288..AIEOJCJG_00603	MKSKYLFQWMQSKSVNRKKRAIEKLAFMCMQDKSILKDFFEALLKMVEDDVTEVRAMVYKAMYRLALKYKEVINKTLEIYKTKFSEEESLPKTIILSGIKKIIEVEPTIYDDSVRDMIQESIESEDVNLRSIGIRFLSSLIALDNDFVLNNIDNVLAAAKSDNINLMLSAFDVLKNVVSSLPEDKISEVRSAVIGALEHGSYLVRKHALTVLNNMLIEKKTEVDENVIRLIRKKLRDNSDFVRHEALRSVFIIAKDDPYLVDGFLSIIVKDYLLNGKNKNLKLSVLNYLSENIEKIPREILYRHELPRALDIIDRNTVRKNEKLSRIKDLAKFILEEKLGVTYEMRRNMR
Adaptin_N	PF01602	Lokiarchaeales_AMARA_1_SDNX010000411_9_#_11100_#_15368_#_1_#_ID_108_9partial_00start_type_ATGrbs_motif_GGA/GAG/AGGrbs_spacer_5_10bpgc_cont_0343	MVTVSGNAINIALSFLFGIIAILLILRTWRYLRNELRIAPRNRVRDRFWIGFSMFLFSIILAAVVLFVAAMISSTIIKNRARLGTDGILSIIDAELINAFEFPFLLPTVLIGLGIFIVIYPFGELLYMGKKSSDGAMEIQKWFENNIIDRFQPPWSYFIAILGFFVIYLVPPFLIIKLLPVFYGQVGVDMLYGHPYSLYYIYLDWFMLFPIMYLTYYATIGSSQAFLIGLKKNLRKASRRRIIYLITAVIAILTTITGLISNVPKLFNPALVETGGELGANEALLTIQGMIGALINKWFGQGAEDVWWVFTQVVPLDLFIFFLTTMIFAVVGFFSKFMSKEPLNRPILVLFAAYILSGIAFQIFGFVITQWPWSFPIHNNYFSLPAFNDNTARIFLPIV…
Adaptin_N	PF01602	Lokiarchaeales_AMARA_5S_SDNW010000401_18_#_15481_#_16215_#_1_#_ID_174_18partial_00start_type_ATGrbs_motif_TAArbs_spacer_14bpgc_cont_0271	MNNNEKIITKIQENDFNLNLINDIIIELSQRPNPLHFEIIDFLLDTFNNEELSKININIVYLLGELGKITSLEQKYIQYLYETFYVSDRWIRTEILKVLETNIEVVKSNSNFIQVISSALKEEYESNTIIALKIIRQLDKYPAPIFKSFLVVLNKAQSKLKETIDKVINRHFKDESLIFELLNQNNNYRILKPHGLRLILQAFFPSTNKIENFQTLIENSDWEEENKSQFLKEIDIIRNLVNRI
Adaptin_N	PF01602	Lokiarchaeales_B53_G9_QMYW010000231_2_#_1841_#_7963_#_1_#_ID_23_2partial_00start_type_ATGrbs_motif_GGA/GAG/AGGrbs_spacer_3_4bpgc_cont_0341	MLLQTENNYDYAGLLNSGLTLLFTFIGLVIMIRCWVFIQQELKTSPVYTKWQKRRNTIGAMTFSVMVSFAVVFVLAMITSIFARNALLILPDVENTIWTEEMVKAFQFPNFLPITLFVIATFSFFYPIYEYYLLSKPSQEGATEIQQALETKFIDRFETPWNSLAAMFLFFLIVLAAPLVTSYIALNYWNIPSNLTEGWAVGIIFLVWLLLGPMFYLSYYTYNGTAHAIYRAQRVILKKEPQMLIIYIIAILSIISTVYSLISFSLDYLPIFWGNIPESVSNPSVTRSGAVEEIITFLAQINPNISAEEIEQIQMFFILFPLDFLGFILTTCLFGLFGFYKKFLSKEPLNTSKMVLFAAYIITGIAFSIFINAMYKYPDFFPDDNLHFIGLNLDFSRTT…
Adaptin_N	PF01602	Lokiarchaeales_BC1_SHMU010002261_4_#_2241_#_2882_#_1_#_ID_226_4partial_00start_type_ATGrbs_motif_Nonerbs_spacer_Nonegc_cont_0305	MMGMIDGKNLDIEKIAKKAILDKVFIVKLLKGIRSKDSTIRETSFNVVNYMSEHKPNSIYSEFNSFVQLLHSPNTYHQYIAINILANLACADPENKFKPVFEEYFGLFSIGKTIVPAQLAKNSGKIAKVRTDLRTQITEKLLKIDSIHHGKQKELIKSYIIESFDKYFKEAEQKEQIFKFVKSQLHSKSPKTKKAAKTFLKKWEKTTFIASNI
Adaptin_N	PF01602	Lokiarchaeales_BC2_SHMV010000521_14_#_9931_#_12870_#_1_#_ID_52_14partial_00start_type_TTGrbs_motif_GGA/GAG/AGGrbs_spacer_5_10bpgc_cont_0289	MKSINLDLEKIESLISEADYETATERLIEIVENNSHKDVVYNSLNLLSLICDKSPSISLRVVKKVNKFINEPDSWIRLVSLEIFYQISMYRPNLLIEFIEKIRKRFYDQDASIRRLTVKIIGNLILSLHIDLDNLIEEYTERLLDNDWKVKLHVINTLKKLINQDYEKVRSLEPFFSMIILNLRNEDQDVARSAAELLKLFGSFYFSKENMLHILLNLLRNEKPRVKVLVIWLFGEIGKEKSSEIISFIPELINYLKKDDYRIQLKVIDALVNIAENNFDQIWSNLIRSLEESKPNHHDTLVNALYHLSKTYVNEIFPYLFRELESPSKSIRKGIALVFRRLYEECKTDIENEITKIIYKLESKYWRERKNTVNLLQKITRILKNRKVAIWITIELQKI…
Adaptin_N	PF01602	Helarchaeales_Bin_186_WJJF010004151_2_#_774_#_2168_#_1_#_ID_294_2partial_00start_type_ATGrbs_motif_Nonerbs_spacer_Nonegc_cont_0292	MELEEFSEIAIKKIIFLLENEEIIDDEIVIFNLLLGMGFICRQLNGNNVSNFSNIFKTVNKYLYHEDKEIRKYAYISMSLILSGINDRKKKNHYFEFIVEKMDNDPFESLMALIILNNEDGERISPRCKKILNNEDYPLKVKVLSVLYIIEYYIKMQDSDYMDKITGFFDDLNYNFTSDPLIISSILLGLILFDRVFDKNVEEFWSFFKDFAEKNELESEILSIIITVLGLMGLEKEKTRKENLEMLEERLEKEDYQVIMDAANWIGLITYNIGLENDKSPFFNKNIKILEKQVLRNPFDLVWASSLFLALIKSIKYDFDEYLRYVESLIMKKNEIIARGALIGIGFSGFTIKSNEKKDQIIEFLDYFGGLYGLIHHKYSEVFGKILVYSSRRDLERAL…
Adaptin_N	PF01602	Lokiarchaeales_Bin_485141_1002339_WJLH010001111_20_#_18863_#_19615_#_1_#_ID_42_20partial_00start_type_ATGrbs_motif_Nonerbs_spacer_Nonegc_cont_0301	MNKIQSEYEKVKNCEDPERINSFLINLSQNCDHNSISYLKHFIDELDKESFQRVKLNLIFVLGQIAEKKYEFGREYIDFLIKEYYQSDRWIRNEIIVALSKILEGGDISISNEIWKVISSALKDNYQLINKNVIALISNLNNVPDSVLKDVFVVLKSDNTELVDETLELLKSHILNEIKLFKLLDLSENYRRLNKKAVRYILGAFFDSGLKIRQLDNFREAISLSEWEDEYKLLFISEIDTYEKLFIKQL
Adaptin_N	PF01602	Lokiarchaeales_das_tool_concoct_64_SPBL010001311_2_#_235_#_1335_#_1_#_ID_196_2partial_00start_type_ATGrbs_motif_AGGAGrbs_spacer_5_10bpgc_cont_0377	METENLMEEIFKLLDQNDNKAAVKLIKTNLIKRDPKFIEDLVPSLNIITNTSVDVVENIMSQLLGILNLDDDVIRYSIIISLKKFVEDHKELIFPYVEDNIRYGSPKKRESMLRLLKYVADSDPKSLVPFYDLIISCLSDPEEFVRKNTIQVLESVGKADKNEIEARIFKFLKLLKDEREIRERDNEIVKSAEEILAHKKTTEDIKPEELVLITAADRVLRKDADGVFRRATEDNTKIAADEVLKKIVDVKSLEQEELERREREAQSKALKEKLADDEKKLELEKLQLEEEQAHIEEERIHQEKERLTKEKELNEKRQELERVRQELELKRLEEEKNEILEAEEERVKKRLQKIENDDKDAESEEN
Adaptin_N	PF01602	Lokiarchaeales_DZG_bin1_240_RDOA010000241_48_#_49194_#_49793_#_1_#_ID_32_48partial_01start_type_Edgerbs_motif_Nonerbs_spacer_Nonegc_cont_0295	LNKKDFEPESLVDVSIKDPKILNQLIQNLEVKDDTLRYNSHKVLLMISQDAPEVLYPQWDFFAELLKSKNNFHKVIGIQILANLVKVDIENKFEDIFDIYCSLIDAKSVMTASHLAANLGKIAKVKPDMREKVTDVLLAIDQTHHESSRKGLIRASVIESFNEYFNEIKNKDEVIKFVETQLNSNSPKTRKAAEKFLKL
Adaptin_N	PF01602	Lokiarchaeales_E29_bin63_SOJD010002461_3_#_1950_#_2684_#_1_#_ID_251_3partial_00start_type_ATGrbs_motif_Nonerbs_spacer_Nonegc_cont_0248	MEILKNKLEEIKKAKNPEVINDFLMKLSEEPSIEYLNLIQYFIDNLETPVFQKIKLNIIFLLGEIGKSSELDFKYLKFLLKTYYKSDRWVRNEIIQAFGKILKNTKITDDIFKLIGYAINDDYSPIRVNALKTILDLEDLPLFIQRNLYYVINLHDPELELLYVRIFERFLPDFSQLFDSLNNSDNYKILKIRAFRALIFIYFKSPINLETFRQKISKSKWEDDYKENFLKEIDMYEKLLLKRL
Adaptin_N	PF01602	Lokiarchaeales_Hel_238_bin13_JABXKB0100000771_15_#_13348_#_14082_#_1_#_ID_399_15partial_00start_type_ATGrbs_motif_Nonerbs_spacer_Nonegc_cont_0239	MEIMKNSFEEIKKAKNPEIINGFLIKLGEDLNVDYLKYIEYFMNNLDAQIFDKVKLNLIFLIGEIGKLTILDDRYLTFLIETYYTSDRWIRNEIIQAFGKISTNSDITDEVIELIGNAVNDDYSPIKVNALQVMLNLKELPPGVRRNIFQALNSKDSKLEVFCVKILDKFLPDYNQLVNSLNYSDNYKILKPYTIRTLLMVYFLSPLNLEPFRQKISNLNWEIEYLEIYLKEIDTYEKILFKKL
Adaptin_N	PF01602	Lokiarchaeales_N1B_bin8_272_JAEOUQ0100002081_1_#_1_#_519_#_1_#_ID_148_1partial_10start_type_Edgerbs_motif_Nonerbs_spacer_Nonegc_cont_0304	SELEYNSNGTALRMLSEENPKLLYNHWDFFRDLLRAKNNYLKMHALYIITNLCKVDKEEKFERVFEDFYDLLDCESLMIANHTALVFGKIAKAKPKMREKITEQLFNIESTHWESKRKDLIKGYAIKAFSEYFELAKNKDAILDFVSNQLSSESASTKKEAIEFLKKFKKRV
Adaptin_N	PF01602	Lokiarchaeales_N1B_bin8_272_JAEOUQ0100003111_3_#_3062_#_3526_#_1_#_ID_322_3partial_01start_type_ATGrbs_motif_AGxAGrbs_spacer_5_10bpgc_cont_0256	MKDIKSIKKKLQHSSSTNEINEILIEISKNPNEFTLSIIDYLFQILDTQQLNNVKINLVYLIGEVSQIVKLDTKYIDFLVNSYYNSDRWVRNEIIQALYNIVKSGSDLKSINEVLETALKEDYEPIQDSTLKVFNLYKNLEESSLKSIISILGTK
Adaptin_N	PF01602	Lokiarchaeales_RBin_125_WJKD010002741_20_#_18863_#_19615_#_1_#_ID_101_20partial_00start_type_ATGrbs_motif_Nonerbs_spacer_Nonegc_cont_0301	MNKIQSEYEKVKNCEDPERINSFLINLSQNCDHNSISYLKHFIDELDKESFQRVKLNLIFVLGQIAEKKYEFGREYIDFLIKEYYQSDRWIRNEIIVALSKILEGGDISISNEIWKVISSALKDNYQLINKNVIALISNLNNVPDSVLKDVFVVLKSDNTELVDETLELLKSHILNEIKLFKLLDLSENYRRLNKKAVRYILGAFFDSGLKIRQLDNFREAISLSEWEDEYKLLFISEIDTYEKLFIKQL
Adaptin_N	PF01602	Lokiarchaeales_TEKIR_15_SDNI010000031_1_#_3_#_380_#_1_#_ID_53_1partial_10start_type_ATGrbs_motif_Nonerbs_spacer_Nonegc_cont_0349	MTDKDSFDFVKDSIEPDKINDYIVKVGKNLAKDNLSNLLYLWNHSPKELLDDILMNLIWALGEYGEKFSLSKPIIKDIINYYFTSDRWIREEILIALVKISSNNDLPDDVQKILEFSLQDDYPSIH
Adaptin_N	PF01602	Lokiarchaeales_TEKIR_5S_SDNK010000191_14_#_15836_#_16570_#_1_#_ID_123_14partial_00start_type_ATGrbs_motif_Nonerbs_spacer_Nonegc_cont_0257	MNSKKDVISKIQENKFNQNSINDIIIKLSKEPKLFHFEVVDFLLNNLKKEELQKININLIYLLGELGNLTKLEQKYTQYLYESFYASDRWIRSEILKVLEKNIEIVKSDNNIILLISSALKEEYETNNLIALRILLKLDKFPDRIFKSFISVLNKGKSELKGTIGKILEKHFQEEALIFRLLNQNKNYRILKSSGLRLILQSLFPLMNRIENFQKLIETSDWETEKKSIFLKEIKIIISLANRI
Adaptin_N	PF01602	Lokiarchaeales_TEKIR_8_SDNL010000841_4_#_4900_#_5631_#_1_#_ID_63_4partial_00start_type_ATGrbs_motif_AAArbs_spacer_4bpgc_cont_0268	MSYQKDFEAIKNSTDPEGINDFIIEIAQHPKKEYESFIDYFIAHLSDTLLNKVKLNLIFLIGEISSKIEIKPNFLNFLKDQYLQSDRWERNEIIKAFTNIAKSQQLKEKYIDVIGRAVKENYSSLKLNALKCLNNMDNIQDKHLKSIILALNGSESEALKLAREILRRELSNWENLFALLDDNKLYKTINKVAIRNILLTFFHSIITTENFRKKVMKSNWEKAYKQVFLDEIDTYERILIKNP
Adaptin_N	PF01602	Lokiarchaeales_Yap200_bin5_98_JAEORW0100000791_6_#_3882_#_4508_#_1_#_ID_112_6partial_00start_type_ATGrbs_motif_Nonerbs_spacer_Nonegc_cont_0295	MVSKAEIDKLARSIADEFLNGKTTLNKIFEKVSPKLSELEYNSNGTALRMLSEENPKLLYNHWDFFRDLLRAKNNYLKMHALYIITNLCKVDKEEKFERVFEDFYDLLDCESLMIANHTALVFGKIAKAKPKMRDKITEQLFNIDSTHWESKKKDLIKGYAIKAFSEYFELAKNKDAILDFVSNQLSSESSSTKKEAIEFLKKFKKSF
Adaptin_N	PF01602	Lokiarchaeales_YT1_007_JAEOTA0100000721_18_#_13223_#_13957_#_1_#_ID_68_18partial_00start_type_ATGrbs_motif_Nonerbs_spacer_Nonegc_cont_0254	MENISNLFQKILKSKNPEELNDFLIKLSEDPSNEYLNFIDHFINNLEIQILEKIKLNLIFVLGEIGKIVSMDEKYLEFLSETYYTSDRWIRKEIIQAFHKISENTALANKTIELVGYALNDDYIPIKISAQKVLLSLRVLPNKILKNIFHTLNSKESEVINYSSKIFEKHFKDTNQLFTSLKESENFKILKPQGVRTLLLICFKSLINLEALREMILGSDWPDTSKTVYLKEIKTYERILLKNL
Adaptin_N	PF01602	Lokiarchaeales_YT1_053_JAEOTH0100001391_4_#_4348_#_4968_#_1_#_ID_100_4partial_00start_type_ATGrbs_motif_Nonerbs_spacer_Nonegc_cont_0275	MSIKKKDAEIQAKKIVRRVLEQKNYLSKLLKGTMAKEDSVRYPNAIALEILSQENPKIIYPEWNFFVDLLKSKNAYHKSIAISTISNLTAIDEKNKFEEIFEDFFKLIDDKSVIVSRKLAIYAGRIATAKKSLNFRITTVLLSIDDTQHTPSRKDLIKGDIIESFSEYFEDIKDKKTIIQFVKKQLNSSSPSTVKKANEFLLRWEK
Adaptin_N	PF01602	Lokiarchaeales_YT5_045127_10011368_JAEOTV0100000651_9_#_18247_#_18867_#_1_#_ID_116_9partial_00start_type_ATGrbs_motif_Nonerbs_spacer_Nonegc_cont_0277	MSITKKDAEIQAEKIVRRILKDEKYLSELLKGIIAKEDSVRYPNAIALETLSNETPKIIYPEWDIFTKLLKSKNAYHKSIAISTISNLTTIDEQNKFEEIFKEFFKLIDDKSVIVTRKLAIYAGKIAKAKPFLRSQITTILLGIDNTQHSPSRKDLIKGDIIESFSEYFKDIKKKNEIIDFVKNQLKSSSPSTVKKAKEFLSRWEK
Adaptin_N	PF01602	Lokiarchaeales_YT5_045127_10011368_JAEOTV0100000891_1_#_2_#_283_#_1_#_ID_247_1partial_10start_type_ATGrbs_motif_GGAG/GAGGrbs_spacer_5_10bpgc_cont_0273	MKRMTVINLLTTILQKEEISSEIIKKLIKLLEITNATDIEDNIGQDILVPFIKKLIMEYPELRDLLFKFFEAQIEKKQVAVVEFLLTTVISNLD
Adaptin_N	PF01602	Lokiarchaeales_YT5_045127_10011368_JAEOTV0100001171_22_#_23425_#_24156_#_1_#_ID_9_22partial_00start_type_ATGrbs_motif_Nonerbs_spacer_Nonegc_cont_0254	MSFEKLFVDIKSSKNPEKINDFLVELSKKPNKEYLRFLDFFILNLEPHIFEKIKLNLVYLIGEMGSIIPLEDRYLSFMIDTYYTSDRWVRNEIVQSIKKITENTEITDKIIKLIGYAINDEYSPIGINALKTLFILDNNPLFVRRNLFLALNSNDLELNELCVRIFERFLPDYNELFYSLDYSDNYLILKPKAIRTLLLIYFKSPINLESFREKIESSTWELKQKEKLLKEIDTYEKILLKKI
Adaptin_N	PF01602	Lokiarchaeales_YT6_002_JAEOUA0100000031_317_#_327803_#_329623_#_1_#_ID_1_317partial_00start_type_GTGrbs_motif_AAAArbs_spacer_11bpgc_cont_0256	MTIKKELIEITEIDLTDIKKKMELGEFQSALNDLVSLLNEDNYTSFPQILEGITELQKKGAFLSDEQLEKIKPWIDDYDETIQDLAIKIFSKKINREMESIYKEIDLLTSKIEDFELGIREKVVGFLIKLYYNLTNKEKRMIKALISSLTDESWNVRMEIIQFLDEVLINKPTFIKGFEEQLKILYSEKDVDVKKEGLDLLLRLFIKTYTVEDLKKLINSLLNNEWPTQENIIFLIGKLGLHRKDLIKPLSRDLLHLLDYEDHLVREAIEDIIEEILEYHKGIFDDALFQVIENGELDNVDPIEEILKTSVIKNEFERFYHLFKIINPDSDAMIRTLNNVIKKINLSNPKLMNSLISKLTKKILENLNSQNYIKLKSILKANLQDNIYLHCYQILNEID…
Adaptin_N	PF01602	Lokiarchaeales_Zod_Metabat_1044_JAFGBS0100000091_516_#_559508_#_563779_#_1_#_ID_17_516partial_00start_type_ATGrbs_motif_GGA/GAG/AGGrbs_spacer_5_10bpgc_cont_0341	MVKLGGRAINIGLSVLFGIIAVFLILRIWRYLRNELKTAPRQRIRDRFWITFSMLLFSVILTAVILFIAAMISSTVISNRAYLGKQGILSLLDPQLINAFEFPLLLPSTLVGLGIFIVIYPFGELFYMGQKTNDGAMEIQKWVEKNIIDRFQPPWSYMVGILTFFVIYLIPPYLITRLLPVMYSSVGSDMLNHPLSIYFVFLDWFMLFPIIYLTYYATIGTSQALFIGLKRNLRKAERKRIFYLITAFIAIITTILNLINYIPLLFRPGSLTTEISQAGEGAIGFLQREIGRLLNTVFGQGAEDIWYLFSIVVPLDLFIFFLSTMIFALVGFFSKFLNKEPLNRPILVLFAANILCGIPFQIFGFIITKWPWVFPVQNAYFSIPAIDVNTARIFIPAVT…
Adaptin_N	PF01602	Lokiarchaeales_Zod_Metabat_1055_JAFGBX0100000851_1_#_3_#_1106_#_1_#_ID_189_1partial_10start_type_ATGrbs_motif_Nonerbs_spacer_Nonegc_cont_0612	MKTSYTLKEKLEKLCDDGRFGEVMGEIRHYLGTLSKHTRSPLVIELLDLFKMAVDKDIENMDQNLAALEALYNTPGLDVRVEILAILSRLATIPALKQALFDRYFTEVQKRFGTMSTSARLLVIEILANVSKGMPALQNSAIKFLLVHLDGVEPEVLLETLAVFLNALADEPDIEPIFDAHGQLLLDRFAFEADPGIENAFIDLFMYLPRCKDTIVETSLHWLQSRDYRLKQKALRVIPAVLESRVEMDCLATLLECLKDSDTEFQSSAVDTLASIMARNPGYYITRAIKYFARRGMREDEIPGFVEMVVALAGKDFEPVFSKVFECVNVAGNTCDPVSIAIFKSLNEEYPRQLDTAIFKAIDSFGSL
Adaptin_N	PF01602	Lokiarchaeales_ABR06..ABR06_37860	MSITKKNAEIQAENIVRRILEEKNYLSKVLKGVMAKEDSVRYPNAIALEILSKENPNIIYPEWNFFVDLIKSKNAYHKSIAISTISNLTAVDEKNKFEEIFEEFFKLIDDKSVIVSRKLAICAGRIATAKLSLKSKITAVLLSINDTQHSPSRKDLIKGDIIESFSEYFKDIKDKKTIIEFVKKQLDSSSPSTMKKAKEFLSKWEK
Adaptin_N	PF01602	Lokiarchaeales_GBS14..GBS14_05590	MLLQTENNYDYAGLLNSGLTLLFTFIGLVIMIRCWVFIQQELKTSPVYTKWQKRRNTIGAMTFSVMVSFAVVFVLAMITSIFARNALLILPDVENTIWTEEMVKAFQFPNFLPITLFVIATFSFFYPIYEYYLLSKPSQEGATEIQQALETKFIDRFETPWNSLAAMFLFFLIVLAAPLVTSYIALNYWNIPSNLTEGWAVGIIFLVWLLLGPMFYLSYYTYNGTAHAIYRAQRVILKKEPQMLIIYIIAILSIISTVYSLISFSLDYLPIFWGNIPESVSNPSVTRSGAVEEIITFLAQINPNISAEEIEQIQMFFILFPLDFLGFILTTCLFGLFGFYKKFLSKEPLNTSKMVLFAAYIITGIAFSIFINAMYKYPDFFPDDNLHFIGLNLDFSRTT…
Adaptin_N	PF01602	Sifarchaeotum_marinoarchaea_CR_Bin_042_1_JAECRW0100000181_13_#_14848_#_15675_#_1_#_ID_109_13partial_00start_type_ATGrbs_motif_Nonerbs_spacer_Nonegc_cont_0357	MCQLLFTPSHFDKITILQLDGEGVSTFSEKYIQDLLDDLEDPDKYTRATALETLSDTVIDNRQLLEMLVAHFKRKLKDESSLVQMTAIESLGKVGKRFPDLIMDSIPFLCDLLKGKDQYLQEGVLELLGEISTNPRIIQLTMPDIMELTEDSIPEIREKAIESIAKMFLTAPQLVPIQKFTNVLLAGNSKIRQRILPVLASGFVNSLVDVNENTRTPALTMVKSLANEDLDLIKELVPHLIEKLTNQNQKIISLVIHNLVELLPFIKRALKTERD
Adaptin_N	PF01602	Thorarchaeota_AMARA_2_SDOA010000631_18_#_15194_#_15640_#_1_#_ID_143_18partial_00start_type_TTGrbs_motif_AGGA/GGAG/GAGGrbs_spacer_11_12bpgc_cont_0403	MSKDDKLGPMRARSDLVDILSQDPRNTEAIVTLIQSELTDLKESDAVSKVRNAISEVASQSNVDSETTNNVLYWLTQTNPDVRQMILVQTIEELLGIETSKDATLNALYQISSKDNVELVMEWVNRKILTLNQAVYVILYPDSSSALM
Adaptin_N	PF01602	Thorarchaeota_B41_G1_QMYT010000381_9_#_6381_#_6803_#_1_#_ID_38_9partial_00start_type_ATGrbs_motif_GGAG/GAGGrbs_spacer_5_10bpgc_cont_0530	MMKARTDLIDMIRASQEDIEALVELIENELKNIREGDAAERISKAVSKVAEGSGADADSLYNVLYWLTQSGPDARQAIIVQTLETMLNDESLRKVGLSVLTRVSSQENVDLMLRYVERGVLTLSQAIFVLLYPDSSSLFD
Adaptin_N	PF01602	Thorarchaeota_B65_G9_QMYR010000351_8_#_6361_#_6783_#_1_#_ID_35_8partial_00start_type_ATGrbs_motif_GGAG/GAGGrbs_spacer_5_10bpgc_cont_0532	MMKARTDLIDMIRASQEDIEALVEIIENELKNIREGDAAERISKAVSKVAEGSGADADSLYNVLYWLTQSGPDARQAIIVQTLETMLNDESLRKVGLSVLTRVSSQENVDLMLRYVERGVLTLSQAIFVLLYPDSSSLFD
Adaptin_N	PF01602	Thorarchaeota_das_tool_maxbin2_13_SPCB010002801_3_#_1812_#_2297_#_1_#_ID_113_3partial_00start_type_TTGrbs_motif_AGGArbs_spacer_5_10bpgc_cont_0405	MQRHSISDGVLSTLSKDDEIGPMQARSDLIDILSQYSENTEALVILIQSELKDLKDRDVVNDISNTITEAASQSKVDPATRDNVLYWLTETTPDVRQMILVQTIEELLKMDNCREATISALVKISSQENVDMVMEWVNHSILTLSQAVYVLLYPDSSAALK
Adaptin_N	PF01602	Thorarchaeota_E44_bin6_SOKH010002001_3_#_666_#_1112_#_1_#_ID_212_3partial_00start_type_TTGrbs_motif_AGGAG/GGAGGrbs_spacer_11_12bpgc_cont_0479	MSGENDEKGPLQARSDLIDILSKDPKNTDALVTIIENELKDIKDGDVIDKISAAVASAADRAEMGSKARDNLLFWLTETSPDARQMIMVQTIEHLLQDPECRKATLSALAKVSSKENVKLVLDWHDRGILTLNQAVFVLLYPDSSKLG
Adaptin_N	PF01602	Thorarchaeia_GLR93_WTCK010001001_4_#_2121_#_2588_#_1_#_ID_294_4partial_00start_type_ATGrbs_motif_GGA/GAG/AGGrbs_spacer_5_10bpgc_cont_0491	MKGAASNLSGENDEKGPLRARSDLIDILSRDPKNTDALVTIIENELKDIKDGDVVDKISAAVASAADRAEIGSKARDNLLFWLTETSPDARQMIMVQTIEHLLQDPKCRKATLSALAKVSSKDNVKLVLDWHERGILTLNQAVFVLLYPDSSKLG
Adaptin_N	PF01602	Thorarchaeota_MP5_5_1427127_10016079_JAEORP0100005491_9_#_7024_#_7662_#_1_#_ID_501_9partial_00start_type_ATGrbs_motif_AGxAGG/AGGxGGrbs_spacer_5_10bpgc_cont_0459	MMTIDLYEILLGKWEDGTRPKDLYLNHVSKDSRKYLDSIINGLDSDQKRVQSGCAELASFLSEDKPELLYPHIEIFVKNLAAKEPVLRWEAVCTIGNLAHVDDTGNVLKQLNIITAFLDDKSIVLQGHAVRALTRIVKKHPRSGKQVLDALVSAREKFPGNRIGFLVEAMDSFALLPKERTRALAFAKEYVDSDIKSVATKARKAVKVLQDT
Adaptin_N	PF01602	Thorarchaeota_Yap500_bin9_44_JAEOSL0100000081_69_#_68801_#_69160_#_1_#_ID_194_69partial_01start_type_TTGrbs_motif_AGGA/GGAG/GAGGrbs_spacer_11_12bpgc_cont_0417	MSKDNEIGPMQARSDLIDILSQCPENTEAIVTLIQSELKDLKDSDAVTDISNTITEAASQSKVDASTRDNVLFWLTETTPDVRQMILVQTIEELLNMPNCKEATTTALIKISSKENVDMV
Adaptin_N	PF01602	Thorarchaeota_YT5_051127_10059733_JAEOTX0100001791_6_#_4310_#_5311_#_1_#_ID_116_6partial_00start_type_ATGrbs_motif_GGA/GAG/AGGrbs_spacer_5_10bpgc_cont_0455	MSLDEFLNEDILGWLLEEENPSIRYWALQQLQDKSPTDTDVVEAQKRVMKSDCVKAILAAQTGDYFWGKPNDLYNPKYRAATHSLLLLSELGAERSPAIEKAIEHLFLFQRDSGHFLGDLPKTAKGRASVVKDGCCLDGNILYYLLRFGYLEDPRVQKLIEFQVDYYDEMNGGWKCRAFPIDPSKVFPTNCFMGRVKMLRGLASIPEDSRSKPIRTIIDREIGVILEHGIYKYLKNPDGSRKEKAGWKRFGFPLFYQSDVLEALDILTSLGVKDSRLQEAIDLVSSLRDKDGRWVLKNTYNGKMHCEIDEKGQPSKWITLRALRVLRRFYEGL
Adaptin_N	PF01602	Thorarchaeia_Zod_maxbin_0292_JAFGAR0100001211_47_#_42513_#_42983_#_1_#_ID_101_47partial_00start_type_ATGrbs_motif_Nonerbs_spacer_Nonegc_cont_0380	MIDGALNTLSKDDEIGPIRARSDLIDILSHNPENTEAIVTLIQNELKDIKDGDVVSNISNTISEVAAQTNIDSESEKNILYWLTETSPDVRQMILVQTIEELLSIKQCRDPTLEALVKISSKDNVDTVMEWVKRKILTLNQAVYVLLYPDSSKGIL
Adaptin_N	PF01602	Thorarchaeia_A361..ILBNFCAC_00697	MSKNNEASEMIRARSDLIDMIRASREDIETLIQIIENELKDIREGDTAERISKAVSRVAEGSGADTDSVYNVLYWLTQSGPDARQAIIVQTLETMMNDEELRDVALAILRRLSSKENVDIVLKYVDKNVLTLSQAIYVLLYPDASGILQD
Adaptin_N	PF01602	Thorarchaeia_A399..HGICDAHP_01733	MSGNDEAAKLAQARTDLVDMIRASPKSTQSLLEIIESELKGIKEGPAADNIADAVSKVAEASGADADSVCNVLYWLTESGPDARQTIIVQTLESLVKDESTRDIALSVLSRFSTRENIDIIMKYVSKGVLTLSQAIFVLLYPDSSSLFEE
Adaptin_N	PF01602	Thorarchaeia_A399..HGICDAHP_01733	MVRRCAFCGSPVPADATVCPVCKETIAEERLERLLPLLKRPESPDVRMMGPLERLWGVIRRPAPTFRDIGQKPDAVGPLIIIILNALIIAGYYLTVSSKMYVPVNVNGTIVNMNVLSTADGVQFYAGTVASIVTNILLGMIYLFLGTAFAHLAFKITGGLGGRMKTLSIVGYSIFPVVLVRLAALVVVLAAPVGYNVSNPATWAAVVMAIHSSGFWIMLDYATAASFAWVGFLLIFGIREAHDTSTEWAFLVSLACMIVLMWTFWQVH
Adaptin_N	PF01602	Thorarchaeote_GBS29..GBS29_09270	MMKARTDLIDMIRASQEDIEALVELIENELKNIREGDAAERISKAVSKVAEGSGADADSLYNVLYWLTQSGPDARQAIIVQTLETMLNDESLRKVGLSVLTRVSSQENVDLMLRYVERGVLTLSQAIFVLLYPDSSSLFD
Adaptin_N	PF01602	Thorarchaeia_GBS34..GBS34_08750	MMKARTDLIDMIRASQEDIEALVEIIENELKNIREGDAAERISKAVSKVAEGSGADADSLYNVLYWLTQSGPDARQAIIVQTLETMLNDESLRKVGLSVLTRVSSQENVDLMLRYVERGVLTLSQAIFVLLYPDSSSLFD
Alpha_adaptinC2	PF02883	Lokiarchaeales_BC2_SHMV010000961_8_#_6294_#_7292_#_1_#_ID_96_8partial_00start_type_ATGrbs_motif_Nonerbs_spacer_Nonegc_cont_0322	MLEENDSKSNKIHGLVLFEETEIEEEEEFTEEKAAKLEEVSQENKIKLQTELKPYGDQYLYRIIVENQSEAPITEVKVKVNYPSFLELKRSSPPTVSFDTNNSNDDDLEHIKIMFDEVSKKDQKRINLFYTPKTLTNGEGISSVITFVNNQDLVRVINSKEITIDLSALSIHPKIIPSSNIKKFVAKPDVKRAIKSLGILIEDELDLDEIFAQVNLILRMNNFQLIAKDLEKKIVWYFGTELESKQDILIIGQINKRKIEWLATSRDPHILIPLLTMVKQDFIERLKRLKMIDSPDQIMELNCKNCGYVLPELPKVGEMVECTKCHLEQKVW
Alpha_adaptinC2	PF02883	Helarchaeales_Bin_186_WJJF010000981_1_#_2_#_1627_#_1_#_ID_605_1partial_10start_type_Edgerbs_motif_Nonerbs_spacer_Nonegc_cont_0298	SPQMIEYHLEPLINSKIILKLEKNGIALFKINGTIFERIKRYISSKIGLEVEKPVIVKRAYDYVGGNIRFKVVVENISSNPIENITVDLDIKEQFDVQESTQNVAILDPEESRGVDFMLVPLACGKSNVQGIVSYKDYHGDFYSSEIKPVLVQIKCPLVQSRILNMLDILKMRDKFQVSHVEIPYTGMTPQIAYRIAKDQISSLDLAEIEGSTENYSALFSGEAKITRNSILVDLSVNNQIIKIDVYMGNLKEATGFLAYIKNLINISLDYSEQITVSSEKISTKIFNTFEFGLRLLELFDLCNLRESIDELLVIIKELQIKSNSYFPELKLTEHIEKWFNELEDIQDKEIFERTYLNLQFDILAWMDDIIVFSETNSKIYFESLAIDENTKNKIFQGN…
Alpha_adaptinC2	PF02883	Lokiarchaeales_Bin_204_WJIS010001751_14_#_10311_#_11321_#_1_#_ID_58_14partial_00start_type_TTGrbs_motif_Nonerbs_spacer_Nonegc_cont_0308	MNEKNNDLEADKLQKLILFDDSNVSESQALSEQTKVSEEIDQKDNIKLLNELKPIGGKFQYNATISNESLALIKEVNIKIEYPNFLELNRSIPPTLTIVPPRITEEDEEITTTQVKIEFDKIPEGQLKKISLFFNPLQSNEEGEIRTFAAFVNVDDYIRVINSEPMMINLKQTNIQPQIIPSSQIADFLKQAEIKKSIRSIGIGKEEKLDYEFIFNRLEVILRANNFQFIAKDKKKQIIWYFGEDLESNTDILVIGQVKSNKIEWITVSENPLLNISLLTQFSNELEENLVRLGIINSDDQLFILDCKACGYVLPKFPKKGKSVECKKCGVDQTIW
Alpha_adaptinC2	PF02883	Lokiarchaeales_Bin_229_WJIN010002001_46_#_43401_#_44405_#_1_#_ID_122_46partial_00start_type_ATGrbs_motif_TAAAArbs_spacer_13bpgc_cont_0332	MQMESGEKDIRNNKTLQDLVIFNDISTEVKDIEAISKTSEDIDQENQIKLFTELIPHMGKYRYSSRLHNESNAPIKEVKIKIQYPSFLKLTRTIPPTISHVGNKKEEDVSEQIKIEFDELNENEKKEVVLYFNPSDSLEQEEIKSFAAFINKDDYARVINSEPLQIGLKEISIQPKIIPSAQISDFVKNPEIRKAIKSIGLGLEKSLDYEFLFNRLEVVLRAKGFQFIAKDKEKHILWYYGTELESDSDLLVVGQEKNHKLEWIVTCKDPELIIAVITTLMHELKENLLRMGIINSQEQIHDLDCKACGYVLPKFPEKGKLVICAKCGVEQIVW
Alpha_adaptinC2	PF02883	Lokiarchaeales_Bin_342_WJKO010007051_5_#_3106_#_4005_#_1_#_ID_595_5partial_00start_type_GTGrbs_motif_GGA/GAG/AGGrbs_spacer_5_10bpgc_cont_0328	MDFIKSETKETSQEDLIRLVVNLGYIGSHIRVGVNIINKSSHPITEVSAKLIYSNKMTVFKMTPAYEYEPLEQGLSINFPNVKAQSTLKLNIYLHAESLGLGKIKGQFQYVNNEDFVKFIPIDNLVYNLVPPTIIPQDIDPNEIESFTKQDGIKKDVRSYGLPDAMDPLIAFKYIKEIVGASHKFKFITEIVNNKQQIAWLFGKTNLGIDEEYKVMVVCQVLNNKIEFYASSNNEQILSSLLTAFSIELKDRIISSHAVSSESEIYDLYCYNCCGVLPYFPKKGEKVVCKWCGIENMVR
Alpha_adaptinC2	PF02883	Lokiarchaeales_E29_bin63_SOJD010000271_12_#_15908_#_16897_#_1_#_ID_110_12partial_00start_type_ATGrbs_motif_Nonerbs_spacer_Nonegc_cont_0297	MPKKEKGLNQFKTQDLVIFKEKEDTKRKKADQYSFESVDQENKILCRCTYSPFGGHFRYSILIVNQSLAPITEMKIKIKLPEFLTLIRAFPPTISIPRITSDEDINQINLEFDELNEKSSKQIHLHLAPNALDKTGELRTIVTYVNNKDTVRVLDSKPVEISIDKISIEPKVVPSSYIREFSQQPRIKKVIKSMGIGIEHQVHSEIIFDILEQLFSIHNFQLVAKDVEKRILWYFGTESVIKEDILAVGRIVSNKIEIIASSPNQYLLISFLTQVTNDFKQFLVLNGVVNSKDKVHDLECKNCGAILPYFPQKNESVECQNCNYEQNVW
Alpha_adaptinC2	PF02883	Lokiarchaeales_Hel_238_bin13_JABXKB0100002351_6_#_3925_#_4914_#_1_#_ID_192_6partial_00start_type_ATGrbs_motif_Nonerbs_spacer_Nonegc_cont_0279	MPKKEKEVDPYKAKNLVIFKEEEESQSKTVDKYTFEKVDQEYKIRCKCDFSPFGSHFRYSIFIENQSLAPVTEMKIKIRFPEFLTLIRAFPPKISIPQMITDEQTNQINFDFDELNEKSNKQIHLHFSPNSLDKTGDIRTIVTYVNNKDTVRVIDSRPANITVDKIALEPKVVPSSFIREFSLQPGIKKVIKSMGIGIEHQVHSEIIYDILEQLFSIYNFQLVAKDVEKRILWYFGTESVIKEDILAIGQILSNKIEIIASSLNHYLLISFLTQISNDFKQFLILNGIINSEDKVHDLECKNCGVILAYFPQKSQTIECQNCNYEQTIW
Alpha_adaptinC2	PF02883	Lokiarchaeales_RBin_035141_1000656_WJIT010002191_15_#_10311_#_11321_#_1_#_ID_67_15partial_00start_type_TTGrbs_motif_Nonerbs_spacer_Nonegc_cont_0308	MNEKNNDLEADKLQKLILFDDSNVSESQALSEQTKVSEEIDQKDNIKLLNELKPIGGKFQYNATISNESLALIKEVNIKIEYPNFLELNRSIPPTLTIVPPRITEEDEEITTTQVKIEFDKIPEGQLKKISLFFNPLQSNEEGEIRTFAAFVNVDDYIRVINSEPMMINLKQTNIQPQIIPSSQIADFLKQAEIKKSIRSIGIGKEEKLDYEFIFNRLEVILRANNFQFIAKDKKKQIIWYFGEDLESNTDILVIGQVKSNKIEWITVSENPLLNISLLTQFSNELEENLVRLGIINSDDQLFILDCKACGYVLPKFPKKGKSVECKKCGVDQTIW
Alpha_adaptinC2	PF02883	Helarchaeales_SZ_4_bin10_384_RDOG010000021_262_#_267707_#_269194_#_1_#_ID_21_262partial_00start_type_TTGrbs_motif_GGAG/GAGGrbs_spacer_5_10bpgc_cont_0302	MKRHIRVLGTLVFLISMILIGVTSIYYSARLYEYSFRDLELETEWASSFWFTENVGFRIQIEEGHNYGIIANSVFENYDLMISNSSSLLTGYKLNPLYAMSYLVFIANYTGDFFIYIALTTSADSQFTIKVCADVSDTTDGTLEPFVNSPKYVYDYNFFFIFLIIGIIPSILINIIDEINISSKNKGNRQTYSKKIRSFSSKKPFYSAIRSLEGVSLKRQFEYLSGFVRIKVKILNNSNYLISRVKFELDVPKSFVIRKIEPSYQIEAGEVEVDEIPPNSSKTIGYTLEPLICGREKLYANLEYLDYRGDHKVIVMNPLVVEVICPLFFTEEDANIATLTNLITYKLKKNDERSYALPEKLSPQKAYEIVKSVIQKHHIKFVSENVDEKPNYEAHAWYY…
Alpha_adaptinC2	PF02883	Helarchaeales_SZ_4_bin10_384_RDOG010000031_116_#_103441_#_104928_#_1_#_ID_32_116partial_00start_type_TTGrbs_motif_GGAG/GAGGrbs_spacer_5_10bpgc_cont_0333	MKKKKVIVFIIILSFGLIPTIFLSFIPIATRSVSVDGVEREVTVLGSVMMFKVQFTAGENYTIEYTTMGSKSVTTRISDSFYFITGKEITGTSSSGMFDITQRMQYTAQKTGTYYIRFSNDYLFLLGSFTIKVTLGAAGANTGTVTDIIDVSYPIIMLLPVIITAIIGILVVKFWDSLAFKLNPTPTTRKTSNTSTGRRESFYAGKSLSRVGKNIEIKRQFEHLSGFIRVKVKISNNSSYVITNVRFQLELSEAFILRRVEPDYEMKADELQIGEINSNSEKTIGFTIEPQICGREKLYGNLEYRDHTGVPKVESMSPIEVEVVCPLFFTEEEANVAKLTNLIRTKLRKSDERCYAIPKGLEPSLAFTILRDTIERHHVKFVSEDIHEKPTFEAHAWYY…
Alpha_adaptinC2	PF02883	Helarchaeales_SZ_4_bin10_384_RDOG010000261_19_#_18007_#_19515_#_1_#_ID_18_19partial_00start_type_TTGrbs_motif_AGGArbs_spacer_5_10bpgc_cont_0307	MIFIFIILIIIAFIFFIGPYQYLIQKVFDDNDQVGSKLTLSNDRGKGFFNEVEEIYIPLGSDKIGYNLILRISVDTDTEDVKLLVIYKNNYLNWNSSAQNITLLQPLSIFNYTFLKGNKTELDLTPYLVPLIPNEFYFVFTNLTPLSGDYNIDDVDITLHISLFRTFDFIYGIILIIIASGILIIPLWIERKIKKRKENVKTAKQTRYEETTTPQVTVEKSVQLKRQYEYYGGFIRVKLKVENNTNHVISDAKCMFDIPNSFKLMSIQPHYNMMGDTIILQTIQPLSGKTIALTLEPLICGDEKLHASIRYLDNLGNQQFVSMDELVTKVTCPLFFTEEEANIARLRNLKERVLDKKDERSYSIPEGLDLQKTVTIMKEIIGMHDIRLVFEDIKTSPSF…
Alpha_adaptinC2	PF02883	Lokiarchaeales_TEKIR_15_SDNI010000161_8_#_8632_#_9186_#_1_#_ID_78_8partial_01start_type_ATGrbs_motif_Nonerbs_spacer_Nonegc_cont_0375	MSEKGGNANNSDVHGLVLFKSKTKQEDQVLDEYELESIDQENKIKLSSQLAPFGASYRYSVVIANQSPAEITEIKIRIKFPDFLELYRISPPSIGLKSMDQEETDLTQISLELEELLGNTKKQINIYLHPTELNKSGEIATYVTYVNIQDFVRVLNSDPVEFTLEPVTVEPKIMPSHLINQFLQK
Alpha_adaptinC2	PF02883	Lokiarchaeales_TEKIR_7S_SDNE010002371_2_#_286_#_1326_#_1_#_ID_452_2partial_00start_type_TTGrbs_motif_TAAATrbs_spacer_14bpgc_cont_0305	MVFIRWRNKMNEKKEEDHNAKKKVHDLIIFDNYETKKDFSKSLSEKTEHIDQEYEIKLINDLEPFGDKFRYSVFIRNESLSPINEVKIMVKYPRFLNLSRSSPPTVIINTHEEEEAKGKKEPKELTLQFDQISATNTRQVNFYFNPLKSKEKGTIKTFTRFLNADDYVRVLNSDPIEVKTIPVSVEPKIVPSSYIPEFLKLAGLKKAIKSVGIVSKKEFNPDFYFDQIEVIIRMNNFQKIAKDEKKKICWYFGKHVDTNQEILIIGQVNDNKIEWIASSKNSYILVSVLTYFLDELKTRLLRMGIINSENDIYNLSCANCGHTLPKFPKKGEYIECSNCKLKQIVW
Alpha_adaptinC2	PF02883	Lokiarchaeales_Yap100_bin5_170_JAEORR0100004611_2_#_1781_#_2746_#_1_#_ID_447_2partial_01start_type_ATGrbs_motif_Nonerbs_spacer_Nonegc_cont_0321	MTNNQNDSDPSKIQSLILFKQDVKETLKKEAVALESVEQEDKIKLVYEIKPYGGNYRYSIMLINQSSKSITNIKIKIIFPAFLELHRCSPPTIVEDEFEADKDKAQQVKLDFDELPKNTKKQINLYLIPKTLNHKGEIRTYVNFVNYQDYVRVLNSDPVDIVVPPLTIEKTIIPSSKIGEIYDDKNFKKALKSYGVGIEGEDDEDKKDLYFNIMEQILRFHNMQLIAKDIDKKVLWYFGKCWNKNEIETSNQFEVLVIGQLEANKIEFLITSKNPEFLVSLATIISNDLKRRILSTGIVKSAADIYDLECKNCGLALKSFPM
Alpha_adaptinC2	PF02883	Lokiarchaeales_Yap150_bin8_212_JAEORV0100005391_2_#_683_#_1702_#_1_#_ID_72_2partial_00start_type_ATGrbs_motif_Nonerbs_spacer_Nonegc_cont_0324	MTNNQNDSDPSKIQSLILFKQDVKETLKKEAVALESVEQEDKIKLVYEIKPYGGNYRYSIMLINQSSKSITNIKIKIIFPAFLELHRCSPPTIVEDEFEADKDKAQQVKLDFDELPKNTKKQINLYLIPKTLNHKGEIRTYVNFVNYQDYVRVLNSDPVDIVVPPLTIEKTIIPSSKIGEIYDDKNFKKALKSYGVGIEGEDDEDKKDLYFNIMEQILRFHNMQLIAKDIDKKVLWYFGKCWNKNEIETSNQFEVLVIGQLEANKIEFLITSKNPEFLVSLATIISNDLKRRILSTGIVKSAADIYDLECKNCGLALKSFPMKGESIECENCHYDQIVW
Alpha_adaptinC2	PF02883	Lokiarchaeales_Yap2000_bin6_138_JAEOSD0100000681_7_#_3681_#_4673_#_1_#_ID_142_7partial_00start_type_ATGrbs_motif_Nonerbs_spacer_Nonegc_cont_0297	MKNNPDDNDPKDIQGLVVFRDVKSQQTQKQEVVSLEYIDQENRIKLVCKLEPFGGNYLYSLLIINQSMAPITEIKIRIKYPDFLILIRSNPPKIIIDSDLIEENEKQIRIEFEKLGENSQKQINTFLTPLSLEEKGEIRSYVTFINNADFVRALDSDPVAVKFDPISVERKILPSSEVRNFLQLPDIKQGIKSFGIGIEHVHDFDYLFYQLNQTIEDHNFQLITKDDEKKIAWYFGTELVSGADLLVIGQLKSSKIEVLVASQNPHIIISILTNFVTEFSNRLIIENIIETLDQIYDLECKYCGTVLPFFPKKGESVECTKCKYEKIIWS
Alpha_adaptinC2	PF02883	Lokiarchaeales_YT1_007_JAEOTA0100000521_24_#_24169_#_25158_#_1_#_ID_47_24partial_00start_type_ATGrbs_motif_Nonerbs_spacer_Nonegc_cont_0282	MTDEKKEFNSKKTQDLVIFTAKEEDQSTAVDKYTFEKIDQEDKIKLFNDFRRYGGHYKYSIQLINESIAPITDVKIKIIYPKFLKVSRWTPPTIYLPESIEDKDIMRIILEYDEVVENSSKAINLYFTPTALNNEGEIRTVITYVNNKDFVRVLDSDVAKVNIHKLTINPKVIPSSQIRQISQTPGIIKVIKSLGIGTNLRWDIDLYFNILEQFFLIHNFQLVTKDPVKRILWFFGTDLESEVDILAIGQIISNKIELIATSQNQEVLISLLTLFTNDFTEQLIRRGLINSEDQIFELECEICGAILPYFPKKGEEIECTKCNYEQMVW
Alpha_adaptinC2	PF02883	Lokiarchaeales_YT1_007_JAEOTA0100000681_15_#_14512_#_17049_#_1_#_ID_64_15partial_00start_type_ATGrbs_motif_Nonerbs_spacer_Nonegc_cont_0296	MLYRTKIRIIIFLALITIVSIIGTVLTIVFRFPEPKLTPWGFPIYQSIIAWTILIDIILSCVGILIIKKLRKISLFLPILTFFILWWIDIGTAISHLIDLEIEWDVWIYEWPTLTDEYLIITNTFSSYFFGIYSWSIVIYYFGTVNFERYRRVIKSLILFYPFWLGICIHLCIIGESTYFNGWLTWQIIFGVWVALGSIYAIALVLLRLEYNFDQVKHQESRLVPTRKSKEIQIPRKLSTKIIDFFERFEAIFLILILLINGMFLGISSILGSISAISFIILFNFLLSSKKEYHISIKTQEEELLLNEFELLLRRARDSVNEGKKNYSKKLFDVAIEKWKEAISYYEELLKKAIEKERIKHNLKILIESIYNAYIENARVHTVKGKERYKKWNLQEAKD…
Alpha_adaptinC2	PF02883	Lokiarchaeales_YT1_053_JAEOTH0100001561_7_#_7065_#_12761_#_1_#_ID_126_7partial_00start_type_ATGrbs_motif_Nonerbs_spacer_Nonegc_cont_0324	MKKQLSTTILIALILFQFVPIKDFIPIPTSSFNPNTSQTPFIPPDDLEKEFWRTPNIHFSIQYEADKVLMVIQLKNNLSDPLTLFNLWIQVNKSDPFENILLPNTKIIESQNKITLSTFDIDDSHDLEGSGQMIFHIKLYEGEVIDIGEEFNIMLNWHDPDQILAQYNPNLIYNGICDDIQVFFQHSTRTEENQPFPLIERHYYQELSEEGYKIYNVDFKVTNLMASDLNEFNFTYIKIKDYAFEQYFDFLIESPSLTASEISDINTEHSETDKEIEFKLIFGNSVILGSNEWLLIKAIWIGPRESRIENDFIMWNFGDDDSFNNGAPYYFAGLPFYPLLTPAEPIVALDYDFDGLRNIFELAKGFDPIKENAWLAWRALRGEYDLDHSYAQNLKIRGE…
Alpha_adaptinC2	PF02883	Lokiarchaeales_YT1_053_JAEOTH0100001671_18_#_14404_#_15393_#_1_#_ID_142_18partial_00start_type_ATGrbs_motif_Nonerbs_spacer_Nonegc_cont_0288	MAKKENNNNPLQAHDLVFFKAKDDIKTKEIDKYTFEKVDQEDKIKLATDYRPFGSHLQYSILIDNQSLAPITEMKIKVKLPAFFTLARYYPTTISIPRLKAENNIKQIDLEFDELNEKSNKQIHLHFTPNSLNTAGEIRTIVTYVNNKDTIRVLDSKPIEITIEEINIEPKVVPSSFIRDFAQQQGIKKVIRSLGIGIKDPLDPEIYFEILEQLFFTRNFQLVTKDINKKILWYFGTESNIMEDILAIGQILSNKVEIIASSLNHSLLISFLTQISNDFKDHLISNGIVKSKDDLYELECKNCGAIFPYFPQKSESIECKNCNYSQIVW
Alpha_adaptinC2	PF02883	Lokiarchaeales_YT2_012_JAEOTN0100003401_7_#_7547_#_8350_#_1_#_ID_289_7partial_01start_type_Edgerbs_motif_Nonerbs_spacer_Nonegc_cont_0321	DEIKKNNYDTAQDLLRLTISQTINSIQDFDKEIIKMYEQLDEIDTDFEKSKLIRQYLDDWNQIKDSLIERSNEFFQQTSQDIFFHRISSLQQQINPIPIDLLTKHLKSELTEAQILEKLFKLIETGKLNGKIRDNQLFLPEKYPEYEKVLQISKKIETLGSLIHFRIRLQNSTRHYLQNLSILFSWPEFMELQQERSKPNWIEIKEFQAEEAQTFHWVLKYRHDRITAPSERLGVSSRIGELKVIIRYTNIFGVQKEIRKELEVFIP
Alpha_adaptinC2	PF02883	Lokiarchaeales_YT2_053_JAEOTP0100000161_48_#_57668_#_58660_#_1_#_ID_67_48partial_00start_type_ATGrbs_motif_Nonerbs_spacer_Nonegc_cont_0293	MKNNPDDNNPKDIQGLVVFRDVKSQQTQKQEVVSLEYIDQENKIKLVCKLEPFGGNYLYSLLIINQSMAPITEIKIRIRYPDFLQLNRSNPPKVIIDSDLIEENEKQIRIEFEKLDENSQKQINNFFTPLLLEENGEIRSYVTFINNADFVRALDSDPVTIKFDPISVERKILPSSEVRSFLQLTDIKRGIKSFGIGIENIHDFDYLFYQLNQTIEDHNFQLIIKDNEKRIAWYFGTELVSGADLLVIGQLKSNKIEVLVASQNPHIIISILTNFVTEFSNRLVIENIIETLDQIYDLECNYCGTVLPFFPKKGESVECTKCKYEKIIWS
Alpha_adaptinC2	PF02883	Lokiarchaeales_YT5_050127_10115272_JAEOTW0100002951_5_#_2937_#_3926_#_1_#_ID_266_5partial_00start_type_ATGrbs_motif_Nonerbs_spacer_Nonegc_cont_0302	MAKKEIDKSPLKAHDLVFFKTKEETRAKEVDTYSFEKVDQEDKIKLATDYRPFSSHFQYSIFIDNQSSAPITEMKIKIKFPEFFTFSRCFPPTINVPNIKTEKNVKIINLEFDELNENSNKQIHLHFTPNFLNNTGEIRTIVTYVNNKDTIRVLDSRPTEIIIDGITIEPKVVPSSFVREFAQQPGIKKAIKSLGVGTEYKVDPELFFEILEHLFYIINFQLVAKDLNKKILWYYGTESLIKEDVLVIGQIVANKIEFIASSLNHYLLISLLTQITNDFKDEMMSKGIVKSYDDIYDLECKNCGSIFPYFPQKKELVACKNCNYEQVIW
Alpha_adaptinC2	PF02883	Lokiarchaeales_YT5_1216_JAEOTZ0100000901_31_#_30956_#_31939_#_1_#_ID_84_31partial_00start_type_ATGrbs_motif_Nonerbs_spacer_Nonegc_cont_0278	MNNKEKEASPDQVQDLVIFKTKIEYKREEKDKYLFETIDQEDKIKLEYDFRPFSGHYLYAILLSNQSLAPITGVKIKIKYPEFLSLTRCTPPTISIPPSVEQRGSKQLNLEFGEFNENSRKQINLHFKALSLKNVGELRTIVTYVNNKDFVRVLNSEPVEIRIDKLNITPKIIPSFQLKKILQIPGIKKAIKSFGVGINIDLDIFFNIIEQILRAHNFQLIAKDLDNKIIWYLGTDLESEEDILIIGQIVSNKVEVIAASQNHHIIISILTQISNDFKERILRRGIVSSIDHIYELECKYCGAVLPYFPKKGESIECEKCNYEQIVW
Alpha_adaptinC2	PF02883	Lokiarchaeales_ABR02..ABR02_25940	VSKKNRDQEQEDMSELILFKEPTAREIKKFESVSLEYIDQEDKISLVCKSEPFGGNYLYSLVISNKSVDPITEIKIRVRIPGFLKLSRSTPPTITIETINFEEDEEETQVKIEFEVLKGKSNKQINLYFCPLSLEENGEIRSSVTFVNNVDFVRAIDTDAITIQFDPFSIERKILPSAEVKKFLQKPEIKKAIKSIGIGKEEFFDENYYFNQMTKIIQDQNFQLIIKDKDNKIVWFYGTDLVSGKDVLVIGQIISGKIEWLAAAQNHPLLISILTNFVNTFRDEMMILNKINSEDQIYHLECKYCGNILSSFPGKGKTIECNKCNYEQVIWN
Alpha_adaptinC2	PF02883	Lokiarchaeales_ABR03..ABR03_07580	MTGKKEKTNPDSTQNLVIFKSKEAAKIKKPDKFTFESIDQEDKVKILSDFKPYGSHYVLSIQLLNESLAPISEVKIKISFPTFFTLTRSYPPTIYIPGSFEEAGLLKINLEFDELNERSSKQINLHFTPVSLGNEGEIRTIVTYVNNKDFVRVIDSDPVVIMLDKITINPKIIPSSYIREFSQIPGMKRAIKSLGVGILGKGDPDLYFNILEQIFLRNDLQLIAKDPDKRIIWYFGAELESRDDVLVIGQIVADKVEIIATSKNHHILISFLTLFSNEFKEHVLIREFVSSQEQIYDLECKYCGAILPYFPKKGEEIVCSKCNYEQMVW
Alpha_adaptinC2	PF02883	Lokiarchaeales_ABR06..ABR06_29620	MAKKENDKSFYEPHDLVYFKTKEDDERKAIDKYSFEKIDQEDKIKLVNNYQPFGSHFQYSILVDNQSLAPITELKIKVNIPSFLTLSRCYPPSVSIPLLNPNKDSNQLTLELDELNEKSNKQIHLHFIPNALDRKGEIRTIVTYVNNKDTIRVLDSRPAEITIDNISIEPKVVPSSFIRDFSQTPGIKKAIKSMGIAINHQIDPGIYFDLLEQIFLLNNFQLVAKDAEKKILWYFGTESIIKEDILAIGQIISNKVEIIASSFNHYLLVSFLTLLSNEFKEAILSKGIIKSKDQIFNLECRYCGAILPFFPNKGNSIGCTKCNNEQIVW
Alpha_adaptinC2	PF02883	Lokiarchaeote_ABR13..ABR13_12410	MKKQIVPTILIALILFQFVPIKDFIPLTANNLNPTNNLDPTISQTPPFVPPDDAEIDFWKNPYIHFSIQYKSDEVLMVVHIKNNLSDPITLFNLWIQVNKSHSDELMLIPNTKIIEVQNKITLSTFDIDDIHDPDGYGQMIFHIKLYEGEVIDVDEEFNIKLNWYDPDQILAQYETGHISRIDDIQVFIQSSNKIEEFQPFPLIERRYYQINFEEGYKTYNLDFKVTNLMVSDLNEFNFTYIKMKDSVLETYEDFIIESPFLTASEISDISKEYSENNEMIEYKLKFGDSVILRSNEWLTIKTNWIGLTRESRIEDDFVIWNMGKQDSFNAGVPFYLTGLPFYPILSPAEPILLNDYDLDGLPNKFEKVHGFDPMLQETWLSWRSLRSDYSLNKIYAND…
Alpha_adaptinC2	PF02883	Lokiarchaeum_GC14_75..Lokiarch_32680	MTDKEGKSDSDSAQKLVLFKNKNEIKVKELPKYAFERFDQEDKIKLITQPKSSGAGYSYSIQLQNESSAPISEVKIKISYPDFLSITGFYPPTTKLPKTSKDKGTSITRVEFDEINERSSKRIDLRFTPLLLGNEGEIRTMVTYVNNKDYVRVLDSKPVKINLGKININPKIVPSSYIREFSQISDIRKGIISFGVGVENSIDPDFFFNLLNQILLKNHLQLIAKDLTKKILWFFGTDLESREDILIIGQIISAKVEIIGTSLNHNVLISFLTLLSNEFKEYLVIREIVKTP
Alpha_adaptinC2	PF02883	Lokiarchaeales_WORC5..WORC5_01590	MTGKKEEISSEPAQKLVIFKDKDATKIKKPDKFTIESIDQEDKIKLLSDFKPYGGHYVFSIQLINDSLAPITQIRIKLIFPLFFKLTRSYPPTIYIPEAIEEGGLLKFNLEFDELNERSSKQINLHFTPLSLGNQGEIRTIVTYVNNKDFVRVIDSEPIVIKLDDITINPKIIPSSYIKEFSQIPGMKRAIKSLGVGISGKADPDLYFNILEQIFIRNNLQLIAKDPVKKIIWYFGADLESRNDVLVIGQIVFDKVEIIATSKNHHILILFLTLFSHEFKEQILLREFVSFQEQIYDLECKYCGAILPLFPKRGEQIVCKNCNYEQIVW
Alpha_adaptinC2	PF02883	Lokiarchaeales_WORC5..WORC5_01600	MAKKSGSKKDLQDLMIFRHKEGPKGKKPDNFLVEKTNTTDKIKITNRLSTQGTHYRYSILLDNENSTPISNIKISVFYPKLLKFTGSYPLSVIISSLIEDKKEKNNVINLEMKGLKDKTSQRIYLHYTPSSQLDNGEFKTSLKYTNNKGEENTINSNSINIKIDDIVIIPKIISHSRIREISQIPGMKRALISLGIGTKKKVNYKKIFEIFENLVLSYDFQFITRDKEKGIFWFFGFETKSSNDILSLCKIGSNVIEIITYSTNPIILGFFLYSFTKNLKQQLSSYKIINPKTKIFELDCVNCGETLPYFPKKDESITCIKCSYEQIVW
Alpha_adaptinC2	PF02883	Sifarchaeotum_CR_Bin_190127_1007000whole_JAECRY0100005331_2_#_512_#_2272_#_1_#_ID_344_2partial_00start_type_ATGrbs_motif_GGAG/GAGGrbs_spacer_5_10bpgc_cont_0337	MSRLLINVTEKEEFHLDSEGNIESKEVKGQLLIRNPSSKSKVWAINLTASENVENTTLDPEQLQKKELGPMDEWVTDYTVIKPVEFPNIVIEEEIGRRAIIHGEPNQVKILVTLFNQSDWVISTQIIREIPDWFDDIDLIRARTIDESSGHVRHYLGTESEFIIFSGQEMIWDDLVLEPNEKAELIFTAKITPTEIKDYGLGNTKIKFSISGISLSGIFIEGIAQGKVSTFLDSEEKIEPGKWHCTFLFENTGDHLILLSDVEIFHVDEQGEKIKLVQVSPEEILHPDKLFMYEFDVNSETIPVFEKNLKYSLISDFKATTVGEILKKEKSCSVLRLSSRKIFSPPTIYSSEGERIEASIRLENTGNAKIGKILIKDFVPVFFEPPDKLKITINDRGIA…
Alpha_adaptinC2	PF02883	Sifarchaeotum_subterraneus_CR_Bin_142_JAECRX0100002351_2_#_512_#_2272_#_1_#_ID_136_2partial_00start_type_ATGrbs_motif_GGAG/GAGGrbs_spacer_5_10bpgc_cont_0337	MSRLLINVTEKEEFHLDSEGNIESKEVKGQLLIRNPSSKSKVWAINLTASENVENTTLDPEQLQKKELGPMDEWVTDYTVIKPVEFPNIVIEEEIGRRAIIHGEPNQVKILVTLFNQSDWVISTQIIREIPDWFDDIDLIRARTIDESSGHVRHYLGTESEFIIFSGQEMIWDDLVLEPNEKAELIFTAKITPTEIKDYGLGNTKIKFSISGISLSGIFIEGIAQGKVSTFLDSEEKIEPGKWHCTFLFENTGDHLILLSDVEIFHVDEQGEKIKLVQVSPEEILHPDKLFMYEFDVNSETIPVFEKNLKYSLISDFKATTVGEILKKEKSCSVLRLSSRKIFSPPTIYSSEGERIEASIRLENTGNAKIGKILIKDFVPVFFEPPDKLKITINDRGIA…
ARP 2/3 subunit 4	IPR008384	Heimdallarchaeaceae_HMA_bin2_96_JABLTJ0100000061_26_#_28521_#_29015_#_1_#_ID_65_26partial_00start_type_ATGrbs_motif_Nonerbs_spacer_Nonegc_cont_0347	MSVSPIKKEFPDDMDNIRDAMKLEKYICPHRGINYPCVICKDCRDMDLRQFPLKNGFIEKTKNSSLISLILELRDPFDDMLLRRLSFALSEATGIVQKEPEPGFSITFYISEALMEKVQEPEKLVKFISNFQHTFLSETIAARSAINKWERTTTKRLLWDMSIV
ARP 2/3 subunit 4	IPR008384	Jordarchaeia_GBS05..GBS05_01850	LGSGERKEVFRFSVDDDLDASFLDEGFDALEEITVLELEELADALRFLLDLEPYTCPKRGVDIPCIVCEDVCGNVGYQEVETKLGRGRKTINSSIISLRFEKHDEVERYLVKRLVRELARKKLNVIDTEESYDVTFLFTHEDRWRADEIISFILNLFEKVKEMMAEAKSVLNSWIRKKVEEFKREERRRK
ARP 2/3 subunit 4	IPR008384	Jordarchaeia_GBS06..GBS06_11450	LDRLSLDEQFDKVEEVTILELEEIADALEFILDLEPHICAVRGTDYPCIFCENKCDVGQPKEIKFMRGKGVKTINSSILSLNFEKRDAFEEYLITKLVRELSREKLNIITSEEGYDITFFFKHEDQWRKDEIIVFVLGLFEKVKRLMPEAKAVINTWIRNKVKAFEREETLKQMRK
ARP 2/3 subunit 4	IPR008384	Jordarchaeia_GBS07..GBS07_15580	PKEIKFMRGKGVKTINSSILSLNFEKRDAFEEYLITKLVRELSREKLNIITSEEGYDITFFFKHEDRWRKDEIIVFVLGLFEKVKRLMPEAKAVINTWIRNKVKAFEREETLKQMRK
ARP 2/3 subunit 4	IPR008384	Jordarchaeia_JZB50..JZB50_08850	LSFDEEKREFRFGVKDDLDSSFLHENFDEMEEITVLELEELADALRFLLDLEPHTCPGRGVDIPCILCEDRCSSANYQEVESKLGKGRKTINSSTISLKFEKHDEVEKYLIRKLVRELSRKKLNVIEPEEEYDVGFLFTHEDRWRVDEIISFIVGLFDKVKVMMPEAKSILNSWIRKKVEEIERREMLKKGKH
ARP 2/3 subunit 4	IPR008384	Jordarchaeia_QZMA23B3..QZMA23B3_15430	LGEKYGKPPNEPLDTLSLDERFDKVEEVTIIELEELADALEFLLDLQPHVCVIRGSDYPCILCENKCDVGQCKEVKVMRGKGQKTINSSLLSLNFEKRDAFEEYLISKLVRELVREKLNVMNPEEGYDITFFFKQEDRWRKDEIIVFILGLFDKVKTLMPEAKAVINTWIRNKVKAFERDETLKKMKE
ARP 2/3 subunit 4	IPR008384	Jordarchaeia_QZMA2B5..QZMA2B5_23340	LGEKYGKPPNEPLDTLSLDERFDKVEEVTIIELEELADALEFLLDLQPHVCVIRGSDYPCILCENKCDVGQCKEVKVMRGKGQKTINSSLLSLNFEKRDAFEEYLISKLVRELVREKLNVMNPEEGYDITFFFKQEDRWRKDEIIVFILGLFDKVKTLMPEAKAVINTWIRNKVKAFERDETLKKMKE
ARP 2/3 subunit 4	IPR008384	Jordarchaeia_QZMA3B5..QZMA3B5_25750	LGEKYGKPPNEPLDTLSLDERFDKVEEVTIIELEELADALEFLLDLQPHVCVIRGSDYPCILCENKCDVGQCKEVKVMRGKGQKTINSSLLSLNFEKRDAFEEYLISKLVRELVREKLNVMNPEEGYDITFFFKQEDRWRKDEIIVFILGLFDKVKTLMPEAKAVINTWIRNKVKAFERDETLKKMKE
ARP 2/3 subunit 4	IPR008384	Jordarchaeia_RPF2..RPF2_25590	LGEKYGKPPNEPLDTLSLDERFDKVEEVTIIELEELADALEFLLDLQPHVCAIRGSDYPCILCENKCDVGQCKEVKVMRGKGQKTVNSSLLSLNFEKRDAFEEYLISKLVRELVREKLNVMNPEEGYDITFFFKQEDRWRKDEIIVFILGLFDKVKTLMPEAKAVINTWIRNKVKAFERDETLKKMKE
ARP 2/3 subunit 4	IPR008384	Heimdallarchaeaceae_AB_125_MEHH010000531_12_#_8879_#_9367_#_1_#_ID_53_12partial_00start_type_ATGrbs_motif_Nonerbs_spacer_Nonegc_cont_0329	MSAHSDEFLEDKEKIRQALKLERYICPHREINYPCVICKECREMDLKQYPLKNGFIEKTRNSSLISLILELRDPFDDMLLRRLSLALFESTGIVQKEPEPGFSITFYISQALLEKVAEVEKIIDFIADFQHKFLSETIAARSALNKWERSTTKRLVWDMSIQ
ARP 2/3 subunit 4	IPR008384	Heimdallarchaeaceae_E29_bin46_SOIU010001211_3_#_1572_#_2060_#_1_#_ID_1_3partial_00start_type_ATGrbs_motif_Nonerbs_spacer_Nonegc_cont_0325	MSSHSPEFLEDKEKIRQAMKLERYICPHREINYPCVICKDCRDMDLKQFPLKNGFIEKTRNSSLISLIFDLRDPFDDMLLKRLSVALYEATGIVQKEPEPGFSITFYISEALLDKITEIEKFIAFIADFQHKFLSETIAARSALNKWERSTTKRLLWDMSIQ
ARP 2/3 subunit 4	IPR008384	Heimdallarchaeaceae_S146_22151_101478_WAPZ010004361_6_#_5548_#_6063_#_1_#_ID_436_6partial_00start_type_ATGrbs_motif_GGAG/GAGGrbs_spacer_5_10bpgc_cont_0353	MSMKTQIIKNPEEEPIQYVMKKVSQFQEVICRTKGMIEFPCVVCPLIEQCEQQLLKIVEWETAEVRYTDNTLILSLKFTFNDDVEKFIFTRFRISLSEENIPFVQVMREPEDPKFDISFFVARERVNSAEAKERLESFLMKLTRNFQQVIQHTKFQLNRIIRKETANLIRV
ARP 2/3 subunit 4	IPR008384	Heimdallarchaeaceae_SZ_4_bin2_246_RDOB010000011_159_#_152285_#_152743_#_1_#_ID_13_159partial_00start_type_ATGrbs_motif_GGA/GAG/AGGrbs_spacer_5_10bpgc_cont_0394	MPLKESDLVLQVVPCQTGMEPICILDPDHPCCEKIRREELSFENGQLIKQGNSAIVSLKLAFNDPVEEFIFDRIRNELWRDPGSKIKVIREPEKGYDISFFLNTEMVTKREQREALLTYWEDFAVKMRKFQTDGKLVINKFIRSRADSCRLK
ARP 2/3 subunit 4	IPR008384	Heimdallarchaeaceae_YT1_002_JAEOSZ0100000311_62_#_63902_#_64390_#_1_#_ID_163_62partial_00start_type_ATGrbs_motif_Nonerbs_spacer_Nonegc_cont_0344	MSAHSAEFLEDKDKIRKALKLERYVCPHREINYPCVICKDCREMDLKQYPLKNGFIEKTRNSSLISLILELRDPFDDMLLRRLSLALYESTGIVQKEPEPGFSITFYISEALLDKITEIEKLIDFIADFQHKFLSETIAARSALNKWERSTTKRLLWDMSIQ
ARP 2/3 subunit 4	IPR008384	Heimdallarchaeaceae_YT1_029_JAEOTE0100000631_4_#_2333_#_2827_#_1_#_ID_32_4partial_00start_type_ATGrbs_motif_GGA/GAG/AGGrbs_spacer_5_10bpgc_cont_0323	MSMSIKKPEFPDDKDRIREAMQLERYICPHREINYPCVICKECREMDLKQYSLKNGFIEKTKNSSLISLILELRDPFDDMLLNRLSFALAEATGIIQKEPEPGFSITFYISEALMEKVQEKEKLVEFIADFQHRFLSETIAARSALNKWERSTTQRLLWDMSIV
ARP 2/3 subunit 4	IPR008384	Heimdallarchaeaceae_YT1_048_JAEOTG0100002141_2_#_619_#_1113_#_1_#_ID_170_2partial_00start_type_ATGrbs_motif_GGA/GAG/AGGrbs_spacer_5_10bpgc_cont_0317	MSMSIKKPEFPDDKDRIREAMQLERYICPHREINYPCVICKECREMDLKQYSLKNGFIEKTKNSSLISLILELRDPFDDMLLRRLSFALAEATGIIQKEPEPGFSITFYISEALMEKVQEKEKLIEFIADFQHTFLSETIAARSALNKWERSTTQRLLWDMSIV
ARP 2/3 subunit 4	IPR008384	Heimdallarchaeaceae_AB_125..HeimAB125_10170	MSAHSDEFLEDKEKIRQALKLERYICPHREINYPCVICKECREMDLKQYPLKNGFIEKTRNSSLISLILELRDPFDDMLLRRLSLALFESTGIVQKEPEPGFSITFYISQALLEKVAEVEKIIDFIADFQHKFLSETIAARSALNKWERSTTKRLVWDMSIQ
ARP 2/3 subunit 4	IPR008384	Heimdallarchaeaceae_ABR16..ABR16_28170	MSAHSDEFLEDKEKIRQALKLERYICPHREINYPCVICKECREMDLKQYPLKNGFIEKTRNSSLISLILELRDPFDDMLLRRLSLALFESTGIVQKEPEPGFSITFYISQALLEKVAEVEKIIDFIADFQHKFLSETIAARSALNKWERSTTKRLLWDMSIQ
ARP 2/3 subunit 4	IPR008384	Heimdallarchaeaceae_B3_JM_08..CEE45_00730	MAGIAHLGFGLAFKLLTPDIPVIILVLCSYLLDLLFLIFMFAGFEDIPRSDRITEAPWSHSLFMALIWSVLAALSVMLVSQDSYVSIIIGILIFSHWVIDFIVSPMTYVFPNDTGKLLHPFGKSAKVGL
ARP 2/3 subunit 4	IPR008384	Heimdallarchaeaceae_B3_JM_08..CEE45_00730	MMKFVIFGEFTLTLDESQIQLYPVPCTSGMEPNCILDPDHPCCENVKRETVEFKNGIMIKQGNSAIISLKLTFNDPVEEFIFDRIRNELWRNPGPHVKVIRSPEEGYQISFFLITEMVKTKDQRERLIAYWDDFAINIRQVLTDGKMAVNKFVRSRSETLRLG
ARP 2/3 subunit 4	IPR008384	Heimdallarchaeaceae_GBS11..GBS11_09020	MISTNKEFKTDKEKIKEALKLENFICPTRNFNYPCVVCKECREMDLKQYFLENGLIEKTKNSSLISMVFELKDPFDDMLLKRLSNSLADAAKIVQKVPEPGFTITFFISDALLERVENKEDLVNFIANFKHTFLTETISAKSAINKWERSTVKRLVWDMGIR
ARP 2/3 subunit 4	IPR008384	Heimdallarchaeaceae_WORE3..WORE3_05290	LPLLKSNLILQPVKCDKTGVEPICVLCPECDGCETAPREITSFENGQLIKQGNSAIVSLKLHFNDPVEQFIFERIRNELWRDAGSRLKVIREPEEGYQISFFLNTEMVKTTEQRETLIDYWENFSINMRRILTDGKMVINKYVRSRAEASRLQ
ARP 2/3 subunit 4	IPR008384	Heimdallarchaeaceae_WORE3..WORE3_05290	MSESESLVCPNCSERSPAGYILCPYCGFDLTKIVRARERVRVTFREKLLRIWRSFFDPRESKRLFNEIGVNPDRLGALIVLYFVSVAYGFRLSAFFFISANTSWHDWHFLFFIIAPWIIAIAFIILAIFGWIISSLIVWLIAKTLGGKASFRDTQGIVGYSFGPLIPASIIISLLITFLGPRLDVGTITSTTWTHYTLFEILYIPFLGLTAYHCGNGIRTAHLLNEYYSYGISGILTLIYIVLFLLPNFL
ARP 2/3 subunit 4	IPR008384	Hodarchaeales_YT_011127_10025600_JAEOSQ0100003421_2_#_2266_#_2742_#_1_#_ID_233_2partial_00start_type_ATGrbs_motif_GGAG/GAGGrbs_spacer_5_10bpgc_cont_0409	MELNESHLTLREIDTGGRTGIDTICVFSPDSEFCKHIPRETIAFQLKKASGELIRHGNSAILSLKLSFSDEVEKFVFERIRVELIRSPSSQIKPLREPEESFDISFFLDVDMVETLDQRKKLLEYVNAFPDKMRQATTRGKMRLTNLIRNEAASFKLG
ARP 2/3 subunit 4	IPR008384	Hodarchaeales_YT1_021127_10093331_JAEOTC0100000861_122_#_132250_#_132726_#_1_#_ID_28_122partial_00start_type_ATGrbs_motif_GGA/GAG/AGGrbs_spacer_5_10bpgc_cont_0369	MIGEFIVTLNESQLQLFPVPCTSGMEPNCILDPDHPCCENIKRETIEFKNGLLVKQGNSAIVSLKLSFNDPVEEFIFDRIRNDLWRNPGSHVKVIRAPEEGFQISFFLTTEMVKTQNQRENLISYWEDFAINIRQVLTDGKMAVNKFVRSRTTRLRLD
ARP 2/3 subunit 4	IPR008384	Hodarchaeales_YT1_039127_10192307_JAEOTF0100004061_7_#_6402_#_6917_#_1_#_ID_387_7partial_00start_type_ATGrbs_motif_AGGA/GGAG/GAGGrbs_spacer_11_12bpgc_cont_0384	MSFDDLGTIRRAQSQLKESHLILKDIPTGGKSGLETICVFSPNSEYCKDIPRQTIQFQVKGANGELICHGNSALLSLKLTIKEVVERFIFERIRTELIRRPSSQIKLLRDPEEGFDITFFLDVSMVQTLEQRRDIVQYINNFPEKMRGATTRGKMSINDFVRKQAEDFKLG
ARP 2/3 subunit 4	IPR008384	Hodarchaeales_YT2_004127_10220164_JAEOTM0100001711_52_#_48605_#_49063_#_1_#_ID_149_52partial_00start_type_TTGrbs_motif_GGA/GAG/AGGrbs_spacer_5_10bpgc_cont_0346	MSLDESQLQLFPVPCTTGMEPMCILDPDHPCCEKIKRETVEFKNGILIKQGNSAIVSLKLSFNDPVEEFIFDRIRNELWRNPGSHVKVIRSPEEGFQISFFLTLDMVKSEEQRRKLVAYWDDFAINIRQVLTDGKMAVNKFVRSRTTSLRLD
ARP 2/3 subunit 4	IPR008384	Hodarchaeales_YT2_065127_10225659_JAEOTQ0100000491_8_#_13217_#_13675_#_1_#_ID_246_8partial_00start_type_TTGrbs_motif_GGA/GAG/AGGrbs_spacer_5_10bpgc_cont_0381	MNLDESQLQLFPVPCTAGMEPNCILDPDHPCCENIKRETVEFKNGILIKQGNSAIASLKLTFNDPVEEFIFDRIRNELWRNPGARVKVIRSPEEGYQISFFLTTEMVKTKDQRERLVAYWDEFALNMRQILTDGKMAVNKFVRNRAEFCRLK
ARP 2/3 subunit 4	IPR008384	Njordarchaeales_GBS15..GBS16_02670	LSIKVNNINELLTIIKDLRPIKCDLKGFDYPCILCLECPKANYKEYKIDGRPEIFLKKTVNSAILSVKIPTRDELDKLLVREIGKALKRKWTLILDPPEDGYDFSLLIKATDVSSPIVFNTIAKFLKEFVRNIMQALTEARSLIKRWAESQVEKFQS
ARP 2/3 subunit 4	IPR008384	Njordarchaeales_GBS17..GBS17_12300	MIADFIRIFYAPNKVLDKIIRRVRGPVTFIAKLMFAFGLTAIASMIAFSGVMFFVLLFLAGGLISFSPDVLLAPFYAAIIIPVVFWIIDTMILLASIAAVGGKIDIIGTLNLRAFSMAPIPLKLLYIFAMTRKISLLALISIPTTVASWLLTIWSILLLTNGIRKYFGLTQTRSFIAAIMPFLTKALIAFIFGGL
ARP 2/3 subunit 4	IPR008384	Njordarchaeales_GBS17..GBS17_12300	MRIIDDLPNVLGLIRSLRKVSGCPKGIDIPCVFCLECEKSDYSEKEYEDGLIKMTKNSILINIRFREITDPIDRALVGEVIRQLSAKYSVVLDKPEEGYDVTFFIFYGDKAASAELIRILIEKLGNLRSILTEGRIAIKNWARSIVKRYFTI
ARP 2/3 subunit 4	IPR008384	Idunnarchaeote_GBS20..GBS20_07570	MRIIDDLPNVLGLIRSLRKVSGCPKGIDIPCVFCLECEKSDYSEKEYEDGLIKMTKNSILINIRFREITDPIDRALVGEVIRQLSAKYSVVLDKPEEGYDVTFFIFYGDKAASAELIRILIEKLGNLRSILTEGRIAIKNWARSIVKRYFTI
ARP 2/3 subunit 4	IPR008384	Idunnarchaeote_GBS20..GBS20_07570	VPVIYIFCPFCGYDLRFIIREKLIMGLSLKDRLYRIYYLLRSPLVAMKHIASAPDFLGAFIVFIIGTLLLFLKNLVVYLGFVGGISEIAFLYLFLNSLFLQSILWLAFAVLFHIALVIMGGKGTFSDVLNVLGYSMIYISIGHVFSMIFIVVSMSSGSGGLYPAYAYIPFVFTAAIFAGYSFSFTHLLKKATSIFTAIVVAIFFIIFLCFL
ARP 2/3 subunit 4	IPR008384	Njordarchaeales_GBS22..GBS22_03710	LDMKNRWCCMMIVDFIRIFYAPNKVLDKIIRRVRGPVTFIAKLMFAFGLTAIASMIAFSGVMFFALLFLAGGLIPFSPDVLLAPFYAAIIIPVVFWIIDTMILLVSIAAVGGKIDIIGTLNLRAFSMAPIPLKLLYIFAMTRKISLLALISIPTTVASWLLTIWSILLLTNGIRKYFGLTRTRSFIAAIMPFLTKALIASIFGGL
ARP 2/3 subunit 4	IPR008384	Njordarchaeales_GBS22..GBS22_03710	MKIVDDLPNVLGLIRSLRKVSGCPKGIDIPCVFCLECEKSDYSEKEYEDGLIKMTKNSMLINIRFREITDPIDRALVGEVIRQLSAKYSVVLDKPEEGYDVTFFIFYGDKAASAELIRILIEKLGNLRSILTEGRIAIKNWARSTVERYFTI
ARP 2/3 subunit 4	IPR008384	Njordarchaeales_GBS24..GBS24_01310	LSIKVNNINELLTIIKDLRPIKCDLKGFDYPCILCLECPKANYKEYKIDGRPEIFLKKTVNSAILSVKIPTRDELDKLLVREIGKALKRKWTLILDPPEDGYDFSLLIKATDVSSPIVFNTIAKFLKEFVRNIMQALTEARSLIKRWAESQVEKFQS
ARP 2/3 subunit 4	IPR008384	Njordarchaeales_GBS26..GBS26_02050	MMRIIDDLPNVLGLIRSLRKVSGCPKGIDIPCVFCLECEKSDYSEKEYEDGLIKMTKNSILINIRFREITDPIDRALVGEVIRQLSAKYSVVLDKPEEGYDVTFFIFYGDKAASAELIRILIEKLGNLRSILTEGRIAIKNWARSIVKRYFTI
ARP 2/3 subunit 4	IPR008384	Lokiarchaeales_N1B_bin6_179caffold_0_JAEOUP0100000011_282_#_277041_#_277499_#_1_#_ID_1_282partial_00start_type_ATGrbs_motif_GGA/GAG/AGGrbs_spacer_5_10bpgc_cont_0394	MPLKESDLVLQVVPCQTGMEPICILDPDHPCCEKIRREELSFENGQLIKQGNSAIVSLKLAFNDPVEEFIFDRIRNELWRDPGSKIKVIREPEKGYDISFFLNTEMVTKREQREALLTYWEDFAVKMRKFQTDGKLVINKFIRSRADSCRLK
ARP 2/3 subunit 4	IPR008384	Wukongarchaeia_Yap125_bin7_59_JAEORU0100000271_11_#_11965_#_12459_#_1_#_ID_196_11partial_00start_type_ATGrbs_motif_GGA/GAG/AGGrbs_spacer_5_10bpgc_cont_0378	MAEKLDEVIDELLKLKKYICQHKGNIDFPCIFCDDCPDGINVPQIYEFENGIGKKTINSSILSIKIPLQDEVERFLLRRLMSDMGGRHKLIMKEPEDGYEISFFISDDIVRYEEERERIKTFILNFPDYLRMQITYGKSNLNKWIRQVSNEIYSKITGTPLAAL
Arrestin_C	PF02752	Sifarchaeia_WORA1..WORA1_05290	VNIHGQEYEVFEGETNALFDFLSIGNNNLIILRELNGSKALHVDRELYSFFIWSVVFEARNRIMSKRGDYPPKILDLITFGNNLDNPTTILNMAEVIMESCLLIYDTDERLQLYSVALDLIFRARRVAEDSEEKRQLLRSYHLECFVKFYCMKYRDEERSIQDVFDIGEKIIYLVEKSQTPEIYGEYHSLGYVWKAYGLIMQYILVSKDTSLKKRRARLTTINELVNKAVELGQDAENKDRDVLSTYVYAFAAQMNPEHLFEGGLTDEKRTVFIDLYDNLSEVATNYNSPEFVSLAALNIVRLHMNKLIREFVFKNKKELFTTITEQLAKLDAYKGNIHLPHLHFYQHQTMLNFNMYQVYFEAVDETEFEVYIDVALRTAEEMRSIYSSSKMIALRERL…
Arrestin_C	PF02752	Jordarchaeia_GBS05..GBS05_03210	MSIKLFSSNVAEVGGSLKTRVVFDIDEDMEIWWGGFILSTTLPCGNELTVASNEVFCEGVIGKGEYVRSRELIISRRVVPSIPNKVNYTLKAVLSVKKPGTREEERRLSAEKPVTLVAKVAAEPTPVSMSIKGMRFIMDRDTFKPGDEVKLNYFTQNVKVLTVSLIHEANIRCSCPQYRAVCAHVKKQPGEKVMSVEERNPGSGFITLKIPGYAEPSYNYLWEPPEVTYWSLTFGAYSRWYLEVECAMVSGESVKFQIPINVVTEEKIEEHLFEEVAEKFKPLSNLEPQSIEVTMSQGNATPRFKVKNKSGRTLKGITVRISGIKEELFEVKPYVHGISILLPDQEAEFEYSEKAESYQVTIEDNEGNIITKRL
Arrestin_C	PF02752	Jordarchaeia_GBS06..GBS06_00260	LLTNLPCGNELPLSTSEIFCEGFLESGTYIRERELPVSRRAVPTLIRKNVHYVVRATLSVGKPEKHGEEFKIVAENPVKIRSEQKFEPNPVSLSIKGMSFNIEKDAVLPGEVIKLNYETEGLKLLTVNLVHDSNITCSCPKYAKVCVHIKKNPPEVLTTVEEKNPTHGYLSIRVPQYAEHSYNYLWEPTERTYWSQTFGAYSHWYLDIVCTKITGESIKFQIPINIILPPTGYEGLFEESKSTDILKGKILPQSLEVSAEKREADKLRVHVTNNTKQNLKGVTIKVVGIKEELFETAPYMLGVRELPVGKEVELDYELRDRSVQSFQMAFEDNGGNVISKRINI
Arrestin_C	PF02752	Jordarchaeia_JZB50..JZB50_07590	LWPMSVKLSSDDVAEVGGSLKTKTVFSIDEDMEIWSGGLSVLTKLPCGNELTVASSDVFCEGILRKGEYIRSRELIISRRVVPSIPNKVNYTLRASLSIKKTGTREEEWRIQSEKPVTLIARVAAEATPVSMNIKGMSFSLDKDTFKPGEEVKLNYSTQNVRTMFVNLVHEANVQCACPQYRTVCAHVKKQPKEKVLSVEERNPGSGFVTIKIPGYAEPSYNYLWEPPEVTYWSLTFGAYSRWYLEVECVKAGGESIKFQIPINVITEEKVEEKIFERPVEEPKPLSKLLDPRLIIVSMNKGASKTTFTVKNTSTSVLRGVTVRVSAIKEELFEVKPFIQGISELPPSGEISFDYEEQAENYQVTLEDNEGNFIVKRL
Arrestin_C	PF02752	Jordarchaeia_QC4849..QC4B49_00280	LKTRTIFSIDKDTEIWGGSVSLLTKLPCGNELTVASSDIFCEGVLRKGEYVRLRELIISRRAVPSIPNKVDYTLRALLSVKKLGTREEEWRIYSEIPVTLVARVAAEATPVSLNIKGMTFSLEKDTFEPGEEVKLKYFTQNIRTMTVSLIHEANLQCACPQYRTICSHVKKQSRERILSVEEKNPGSGFVTIKIPGYAEPSYNYLWEPPEVTYWSLTFGAYSRWYLEVECVKASGEAIRFQIPINVVTEEKIEEKLFEETVEEPKPFSKPLDPRLITVSASRGAPKITFIVKNTSSTPLKGVTVRISAIKEELFEVKPYVYGIAELPPNEEISLDYEEQAESYQVTIEDSEGNVIVKRL
Arrestin_C	PF02752	Jordarchaeia_RPD1..RPD1_03130	MSIKLFSGDVAEVGGALKAKAIFSVDEDTEIWGGNVSLFTKLPCGNELTVANSEVFCEGKLEKGEYVRLRELIISRRVIPSISNKVSYTLRASLLIKRPGTREEEWRIYSEKPVKLLAKTSAEATPVTMNIKGMIFSLDKDAFKPGEEIKLNYSTQNVRLMVVNLVHETNIQCACPQYRNICAYVKKQPREKIFTVEEKNPGSGFVTIKIPGYAEPSYNYLWEPPEVTYWSLTFGAYSRWYLEVECMKAGGESIMFQIPINIVTEEKIEEKFFEEPVEVAKLLSKPLDPGAINATMRKEESKVMFTIRNESNNFLKGVTVRVSGIKEELFEVKPYAYGISELPPNGELSFEYGEQAESYQLTIEDNEGNVIVKRF
Arrestin_C	PF02752	Kariarchaeaceae_LC_2eimC2_contig000001_MDVR010000511_33_#_33921_#_34826_#_1_#_ID_51_33partial_00start_type_ATGrbs_motif_Nonerbs_spacer_Nonegc_cont_0331	MVTIINFDKQNYKPGETVLVTFHCSKPYPENLRKIELYVHSGEITKVTYTSGGGNSSSRSTAVEETIYNEVSEIIHVDETTSDINIELMYELPKENISPIGSIDEIEVYHRARIKYDISRGRDKHLKKDIPYQIVPEFNNQRRTIQNEKLVAESSHSICFLDDEINLHLSPIETINCRGYRIEFVRKQFTEAQRHTANTQKKILLASLKEIHEFPVTVKIPDLHYASALGTNYSINYFLKIVIDKGLAKDINVEIPIIYYPKQKEHYSKKPNYDNEVLICSKCSEKQETDSMFCMNCGFKL
Arrestin_C	PF02752	Heimdallarchaeaceae_LC_3eimC3_contig000001_MDVS010000831_23_#_19201_#_20184_#_1_#_ID_83_23partial_00start_type_ATGrbs_motif_GGAG/GAGGrbs_spacer_5_10bpgc_cont_0314	MVLAEIRFDKADYQPGDRVKATFFIDMTKIPERVQKLVILLCSGETTKFHKPSDETLYRGEHVYSQSIKEFPFDDLKHLTLLEETLEYELPSFPIFPIKYQDLSVFHQAQVRFESDSGKVFMRRSPPPITKNIPYRINENILQKKAIETEKNGLRIKLSSNVFVSGDNLEIIVQMLNPINHKEIRIELLRKTKIISRSKSRSEEFRNLLLKVKRLEDFPKKFIVPSSLFHSDSGNLYDFTFMLKIIIVKNILQKKSVEIPIQYAKDPNRPIQSLDYCENCGTEVENVSSCPNCNATIVKSRNKTSFKVRNNSSLLLSDHERSRGWKE
Arrestin_C	PF02752	Kariarchaeaceae_PL36323bin_28_WTIN010001841_4_#_1447_#_1668_#_1_#_ID_150_4partial_00start_type_ATGrbs_motif_Nonerbs_spacer_Nonegc_cont_0311	MSDKDYSKNFGDIDIARVRFDKEEYQPGDTVNADIEIDLSKLHSRTRKIEVVIECVEVTSVYYESNDTDMGVD
Arrestin_C	PF02752	Kariarchaeaceae_RS678_PBWW010000701_12_#_9343_#_9552_#_1_#_ID_70_12partial_00start_type_ATGrbs_motif_GGA/GAG/AGGrbs_spacer_5_10bpgc_cont_0286	MSNKDYAKNFGDIDIARVRFDKEEYNPGDTVNADIEIDLSKLHSRTRKIEVVIECVEVTSVYYESNNNN
Arrestin_C	PF02752	Heimdallarchaeaceae_S139_21151_100091_WAMJ010000781_46_#_45572_#_46318_#_1_#_ID_78_46partial_00start_type_ATGrbs_motif_Nonerbs_spacer_Nonegc_cont_0506	MIRLKRNDYLPGEIVRAEITFDDTKVRKIIVSFEMGEQTHSTSSDSDGGTDHHYETKMLAYEEFVFEPQTPGCGVTFKLPESCIPIFQYDDRIYTFNRVHVKYDVPFGRDKHEYHTIPVSLPFDLPPAQRIEESKKGFFVGVDSHVLYPRLELPVRWKLPDSVKFREIRIYLILRGKSKAWNITDDLYKEVQLASVNDYEGQVMLRVPDMGIPQYNGVNLQIQYYLKFTVDIPMKFDTNIELPVLYYA
Arrestin_C	PF02752	Heimdallarchaeaceae_SZ_4_bin2_246_RDOB010000061_132_#_152391_#_153680_#_1_#_ID_15_132partial_00start_type_ATGrbs_motif_AGxAGG/AGGxGGrbs_spacer_5_10bpgc_cont_0311	MKKHWFGFFLVLVFATLVTSSLIVEKVSLQTELQTTKLIKTQVQVQVSLEKQLAIIGEQIGLSIKIQNEGENCYFNLKINGSMVFIKELGGIETFKNHLKSFILAAGESINISFQMRYETNDTLFLSSVQTFNILLFDNTTSETAFSATEWIWVYRDFNSLYKSHVSSKMYPLYANSEVLATYSAIMNETSSTGKILININNRDVISHNYEIIIQNETSLLRFADIFTEGYQCSLICSDRRTYYATFEYSFPEDSIWTILPFTIRFSIDSNFLIERTFLLQLQANQDVDQPIEGSNLKGKYHKNGDINEIIIFTKIPRETTRVAILTKNEFPNSIYYPDIIIRSDYFSFNISSTTLSKDLILFVYGTNSKEQFQIVNLQLVEVPEGLITPKNFYISPDI…
Arrestin_C	PF02752	Heimdallarchaeaceae_B3_JM_08..CEE45_01670	MPRLTFEARMIISNNQNLSLRKLQHLLVEKTDIKYSPQGIANYKKTLPTLSNLTVSKKVDTPLEKLDTGTPKAQKKKTNGESKKIPPKDNSKLIMDYSRVVNCIHVNINPVQRETLMDICGGYKVARVRKYLSDTLLIALGIAPKTNLTEEQ
Arrestin_C	PF02752	Heimdallarchaeaceae_B3_JM_08..CEE45_09120	MSNISINLSKQVFLQGELIKVKIRYQNEDIPMKEGKLSFVGTEKVEFNMQSFLGKKGFQPIWGVFLPSRHFTEKIVFLDESYDINHSGGDTDDIEVEIPTNAIPSYYGDNSKVSYFLKVECMNTNNKFIQEEIEILVDRDYQPVQKEATINIEDGTLSLSYSDPLIINAVNVVNITSHNLKMTSPIRFYLTGEETVTASGVTVNNTLKKLPLGQTFAEEDIENFAMEFKIPTKYQHGYEGLQSRVEYNIELHYVDIQTRLGVKREKMKKIDQIAVQVDEMKTHTKRKGANL
Arrestin_C	PF02752	Heimdallarchaeaceae_LC_2..HeimC2_23490	MVTIINFDKQNYKPGETVLVTFHCSKPYPENLRKIELYVHSGEITKVTYTSGGGNSSSRSTAVEETIYNEVSEIIHVDETTSDINIELMYELPKENISPIGSIDEIEVYHRARIKYDISRGRDKHLKKDIPYQIVPEFNNQRRTIQNEKLVAESSHSICFLDDEINLHLSPIETINCRGYRIEFVRKQFTEAQRHTANTQKKILLASLKEIHEFPVTVKIPDLHYASALGTNYSINYFLKIVIDKGLAKDINVEIPIIYYPKQKEHYSKKPNYDNEVLICSKCSEKQETDSMFCMNCGFKL
Arrestin_C	PF02752	Heimdallarchaeaceae_LC_3..HeimC3_37580	MSTMSDTVVCPVCGEHIPSDYVVCPYDGASLVKELRAKMNVKISLREGISRAIRIINPQKTKKVVDEYSTHPDRKGALFVLYTCSFLFAFRLAPYLNASTDKSVDILYFIILGFSSGLIIGSLLFLFAIVFWYGISFIYHISAKYLSGSQTATFKESQGLIGYSFSPLIVGLIVLNILLFFIVPEGFSNNYNVVSGPEGGILSPIPSFSENFYNDYWIVNLLFFSLFLIWGAWIVSLGTEKMFRTKRALSIGISAVVPIILLVLIYFT
Arrestin_C	PF02752	Heimdallarchaeaceae_LC_3..HeimC3_37580	MVLAEIRFDKADYQPGDRVKATFFIDMTKIPERVQKLVILLCSGETTKFHKPSDETLYRGEHVYSQSIKEFPFDDLKHLTLLEETLEYELPSFPIFPIKYQDLSVFHQAQVRFESDSGKVFMRRSPPPITKNIPYRINENILQKKAIETEKNGLRIKLSSNVFVSGDNLEIIVQMLNPINHKEIRIELLRKTKIISRSKSRSEEFRNLLLKVKRLEDFPKKFIVPSSLFHSDSGNLYDFTFMLKIIIVKNILQKKSVEIPIQYAKDPNRPIQSLDYCENCGTEVENVSSCPNCNATIVKSRNKTSFKVRNNSSLLLSDHERSRGWKE
Arrestin_C	PF02752	Heimdallarchaeaceae_RS678..CME83_06740	MSNKDYAKNFGDIDIARVRFDKEEYNPGDTVNADIEIDLSKLHSRTRKIEVVIECVEVTSVYYESNNNN
Arrestin_C	PF02752	Helarchaeales_CR_Bin_097_JABXJT0100000111_33_#_37966_#_39126_#_1_#_ID_24_33partial_00start_type_ATGrbs_motif_AGGArbs_spacer_5_10bpgc_cont_0397	MQAVKITSEPEAFVGTSVVVKNTFNLPEDVKIFWAGSRIYAKRLCGRDILISKADVFCEGQLEKGEYIREKTLPISTRVPPSVKERNLGYRIRSEISMVKPSTKSEEEFFFADNPILLKASPGKGGDFHPVDLSITGIKIHLDRDHFQPDETIRIDYELEKFKKFEVNLVKDANITCNCPDYAPTCVHIKPKPPSVEKAVKASNLTRGTLQILLPSFLELTHRYQWEPPEKTRWKETFGDYVNWLLEVIGTRTSGENVKLQIPITIYKKPSPEDGELFSSKQASGPIFQKLLVPDLIDIILAGRDQNRLIIGLQNNSKEVLKGVTVIIIPIESEFFELPPNLTGVNEWKPKTEIQAFHNNLGKTIKNIQVLIEDNNGNIVNKRFNL
Arrestin_C	PF02752	Helarchaeales_Hel_GB_A_SUPS010000531_7_#_5808_#_6971_#_1_#_ID_176_7partial_00start_type_ATGrbs_motif_GGA/GAG/AGGrbs_spacer_5_10bpgc_cont_0362	MQAVNISTESDAFIGTSTVVKNTFNLPEDTTIFWAGSRIYAKRPCNRDIIVSKIDIFCEGTLEKGEYIREKSIPLSSRIPPSTEERNIAYRIRTEISMVKPGTRAEEEYFFAEKPIILKARPPKTGKFNPVEVSIKGIKIHMDKDHFQPGETINIDYELESFKDLQVELIKNANLSCRCPDYAPSCIHIKPIPPSVEKTVKASNLTTGTLQIPLPSSIELSHRYIWEPPEKTHWKETYGDHVNWVLKITGINTSGEIVEFQIPIIIYRKQTPEESELFTSKQAPRPILQKILVPDLIQIVSHNKNNKRLSVSFKNNSKEILTGVTVKIIPIESEFFELPPFLTGLNKWEPGTEIKAFHNNVGTNIKNFQILIEDNHGNSISKRLKIQ
Arrestin_C	PF02752	Helarchaeales_Hel_GB_B_SUPR010001541_4_#_2052_#_3209_#_1_#_ID_63_4partial_00start_type_ATGrbs_motif_Nonerbs_spacer_Nonegc_cont_0284	MPKLIKLSTEKVAVAGLPHQVSVTFDMTLLESNTSVDFAGIRLISNRPCKKDILISKIDIFNGGILESGIYSRNVNLNISRRVVPTVIERNIRYFLRGTMVIEHETGKREEFFDDHDLTIIAEKEPVRSPRPILLQIKNIKIKLDKDIFEKGETIKINYETEKIKLLKFKLIKEANVYCHCADYAKCAHIKQNPPITLQNLDLHNPPSSDIVYFNLPNDLEPSHNWKWIGASTSYFENSIGDSVSYNLVINGTTFNNEIISLNAPIIIVEPTKEDLFMKEKSTQQPFKTTFSPKNIELQSCIVSNNIITFKFKNNSNQKLEGITISITGIQKSFFETPSWMIGRREWNPGEIIEVSYNNHTPDIESYQFIIETNSGIKVKKIENI
Arrestin_C	PF02752	Helarchaeales_YT_4001_JAEOSY0100001061_49_#_59552_#_60712_#_1_#_ID_2_49partial_00start_type_ATGrbs_motif_GGA/GAG/AGGrbs_spacer_5_10bpgc_cont_0390	MQAVKLSTESDAYIGTPTVVRSIFNLPEDTKIYWAGSRIYAKRLCGKDLVISKVDIFCEGQLQEGEYIREKTIPLSNRVPPTVKERNLTYRIRSEISMVKPGTRTDEEYFFSESPIILKAGPLKVENPHPVEVSITGIKVRMESDQFQPGETIKINYELEKFKAFEIMLVKDANITCNCPEYAPTCIHIKPKPPAIEKSIKASNLTSGTLQIPLPTLLELTHRYQWEPPEKTRWKETYGDYVSWLLEVVGTRTSGENVKLQIPITIYKKTTPEDGELFSSKQASGPVFQKILVPESIKITNSGLDQKHLSINLKNNSKEVLNGVTVRITPIESEFFELPPNLTGIKEWKPGTEIQAFHTNVASSIKSFQVLIEDNNGNIVNKRFHR
Arrestin_C	PF02752	Helarchaeales_HEL_GB_A..HELGBA_13130	MQAVNISTESDAFIGTSTVVKNTFNLPEDTTIFWAGSRIYAKRPCNRDIIVSKIDIFCEGTLEKGEYIREKSIPLSSRIPPSTEERNIAYRIRTEISMVKPGTRAEEEYFFAEKPIILKARPPKTGKFNPVEVSIKGIKIHMDKDHFQPGETINIDYELESFKDLQVELIKNANLSCRCPDYAPSCIHIKPIPPSVEKTVKASNLTTGTLQIPLPSSIELSHRYIWEPPEKTHWKETYGDHVNWVLKITGINTSGEIVEFQIPIIIYRKQTPEESELFTSKQAPRPILQKILVPDLIQIVSHNKNNKRLSVSFKNNSKEILTGVTVKIIPIESEFFELPPFLTGLNKWEPGTEIKAFHNNVGTNIKNFQILIEDNHGNSISKRLKIQ
Arrestin_C	PF02752	Helarchaeales_HEL_GB_B..HELGBB_30370	MPKLIKLSTEKVAVAGLPHQVSVTFDMTLLESNTSVDFAGIRLISNRPCKKDILISKIDIFNGGILESGIYSRNVNLNISRRVVPTVIERNIRYFLRGTMVIEHETGKREEFFDDHDLTIIAEKEPVRSPRPILLQIKNIKIKLDKDIFEKGETIKINYETEKIKLLKFKLIKEANVYCHCADYAKCAHIKQNPPITLQNLDLHNPPSSDIVYFNLPNDLEPSHNWKWIGASTSYFENSIGDSVSYNLVINGTTFNNEIISLNAPIIIVEPTKEDLFMKEKSTQQPFKTTFSPKNIELQSCIVSNNIITFKFKNNSNQKLEGITISITGIQKSFFETPSWMIGRREWNPGEIIEVSYNNHTPDIESYQFIIETNSGIKVKKIENI
Arrestin_C	PF02752	Hermodarchaeia_YT1_028127_10052280_JAEOTD0100000571_2_#_4454_#_4915_#_1_#_ID_28_2partial_00start_type_ATGrbs_motif_AGGA/GGAG/GAGGrbs_spacer_11_12bpgc_cont_0426	MTKPAYRERGQALDRCIEWEITVPRFRLTSTQKRKGLIQVHFQVRNNKAEPLTVRIQLVSLSKFIRFSSGKIKVLGKNRVREETSTFASILKDTIASNETGAFKFTANVFPQFIFRSQASIVLEYSVSAFDQDGKTVTHSEPIQIVIPFSRKH
Arrestin_C	PF02752	Hodarchaeales_YT2_004127_10220164_JAEOTM0100001541_31_#_37833_#_38672_#_1_#_ID_127_31partial_00start_type_ATGrbs_motif_Nonerbs_spacer_Nonegc_cont_0336	MNEQIISLPKQLFRQGEIIPVKLQYPPSDLPIQNSRIKLTGREKVEFTFQSFMGKKGFQPIWGLFLPSKHFHQETTFLDEIIATPISEKGDELVEIEIPINAIPSYYGENGKVTYLVQVQYENRDGEEKQDEVQILIDSEYQLKNLKDIVNIRSGSLTIQHTSPLIINKENCISITTQNINTPIRLILTGNETVTASSITINNPVKEVPLGQFFSEENITNMQMEFIIPSEYQQSFKGLQVRLEYAIEIQTVISQSHFGFKHEKVQTQSRIPVCVKDKK
Arrestin_C	PF02752	Hodarchaeales_YT2_065127_10225659_JAEOTQ0100000541_23_#_21984_#_22541_#_1_#_ID_4_23partial_00start_type_ATGrbs_motif_Nonerbs_spacer_Nonegc_cont_0362	MMNVNTSKAVILVSTIMILIIGGIVLSSIFINSLPEDDGDSSPINPASLPFSQRWYFNASVDKTQYHHGENIILTINFTCLINHTMPYFTRYFWPADYFVLNGTKNIIQGFPQSPSLTEANRAFTLGETLISEPFSFHLATTDEENTSHDALWINYLPVGTYYLFIEPPLRFKDGPNFSLEFDVV
Arrestin_C	PF02752	Njordarchaeales_GBS23..GBS23_07740	MVFDKKFSLSLTPSKEEVYPGDFLEADIIIRPEEKFHIIRLTACLENVHEVIWYSVQAHVMQFNAYTVSSSQRERIPIIHIKETLVEHLEVEPGREYKYSFRAKIPDDAIPTFTGNRIRTTYYLKVKAEIKWGLDREEKKEIIVLQKPEPGDIVEYKTALDKLNITLKVRSTVLSGGILEGEMVILPTEDKEYLGIRADIIRVEDIFKYNQREERKIVSEKIIENVKFLAGKEEQIGFKIRIPDKQASFRTNVSAVEYYLVIVLEKKYRPDKFIRIPIKVLRTNT
Arrestin_C	PF02752	Njordarchaeales_GBS27..GBS27_01820	MDRNIFLNTKYIEVSYTPLFGPKVEMKIYTDKENYLPGDEIKARVSILSNKRFGVEEVRLELICRSTLEYNVVRRYSATYPEDENPDEFVYEKRTFELFKIRERIMEKGEIPTREINLEKNLKIPADAPPTFIGSLIKTNWVIKAVVSRGFKRDIVEEKTIKILGQITDNELMQPRELPSDLKDLSITINLPKFAYVLGEVIEGDINLRPLKNLKFNEIRVELICAEILNPSKILPVNPPSLSDFQGEHFHKIAQESIARNIDLRENLEHKFQFRLNIPNIQKPTCETDYYKVDYYLKFTCARKFRGDFNVNIPIILTNSTSL
Arrestin_C	PF02752	Kariarchaeaceae_FT_008_JAEOUB0100001791_5_#_2470_#_3465_#_1_#_ID_96_5partial_00start_type_ATGrbs_motif_Nonerbs_spacer_Nonegc_cont_0471	MAKKYYLSYLSTLIMDGTITFDKEVYQPGDTITATFQIQGDLHKRLRDVELTIEVIEEVAVRYRTTHTSSGSTHSSTRTVREQFVIAGNHIELPAEEVRMGYQLQVQLPHQMPAIVFYDGHDLDISVTAFASIKFDVSWGSDTNIDRQIDIRAFPNVPNQPSSDEMAGLRASIPGQIVYGDETIPLYLESQPDFNEGFRKIRIEFEAAMEGTARGRSEREFRNLILWEGEDLPPRLDLHIPPGYLPTTSGMGFGISHALKVVLDKRMATDINLFVPIIYVPHPVDGMVRGEPTQPAVEPVSFSGTIETTCTNCGNAIPADSNFCPKCGQKK
Arrestin_C	PF02752	Lokiarchaeales_AMARA_1S_SDNY010000391_16_#_13825_#_15024_#_1_#_ID_113_16partial_00start_type_ATGrbs_motif_Nonerbs_spacer_Nonegc_cont_0325	MKLELSDLNQGICFIGEKLGIRAKYNFEEDSSILWSGIRLITSPPCLKELQIAKEEIFSKGIFEAGEYTRDRELLIKNNVVPTNKKRNLDYKIQMILRQMNPINPDDDLIIKREHEIVIREQDSPQKKITQNPIALSISGLDISLSKDIFRPGETIKVNYKSHDLKQIELRLLQKANLVCYCEAYGHNCGKVEELPPAIAGDVKTSNTDSGFILLKVPDIAEPSHDYLWEPSEKEFWGFRYGDYTKYSLLILGKQNVGRDVIKFEVPLTIIAKPFSETKEGIDWFGRRSSEASILFDVSSKFQKRYKVLSVDSDLEKYRIKIKNTSNEDLYGVTIKLSGLQKGLFETAPSLTGFNKWQKGEEKEIAYETKQDISALVSVIEDNSQKSIRIQTQVSSDFF
Arrestin_C	PF02752	Lokiarchaeales_AMARA_3_SDNR010000071_21_#_21754_#_22914_#_1_#_ID_51_21partial_00start_type_ATGrbs_motif_GGA/GAG/AGGrbs_spacer_5_10bpgc_cont_0401	MQAVKISTEPEAFVGTSTIIKSTFNLSEDTKIYWAGNRLYAKRLCGRDIVVTKVDIFCEGQLQKGEYIREKTIPVSTRVPPSVKERNLNYRLRSEISMIKPQTKTEEEFFFAENPIYLKASPAKPTESNPVELSLKGIKIHMDKDHFSPGEIINIDYELEKFKAFEVDLVKDANITCNCPDYASTCIHIKPKPPAVETSIKASNLTSGTLQLPLPSFIELSHRYVWEPPEKTRWKETFGDYVNWVIEVIGTMISGESVRFQIPIHIIGKQTPEDIDIFTAKQAIGPAFQNILVPEAIDITNSQKDQKTLRINLKHKSKEVLNGVTIKITPIESEFFELPPNLTGVNRWEPGTEITAFHSNIGENINTIQVLIEDNAGNTVNKRFNL
Arrestin_C	PF02752	Lokiarchaeales_AMARA_5S_SDNW010000091_12_#_10613_#_11818_#_1_#_ID_55_12partial_00start_type_ATGrbs_motif_Nonerbs_spacer_Nonegc_cont_0370	MKLELSDLNDGSVYVGEKLNVRTKFHFDEDTSILWSGVRLLAHSPCLKEIQIAKSEIFSKGSFEAGEYYRDRALLINTNVVPTIKSRNLNYEVQLTLRQPHPLNPEEDDLLIHKTHEIFIKTKESGTLNKKPNPISFSMSGLNLMISKDIFKPGETIKINFTSEVIKQIEIRLLQEANVICYCEAYGQNCRKVEELPPAIAGDAKTSDIDKGYLLLKVPEIAEPTHNYLWEPKEKENWGFNFGDYSKWFLQVLAKPKTGRELIKFDIPITITSSPITDKKEDIDLFSKASGSAPSLFEGVSSKFQKIYKIVSIDSDLEKYRLRIKNISKDKLEGVTVKLIGLQEALFESAPVISGFKEWDVGEEKEVEYPSKQNISALISIIEDNSQRSIRIQSPLSSD…
Arrestin_C	PF02752	Lokiarchaeales_AMARA_7_SDNV010001901_2_#_837_#_1769_#_1_#_ID_225_2partial_00start_type_ATGrbs_motif_Nonerbs_spacer_Nonegc_cont_0347	MKIELSDLNNGSVYIGDKLGILTKFNFEEDSEVLWTGLQLLTNPPCAKELQIAKAAIFSRGNFESGEYIRNRTILIKNNVVPTIKNRNLEYYIKLILRQPHPINPDDDLVINKTQKIEIKSKAIGVQTKKSNPISFSLSGLNINLTKDVFKPGETIKINFSSEELKEIEIRLLQEANLICYCDAYGQNCRKVEKLPPAIAGDAKTSNVEKGFLLLKVPEIAEPSHSYVWEAQEKEQWGFKFGDYTRWSLRVMGKLSTGRERVKFDIPITIVSKPVDEAKIGEDFFAGRNSAAPSLFEGLSSKLQKVFKIT
Arrestin_C	PF02752	Lokiarchaeales_AS27yjCOA_147_JAAZNI0100005931_1_#_1_#_321_#_1_#_ID_220_1partial_10start_type_ATGrbs_motif_AGGAG/GGAGGrbs_spacer_11_12bpgc_cont_0523	MAKISMAVAIRGPKDMYRPGDVFEGEITLVNNDRDKDGKIKPVKVKSVQVVFFEHVPVASNEIGKVTYFLDESHEEVSGKIIGKPIEGDAWTGRELHDVPVRLPFSV
Arrestin_C	PF02752	Helarchaeales_Bin_186_WJJF010000811_3_#_2439_#_3602_#_1_#_ID_588_3partial_00start_type_ATGrbs_motif_Nonerbs_spacer_Nonegc_cont_0306	MPKLIRISTSDFAYAGVPQEVSITFDMTLLDSKTNINWAGIRLYSSRPCKKEILVSKTNIFDSGTLESGVYQRNKSIKISNRVVPSIPDRDIKYFIRGSLTIKRKDGSEENFFDDQEIEILSTDKPDKEARPVTLQIKNIKVETDRDLYKEGETVKLNYEINNVKELIFKLIKEFDASCRCPDYKKCIYIKPKPPKVLLTKKLRNPPSSDSIKLKLPPDLESSHSWKWIGSSKSYFEYSIGDKVSYNIEITAINISNEEVKVQIPIIIIKEPKEEIFMDKKEKLGTKPFQKVFPPKKIQISQCEVKGNKINFKMKNKSNKDLEGISITITGIQETLFETPSWVVGKEEWKAGETIDVLYEGHTQNIENYQFLIETNSGIKIKKILKF
Arrestin_C	PF02752	Lokiarchaeales_Bin_204_WJIS010001581_10_#_8035_#_9243_#_1_#_ID_39_10partial_00start_type_ATGrbs_motif_Nonerbs_spacer_Nonegc_cont_0321	MQLKLTPMRNSVFIGDKLPVRTNFSFDEDTELLWSGIRLLTSPPCQKDLQISQKEVFSRGIFEAGEYIREKALLIKNNVVPTIEKRDLAYRLQLYLRKPNPVNADDNIVVQKNQEILIKPKESSLKKKPNPISLTISGLHIELKKDVFKPGETIKINYTSENLREIEIRLLQKANLVCFCESYGRNCQKVEELPPAIAGDVKTKSNTEQGYLLLKVPEVAEPSHNYLWEPSEKEHWGLKYGDYCEYSLLVIGRKKSDSGREPIKFDLPITVQAKPIVEEELEADLFAEGSSGAPSLFEGVSSKFQKIFQVISIEALAKKELESRYKVTIKNTSKDTLDGITVKLSGLQEGLFETAPKLTGFNKWDSQEEKEIFYESKQKISAIVSIIEDNKQKNIRLQG…
Arrestin_C	PF02752	Lokiarchaeales_Bin_229_WJIN010000851_35_#_36508_#_37467_#_1_#_ID_487_35partial_00start_type_ATGrbs_motif_Nonerbs_spacer_Nonegc_cont_0339	MKRRYLLIFALLVSIFWLDIPSARADPPLNYSLTINKSIFYPNETLNINGSWQIYRDQGEEGSYAQFRIYNNSEYNEDTNYFLIWNSSEYHEEGNVSKSENVSIQTLLDKCTFDGLINLYVILHFYLANSRFVFYEFQLCEKQITILEQEGAVELYNISTNKENFLPNETIEIETEWSLSYITPEISHIQLQIHNALPFGSESLLWESEFINTTGYVERSFMIVISNITNSPVKIPVQLYLTVYYFHTDINNVSNSLCLSYVIIGLSPFNSPSLYNQGDPLLSILLPSGIGIGVAILGVVIYLNKRNKTKEVEEITIQF
Arrestin_C	PF02752	Lokiarchaeales_Bin_342_WJKO010006881_5_#_3420_#_7016_#_1_#_ID_574_5partial_01start_type_Edgerbs_motif_Nonerbs_spacer_Nonegc_cont_0336	YTHMVDGDSNSHYDLVSDTSGLENVLNYTYEANFTTVTDFNKTEVIGIRYNVDEKVNETVTVNIYIYNTNNSEWDLCESNIAWADDVRQAYTFYIQNNRTLYFDTNNIVKIKFSLNNTNKPFKIQLHDVLVEALTAMEMPITKNNWVALEFDLKGNCTVYGFSAWIRTRNPNVPDANLTVSLYRANNTSVREQGVGVLSSSDVYLEPDQLIHTRNITGFAEDNYTFIPFKEDYGGITNDMNVSNYFVVLHSNLTEFTYTITTLPFDDSGVDSDAQIDPDALIDHLFIYSENEGASETWKKSYLQGDVGQVDAAPFAINLTRGWIPDEAINITIQGIQVESKTLATGIYAGTSGYTWGLGTWKNYFVNNTVDIDKNITVPLNWSSSYSTNIGFSVDYNVT…
Arrestin_C	PF02752	Lokiarchaeales_DZG_bin1_240_RDOA010000011_149_#_190623_#_191918_#_1_#_ID_27_149partial_00start_type_ATGrbs_motif_GGA/GAG/AGGrbs_spacer_5_10bpgc_cont_0359	MKLSLSDLNNGYVYLGDKLKVRTTFNFDEDSLILWSGIRLLTHPPCLKELQITKEDIFSKGYFEKGEYIREKSFLIKNNVIPTIKNRNLEYEIKLILREPHPTNPDDDLVINKTQKIEIKAKGTDQQIIKPNPLSLSISGLNINLSKDVYRPGETIKINFSSQELKQVEIRLLQKANLICYCEAYGQTCSKVEELPPAIAGDVKTTDMNKDFLLLKVPEIAQPSHNYLWEPHEKEYWGMKYGSYVKWSLLFIGKPKPEFGXXXXYWGMKYGSYVKWSLLFIGKPKPEFGKELIRFEVPITIVAKPVGEKGKGADLFSRDTAGAPSIFDSVSSKFQKVYKITSIDSDLEKYSIKIKNISKEALHGVSVSISGLQEGLFESTPNLTGFNRWEAGEEKEITY…
Arrestin_C	PF02752	Lokiarchaeales_E44_bin85_SOKP010000961_1_#_146_#_1354_#_1_#_ID_200_1partial_00start_type_TTGrbs_motif_Nonerbs_spacer_Nonegc_cont_0343	MKISLNDLNNGHVSLGDKLNVRTTFNFDDDSSILWSGIRLLTHPPCLKELQITKEEIFSKGIFEKGEYIRERSFLIKKNVIPTIKNRNLEYEIKLILRQPHPNNPDDDLVINKTHKIEIRAKDSGDQIIKPNPLSISISGLSINLTKDVFKPGETVKINFSSNELKHIEIRLLQKANLVCYCDAYGQTCSKVEELPPAIAGDSKTSDMSKEFLLLKIPEIAQPSHNYLWEPHEKEFWGMKYGSYVKWSLLFIGKPKPEYGKETIKFKVPITIVAKSLSGKEVGVDLFSKSTTATPSLFNGVSSKFQKVFKITSIDSDIEKYSIRIKNISKDSLKGVSVKTSGLQEGLFETEPTLTGFSSWESSEEKEIVYNSKQNISALICILEDNSQRVIRIQTPLAS…
Arrestin_C	PF02752	Lokiarchaeales_FT1_020127_10035448_JAEOUI0100000521_4_#_3786_#_5048_#_1_#_ID_539_4partial_00start_type_ATGrbs_motif_Nonerbs_spacer_Nonegc_cont_0323	MLSITIIIFINSLWFIFIMKMELTSAKNSVFIGEKMNVTTKYNFDEKSSVLWSGIRLVTKTPCVKELQIGNEEVFSFGDFEPGEYIRERAILIKNNVIPTIKKRNLEYTVQLLLRQKNPINPDDDLVIKRDLPIELKINEAQSQTTKQNPIAFSISGLKIDISKDAFKPGETIKINYNSENLAEIEIRLLQKANLVCFCEAYGKNCRKVEELPPAIAGDVKSKESKEGYLLLKVPEIAEPSHNYMWEPSEKEFWGLKYGDYSQWSLLVIGKKKPEFGKDKIQFEIPIIVSAKPIDNESEREVDLFSGKGETSPGLFDGISSKLQKIYEVTSIESDIDQYMIRIKNISKNDLHGVTIKLAGLQEGLFETAPKLFGFNTWKKGEEKEIIYESKQNISAIIS…
Arrestin_C	PF02752	Lokiarchaeales_N1B_bin6_179caffold_0_JAEOUP0100000121_71_#_71858_#_73147_#_1_#_ID_36_71partial_00start_type_ATGrbs_motif_AGxAGG/AGGxGGrbs_spacer_5_10bpgc_cont_0311	MKKHWFGFFLVLVFATLVTSSLIVEKVSLQTELQTTKLIKTQVQVQVSLEKQLAIIGEQIGLSIKIQNEGENCYFNLKINGSMVFIKELGGIETFKNHLKSFILAAGESINISFQMRYETNDTLFLSSVQTFNILLFDNTTSETAFSATEWIWVYRDFNSLYKSHVSSKMYPLYANSEVLATYSAIMNETSSTGKILININNRDVISHNYEIIIQNETSLLRFADIFTEGYQCSLICSDRRTYYATFEYSFPEDSIWTILPFTIRFSIDSNFLIERTFLLQLQANQDVDQPIEGSNLKGKYHKNGDINEIIIFTKIPRETTRVAILTKNEFPNSIYYPDIIIRSDYFSFNISSTTLSKDLILFVYGTNSKEQFQIVNLQLVEVPEGLITPKNFYISPDI…
Arrestin_C	PF02752	Lokiarchaeales_N1B_bin8_272_JAEOUQ0100002521_5_#_2591_#_3799_#_1_#_ID_212_5partial_00start_type_ATGrbs_motif_Nonerbs_spacer_Nonegc_cont_0331	MKLDLNDLNNGTVYIGDRLGIKTKFIFEEDTSILWAGIRLMTYPPCAKELQVAKEDIFSKGHFEKGQYIRERSLLIKGNIVPTIKKRNLEYELKLILRQPHPLNPNDDLVINKSEKIEIKAKESGLQIKNPNPIALSLSGLNINLSKDIFKPGETIKVNFTSEILRQIEIRLLQKANLVCYCEAYGQSCRKVEELPPAIAGDVKTMDMTKNFLLLKIPEIADPSHNYLWAPKEKEYWGMRFGSYMKWSLMIIGKPKPEYGKESIKFEVPITVVSKPLSEKKLGVDLFSPVSSSAPSVFDAVSSKFQKIFKVISIDSDLERYILKIKNTSKEKLEGVTVKVTGLQEGLFETAPILTGFKSWDKGEEKEIKYETKQNITALISLLEDNAQKSIRIQTPVAS…
Arrestin_C	PF02752	Lokiarchaeales_RBin_035141_1000656_WJIT010001991_10_#_8035_#_9243_#_1_#_ID_45_10partial_00start_type_ATGrbs_motif_Nonerbs_spacer_Nonegc_cont_0321	MQLKLTPMRNSVFIGDKLPVRTNFSFDEDTELLWSGIRLLTSPPCQKDLQISQKEVFSRGIFEAGEYIREKALLIKNNVVPTIEKRDLAYRLQLYLRKPNPVNADDNIVVQKNQEILIKPKESSLKKKPNPISLTISGLHIELKKDVFKPGETIKINYTSENLREIEIRLLQKANLVCFCESYGRNCQKVEELPPAIAGDVKTKSNTEQGYLLLKVPEVAEPSHNYLWEPSEKEHWGLKYGDYCEYSLLVIGRKKSDSGREPIKFDLPITVQAKPIVEEELEADLFAEGSSGAPSLFEGVSSKFQKIFQVISIEALAKKELESRYKVTIKNTSKDTLDGITVKLSGLQEGLFETAPKLTGFNKWDSQEEKEIFYESKQKISAIVSIIEDNKQKNIRLQG…
Arrestin_C	PF02752	Lokiarchaeales_SZ_4_bin8_338_RDOE010001081_10_#_7088_#_8296_#_1_#_ID_15_10partial_00start_type_ATGrbs_motif_Nonerbs_spacer_Nonegc_cont_0332	MKLDLNDLNNGTVYIGDRLGIKTKFIFEEDTSILWAGIRLMTYPPCAKELQVAKEDIFSKGHFEKGQYIRERSLLIKGNIVPTIKKRNLEYELKLILRQPHPLNPNDDLVINKSEKIEIKAKESGLQIKNPNPIALSLSGLNINLSKDIFKPGETIKVNFTSEILRQIEIRLLQKANLVCYCEAYGQSCRKVEELPPAIAGDVKTMDMTKNFLLLKIPEIADPSHNYLWAPKEKEYWGMRFGSYMKWSLMIIGKPKPEYGKESIKFEVPITVVSKPLSEKKLGVDLFSPVSSSAPSVFDGVSSKFQKIFKVISIDSDLERYILKIKNTSKEKLEGVTVKVTGLQEGLFETAPILTGFKSWDKGEEKEIKYETKQNITALISLLEDNAQKSIRIQTPVAS…
Arrestin_C	PF02752	Lokiarchaeales_TEKIR_21_SDNN010000081_25_#_32276_#_33478_#_1_#_ID_79_25partial_00start_type_ATGrbs_motif_Nonerbs_spacer_Nonegc_cont_0356	MKLDLTDLNNGSVYIGDKLDIRTTFNFDEDSSILWSGLRLITHPPCAKELQIAKAEIFSKGNFEAGEYIRERGLIIKSNVVPTIKKRNIEYIVQMILRQKNPIDPDDYIIVKKEHDIEIQSKEAQAQAIRQNPISFSISGLNVSLSKDIFRPGETVKINYKAQNYKQIELRLLQSANIVCYCEAYGENCRQVEELPPAIAGDVKTNNTKEGFMLLKIPEIAEPTHNYLWEPTEKEYWGFRYGDYTKWSILVLGKPSTGKDIVKFEVPITIVSKPISEEKADLDLFAGKGSSAPALFDGISSKFQKTYKVTSIESDLEKYRIRIENISKNDLEGVTVKLTGLQEGLFETAPELTGFNKWKQGEEKVIAYETKQNISALISLLEDNSQKKIHMQNPVSADFF
Arrestin_C	PF02752	Lokiarchaeales_TEKIR_7S_SDNE010000521_5_#_5353_#_6552_#_1_#_ID_267_5partial_00start_type_ATGrbs_motif_TATTTrbs_spacer_14bpgc_cont_0329	MKLELSDLNQGICFIGEKLAIRAKYKFEEESSILWSGIRLLTSPPCLKELQIAKEEIFSKGNFEAGEYTRDRELLIKNNVVPTNKKRNLEYTVQMILRQVNPINPDDDLIIKKDHEIVIREQDSQQKKITQNPISLSISGLEISLSKDIFRPGETIKVNYNSRDFKQIELRLLQKANLVCYCEAYGHNCGKVEELPPAIAGDVKTNNTESGFMLLKVPDIAEPSHDYLWEPTEKEFWGFRYGDYTKYSLLILGKQNIGRDVIKFEVPLTIIAKPFSETKEGIDWFGRRDSEASTLFDVSSKFQKTYKVLSVDSDLEKYRIKIKNISNEDLYGVTIKLSGLQKGLFETAPSLTGFNKWQIGEEKEIAYETKQDISALVSVIEDNSQKSIRIQTQVSSDFF
Arrestin_C	PF02752	Lokiarchaeales_Yap100_bin5_170_JAEORR0100003921_2_#_1076_#_2287_#_1_#_ID_365_2partial_00start_type_TTGrbs_motif_AGGA/GGAG/GAGGrbs_spacer_11_12bpgc_cont_0348	MKLELSDLNNGSVNVGDKLSIKTKFDFDEDTSLIWSGIRLITTPPCVKELQINKEEIFSTGFFEAGEYIREKAMLIKNNVVPTIKNRNLEYLIQLILRKENPVNPEDDLIVKKTHEININLKESRVQAIKQNPISLSISGLNVDITKDVFKPGETIKINYSSQNLKQIEIRLLQKANLVCYCEAYGKTCRKVEELPPAIAGDIKTKNTDEGFLLLKVPEVAEPSHNYLWEPTEKEYWGLKYGDYSQWSLMIIGKKKPEFGRDIIRFEMPITIVSRPIDEENEGIDLFAGVGAGAPSLFDGVSSKFQKIFKVTSIESDFEKYTLKIENISKEDLEGVTVKLSGLQEGLFETTSILTGFNKWKKGEEKEIVYETKQNISALISIIEDNSQKNIRIQTPVSA…
Arrestin_C	PF02752	Lokiarchaeales_Yap150_bin8_212_JAEORV0100002041_1_#_24_#_1235_#_1_#_ID_285_1partial_00start_type_TTGrbs_motif_AGGA/GGAG/GAGGrbs_spacer_11_12bpgc_cont_0348	MKLELSDLNNGSVNVGDKLSIKTKFDFDEDTSLIWSGIRLITTPPCVKELQINKEEIFSTGFFEAGEYIREKAMLIKNNVVPTIKNRNLEYLIQLILRKENPVNPEDDLIVKKTHEININLKESRVQAIKQNPISLSISGLNVDITKDVFKPGETIKINYSSQNLKQIEIRLLQKANLVCYCEAYGKTCRKVEELPPAIAGDIKTKNTDEGFLLLKVPEVAEPSHNYLWEPTEKEYWGLKYGDYSQWSLMIIGKKKPEFGRDIIRFEMPITIVSRPIDEENEGIDLFAGVGAGAPSLFDGVSSKFQKIFKVTSIESDFEKYTLKIENISKEDLEGVTVKLSGLQEGLFETTSILTGFNKWKKGEEKEIVYETKQNISALISIIEDNSQKNIRIQTPVSA…
Arrestin_C	PF02752	Lokiarchaeales_Yap200_bin5_98_JAEORW0100000441_10_#_10952_#_12160_#_1_#_ID_63_10partial_00start_type_ATGrbs_motif_Nonerbs_spacer_Nonegc_cont_0328	MKLDLNDLNNGTVYIGDRLGIKTKFIFEEDASILWAGIRLMTYPPCTKELQVAKEDIFSKGRFEKGQYIRERSLLIKGNIVPTIKKRNLEYELKLILRQPHPLNPNDDLVINKSEKIEIKAKESGLQIKNPNPIALSLSGLNINLSKDIFKPGETIKVNFTSEILRQIEIRLLQKANLVCYCEAYGQSCRKVEELPPAIAGDVKTMDMTKNFLLLKIPEIADPSHNYLWAPKEKEYWGMRFGSYMKWSLMIIGKPKPEFGKESIKFEVPITVLSKPLSEKKLGIDLFSPVSSSAPSVFDGVSSKFQKIFKVISIDSDLERYILKIKNMSKEKLEGVTVKVTGLQEGLFETAPILTGFKSWDKGEEKEIKYETKQNINALISLLEDNAQKSIRIQTPVAS…
Arrestin_C	PF02752	Lokiarchaeales_Yap75_bin2_47_JAEOSN0100001891_2_#_226_#_1434_#_1_#_ID_170_2partial_00start_type_ATGrbs_motif_GGA/GAG/AGGrbs_spacer_5_10bpgc_cont_0323	MKLNLSDLNNGYVYLGDKLKVRTTYNFDEDSSILWSGIRLLTHPPCLKELQITKEDIFSKGNFEKGEYIREKSFLIKNNIIPTIKNRNLEYEIKLTLRLPHPNNPDDDLVINKKQKIEIKAKESKQQVIKTNPLSISISGLKINLSKDVFRPGETIKINFSSEELKQVEIRLLQKANLICYCEAYGQTCSKVEELPAAIAGDSKTSDMNKDFLLLKVPEIAQPSHNYLWEPHEKEFWGMKYGSYVKWSLLFIGKPKPEFGKESIKFDVPITIIAKAGGEEELGTDLFSNDTIGTPSIFNGVSSKFQKVYKITSIDSDIEKYNIKIKNTSKETLEGVSVNISGLQEGLFETAPTLTGFYRWESGEEKEIVYNSKQNITALICVLEDNSQNAIRIQTPLAS…
Arrestin_C	PF02752	Lokiarchaeales_YT_039_JAEOSU0100000501_35_#_35534_#_36739_#_1_#_ID_29_35partial_00start_type_ATGrbs_motif_Nonerbs_spacer_Nonegc_cont_0327	MKLELSDLNNGSVYVGDKLNVRIKFHFEEDTSILWSGVRLLAHSPCLKEILIAKNEIFSKGTFEAGDYYRDRALLIANNVVPTIKSRNLNYEIKLTIRQPHPLNPEEDDLLIHKDQEIIIKSKESGNLTKNPNPISFSMSGLNLMISKDIFKPGETIKINFSSEVIKNIEVRLLQEANVICYCEAYGQNCRKVEELPPAIAGDAKTSDIDKGYLLLKIPEIAEPTHNYLWEPKEKENWGFNFGDYSKWFLRVLAKPKIGRELIKFDIPITITPSPISDKKEEIDLFSKAPGSAPSLFEGVSSKFQKIYKIISIDSDMEKYRLRIKNISKSKLEGVTVKIIGLQEALFESAPILTGFKEWDIDEEKEVEYPSKQNISALISIIEDNSQKSIRIQSPLSSD…
Arrestin_C	PF02752	Lokiarchaeales_YT2_002_JAEOTL0100005201_5_#_2075_#_2983_#_1_#_ID_481_5partial_01start_type_Edgerbs_motif_Nonerbs_spacer_Nonegc_cont_0342	PVNPEDDLVINRTHEIEIKAKNSGFQKKAPKPISFYLSGLNILLSKDVFKPGETIKINFSSEELRELEVRLLQNANVVCHCEAYGQSCSKVEELPPAIAGDAKTSNLEKEFLLLKVPDIAEPSYKFIYSPSEKEQFGFRYGAYTQWSLLFIGKKKPEYGIEPIRFEVPISIAATTLKGEKIGVDLFAGESSTASSLFDSVSSKFQKIFKVISIDSDIDKYVLKIKNISKKDLSGVSVKIIGLQEGLFETSPSLVGFHTWKKDEEKEISYEIKQDISALITILEDNDQQNIRIQSPVSTVSFF
Arrestin_C	PF02752	Lokiarchaeales_YT5_023127_10208488_JAEOTS0100001871_16_#_13410_#_14618_#_1_#_ID_177_16partial_00start_type_ATGrbs_motif_GGA/GAG/AGGrbs_spacer_5_10bpgc_cont_0337	MKLNLSDLNNGYVFLGDKLKVRTTFNFEEDSSILWSGIRLLTHPPCLKELQITKEDIFSKGNFEKGEYIREKSFLIKNNVIPTIKNRDLEYELKLILRQPHPNNPDDDLVINKTQKIEIKAKDTDQQVMKPNPLSLSISGLNVSLSKDIFKPGETIKINFSSDELKQVEIRLLQKANIICYCEAYGQTCSKVEELPPAIAGDARTSDMNKDFLLLKVPEIAQPSHNYLWEPHEKEYWGMKYGSYVKWSLMFIGKPKPEFGKEPIKLEVPITIIAKPVGEDELGTDLFSKSSAGAPSIFDEVSSKFQKVYKISSIDSDIEKYNIKIKNISKEALNGVSVNVSGLQEGLFETAPTLTGFHRWEAGEEKEIVYKTKQNITALICVLEDNSQKTIRIQTPLSS…	2023-01-21	0.60.0002	2023-09-20	0.6	2023-01-01	1	0	0	1	1	1	1	Uncharacterised	protein	family	(UPF0220)
Arrestin_C	PF02752	Lokiarchaeales_Zod_Metabat_1389_JAFGGO0100000261_1_#_113_#_1375_#_1_#_ID_75_1partial_00start_type_ATGrbs_motif_Nonerbs_spacer_Nonegc_cont_0337	MLSNTIITFINFLWFIFIMKMELTSTRNTVFIGEKLHIITKYNFEENSSILWSGIRLITKTPCVKELQIGNEEVFSFGEFEPGEYIREKSILIKNNVIPTIKKRNLEYTVQLLLRQKNPINPDDDLVIKKDIPIELKINESQVKPTKQNPISFSISGLKINVSKDAFKPGETIKINYNSENLSEIEIRLLQKANLVCYCEAYGKNCRKVEELPPAIAGDVKTKESKEGYLLLKIPEVAEPSHNYMWEPSEKEFWGLKYGDYSQWSLLVIGKKKPEFGKDIIQFEIPIIVSAKPIDTESEKEADLFSGKTEAAPGLFDGLSSKLQKIYDVSSIESDINQYIIRIKNISKNDLHGVTVKLAGLQEGLFETAPKLFGFSLWKKGEEKEIVYESKQNISAIIS…
Arrestin_C	PF02752	Lokiarchaeales_ABR02..ABR02_31820	MKLELSLNNGYVYLGEKINIRSKFNFDEDSSILWSGIRLLTYPPCLKELQITKEEIFTKGFFEAGEYIRDKAILIKNNVVPTIKNRNLEYELKLILRQPHPINPDDDLVINKTQKVQIREKQSNIPTKKTNPLSISISGLSINLSKDVFKPGETIKINFSSEELKQVEIRLLQKANLVCYCDAYGQNCSKVEELPPAIAGDSRTTDMDKKFLLLKVPEIAQPSHNYLWEPHEKEFWGFKYGSYVKWSLLFIGKPKSEYGKEPIKFDVPITIIAKPADNQKLDVDLFSETTSGAPSIFDKVSSKFQKIFKIVSIDSDIEKYVIKIKNTSKETLKGVSVKVTGLQEGLFETAPILTGFNSWGVNEEKEIVYESKQNITALISVLEDNARKSIRIQTPVGSD…
Arrestin_C	PF02752	Lokiarchaeales_ABR04..ABR04_26530	MKLELNDQNDGYAYLGDKLNVRTVFNFDEDTAILWSGIRLLTHPPCLKELQITKEEIFSKGIFEKGEYIRERAFLIKKNVIPTIKNRNLEYEIKLILRQPHPNNPDDDLVINRTHKVEIRAKDSDNQIIKTNPLSLSISGLSVNVSKDVFKPGETVKINFSSNELRHVEIRLLQKANLVCYCDAYGQTCSKVEELPPAIAGDSKTSDMTKDFLLLKIPEIAQPSHNYLWEPHEKEFWGMKYGSYVKWSLQFIGKPKPEYGKEIIKFKVPITIVAKTVSGNEVGVDLFSKNATAAPSIFDGVSSKFQKVFKITSIDSDMEKYSIRIKNISKDSLKGVSVKTSGLQEGLFETEPTLTGFSSWEPNEEKEIVYNSKQNISALICILENNDQRVIRIQTPLAS…
Arrestin_C	PF02752	Lokiarchaeote_ABR08..ABR08_31480	MKLNLSDLNNGYVYLGDKLNVRTTYNFDEDSSILWSGIRLLTHPPCLKELQITKEDIFSKGHFEKGEYIREKSFLIKSNVIPTIKNRNLEYEIKLILRQPHPSNPDDDLVINKTQKIEIKAKNAELQVTKPNPLSLSISGLNINLSKDVFKPGETIKINFSSDELKQVEIRLLQKANLICYCEAYGQTCSKVEELPAAIAGDARTSDMNKDFLLLKVPEVAQPSHNYLWEPHEKEFWGMKYGSYVKWSLLFIGKPKPEYGKEPIKLEVPITIIGKPVGEDDLGADLFSKGSAGAPSIFDGVSSKFQKVYKITSIDSDIEKYSIKIKNTSKEALHGVSVNISGLQEGLFETTPTLTGFHSWEAGEEKEIEYNTKQNITALICVIEDNSQKVIRIQTPLAS…
Arrestin_C	PF02752	Lokiarchaeales_ABR11..ABR11_04240	MKLNLSDLNNGMVYLGDKLNVRTTYNFDEDSSILWSGIRLLTHPPCLKELQITKEEIFSKGRFEKGEYVREKSILIKNNVIPTIKNRNLEYEIKLILRKPHPHNPNDDLVINKTQKIEIKAKNSSIQVLKPNPLALSISGLNINLSKDVYRPGETIKINFSCDELKQIEIRLLQEANVICYCEAYGQTCSKVEELPPTIAGDAKTSDMTKKFLLLKVPEIAQPSHNYLWEPHEKEYWGMKYGSYVKWSLMFIGKPKPEFGKETINFNVPITIIAKPVGEDEIGVDLFSKGAAGAPTIFDGVTSKFQKVYKIVSIDSDIEKYNIKIKNTSKEALHGVSVNVSGLQEGLFETAPTLTGFNRWEAGEEKEIVYNSKQNITALICVIEDNSQRIIRIQTPLAS…
Arrestin_C	PF02752	Lokiarchaeote_ABR13..ABR13_06160	MKLTLSDLNNGNVYLGDKLNVRTTYNFDDDSSILWSGIRLLTHPPCLKELQITKEEIFSKGRFEKGEYVREKSLLIKNNVIPTIKNRNLEYEIKLILRTPHPHNPNDDLVINKTQKIEIKAKNSSQQVLKPNPLSLSISGLSVNISKDVFRPGETIKINFSSEELKQVEIRLLQKANVICYCEAYGQTCSKVEELPAAIAGDSKTSDMNKEFLLLKVPEIAQPSHNYLWEPHEKEYWGMKYGSYVKWFLMFIGKPKPEFGKEQIKFKVPITIIAKPVGEDDIGVDLFSKGTTGAPSIFDGVSSKFQKIYKIISIDSDIEKYNIKIKNTSKEALHGVSVNISGLQEGLFETAPTLTGFNRWEAGEEKEIIYKSKQNITALICVIEDNSQKIIRIQTPLAS…
Arrestin_C	PF02752	Sifarchaeotum_CR_Bin_190127_1007000whole_JAECRY0100005481_3_#_1742_#_2347_#_1_#_ID_362_3partial_00start_type_ATGrbs_motif_Nonerbs_spacer_Nonegc_cont_0337	MVNYLKKAQKIFPLALFLFILLSLTLVPVEGEKQISINSTGSFLAPSYKLSPANMSITIRTSKEQYTQGETMSVNATIVDLSSRNPIGNAEVEGKLIRAGAILRNITDFKEVKAGNYIAKINTTDMDPGWWDVKIIAKKSGYETGEKTTQVAILPKPEKTPAIPITFLIPAIIAIALVTVLIGMFGFYLFQEKKKPRKKGK
Arrestin_C	PF02752	Thorarchaeia_MP5_2226_JAEORN0100001861_2_#_174_#_974_#_1_#_ID_130_2partial_00start_type_GTGrbs_motif_GGAG/GAGGrbs_spacer_5_10bpgc_cont_0382	MKLSIQPDPIHFYNGGNITGFVHIESHESFTCDVLHLILHANEEIRFTQKSGKEWSETTKHFQKDIVLGRDKIMNQGTTRVPFSIEIPYDAPPSFNGHLGRCVYTLEIRMITNISEIQSDTREIWVRSNISMRNPNPIHISKNSADVQFEKDLFCIGEQISFNFKLLEDTRLTSLNIELHRTETAVVGIIEGTWSRKVERMTAEIDNLDLMKGINVEFDTFLLKVHTYQGKNLHHDLYLHLKFGTLLKEDKTIIIPITLVECPKAF
Arrestin_C	PF02752	Thorarchaeota_SMTZ1-83OR1_30_36_10184whole_LRSK010001821_13_#_10991_#_11293_#_1_#_ID_182_13partial_01start_type_Edgerbs_motif_Nonerbs_spacer_Nonegc_cont_0525	GVRAEIIGYEHVAPKGHARDAENVLATSYIEDDHLRRDSWMEMTIQTEPSWKSSFKTELIDYTHRLKVTLDIPMRLDRSVVVPLRLSGRGGLGDRTDPFG
Arrestin_C	PF02752	Thorarchaeota_SMTZ1-83OR1_30_36_10184whole_LRSK010001821_13_#_10991_#_11293_#_1_#_ID_182_13partial_01start_type_Edgerbs_motif_Nonerbs_spacer_Nonegc_cont_0525	MRRCEFCDSPVPADATTCPVCREVIAEETLERILPVLKRPDAPDVRELGTMRRLWGVIRRPAAAFRDIGQKPDAVGPLLVILANALVLTGFFLAISSKFTVSVVVNTTTGQRAPVSILTSAQGVPLYMSALATLIPNMMLGMVYLVVGGAFAHLAFKLTGGTGRRGKTFSIIGYSMLPVVLIRLVGIVIILLTMPTYDVSLASQHAFIIDQVFDAEQWLTIDYLTVIAFMWTGFLLIFGIREGHDTSTQWAAFVAIACIIVLVWTFWQVH
Arrestin_C	PF02752	Thorarchaeota_Yap2000_bin1_136_JAEORZ0100001601_1_#_2_#_151_#_1_#_ID_197_1partial_10start_type_ATGrbs_motif_GGA/GAG/AGGrbs_spacer_11_12bpgc_cont_0407	MTGIELLIPKKECSSGDTISGTIMISSDTKVKFNRIYAVLRAEEYVRVIR
Arrestin_C	PF02752	Thorarchaeota_Yap2000_bin4_69_JAEOSC0100002021_4_#_2432_#_2902_#_1_#_ID_244_4partial_01start_type_Edgerbs_motif_Nonerbs_spacer_Nonegc_cont_0495	SPLEASEEVFVFSLGYPQAPKSTSTSISEDDINLLNIELPNNTIILGQDLLVRILVPKHAEFRGVRAEILHREVVTPEGYETDTRTAFSRWYTKKEDLQREEWIDVTLKSSPNWPISFRSDLIRSQYLLKVTLDIPWRFDKSVEIPIQAILQSMPR
Arrestin_C	PF02752	Thorarchaeota_YT_029127_10174771_JAEOST0100002601_7_#_4362_#_4901_#_1_#_ID_187_7partial_01start_type_Edgerbs_motif_Nonerbs_spacer_Nonegc_cont_0426	IEYTLEAVVEISRAIDPKEKVHLDFRQEMIKPGSQSQRFFAEDDGNIVLDVELDDTVFCMGDTIPLKFRVAHDVKIREVRVELSSNEEVHAQGHKRRSKCTMLKKKLDDDYVQRDRWMDVTLETDESMLPSFDRPIIRNIVKVKVTLNIPWARDKHVEIPITLGHCGIRSDSDYDLFGM
Arrestin_C	PF02752	Thorarchaeia_SMTZ_83..AM324_16125	MRAEIIGYEHVAPKGHARDAENVLATSYIEDDHLRRDSWMEMTIQTEPSWKSSFKTELIDYTHRLKVTLDIPMRLDRSVVVPLRLSGRGGLGDRTDPFG
Arrestin_C	PF02752	Thorarchaeia_WORH6..WORH6_24530	KEDIRTDTWNEVELQSASNWPQSFKTDLIKSQYILKVTLDIPWRFDKIVEMPIIAVP
Arrestin_N	PF00339	Asgardarchaeia_GBS01_Asgardarchaeia_GBS01GBS01_20640	VFGPKVNLALELDRDIYFPGDVIRARLHAVSNKSFDMEELRIEFNCVSTLTYSVTVSEYDSEGEYTTYSRTYTDTKNLYNYRQQVYGKGKFPREGVSVELEIPIPVDAPPSYVGRTINTNWAIKAVINRRFRSDFTFEKPVYILSRYISSERFQPISFPFDFGDVVASVVLPKQVLQTGEVVPGEIHIMAKNEVSFNEVRAALCFVENINVSGVYRPIDTRYIDGSTIGESAKQIVVKDVKLYPGQERMFPFQLQIPSALISSASTPFYEVQWALKVTLSRRLRKDFNLNVPVLLVNQIQSQI
Arrestin_N	PF00339	Asgardarchaeia_GBS01..GBS01_20640	VFGPKVNLALELDRDIYFPGDVIRARLHAVSNKSFDMEELRIEFNCVSTLTYSVTVSEYDSEGEYTTYSRTYTDTKNLYNYRQQVYGKGKFPREGVSVELEIPIPVDAPPSYVGRTINTNWAIKAVINRRFRSDFTFEKPVYILSRYISSERFQPISFPFDFGDVVASVVLPKQVLQTGEVVPGEIHIMAKNEVSFNEVRAALCFVENINVSGVYRPIDTRYIDGSTIGESAKQIVVKDVKLYPGQERMFPFQLQIPSALISSASTPFYEVQWALKVTLSRRLRKDFNLNVPVLLVNQIQSQI
Arrestin_N	PF00339	Heimdallarchaeaceae_Zod_Metabat_460_JAFGMH0100000601_70_#_64931_#_65566_#_1_#_ID_81_70partial_00start_type_ATGrbs_motif_GGA/GAG/AGGrbs_spacer_5_10bpgc_cont_0300	MSFFECMHNALTENHLPLSTIKPVQYNNEKVIRSIIDFAINKEDGQLNENCLLRRFNLVKMKLANNGRNLSLINDLERNELNSKQNQDKSDEIILENKKYYDEFLTEVLPMTSDFIWFIPSLASKKWLCYEGKTRSILAVISNCWTNIHEFYISAKDFSWLIYFDHQNYVYFLGDELTQKVKINSEQSKWKERIVDYKYYLSYTNGLESKG
Arrestin_N	PF00339	Helarchaeales_CR_Bin_143_JABXJV0100000981_23_#_21042_#_21302_#_1_#_ID_504_23partial_00start_type_TTGrbs_motif_AGGA/GGAG/GAGGrbs_spacer_11_12bpgc_cont_0295	MESISTKTAGVYTDTYPSIIKSWKINKKQVQLGNNSFTFNYEIPYGSPLSIYGMFLKRELFIHLKLNRSFKTDKHLWIPIYILPAT
Arrestin_N	PF00339	Helarchaeales_MP5_1_211_JAEORH0100006621_7_#_6668_#_7558_#_1_#_ID_620_7partial_00start_type_TTGrbs_motif_GGAG/GAGGrbs_spacer_5_10bpgc_cont_0349	MLMVQLNKNEFLSGEKVICNVKVSTRSPIKVRSLEIEFYGRFYAEIQVTRSSGKNTYTETIIDVENIFRERVFIEGEKQGGTDWNMWEPGNYEFTEEFQLPENIPPSFPFDEFELNKAKGRVEYGVEVKLDKVHALDPHQKVHFFVDNLTYVTSNLNFSETEYINTVDSKKPSIKINLDKAQYRAGDTINGTIAFDKQGETGSIRNVSLSLRNVVSRYVYSYSPVESDYYKEVINLGNEERFKAPFTFKIPDYAIPCIHSRVLIIYWEIHVKVDIALRYDVNLRIPILLGAPECQF
Arrestin_N	PF00339	Hermodarchaeia_FT1_005127_1011327_JAEOUH0100000771_12_#_10548_#_10994_#_1_#_ID_57_12partial_00start_type_ATGrbs_motif_GGAG/GAGGrbs_spacer_5_10bpgc_cont_0450	MGLFGRFKAPKATISVMLNKDTYSLKEPLTGTVNVSSSEEFDADEVRLEIWVNEWTKATEKQGTKEKPITVTAQQNSVLHQSKNSIGGQMQFTDGFSDSIDFSIHLPSGVPPTYRSQNARNTWMMKGVIAVKGRPDVTSHDMEVVITY
Arrestin_N	PF00339	Hermodarchaeia_GCA_016550385_JABXGT010000100_1_#_3_#_212_#_1_#_ID_704_1partial_10start_type_ATGrbs_motif_GGAG/GAGGrbs_spacer_5_10bpgc_cont_0448	MGLFGRFKAPKATISVMLNKDTYSLKEPLTGTVNVSSSEEFDADEVRLEIWVNEWTKATEKQGTKEKPIT
Arrestin_N	PF00339	Hermodarchaeia_GCA_016550385_JABXGT010000624_9_#_6794_#_7240_#_1_#_ID_449_9partial_00start_type_ATGrbs_motif_Nonerbs_spacer_Nonegc_cont_0430	MGFLDRLKTPKGTINVIFDKEYQSLREGLSGTLQVSASEEFNAEELRLEIHVTEWTQATEQRKQGDQTITVTAKQTKVLHQGKHAVYGQMQFTNGFSQQIPFNVHLPPGIPPTYQSQNVRTTWLVKGVIEVSGRPDITSHETEMKVTY*
Arrestin_N	PF00339	Hermodarchaeia_GCA_016550395_JABXGY010000225_4_#_2846_#_3292_#_1_#_ID_148_4partial_00start_type_ATGrbs_motif_Nonerbs_spacer_Nonegc_cont_0418	MGFLDRLKTPKGTVTVRFDNEYQSLRQGLTGTMNVSSSEEFDAEEIRLEIWVTEWVQATEQRKQGEQTITVSAQQNSVLHKGKHSVYGQMQFTDGFAQDIPFNIHLPPGIPPTYQSQNARTTWMLKGVIAVKGRPDITGHDMEIKVTY*
Arrestin_N	PF00339	Hermodarchaeia_GCA_016550405_JABXGX010000217_3_#_730_#_1326_#_1_#_ID_149_3partial_00start_type_GTGrbs_motif_GGA/GAG/AGGrbs_spacer_5_10bpgc_cont_0496	MGFFKKLTDRFTKPKTSVSLTIPKSTFELGEDLKGAIVVSSQEEFDATEVRAEIRCVEKKKRERLEYDDEGRRVHRTSWDQATLHSANPRASGALHLTSGFNKTFPFSVNIPAGGRESFDSVDGGVTWSIKGVIAINGRPDVNTETMELQVIRPAAAPTIVKEKEIIKEVVMIPCEYCGSLMPQTATSCPNCGATRKT*
Arrestin_N	PF00339	Hermodarchaeia_Yap2000_bin3_35_JAEOSA0100001711_3_#_1884_#_2330_#_1_#_ID_208_3partial_00start_type_ATGrbs_motif_GGAG/GAGGrbs_spacer_5_10bpgc_cont_0450	MGLFGRFKAPKATISVMLNKDTYSLKEPLTGTVNVSSSEEFDADEVRLEIWVNEWTKATEKQGTKEKPITVTAQQNSVLHQSKNSIGGQMQFTDGFSDSIDFGIHLPSGVPPTYRSQNARNTWMMKGVIAVKGRPDVTSHDMEVVITY
Arrestin_N	PF00339	Hermodarchaeia_Yap2000_bin4_58_JAEOSB0100000801_12_#_12150_#_12596_#_1_#_ID_121_12partial_00start_type_ATGrbs_motif_GGAG/GAGGrbs_spacer_5_10bpgc_cont_0443	MGLFGRFKAPKATISVMLNKDTYSLKEPLTGTVNVSSSEEFDANEVRLEIWVNEWTKATEKQGTKEKPITVTAQQNSVLHQSKNSIGGQMQFIDGFSDSIDFSIHLPSGVPPTYRSQNARNNWMMKGVIAVKGRPDVTSHDMEVVITY
Arrestin_N	PF00339	Hermodarchaeia_Yap2000_bin4_58_JAEOSB0100001481_1_#_129_#_575_#_1_#_ID_126_1partial_00start_type_ATGrbs_motif_GGA/GAG/AGGrbs_spacer_5_10bpgc_cont_0425	MGLFKRLKTPKATISITLEKGEFSLRDPLTGTLSVSSSEDFDADEIRVEFEVTEWTCATQSMEIEGSQRTVTARQTNRIHEGKTAIAGRMHVTDGFRKDFPFSINLPQGVPPSYQGKNATNTWKIKGVLAVKGRPDITSHQMEVQINS
Arrestin_N	PF00339	Hermodarchaeia_YT2_032127_10281395_JAEOTO0100000371_7_#_8877_#_9323_#_1_#_ID_28_7partial_00start_type_ATGrbs_motif_AGGA/GGAG/GAGGrbs_spacer_11_12bpgc_cont_0421	MGFLDRLKTPKGTVTVRFDNEYQSLRQGLTGTMNVSSSEEFDAEEIRLEIWVTEWVQATEQKKQGEQTITVSAQQNKILHEGKHSVQGQMQFTDGFAQDIPFNVHLPPGIPPTYQSQNARTTWMLKGVIAVKGRPDITGHDMEIKVTY
Arrestin_N	PF00339	Hodarchaeales_FT_012127_10008099_JAEOUC0100003031_4_#_1609_#_2451_#_1_#_ID_166_4partial_00start_type_ATGrbs_motif_GGA/GAG/AGGrbs_spacer_5_10bpgc_cont_0337	MINLSKQVFRQGDFIQARISPPANIEKIVEASISLIGVENVEFTIQSLLGKKGFHPTWNFLLPSKHLKEETEFLTQIQPIEDISALSCTELVLEVPENAIPSYYGTNCRVEYRILLNLVLENGKSLQDSKKILIDSYYEKIDHTKKLELENGFIELKMTTPLIIGTENIINLSVKDLITYSPLRLVLARKEVVKASNIIIEGDQTELPLGQVDFNQDIHDVPIKFQIPSDYQHNYKGLFSRAEYSIKLYHIHKKRKFLTTAESLKLIKEVTINLEYPARE
Arrestin_N	PF00339	Hodarchaeales_YT1_021127_10093331_JAEOTC0100000681_60_#_75694_#_76545_#_1_#_ID_2_60partial_00start_type_TTGrbs_motif_Nonerbs_spacer_Nonegc_cont_0367	MGKQIISLPKQLYRQGELIQVRIQYSPSDFPIQKCDIKLIGKEKVEFTFQSFTGKKGFQPIWGLLLPSKHFYQETIFLDEPVELEISGKSHDVAEIEIPLNAIPSYYGENGKVTYFVQVRYESMTRVEKKGEVQILIDSDYQTKKQRDTVNIGSGSIVIDHLSPLLINQENRILINTEEIKTPIRLMLTGQETVTASGVTINNPVKEVPLGQFFSKEDITDFQMKFIIPSGYQQSFEGLHTRLEYSIEVQSVHLLSRFGIKREKIRTISRIPVRVEEGTQINQ
Arrestin_N	PF00339	Njordarchaeales_GBS23..GBS23_02810	MLRRNAKLIVSPTKRILKPGEKLSIKIFLEPREEFIISRVLGRFMGEEQIFLSTNKKMKTLKNVFLSSTRELDFDVTVNRLKKYEWLFEFSLPNDLPPSYNGESVKIRYLFEAKVEIKHALPTVEVVPLTILQKIGEIEELHLEKEYQIFKLGLVVPSTIPAGHDLKGELYITPNRDFTAEEIRFDLICREETIWGVFLKQTRTLIKTLMKFKIIGKKVFHEGIKYNLPLSIKLPSNLATFETSRSKVRYIGKVAIRCEGRDFFLEFPLRILRVY
Arrestin_N	PF00339	Lokiarchaeales_AS27yjCOA_147_JAAZNI0100003231_2_#_592_#_1569_#_1_#_ID_790_2partial_00start_type_ATGrbs_motif_Nonerbs_spacer_Nonegc_cont_0606	MDITIRVDKPEAHPGNTLHCKVQIQVKSKTKTRRIVAAFFGEFFSVYSTGKHTYTNRNVFVKLEKPLWIPEDGKAGNIEPGTHEYTADFIVPDGLMPSFPPASMEGMRFPGRLQYFVKAVATKVIGFEDERFEKIYLVSRDFASTTAERRRFGTVPAGKTRPMASLTLDRSTYKPGGMIQCKVVVDKQAASCKIQDAVLSIRNKCWGWVENAWHVEDVWRDEYSLGMVDSSSKDFTLAIPIDACPTLYGGNVKVTWDVHLDVKLALAMDAHLTVPVVVISSGASLPVEDMGTDVEPGVRFCRSCGTVLESGSNKCAFCGDVLDEP
Arrestin_N	PF00339	Thorarchaeia_Bin_478_WJIL010001171_73_#_83687_#_84520_#_1_#_ID_98_73partial_00start_type_GTGrbs_motif_GGA/GAG/AGGrbs_spacer_5_10bpgc_cont_0477	MREVHIELNRDAYLAGQQVEGTVTVQTDEYFECEDFTVFVRGSERTRITVGSGDDRRTYRGSTKLVEHQLDINTVTRFGAGKTPINFSFTLPMGLPPTYKGTGAQIKYWIEAKAEISWAFDCDSQKEFWVFSPGARATTAANSATAKHEGKPVLDLRLDETSVPLGAGIPFQFRVHDGIEIRGVRAELVHCQNRKARSRSRRTVRVINQREIPAEEIRWGRWVDWSIPTRRDFPPTFKTRLITSWYFVRLTLDRPWRFDKSASVTVVPYFDPTKSSS
Arrestin_N	PF00339	Lokiarchaeales_CR_4BG_13_scaffold_10015whole_MBAA010000071_12_#_12306_#_13151_#_1_#_ID_100_12partial_00start_type_ATGrbs_motif_Nonerbs_spacer_Nonegc_cont_0423	MRKLIRARKVQISFIGKEYARIVRGGGRYRSVYTEENIIVEDTIEVWTCSECRHLQPNDNLFLFEFKIPEQALPSIMALNNTPNQIVYELRAKIDRPYLLDPKAYCTVKILHKPLPANSTKPIEQTLPTLMEKLHMEIYLDKDVFETGEYVTGNIILKKEPSLKVRAVKISLTFIESFTAKKHTDIFPFTSGKDRFKVESLTEFYVWSFNLPSFDKRFYSVDXXLIKRRWLIHVKVDLPWKRDKHMEIPLLFLPLEGNTQNPITTREENDDGNGCESLGFP
Arrestin_N	PF00339	Lokiarchaeales_CR_4BG_13_scaffold_10015whole_MBAA010000071_14_#_14782_#_15642_#_1_#_ID_100_14partial_00start_type_ATGrbs_motif_GGAGGrbs_spacer_5_10bpgc_cont_0453	MSVNIQLEKETYNPGEKIKGVLSVHVSKPTRARKIQIAFEGKEHTIIVRGSGDDETTYKENNMIVEQKIDVWDSVNGEYLGPCSELFPFEFQLPNNALPTVTSQNNSRSGITYEIKAKIDRPLALDPKVSRVIQVIHQPIDMYPTKTVTETFVNPSGTMHLEVIIDKNVFKPGDRVTGTAKFKQSPNAKVRAMELALKFIESFTAEGKTDTFPTISDQVRFEVNPLGEYYEWPFSLITNSRGPYSIFGKLVXXXXXLDVKVDLPFKRDKHLEVPLLCLPLKRRALS
Arrestin_N	PF00339	Lokiarchaeales_FT1_020127_10035448_JAEOUI0100001961_4_#_2164_#_2529_#_1_#_ID_162_4partial_00start_type_ATGrbs_motif_Nonerbs_spacer_Nonegc_cont_0306	MVNFIGTDIYCVYKIEKAPETLQPNDEIEGVFILENRDKKDKKLKKAILKINELYLEKVIYQDPESGEETKKYEDRKKTLKEEELVKADKIKSGEKKEIKFKIKMPSFWSKKRKIRLKIGD
Arrestin_N	PF00339	Lokiarchaeales_RBin_111141_100682_WJMJ010000391_14_#_15394_#_16218_#_1_#_ID_2_14partial_00start_type_ATGrbs_motif_AGGAGrbs_spacer_5_10bpgc_cont_0388	MKKVEIKLPKKFYEAGETVDGTLIVKSNKEFSCEKIWITFHGLEESRITIGSGRHKHDIIEQRDHVQEQKIIAEKTTLQEGENIYGFSFKIPDGSPATFVGAYSSIRYHIEAKIEISWAFDKSDKQEVRVREEHAPPDIQSENATIEEEGIIIARLEVPDIRIIPGKRFPIKLCIDPDLKMRGVRVEILQIEEVSPQGRKRKSVRTVSEIYIEDSEMSRGTWFEPTLLTYPAWPFPFKSDLIKIQFELKVTLDIPWKFDKEMRVPVSIMDNTQE
Arrestin_N	PF00339	Lokiarchaeales_RBin_111141_100682_WJMJ010001481_35_#_44186_#_45064_#_1_#_ID_121_35partial_00start_type_ATGrbs_motif_GGAGGrbs_spacer_5_10bpgc_cont_0390	MTQLSITTDREIYRPGEEIRGQVHVICDKLETCEALRLDYKGVIQSRVILGSGKHRRIYENVIPVIDNSETLLEAPEFQAGTNSFNFTLTIPRDAPGSYYGHNGWIQYSVSAVIEKKNWPDKTESTPIQIAWLASNPEMKSETIHWPYDKKEESPLELDIQDDVVTLGKDFTFKFRVQDQQKLREVRAYLVYKEQVAPDGIKEAYLDKLGSWRIPDSELTRNSWIDVRLNTSNDWPLPLMSELVWTQYVLRVEVDVPFRFDHVAEIPLKVFYPFETREQESETDTIFEWEKS
Arrestin_N	PF00339	Lokiarchaeales_RBin_111141_100682_WJMJ010001481_37_#_45604_#_46482_#_1_#_ID_121_37partial_00start_type_ATGrbs_motif_GGAG/GAGGrbs_spacer_5_10bpgc_cont_0381	MVDIKIAFDKDLHKPGDAITGEVIIESDEYDSYEAVRLDLFCTMKSEVSKGTGDSRRTYIDTEHIIQDKHYLAEQPQIQAGINKFPFSVELPIDVPGTYEGTNGEIVYEIRAVLEKENWIDPLVIEKLQVVWLVPRQNIESKSIHWIDEEEDYPRLEVSLDSNHLVLGEDLLFKVKVASGLDMRGLRVKIAYREEVAPKGMNDFSRDILAMIEYDKNEVMTDTWMDVRIPTSSEWPFPFLSKLIWTQYVLEVDIDVPFRTDITSRIPLLVTFPFHRDSTSTDDTVIFEWDSK
Arrestin_N	PF00339	Lokiarchaeales_YT5_013_JAEOTR0100000351_61_#_49097_#_49651_#_1_#_ID_17_61partial_00start_type_ATGrbs_motif_GGA/GAG/AGGrbs_spacer_5_10bpgc_cont_0355	MVGTKVHVAYEIKNPPLIVKPDDEIEGKIIVTNGEKKDKKLKKLFIELYDMYQAFITRRDPESGEETESWVPQKKELKQWDIASDDKLKSGEKKEFPFSIKLPNWQKKKGKGKEDDKFNQWRLELHFNQKTGMVASRGSEKKDATCILPVKGSKINPSFGDPKLAKKQKKAAKAEAKAKDVTTQ
Arrestin_N	PF00339	Lokiarchaeales_Zod_Metabat_1055_JAFGBX0100002391_3_#_2087_#_3178_#_1_#_ID_367_3partial_00start_type_ATGrbs_motif_Nonerbs_spacer_Nonegc_cont_0634	MSMVIMTDREEYHPGDVLRGYVHVVLDKPVKARGIFVSFEGREHARVTRRSGENRNTYIQSVMLVQDTVAIWRPEGEGMIGPCNEQYTFEFHIPDDTMPTLGSHFAYTISDTALSKGIRRTVPSMLNGYIQYMIHAKVDRPLAIDIKARHFITVTIPPRSGASLQPLAFTSADGQGEYRVDVALDRNMVSPGEHVSGHFLFQRNPQWTVRALEAILRFNVSITAQGRTDVYKQVADVERFPVDEGTEGIERSFSLGSFPGGPVSVPGCIVKLVWMLEMKVDLPGRIDKHVYVPVWVIPLVAVKLPSSEQREVVEGKGWTADEGNLVVTDSGDSLWQVDPAGDGDLPEGQAADPEEDALWERDP
Arrestin_N	PF00339	Lokiarchaeales_ABR03..ABR03_19260	MGVLSKVYCSYEIKDPKDILNPNDEIEGKFFIESQEKKDKKLKKATVKIVEVYQEKVITKDADGNEVKNYYDRQKDMKKVDVATKETLKSGEKKEFDFKIKMPGTWTRKKRNKIKDWHLVLMFMQKTGMVASRGADKDAAYCVLPVVGTKRSPSFGNLEMLKKKKKKD
Arrestin_N	PF00339	Lokiarchaeales_CR_4..RBG13Loki_0130	MRKLIRARKVQISFIGKEYARIVRGGGRYRSVYTEENIIVEDTIEVWTCSECRHLQPNDNLFLFEFKIPEQALPSIMALNNTPNQIVYELRAKIDRPYLLDPKAYCTVKILHKPLPANSTKPIEQTLPTLMEKLHMEIYLDKDVFETGEYVTGNIILKKEPSLKVRAVKISLTFIESFTAKKHTDIFPFTSGKDRFKVESLTEFYVWSFNLPSFDKRFYSVDXXLIKRRWLIHVKVDLPWKRDKHMEIPLLFLPLEGNTQNPITTREENDDGNGCESLGFP
Arrestin_N	PF00339	Lokiarchaeales_CR_4..RBG13Loki_0132	MSVNIQLEKETYNPGEKIKGVLSVHVSKPTRARKIQIAFEGKEHTIIVRGSGDDETTYKENNMIVEQKIDVWDSVNGEYLGPCSELFPFEFQLPNNALPTVTSQNNSRSGITYEIKAKIDRPLALDPKVSRVIQVIHQPIDMYPTKTVTETFVNPSGTMHLEVIIDKNVFKPGDRVTGTAKFKQSPNAKVRAMELALKFIESFTAEGKTDTFPTISDQVRFEVNPLGEYYEWPFSLITNSRGPYSIFGKLVXXXXXLDVKVDLPFKRDKHLEVPLLCLPLKRRALS
Arrestin_N	PF00339	Thorarchaeota_AB_25horAB25_contig000001_MEHG010000421_2_#_1072_#_1926_#_1_#_ID_42_2partial_00start_type_ATGrbs_motif_Nonerbs_spacer_Nonegc_cont_0428	MREVSIYTERDQFNPGDEVSGHVVVSTDETFTCNRIILKLRGKEYTHYQAGKIHVSESHDLLDDDITIMEGGDIHSGDTRIEFGFKLPDELPSTHDGFYGEVNYSVEAVVEVDRSRDPKSKLNLLVYGLSPPYIPEPLDRLPLMEEKEYLQAEIPTDILRPNKGLEVRFLVKERSRIKGVRIDIVKREDVVCQGRNLNSSSGISEKHIPLTFYDFNRWKEETIHEDWSSMVPFEGKLIKSSLYLKVVLEVGLSLDPFIEFPLQLSGEGEKEEDIFETTEMDFGW
Arrestin_N	PF00339	Thorarchaeota_AMARA_2_SDOA010000411_10_#_5701_#_6561_#_1_#_ID_79_10partial_00start_type_GTGrbs_motif_Nonerbs_spacer_Nonegc_cont_0398	MRIVDIHFQNRRLLPGDILAGVVEIKTNKPFGCNRVVLKLKGKEHTEYSAGENRVSDDKTIIGRVFRVSEGKTIPEGITRIPFSIDLPKQLSPTYEGTYGRIEYTLEAVVEVNWTLDPKCKKEFRVLQNRPPYIEDSIGLEPSTITDDELQVQLDEKCLRLDTGINVQFKVKERSRVRGVRFEIIREEDAVCRSRTLNRKSAIVRKIYPIASDDFGRWLDINIGEKWRYHLPFLSGLFKITYFLKVTLDVGLDFDPSIEFPLKFSDIVPERDVLEEIAIDLGFREW
Arrestin_N	PF00339	Thorarchaeota_AMARA_2_SDOA010000791_14_#_10038_#_10898_#_1_#_ID_181_14partial_00start_type_ATGrbs_motif_GGA/GAG/AGGrbs_spacer_5_10bpgc_cont_0387	MRAVDIHLRESRLFPGEKLEGMVSIRTDRPFECNRVILKVRGKEHTEHGSGDTRVTDDKVIIGKVFRINEGRMFPEGATMIPFAIPLPKNLPPSYQGYYGHIEYSAEAVVEVTWAIDPKCKKLFKVLQNRPPFLEDKNQLEPSTIKQDELQVQLEENIFRLETGLRVRFKVEQRNNVRGVRFEIVKREVANCGRRTLERERPLERKFHEVHWDDFDRWLEIEIGNNWRYHLPFVSNLFKVTYHLKVTLDVGWNFDPSIKCPLKFSDSAPKRDLLDEIAIDLGFDEW
Arrestin_N	PF00339	Thorarchaeia_AMARA_8_SDNZ010000451_13_#_7662_#_8522_#_1_#_ID_175_13partial_00start_type_TTGrbs_motif_GGxGGrbs_spacer_5_10bpgc_cont_0402	MRSVDIKFDNSRVLPGETLTGNVVVRTDKEFVCNRVVLKVVSKERTEVGSGDNRRTDEKLLISRVFRISEGRTIPEGISSFPFLFYLPRKLPPTYKGYFGYIEHTVEGVVEVDWAIDPKMKEEYQVIQQRPPHIPETIDTAVISKTNNGLHVQLNEDCVRMDTGILVRFKVDDKNRMRRLRFEIRKREDAKCSWSNVDHSIVVRRKFSTLNQDDWGRWKEIRIGENWREYIPFKSELYRISYHLKVTLEIDFGRDPDIKIPLLISDCAPEEDVLEEIALDLGIDDW
Arrestin_N	PF00339	Thorarchaeota_B16_G1_QMYV010003471_4_#_1928_#_2839_#_1_#_ID_347_4partial_00start_type_GTGrbs_motif_GGxGGrbs_spacer_5_10bpgc_cont_0388	MFGPKVNLALELDRDIYFPGDVIRARLHAVSNKSFDMEELRIEFNCVSTLTYSVTVSEYDSEGEYTTYSRTYTDTKNLYNYRQQVYGKGKFPREGVSVELEIPIPVDAPPSYVGRTINTNWAIKAVINRRFRSDFTFEKPVYILSRYISSERFQPISFPFDFGDVVASVVLPKQVLQTGEVVPGEIHIMAKNEVSFNEVRAALCFVENINVSGVYRPIDTRYIDGSTIGESAKQIVVKDVKLYPGQERMFPFQLQIPSALISSASTPFYEVQWALKVTLSRRLRKDFNLNVPVLLVNQIQSQI
Arrestin_N	PF00339	Thorarchaeota_B29_G2_QMYU010000621_7_#_9954_#_10469_#_1_#_ID_62_7partial_01start_type_ATGrbs_motif_AGGAGrbs_spacer_5_10bpgc_cont_0521	MVVLRIFPNQKIYQPGDMLRGVLVLKTRKPIECNRVVLSFQGKEKTTRQAGDIRLEEEHYWFKTDLILHDGGTIPEGSTRLPFAIHLSKGIPPTFGSPAGNITYSIKAVMEVSWRPDPKKTWTFAVIPEPLRYIPESQDHEAQIRKSGPLYLDLPSNVVRPEGLPFSMRVDQ	-0.076	2023-08-12	2000-10-11	2023-03-12	0.1	2023-03-01	1	0	0	1	1	1	0	Pep3/Vps18/deep	orange	family
Arrestin_N	PF00339	Thorarchaeota_B41_G1_QMYT010002141_3_#_1696_#_2562_#_1_#_ID_214_3partial_00start_type_ATGrbs_motif_Nonerbs_spacer_Nonegc_cont_0563	MRQIDIRVPRQHYAPGESVRGEVVAKCDNPFNCNRLSLLLLGTAETRIKIRIGDSYYTCRETGKLVNEYVEFCLNTEIPEGESTWPFEFQLPEDLPPSYVGSHGEVSYKLYAKAEISWALDPTRQVPLWMRSEPQHLPPRPLRSSLEAKSGMVEVELPRDVLSLGEPLPVRIMLRQDPRIRGARFELRFTEWARAEGHERRTRRTISSLFVKKDELSYESWATIPVETSDQWPPVLDLPFLKTSYSLKVTADIPWAFDRSKTFPLRVGASQRDAFEDSDFDFSIEAWQ
Arrestin_N	PF00339	Thorarchaeota_B59_G1_QMYS010000441_7_#_9397_#_10275_#_1_#_ID_44_7partial_00start_type_ATGrbs_motif_AGGAGrbs_spacer_5_10bpgc_cont_0524	MVVLRIFPNQKIYQPGDMLRGVLVLKTRKPIECNRVVLSFQGKEKTTRQAGDIRLEEEHYWFKTDLILHDGGTIPEGSTRLPFAIHLSKGIPPTFGSPAGNITYSIKAVMEVSWRPDPKKTWTFAVIPEPLRYIPESQDHEAQIRKSGPLYLDLPSNVVRPEGLPFSMRVDQTKRVTELRVLLRRRESFECQGSTTKIETTEKEMCVPVRVDDFGRWKEYSLPKHIKVNAPFRGRLIRREYYLRVELGVSLARDPVIEVPVLISAADSRETISEEQSMFELLDDIAHDLELE
Arrestin_N	PF00339	Thorarchaeota_das_tool_maxbin2_13_SPCB010001161_3_#_1208_#_2068_#_1_#_ID_124_3partial_00start_type_TTGrbs_motif_GGxGGrbs_spacer_5_10bpgc_cont_0410	MRSVDIIFDSRRVLPGETLTGNVVVKTDKEFECNRVVLKVVSKERTEVGSGDSRRVDEKHIVSRVFRISEGGIIQAGTTSFPFSYNVPRGLAPSYKGYYGWIKHTVEGVVEVDWALDPKMTIEYRVIQNRPPCRPEIVDTKAISETENGLYVQLNENCVRLDSGILVGFKVDDRKRMRAVRFDIMKLEDVKCGWSKTKHHSSVQNKYYELNPDDWGRWQEIQIGEDWRHNIPFKSLLFHLSYYLKVTLEIDWGSDPEIIIPLTISDSAPEEDVLDEIAKDLGLDDW
Arrestin_N	PF00339	Thorarchaeota_das_tool_maxbin2_13_SPCB010001261_4_#_2760_#_3611_#_1_#_ID_465_4partial_00start_type_ATGrbs_motif_Nonerbs_spacer_Nonegc_cont_0377	MRKIEIQLNKDTYTSGETIEGHILLSCDDDFQCERLSISLLGEEIARVVIHAGKVTIVHEEKREHIDYSIEFGENLTIPMGESRYDFSFTLPSDIPGSYIGSHGSIKFFLQAKAEISWARDLKSNIDLYVPFKQESQLVPISNPKSETIAIDEKSVLKIQLDEDHIPLGTPVSFRFSVDRAAKIRGVRTEIIREEHIEPKGHKMNTKRTFAELYFPNEEIVRDSWIESSIQTNSRWTPTFSSELIVCSYLLKITLDIPRSLDSAIEIPIILVQSEIHEPRFEF
Arrestin_N	PF00339	Thorarchaeia_das_tool_maxbin2_25_SPCD010002971_2_#_689_#_1543_#_1_#_ID_665_2partial_00start_type_ATGrbs_motif_Nonerbs_spacer_Nonegc_cont_0379	MRKLAIQLENETFTPGEKIEGHVIVTCDNDFQCERIHISLKGTELARVVIHAGKVTIVHEEKREHISKTENLADCLTIPQGDSLYDFSFTLPSNIPGSYVGTYGSIKYTLQAIAEISWARDLKSEVDLFVPFTTNLETDTVQSPKTGTIEIDGITILKVQIDEDHLSPGDSLSFRFSVDRTAKIRGVRADLIRLEHVEPKGHRMNTKRMIAEEYYPDKEIVRDFWTDATILTNSRWTPSFSSELITCHYLLKITLDIPLRLDSVIEIPIILGSSGINDDSAFDL
Arrestin_N	PF00339	Thorarchaeia_DZG_bin1_115_RDNZ010000041_17_#_17567_#_18424_#_1_#_ID_47_17partial_00start_type_ATGrbs_motif_GGAG/GAGGrbs_spacer_5_10bpgc_cont_0436	MRQISIHTERDQYYPGEQVSGYALVSTNKEFTCNRITLKAQGKEYTHYQAGKVHVSETHEVLSKEMTIYEEGVVSLGDTRLDFEFNLPGSIPPTHVGFRGSIQYDVEAVVEISRAIDTKSKTNLIVATRPPQYIPEPDSGLQPIRREKEQLLVELPTDIIRPNRDFDVRVCVRERPRIKGVRVEIHRREDVVCRGNKLDSKVLITDKRIPIADSDWDRWIDEAVHFDWGTVTPFVAKLIKTSLVLKVVMEIGLAIDPSIEIPLKVSGEKMKDETHSDSVDLDLDW
Arrestin_N	PF00339	Thorarchaeia_DZG_bin1_115_RDNZ010000041_18_#_18490_#_19350_#_1_#_ID_47_18partial_00start_type_ATGrbs_motif_Nonerbs_spacer_Nonegc_cont_0429	MRFVDIKFSEREARPGGIISGVVVINTDKAFECNRVVLKIKGKERTELGGGEYSITDEVVLVKGRIVLCEAQEVSSGRSEFPFKFRLEEGLPPTYSGYCGWIEYSVEAVVEMDWTLDPKMTRRFRVLPIQPEYIPEVDGYSPINKDKDKLHIELQSDILRINKGILVRFMVEEHSRINGVRFEVRRKEFVKCRNSKDTHDVTLKRKFVPFSPDDFHEWQEEIVGEGWRRVPFKSKLIATTYFLKVVLEMRWEIDPFVNIPVRISGEKPDEDVDDIFDSIAYDLGFD
Arrestin_N	PF00339	Thorarchaeia_DZG_bin1_115_RDNZ010000751_9_#_8125_#_8571_#_1_#_ID_76_9partial_00start_type_ATGrbs_motif_GGA/GAG/AGGrbs_spacer_5_10bpgc_cont_0456	MGFFSRLKTPKASIAVLLDKGTFSLNEPLQGRLEISSSEEFDADELRIEVRVNEWTKATQQKTVGQQQVPVTAEQNNVLHQGKLTVAGGRHFTDGTNESIPFSLSLPSSVPPTYRSQNARNTWVMKGVIGVKGRPDVTSHEMEVVITY
Arrestin_N	PF00339	Thorarchaeota_E44_bin6_SOKH010000581_2_#_1789_#_2787_#_1_#_ID_79_2partial_00start_type_TTGrbs_motif_GGA/GAG/AGGrbs_spacer_5_10bpgc_cont_0406	MAQLTLRIPKSAFVAGEEVNGKVFLTTEKEIKCKSFRVVIEGLLTAKGSGFETTGKGRTTQKTYTQTFAIHQEEIMLAQETAFDPGTQKFEFQFKLPEDAKVSYEGYNGSIKYAILALMDASWRTKLDASMPIMIVQSVEEFPDEVTKEVAEHEGEEILEIEIDSQKYCIGNKISFRYRVNTDMKFNQLKTQIEHTENTTLKGKTPMSHTKVLWEKQIVSDDIVRHEWNKWILNINKNFPPWFKYENIQSGIRLRVTIGRSFRFDKSAEIPLVSGYCLGTIGSAEGDVNIVAPIKKSRRTRLRCNACSYTFKLKDDDVGFGTCPSCGKPVYF
Arrestin_N	PF00339	Thorarchaeia_E44_bin77_SOKL010002551_6_#_5117_#_5983_#_1_#_ID_336_6partial_00start_type_TTGrbs_motif_GGA/GAG/AGGrbs_spacer_5_10bpgc_cont_0413	MRDVEIITTKTQYKAGDTVEGHVIVKCDDDFKHNGIRITFKGREHTRIVVSHGKTSSVHTDEHVYFDETVYLEEAGVMSLGEKRLPFLFQFPVDLEGILSSYSGRNGWIEYTLEAVVEISRARDPKEKLILDFRQTVDKPSPQTKRGYAEDDGYPVLDVELSEDVFCLGDLIPLRFRVAQDVKIREVRVELNSNETVHAGRYKRNSRKKLAKQSLDDDYVRRDLWMETQIQTDESMQTTFNRSIIRNQVRVKVTLNIPWGRDKSVTIPIGLGFCSDKSDRETYDIFDF
Arrestin_N	PF00339	Thorarchaeia_FT_023_JAEOUD0100000631_1_#_1_#_729_#_1_#_ID_569_1partial_10start_type_Edgerbs_motif_Nonerbs_spacer_Nonegc_cont_0447	EETKVSEGSGKHRRTYRETHEILHYELELVGEHEVYPGEKRYDFSFDLPSPLPPSYTGSHGWIRYALSAKIEVSWALDPSDTIPIMIPMVRPDLPPDDRPYQYASEKDETWRFKIEAASDTVFLGETYHFRMNISEEATLRKARVRLYYVELVSPNGHERATYRFLNDWEIPEEEITRNTWVEGAIGTDRAWPAPFSSYLMRTEYWLQVAIDRPWRPDKVIEIPLKVWIREPSSEETDDFEW
Arrestin_N	PF00339	Thorarchaeota_FT1_002127_10188537_JAEOUF0100000341_20_#_19106_#_19960_#_1_#_ID_159_20partial_00start_type_ATGrbs_motif_Nonerbs_spacer_Nonegc_cont_0442	MRDVNLYTEKSQYLPGDDVSGHVVISTDNTFTCNRIVLKVRGKEYTHYQAGKVHVSETHEQIEDDITIWEGGEIYSGDTKFEFSFKLPEDLPPNHDGAFGEIQYSIEAVVEIDRRLDPKSKITINLGPQPPPFIPEPMTSEGIRQEIEHLMVEIPTDIVRLGRGIPIRFLIRERSRIKGVRIDVIKREEASCQGRNLESSKQISERSIPITEIAYDRWCEETIHEDWGSILPFEGKLISSSIVLKVVLEVGLALDPSVEFPLRLSGEKKGDDELFDSMEIDLGW
Arrestin_N	PF00339	Thorarchaeota_FT1_002127_10188537_JAEOUF0100001271_22_#_22489_#_22935_#_1_#_ID_98_22partial_00start_type_ATGrbs_motif_Nonerbs_spacer_Nonegc_cont_0472	MGFLSRLKAPKASIAMFFDKGAFSLNEPLQGRFEISSSEEFEADELRIEVKVNEWTQATEQKMVDQKQVPVTAQQNKSLYQGKLTVAGGRQFTDGFQENIPFSLTLPANIPPTYRSQNARNTWVMKGVIGVKGRPDVTTHEMEVTITY
Arrestin_N	PF00339	Thorarchaeia_FT1_004_JAEOUG0100000491_16_#_18693_#_19550_#_1_#_ID_9_16partial_00start_type_ATGrbs_motif_Nonerbs_spacer_Nonegc_cont_0527	MRQVRVQLKDDVLRPGEVLEGEVVVTCDSPFECNRISLDFTGKELTEISIGEDRYSDTYTHVSDYVVLIEAPQLQEGITTIPFQYIVPKGVPPSFSGYNARIYYSVKAVIELDWRPDPSHTQMFQITPETPPYIPEPLEPRAITDRVSSMTVMLPSDVLRQGKGLDTRVCVDEKRGVDKVRVSLVERVRYSCGSHTGLSERTIPMASRDIDPSDFGRWLEFMIAEDRLDFVPMEAQLIQVDYLVKVELGAKWQPDPHIKIPIRVSGPEAGREDRKETELDFGFDF
Arrestin_N	PF00339	Thorarchaeia_FT2_038_JAEOUL0100002131_3_#_1621_#_2487_#_1_#_ID_86_3partial_00start_type_TTGrbs_motif_GGA/GAG/AGGrbs_spacer_5_10bpgc_cont_0389	MRDVEIETMKTQYKAGENVEGYVIVRCDDDFKHNGIRITFKGREHTRIVVSHGKTSSVHTDEHVYFDETVYLEEAGIMPVGEKRLPFLFTFPDDPEGMLTSYFGRNGWIEYTLEAVVEISRAIDPKESVVLNFRQAMEKPTQEYLRGYVEMDGYSVLDVEIEDTAFCLGDVIPLKFRVAQEVKIREVRVELNSNETVHADRYKRNSRKKFAKLSIDDDKIQRGLWMDVELQTDETMQTTFDRPIIRNEVSIKVTLNIPWARDKHVQIPVTLGYCSDSTERESYDIFEF
Arrestin_N	PF00339	Thorarchaeota_FT5_021127_11330426_JAEOUM0100001381_1_#_1_#_744_#_1_#_ID_112_1partial_10start_type_TTGrbs_motif_AGGAGGrbs_spacer_5_10bpgc_cont_0419	MLSMEIETNQSVYKSGDSVEGELIITSDEDFKYNAIHLTFAGREHTRIVVSHGKTSSVHTDERVYFSQQMDLASEGQMTVEGLRHPFHFVLPDDLPSSYEGTNGWIEYTLTAIIERSWARDPKEHVILQVRNQEVMPSSELQRVSIEKDGYSILDVEMEKDTFSLGSSVALKFRVAQDVKIRGVRIEIQAEEDANTEYCNRQNTNTLVKEYFEEKMIEHGLWIDADLQTDESMPSQFTREILSNKISV
Arrestin_N	PF00339	Thorarchaeota_FT5_021127_11330426_JAEOUM0100001691_14_#_17111_#_17959_#_1_#_ID_149_14partial_00start_type_TTGrbs_motif_GGA/GAG/AGGrbs_spacer_5_10bpgc_cont_0428	MRSVSIFLDENSIFPGERLVGQVTIRTNKSFECNRVVLKVVGKEKTVHGSGEYQITQEKYHISRVFRILEGGIVPEGVTRLPLSFTLPRGIPPSYKGFNGSIEYTIESVVEVNWALDPRIKESFNVLQERPPKIPENTDIRPLTDASGSLYVHLDSNILRKKRGINVRFRVSERSRVRGVQLEIRRREEAKCYQHSMKQDTIIDDRYCPLTIDDFDIWKEIRLGEGWSHGISFYGDLISVSYHVKVCLDVALGFDPEIIIPLRISDEASFDDMLDAIENDLG
Arrestin_N	PF00339	Thorarchaeia_FT5_026_JAEOUN0100000791_27_#_22777_#_23679_#_1_#_ID_42_27partial_00start_type_ATGrbs_motif_GGA/GAG/AGGrbs_spacer_5_10bpgc_cont_0400	MNDFSIDDGCIYLRDVTIMTTKTQYKAGDTVEGQVTVKCDDDFKHNGIRVTFKGREHTRIVVSHGKTSSVYTDEHVYFDETVYLEEAGIMLAGEKHLPFVFQFPANSEEMQNSYSGTNGWIEYTLEAAVEISWAKDPKEELSLDFRRTIEKLSQQSQRQYAESDGYPVLEVEIDNDTFCLGESIPLRFRVAQDMKIREVRVELITNEIVFAERVKRNSRKTHTKQSIDDDEVRRGLWMDVQLDTDETMQSTFKRSIITNEASIKVTLNIPWDRDKSVEIPIDLGFCCSQLEKGEFDFFDF
Arrestin_N	PF00339	Thorarchaeia_FT5_026_JAEOUN0100000951_5_#_2297_#_3118_#_1_#_ID_63_5partial_00start_type_ATGrbs_motif_Nonerbs_spacer_Nonegc_cont_0367	MPGDAFEGKVIITTDKPFDCNRVVLKIRGKEHTECNSGENRLSEDRSTIGKVYRIKEGCTLPEGTTTIPFSIQLPKNLPPTYIGYYGYINYNAEAVVEVDWAIDPKYKVTFQVMQKMPPIIEKTDRLEPSTLSEDELQIELEEDVLRLSSGIKVRFRVKERGRVRGVRCEIIRHESISCRGLSPNHDGTMVRKFFEIGYNEFDRWLEMNIGENWKYHLPLQSELFDVTYFLKVTLDVGLAIDPSIKYPLRLSDDVLEKDIFEEIAIDLGFDKW
Arrestin_N	PF00339	Thorarchaeia_L_E_AR_5_JACAEL0100000571_1_#_227_#_1126_#_1_#_ID_45_1partial_00start_type_ATGrbs_motif_AGGAGrbs_spacer_5_10bpgc_cont_0533	MKRVKIVPDRAVYSPGETLVGQVIVECDKTFSVNSVSIALVCEERSIIEHGSGNNRHTHVDKTKHIDLLQGLADACSIDPGVHAFDFAFRLPANLPATYHGPHGHVTYTLNARAERPLRLDLRCQLDVQIESPVTYLSPKACTGEVVDGETRLLTVELSHDVLSPGEPFRLSIMSLTDTKMRGVRVEAISKETVSPDGNFTETETVICGYFVDKSQLVYGTWVPVTLWMPRFAKGTVFRPSHLFPRPFESVHIKYEYLLKVTIDRPLRRDASVFLPLRLGLVGSEEDFLEQARRAFEDQ
Arrestin_N	PF00339	Thorarchaeia_L_E_AR_5_JACAEL0100000741_18_#_18932_#_19825_#_1_#_ID_38_18partial_00start_type_ATGrbs_motif_AGGA/GGAG/GAGGrbs_spacer_11_12bpgc_cont_0560	MRDVEIVTTKDRYRAGETVEGTMFVRCDKELRCNAIHLTFTGREHTKIEVGDSESSTTYKDERVYFTVRQDFEGAAVVAAGEVQYPFRFRLPDDVPSSYSGLCGWIEYTLTGVVELSWARDLRRKTTLSVIQPAKKPASQSQHMALDRSGRSVTDTELAVFDVELEEDSICLGNPIKLRFRVARDVKTRGVRVELQNEEFTSARRITDKRRWTLSQHFVEELELGREIWVSVKLGTDDSMPVSFDRAIVRSAASIKATLDIPWARDISAVIPVRLSHRAGAYAGDNNDEAGSDWEFM
Arrestin_N	PF00339	Thorarchaeota_MP11T_1aipo_11_thor_scaffold_0_PJET010001161_13_#_16554_#_17414_#_1_#_ID_121_13partial_00start_type_ATGrbs_motif_GGA/GAG/AGGrbs_spacer_5_10bpgc_cont_0418	MRNVDIKFSQRNAIPGDNISGLVVVETDKTFECNRIILKLKGKERTEMGAGDTRITDEVIHLQGKIDLCEATEIPAGKSEFPFNFKLDKKLPPTYSGNGSSIEYNAEAVVEMDWVIDPKMKRRFRVLPIQPPYIPETDGYNPKNKDLDVLHIELLSDILRMKQGIPIRFMVEEHSRVNGVRLEIRRREHIKCRSREASHDVTITKKFIPLTYGDFHRWREETVGKGWRRVPFKSKLVGTSYFLKVVLEMKWELDPHASFEIKISGEKPEETFDAILDSIALDLEFD
Arrestin_N	PF00339	Thorarchaeota_MP11T_1aipo_11_thor_scaffold_0_PJET010001161_14_#_17479_#_18336_#_1_#_ID_121_14partial_00start_type_ATGrbs_motif_GGA/GAG/AGGrbs_spacer_5_10bpgc_cont_0404	MREVIIKTEKDQFFPGDLVRGHVMVTTDKDFTCNRIKLKVRGKEYTHYQAGKVHVTETHELLHKDIIICEGGDFFSGSTQFQFEFGLPDNIPPVHRGFRGKIDYTIEAVVEIDRAFDPKSKIELNVKSYPPKYIPEPVAELVPIRKETDNLQVEIPTNILRPKKALEIRFLVKERSRIKGVRIEILRQEDVICKGSKLDSKISINEKHVPVMSEGYDRWIEESINMDWSTLVPFEGKLIKTSLVLKVVLEVGLSLDPSIEFPLKLSGDRIDEDIHTESIDMGFDW
Arrestin_N	PF00339	Thorarchaeota_MP11T_1aipo_11_thor_scaffold_0_PJET010001211_4_#_3050_#_3496_#_1_#_ID_170_4partial_00start_type_ATGrbs_motif_Nonerbs_spacer_Nonegc_cont_0490	MGFLSRLKAPNASLAVMLDKGTFSLNEPLQGRFEISSNEEFDADELRIEIRVNEWTRATEQKTTGQQQVPVTAQQNSTLHQGKLTVAGGRHFTDGHSESIPFSLSLPSNVPPTYRSQNARNTWVMKGVIGVKGRPDVTSHEMEVVITY
Arrestin_N	PF00339	Thorarchaeia_MP5_1_1636_JAEORG0100003441_15_#_18029_#_18880_#_1_#_ID_318_15partial_00start_type_ATGrbs_motif_GGAG/GAGGrbs_spacer_5_10bpgc_cont_0378	MADIHIETSQTEQTVGGILTGNVLISSKFHFIYSQILLTLKIREITQVEDYPPGTTAAKFIYKETHLVHKKEYQIANKGEVRNGTQRVPFSIRLPPEGPPTFQGSMSNVEYTLEVKILSDRSPIHESETKIIVRERFEEIPPRPVLKEGDWFSVHFDTDTFCINRPMKGKLILLEDLHFNGVSFEIWNTEEAYADNHKKIITNPTLRGYLASDKIKKNSWTEFEVELDPSIPVSTMGSNFQSSNEIRVRLNATFHLDEDIRIPVNLVYCYGFRHTSVEFDDLV
Arrestin_N	PF00339	Thorarchaeia_MP5_1_1636_JAEORG0100003441_16_#_18896_#_19918_#_1_#_ID_318_16partial_01start_type_Edgerbs_motif_Nonerbs_spacer_Nonegc_cont_0373	KLENNVKVVIDIPWGLDKDVVFPLTVRNKLSEPNDLFGDSTTDPFAFECGEKRRMRDAKIVLPKRQYESGEPIEGHAVIWCDKEYSANTVTIRFVAREHTKIVVSDGDSSTTYREEEVYTNEVTVLKQEGSIYPGEERLPFRFLIPSDTPSTYHGTWANVEYTLELKIDIPWAFDIVRKGEVNVKSYDRPPQSRHIRVMSDRKEYPELQAEVMNDVVCIGDDLEFNVCVSDSQNIRGLRVEVVNREWAKAKRIKRDGDNVVLRKFFPESKIRTNSWIKMRLKTGSRVPVSFQTPLMNSKVLLKITMDVPWNFDTSIYVPIYTVHCPALSGDDQFLFEDIQ
Arrestin_N	PF00339	Thorarchaeota_MP5_1_2197127_10011844_JAEORI0100003171_4_#_2365_#_3222_#_1_#_ID_294_4partial_00start_type_ATGrbs_motif_AGxAGG/AGGxGGrbs_spacer_11_12bpgc_cont_0397	MREVTIYTEKDQYFPGDLVGGYVLVTTDKDFTCNRIVLKVRGKEYTHYQAGKVHVSETHELLSKDIPICEGGQFYSGDARFEYEFRLPDNIPPVHVGFRGSIDYTIEAVVEIDRALDPKSKIELNVKAPAPQYIPESISETTPIKRETENLQAEIRTDILRPERGFEIRFLVKERSRVKGVRLDILRREDVMCKGTKLDSKIVINEKHFPITSNDFDHWLEETIHHDWSTVIPFESRLIKTSLVLKVVMEVGLSIDPFIEFPLRLSGEKPKEELTDDHTDFNLGW
Arrestin_N	PF00339	Thorarchaeia_MP5_2226_JAEORN0100000171_1_#_1_#_636_#_1_#_ID_46_1partial_10start_type_Edgerbs_motif_Nonerbs_spacer_Nonegc_cont_0390	ENLTIPTGESRYEFSFALPSNIPGSYIGGYGSIKYTLQAKAEISWSRDLKSKKDIKVGFPSNQIIEVDLKSHSEFLEEDGRLPLRFESESNRFQLGQDVIFRFMVDNESKIRGVRTEIVGLEHVQPKGHKMHSKRTLAEVYYPEDEIRRESWIEARIPTSENWTVSFTSKHIDYKHLVKVTLDMPRRLDKSIEIPIVLSRSIENQPSDFDF
Arrestin_N	PF00339	Thorarchaeia_MP5_2226_JAEORN0100002151_25_#_26071_#_26937_#_1_#_ID_161_25partial_00start_type_TTGrbs_motif_GGAG/GAGGrbs_spacer_5_10bpgc_cont_0423	MISIAILPEKTEFKPKEFVRGHVEICSDESFKHNGIHLSFICREKSLFTKQVGKHSYTYSEERLHIDDQTLIRDPGTTGPGDIREPFEFEIPLETPTSYEGPCGTIRYLLIAQIERSWARDPKDEKILIVHVPEEAEPANSRTDGVDHDGYPILEVQIDEDSIYLGNTIRGNYRILQEPKMRGVRVDLIAKEETRASGRSETRETELYTTFTEEERILKNSWMPFEIPTDEMMPTPFESELITVEILVRVAIDVPWRFDKVVDIPVRLFYGSGVASSEKNDQWDEFSF
Arrestin_N	PF00339	Thorarchaeia_MP5_2226_JAEORN0100002151_26_#_26990_#_27799_#_1_#_ID_161_26partial_01start_type_ATGrbs_motif_AGxAGG/AGGxGGrbs_spacer_5_10bpgc_cont_0402	MRKIQIYPERIYYHTGETVSGFVEVICDKDFDFSEMYVELVCREHTYFTEGTGDDETSYSESYYHHSERISIMEPGRCQEREFRVPFEFAIPEHLPTSYEGVSGWIEYTLEAKIGIRWKLDSRHQVKLSVTGKPELPSTQSVQQSLLVDETVLLDVEIENPELYLGESIQINYRVDDIIDIRGVRFDLKARELAVAQGNDDTSEKTMTSLFVGERELPRRSQNRIEIPTDVSMLATYRGPLITLTILLKIVLDIPWRLDKDLQIEIKTHR
Arrestin_N	PF00339	Thorarchaeia_MP5_2600_JAEORO0100000401_8_#_5096_#_6193_#_1_#_ID_160_8partial_00start_type_ATGrbs_motif_GGA/GAG/AGGrbs_spacer_5_10bpgc_cont_0413	MKELGIKLPRQGYLPGEMIKGKVVLKSDLNFSFEKVSVSIVGHMIQTYVAAKSKGKRGLSTEVRDRTWGLHEETSEIAENMALYIGTSEFPFEFQIPDHLIPSYATSTLVIAYHIHATMVVTGKEVLNAISEITLLHSIAELPDEPIEASAPHDFTDKSLIVRLDSQRLCIGESVLFDYYIGTDMKFNALRAEIEHTEKLTKKTTRVIIKREIPSDELTRHEWKKLGLFSEKPIPPSISIDELQSSLVLRVTLVRKLNLDQSVTISLVAGHCLKQGWNEHQEEDAVQLPPIYMRQPTPPKPAAEVTLSDKERVAHNWYKKAVSFKEFGEIDQALMSIETSLKWAPDSEQALALRDELVWLKEHGE
Arrestin_N	PF00339	Thorarchaeia_MP5_2600_JAEORO0100001051_3_#_1996_#_2193_#_1_#_ID_42_3partial_01start_type_TTGrbs_motif_GGAGGrbs_spacer_5_10bpgc_cont_0434	MLSMEIAINQIVYKSGDSVEGELIITSDEDFKYNAIHLTFAGREHTRIVVSHGKTSSVHTDERVYF
Arrestin_N	PF00339	Thorarchaeia_MP5_2600_JAEORO0100001611_8_#_11734_#_12591_#_1_#_ID_107_8partial_00start_type_ATGrbs_motif_Nonerbs_spacer_Nonegc_cont_0395	MREVTISTEKDLFLPGDLVSGHVLVRTDKGFTCNRIVLKLRGKQYTHYQAGKAHVSETHEILSKDIPICDGGQFYSGDERFEFEFRLPEKIPPVHTGLHGMIDYTVQAVVEIDRALDPKSKIELIVKSPHPNYIPEPIPEPMPIRKETEYLQAEIPTNILRPKKGFVVRFLVLERSRVKGIRLDILRKEDVICRSRKLDSKIVISEKHIPITNNDFERWIEETIHHDWSTVIPFESKLINTSLVLKVVLEVGLSIDPFIEFPLRLSGEKPKEDPSDDFTDIDLGW
Arrestin_N	PF00339	Thorarchaeota_MP5_5_1427127_10016079_JAEORP0100004131_5_#_2687_#_3553_#_1_#_ID_349_5partial_00start_type_TTGrbs_motif_AGGAGrbs_spacer_5_10bpgc_cont_0434	MPSITILLESTDFKPQEIVRGHVEIRSDEEFKHNEIHLSFKCREKSLFSRQMGKNRYTFTEERYHLEEKMPIRDPGNTGPGDIRVPFEFKIPTGIPESYEGPCGTIQYILVAQIERSWARDPKDESIITVRVPREAEPSNAISDAVDHDGYPILEVQIEEDSLYLGKPILGSFRVAQDTKMRGVRVDFLGKEITRASGLTEARENGLYSTFVEEERILKNTWVPFEIPTDETMPTPFETELITVETFVRVAIDVPWRFDKVVDIPVKCFYSPGTTFEQEEGQWGDFSF
Arrestin_N	PF00339	Thorarchaeota_MP5_5_1427127_10016079_JAEORP0100004131_6_#_3580_#_4458_#_1_#_ID_349_6partial_00start_type_ATGrbs_motif_AGxAGrbs_spacer_5_10bpgc_cont_0416	MMRRIKIYPERIGYNVGETVAGYVEVLSDDDFDFTEMYIDLVCREHTYFTEGSGDDEETFSEEYFHHSERMIIKEPGRFYERSMRVPFNFPIPEHLPTSYDGASGWIEYTLEAKIGVKWRLDPRDQVQIFVTGKPEYPNPQLLRQSLLDGETILLDMELERDSIYLGEDLVIHYRVEESSSIRGVRFDLLARELAVAEGNDDTSEKVMHSKYVDNARIVPRSWNKIELETDESMLATYRGPLITLSIILKIVLDIPWKLDKDLKMEITSLRRLKADRDFTDKQYEMRDDIFD
Arrestin_N	PF00339	Thorarchaeota_MP5_5_1427127_10016079_JAEORP0100004131_7_#_4470_#_4760_#_1_#_ID_349_7partial_01start_type_TTGrbs_motif_Nonerbs_spacer_Nonegc_cont_0405	MPKKQFNTGDLIEGEVHVIADSEFRCERVLITFKAGEFRRIYVSGPNNTRSSRTSETIYGRTTKQIRQAGYIPQGETRVPFKFKIPKGGLSTYHGDY
Arrestin_N	PF00339	Thorarchaeota_MP5_5_1427127_10016079_JAEORP0100007751_1_#_2_#_586_#_1_#_ID_749_1partial_10start_type_Edgerbs_motif_Nonerbs_spacer_Nonegc_cont_0403	RTTYPPPSLLPLSIRLPLELPPTMTTLQGSIEYTLHVVVKRSQVDDIEYERSMVVRGKRTSRIQESGVYQHSLFNIQISEDNSFCIGSEIKIQVQMKKPALINVLRIDLLCTDNSMANGLRRLKDKSMNHVILKVDTRMYQPNQWMNLQLSIPSDSPPTLESDLIKCEYILFARTISYRKSEELRIPIVIQDCY
Arrestin_N	PF00339	Thorarchaeia_MP5_5_633_JAEORQ0100000581_39_#_38744_#_39592_#_1_#_ID_36_39partial_00start_type_TTGrbs_motif_GGA/GAG/AGGrbs_spacer_5_10bpgc_cont_0428	MRSVSIFLDENSIFPGERLVGQVTIRTNKSFECNRVVLKVVGKEKTVHGSGEYQITQEKYHISRVFRILEGGIVPEGVTRLPLSFTLPRGIPPSYKGFNGSIEYTIESVVEVNWALDPRIKESFNVLQERPPKIPENTDIRPLTDASGSLYVHLDSNILRKKRGINVRFRVSERSRVRGVQLEIRRREEAKCYQHSMKQDTIIDDRYCPLTIDDFDIWKEIRLGEGWSHGISFYGDLISVSYHVKVCLDVALGFDPEIIIPLRISDEASFDDMLDAIENDLG
Arrestin_N	PF00339	Thorarchaeia_MP5_5_633_JAEORQ0100000631_3_#_1403_#_2353_#_1_#_ID_42_3partial_00start_type_GTGrbs_motif_Nonerbs_spacer_Nonegc_cont_0420	MCEAPLFDCEVDSEFKESLFDFVIILSQVRVRLRSVSIFLDKESILPGEILSGQITIRTSKSFECNRVVLKVLGKERTVHGSGEYQTTQEQYNITRAFRILEGGVVPEGVTRLPFSFTLPKRIPPSYKGFNGSIEYSVEAIIEVNWATDPRTKRSFNVLQERPRNTPKYHEIRPLTDKSGKLHIQLDSNILRMKQGIKMRFSVSERGRVRGVQVEIRRREEARCYQHVMKQDTILDHRYCPLTTDDFDTWKEVRMGEGWNYDMSFYGDLISVSYHLKVSLDVAFGFDPEIIIPLQILDEAPIDDVLDAIESDLGWL
Arrestin_N	PF00339	Thorarchaeia_MP5_5_633_JAEORQ0100001051_115_#_131748_#_132614_#_1_#_ID_90_115partial_00start_type_TTGrbs_motif_AGGAGGrbs_spacer_5_10bpgc_cont_0413	MLSMEIETNQSVYKSGDSVEGELIITSDEDFKYNAIHLTFAGREHTRIVVSHGKTSSVHTDERVYFSQQMDLASEGQMTVEGLRHPFHFVLPDDLPSSYEGTNGWIEYTLTAIIERSWARDPKEHVILQVRNQEVMPSSELQRVSIEKDGYSILDVEMEKDTFSLGSSVALKFRVAQDVKIRGVRIEIQAEEDANTEYCNRQNTNTLVKEYFEEKMIEHGLWIDADLQTDESMPSQFTREILSNKISVKVTLDIPWAIDKSVIIPIKLGNYALKSETDTEHAWDFDWN
Arrestin_N	PF00339	Thorarchaeia_MP8T_1_PJER010000011_120_#_119035_#_119979_#_1_#_ID_1_120partial_00start_type_ATGrbs_motif_GGA/GAG/AGGrbs_spacer_5_10bpgc_cont_0393	MGDRFPKALFTFAKKQEQWRRTVRSVDIALENRRVLPGNNLAGKVIIRADKAFDCNRVVLKLKSRERTTCGSGEHRHVEEKTVLSKVFMISEARTIHEGNTEIPFSYKLPRGLPPSYEGWSGNIIHSIEAVVEVDWALDPKLKIDYAVLQQRPPYIQFATDTKVWSRENAELQVRLDDNILRLDKGIQVHFIVDQGKRMNAVRLEIKKLENYKCGWGNKSHESNVREKYIELNNDDWGRWKETIMGEQWKHHLPFTSQLFQVSYYLKVTLEIGWDFDRSVTFPLRFSDVAPEKAKESEVDLFDQIAIDLGMDDW
Arrestin_N	PF00339	Thorarchaeota_MP9T_1aipo_9_thor_scaffold_0_PJES010001081_7_#_6908_#_7720_#_1_#_ID_242_7partial_00start_type_TTGrbs_motif_AGGAGGrbs_spacer_5_10bpgc_cont_0423	MHNMEITTNQSLYKSGDSVEGELIITSDEDFKYNAIHLTFAGREHTRIVVSHGKSSSVHTDERVYFSQQTDFASDNLPSSYEGTNGWIEYTLTAIIERSWARDPKEQIVLQVRNQEVMPPSEFRRVSVEKDGYSILDVEMEEDTFSLGDSIPLRFRVAQDIKLRGVRIEIQAEEEANTKYHNRRITSSLVKEYFDEKMFERGLWVDADLKTDESMPCQFNREIVSNKISVKVTLDIPWAIDKSVFIPINLGHYTLRAETETSDAWDFNWD
Arrestin_N	PF00339	Thorarchaeota_MP9T_1aipo_9_thor_scaffold_0_PJES010001141_4_#_4073_#_4957_#_1_#_ID_249_4partial_00start_type_ATGrbs_motif_Nonerbs_spacer_Nonegc_cont_0427	MTTPSQGRVRLRTVSIFLDKESILPGETLTGQVSIRTNKLFECNRVVLKVVGKERTVHGSGEYQTTQENYLITRAFRILEGGIVPEGITRLPFSFSLPSRIPPSYKGFNGSIEYYVESVIEVSWAVDPRKKQSFIVLQERPPKIPENVEIRPVTDKSGKLYVQLDSNILRMKQGIKVRFNVGEKGRVRGVQIEIRRREETRCYQHIMNQDTIIDHRYCPLTTEDFDTWREVRLGEGWSYDMSFYGDLISVSYHLKVSLDVALAFDPEVIIPLRISDEVPIDDVLDAIETDLGWF
Arrestin_N	PF00339	Thorarchaeota_MP9T_1aipo_9_thor_scaffold_0_PJES010002481_2_#_374_#_1228_#_1_#_ID_74_2partial_00start_type_ATGrbs_motif_Nonerbs_spacer_Nonegc_cont_0399	MRKLNIHLKEDKIFPGDTIEGSVLVTCDSEFECNRLFISLHGQELARVVIHAGKVTIVHEEKCDHINQQIDLGESLNIPMGESRFDFSFAIPSNIPGSYSGQYGSIKYALEAKAEISWARDLKSKKTLKMGFQRDQVIELETQSDSILFEEKTSVPLRFESTTNQFQLGQDVSFRFMVDSESNIRGVRAEIIGIEHVQPKGHKMHSKRTLKEVFFRDAEIRRESWIEARMPTSEAWIESFISQHIRYTHVIKITLDIPRRLDTNVEIPIILSRTSGTQSSDFDF
Arrestin_N	PF00339	Thorarchaeota_MP9T_1aipo_9_thor_scaffold_0_PJES010002901_8_#_5424_#_6368_#_1_#_ID_148_8partial_00start_type_ATGrbs_motif_GGA/GAG/AGGrbs_spacer_5_10bpgc_cont_0393	MGDRFPKALFTFAKKQEQWRRTVRSVDIALENRRVLPGNNLAGKVIIRADKAFDCNRVVLKLKSRERTTCGSGEHRHVEEKTVLSKVFMISEARTIHEGNTEIPFSYKLPRGLPPSYEGWSGNIIHSIEAVVEVDWALDPKLKIDYAVLQQRPPYIQFATDTKVWSRENAELQVRLDDNILRLDKGIQVHFIVDQGKRMNAVRLEIKKLENYKCGWGNKSHESNVREKYIELNNDDWGRWKETIMGEQWKHHLPFTSQLFQVSYYLKVTLEIGWDFDRSVTFPLRFSDVAPEKAKESEVDLFDQIAIDLGMDDW
Arrestin_N	PF00339	Thorarchaeota_OWC2hor_OWC2_001whole_PRDH010000261_120_#_137618_#_138487_#_1_#_ID_26_120partial_00start_type_TTGrbs_motif_GGAGGrbs_spacer_5_10bpgc_cont_0475	MRSIEIVTDRNMYSPSDSVEGDMVIACDKVFQYNAIHLTFMGREHTRVVVQHGKTSTVYTDERVYFSDRLELEGAGVMTVEGMRFHFRFQFPEDIPSSYGGVHGWIEYTLTGIIERSLARDVKKQIPVEVKRQEKKPPSQPQHASIEKDGSPILDVEMEDDVCGIGSLIRLRFRVAEDVKIRGVRIELLSEEEASTQQHRWTFMSTSAKEYFENTGIERGLWIDVPLVTNDNMPSEFSREILSNKAFIKVTLDVPWARDKSVNIPIRLGHYLSAPESDDRRAFDFGWNF
Arrestin_N	PF00339	Thorarchaeota_OWC2hor_OWC2_001whole_PRDH010000351_13_#_11818_#_12672_#_1_#_ID_35_13partial_00start_type_TTGrbs_motif_GGA/GAG/AGGrbs_spacer_5_10bpgc_cont_0467	MRATGIYLDKNRLQPGETLSGQVTIRTSKSYECNRVVLKIIGKERTERAAGETNVVEEKHHINTVFTISEGGVVPEGVSQFPFSFRLPSSLPPSYHGRNGTIEYSVRSVVEVNWAPDPLSEESFYVLQEGPPSPHEIFDVRRLNQTSGHLHVKLDSNAIWMNRGIRVRFMVSERSRVKGVRFEILKREEALCQHHVVNNHETVAFEFYPISPADFESWKDVQVGKTLDCQLPFRGELISVSYILKVSLDVSLGRDPDVVIPLEFSKDVPVGNVLDEIERDLWRF
Arrestin_N	PF00339	Thorarchaeota_OWC2hor_OWC2_001whole_PRDH010000441_99_#_103397_#_104248_#_1_#_ID_44_99partial_00start_type_TTGrbs_motif_GGA/GAG/AGGrbs_spacer_5_10bpgc_cont_0391	MLPKEVYSHGEVITGILEVMTDKEFDSKVTSITFNGRIKATAKGVPIVSGGEMHTQIGELDTNIVESTIVLAEDKHYPEGKYTFNFSFELPTSKHTFLENLYIKSGLFPTHKGSASSVEYMLYAAVEISSLTTLKAQIPITIIVPLDEYPKVVKNEKSLKDVVFLETDSDLFCIGKPYEVRYRIKEGAKVKKIQFEFVNTEFVSLNRLGAISSHSLYETEIIPQERVSEWQTIVLEPDVVIPQSFKCEVLESTLQLNVTAELGRFNKVQVKLHLLAHHCPDTE
Arrestin_N	PF00339	Thorarchaeota_OWC3hor_OWC3_001whole_PRDI010000261_20_#_21387_#_22253_#_1_#_ID_26_20partial_00start_type_ATGrbs_motif_AGxAGG/AGGxGGrbs_spacer_5_10bpgc_cont_0514	MRRVEIVLSKEAFAPGERIDGKVVSICDRSFDCNRVTLSLRGEEMSRIVHGSGKSSHVHMEKKEHISEEMELLGPCEVPEGENACEFSLVLPEHLPASFAGTYSHIEYVMKANIEISRALDQGCKKMIFVQRTLPPLIPSENKGVIEQDGTPIVSVELEKDIVQPGQILPVRFMVSGDQKFRAVRMQIITRESVAPNGNHAQYDNALVEAYRRKEDINQETWNEIALEVPLHCIPPFKTDLIDFTYWLKATLDIAWQFDKVLFMPLRFSLEYREPDDSEGHMKPKFWS
Arrestin_N	PF00339	Thorarchaeota_OWC3hor_OWC3_001whole_PRDI010001261_16_#_15060_#_15929_#_1_#_ID_126_16partial_00start_type_TTGrbs_motif_AGGAG/GGAGGrbs_spacer_11_12bpgc_cont_0520	MREVDIATAKSQYIPGEAVEGQLVVRCDKEFQYNAIYLAFTGGERTEIVVSSGDSSTTYRDERVYFTDRRDFEGNGVMAPGETQFPFRFLVPDDVPCSYSGKCGWVEYALTGVVEVSWARDPKRKTTIEVRRPMKPPTSQSRSQSIDKDGYPEFDAEVEEDCVCLGNSVKLRFRVARDVKIRGIRAELRTEEHAIAKRQKSKRTWTLVKEYMEEPEIGRDLWMNVELKTHESMPISFEGEIVSNRSSVKVTLDIPWALDKSIVIPIQLGHYAPPSASDEAIRSHGRWSI
Arrestin_N	PF00339	Thorarchaeota_OWC5hor_OWC5_001whole_PRDJ010000011_20_#_20169_#_20615_#_1_#_ID_1_20partial_00start_type_ATGrbs_motif_Nonerbs_spacer_Nonegc_cont_0523	MGFLSKLQAPKATVAVILDKGTYSLREPLQGKLDVSSSEEFDADELRIEFWVSEWTKATQQKQVGQQTVPVTAEQNIKLHQGKLTVAGGRHFTSGFRESIPFSLPLPSNVPPTYRGQNARNTWMMKAVIGVKGRPDVETRDMEVVITY
Arrestin_N	PF00339	Thorarchaeota_OWC5hor_OWC5_001whole_PRDJ010000251_8_#_8358_#_9227_#_1_#_ID_25_8partial_00start_type_TTGrbs_motif_GGAG/GAGGrbs_spacer_5_10bpgc_cont_0495	MRSVEIITTKSPYSGGESVEGLVIVRCSRDFKYNAIHLTFAGRERTEIVVSAGEYSTTYKDERVYFTTRQRFGGEGVIPAGETRFPFAFTLPENILSSYSGKCGWVEYTLRAVVEISKAIDLKKQIAIRVKQPTKEATSQSQTESVERDGRSILDAEIHDDCVCLGDPVIVRFRVSEDLKMRGIRVELRTEEDAIAKRQKSTKTRTLVSLAIPQSELARDLWTELELKTNDSMPLSFEGQIVSNRSSVKLTLDIPWARDKWIVMPVKLGYYAPLSERDTTTSDFQWRLK
Arrestin_N	PF00339	Thorarchaeota_OWC5hor_OWC5_001whole_PRDJ010000571_53_#_48236_#_49063_#_1_#_ID_57_53partial_00start_type_GTGrbs_motif_GGAG/GAGGrbs_spacer_5_10bpgc_cont_0517	MLPGEDFTPGDCIVGTVVCMCDKSFNCNRVTLVLHGEEISRVVHGSGKSRHVHKERREHVNQELELSGPCEVPEGDSSYEFSVFLPSDLPGSFTGLYGNIEYTIKANVEISRALDKQSKKVINVRVVPPPPVSKGDRMTLERDGVSILTVEVENGVLRPGQAFPLRFLLSGSPRFRGVRVQIITRESVAPQGVRTEHETAIAEAYYLKEEIPEETWIETVLEVPTACPPPFKTELIELAYWLKVTLDIPLRTDQTLFMPLHFSIVGHRLGLDTTL
Arrestin_N	PF00339	Thorarchaeota_SMTZ-45ORSMTZ_10397whole_LRSM010000681_3_#_1077_#_1523_#_1_#_ID_68_3partial_00start_type_ATGrbs_motif_Nonerbs_spacer_Nonegc_cont_0447	MGFLSRLKAPNASLALILDKGTFSLNEPLEGRFEISSNEEFDADELRIEIRVNEWTRATEKKTTGQQQVSVTAEQNSTLHQGKLTVAGGRHFTDGHSESIPFSLSLPSNVPPTYRSQNARNTWVMKGVIGVKGRPDVTSHEMEVVITY
Arrestin_N	PF00339	Thorarchaeota_SMTZ-45ORSMTZ_10397whole_LRSM010001291_2_#_267_#_1124_#_1_#_ID_129_2partial_00start_type_ATGrbs_motif_GGA/GAG/AGGrbs_spacer_5_10bpgc_cont_0392	MREVTIHTEKDNFVPGDLVSGHVMIATDKDFSCNRIILKVRGKEYTHYQAGKVHISETHEFLHKDISICEGGEFYSGNTRFEFEFKLPENIPPVHIGFRGKIDYTIEAVIEIDRALDPKSKIQLNVKSKLPQYIPEPVPEPLPIGKETDNLQVEIPTNILRPKRGFEIRYLVMERSRIKGLRIEILRREDIICKGNKLDSKIGITEKRIPLTSNDYGRWIDETIHFDWLTMIPFAGKLIKTSLLLKVVLEVGLSIDPFVEFPLQTSGEKLRDDLRIDSTDMEFEW
Arrestin_N	PF00339	Thorarchaeota_SMTZ-45ORSMTZ_10397whole_LRSM010001291_3_#_1190_#_2050_#_1_#_ID_129_3partial_00start_type_ATGrbs_motif_GGA/GAG/AGGrbs_spacer_5_10bpgc_cont_0412	MRFIDIKFSQRNAKPGDCISGVVVVETDKAFECNRVILKLKGKERTEMGSGDSRITDDVIHLQGKIELCEATEIPIGKSEFPFKFKLDNELPPTYSGYGGFIEYSAEAVVEMDWAIDPKMTRRFRVLPIQPAYIPEADGYNPMNKDLDVLHVELLSDILRMKQGLPVRFMVDEHSRVNGVRLEIRRKEHIKCRSRNGTHDVVITKKFIPLTTGDFHRWREEIMGKGWQRVPFESKLVRTSYFLKVVLEMKWELDPNVSFKIRISGEKPEETVNDILESIELDLGFI
Arrestin_N	PF00339	Thorarchaeota_SMTZ1-45OR1_30_36_101whole_LRSL010000611_48_#_39974_#_40420_#_1_#_ID_61_48partial_00start_type_ATGrbs_motif_Nonerbs_spacer_Nonegc_cont_0445	MGFLSRLKAPNASLALILDKGTFSLNEPLEGRFEISSNEEFDADELRIEIRVNEWTRATEKKTTGQQQVSVTAEQNSTLHQGKLTVAGGRHFTDGHSESIPFSLSLPSNVPPTYRSQNARNTWVMKGVIGVKGRPDVTSHEMEVVITY
Arrestin_N	PF00339	Thorarchaeota_SMTZ1-45OR1_30_36_101whole_LRSL010000761_26_#_23011_#_23868_#_1_#_ID_76_26partial_00start_type_ATGrbs_motif_GGA/GAG/AGGrbs_spacer_5_10bpgc_cont_0392	MREVTIHTEKDNFVPGDLVSGHVMIATDKDFSCNRIILKVRGKEYTHYQAGKVHISETHEFLHKDISICEGGEFYSGNTRFEFEFKLPENIPPVHIGFRGKIDYTIEAVIEIDRALDPKSKIQLNVKSKLPQYIPEPVPEPLPIGKETDNLQVEIPTNILRPKRGFEIRYLVMERSRIKGLRIEILRREDIICKGNKLDSKIGITEKRIPLTSNDYGRWIDETIHFDWLTMIPFAGKLIKTSLLLKVVLEVGLSIDPFVEFPLQTSGEKLRDDLRIDSTDMEFEW
Arrestin_N	PF00339	Thorarchaeota_SMTZ1-45OR1_30_36_101whole_LRSL010000761_27_#_23934_#_24794_#_1_#_ID_76_27partial_00start_type_ATGrbs_motif_GGA/GAG/AGGrbs_spacer_5_10bpgc_cont_0412	MRFIDIKFSQRNAKPGDCISGVVVVETDKAFECNRVILKLKGKERTEMGSGDSRITDDVIHLQGKIELCEATEIPIGKSEFPFKFKLDNELPPTYSGYGGFIEYSAEAVVEMDWAIDPKMTRRFRVLPIQPAYIPEADGYNPMNKDLDVLHVELLSDILRMKQGLPVRFMVDEHSRVNGVRLEIRRKEHIKCRSRNGTHDVVITKKFIPLTTGDFHRWREEIMGKGWQRVPFESKLVRTSYFLKVVLEMKWELDPNVSFKIRISGEKPEETVNDILESIELDLGFI
Arrestin_N	PF00339	Thorarchaeota_SMTZ1-83OR1_30_36_10184whole_LRSK010000871_13_#_5533_#_6390_#_1_#_ID_87_13partial_00start_type_GTGrbs_motif_GGA/GAG/AGGrbs_spacer_5_10bpgc_cont_0484	MREISIDLGRDTYAPSDRVEGCVIVLTDETFDCNSVNVQFVGKGRSRVVRGSGKHRRVYVEEVELVDEFLELQRESTIHEGETRFLFAFELPQNALASYTGTHGYIEYTIRAKVEMSWALDPKTEIQVPVKTETPVLQPVSLRDSLVEDAMRLLEVEVERDVVSPGAPIRLEVRLGDQIDFRGLRCEILHEERVSPKGKEERHRMELAEWYAEEFRLPRHIPIEIEMHTKDSWPHAFQSVLITCTYILKVTLDIAWRLDKVVEIPLRYGRTEKVDDAFISLDFDF
Arrestin_N	PF00339	Thorarchaeota_SMTZ1-83OR1_30_36_10184whole_LRSK010001821_5_#_4688_#_5515_#_1_#_ID_182_5partial_00start_type_TTGrbs_motif_AGGA/GGAG/GAGGrbs_spacer_11_12bpgc_cont_0498	MREARILMQNRDFVPSDKIEGTVVISSKSTLSCDRVVITLHGEEHTRVIRGSRKHRRLYEEGREHICTIHELSGPGRIDSAEIQFPFAFSLSEGCPSSYYGIHGWIRYNLKAQVEIPKGSPLEASEEVFVFSLGYPQAPKSTSTSISEDDINLLNIELPNNTIILGQDLLVRILVPKHAEFRGVRAEILHREVVTPEGYETDTRTAFSRWYTKKEDLQREEWIDVTLKSSPNWPISFRSDLIRSQYLLKVTLDIPWRFDKSVEIPIQAILQSMPR
Arrestin_N	PF00339	Thorarchaeota_SZ_4_bin10_233_RDOF010000541_8_#_9696_#_10556_#_1_#_ID_54_8partial_00start_type_ATGrbs_motif_Nonerbs_spacer_Nonegc_cont_0473	MREVFFVLPSEEYLPGENITGTLHLRCDDDFDCNRVVLELVGQEVTEVTVGSGDDRRTYRDKHDIVNLELELSGPQQIYPGEKRFDFSIRLPPILPPSYNGPCGTVKYYLTGKAEVSWSIDPKAMVPISIPMVRPEHPPENCQFHYVSGRNESWAMRVESGSDTLFFGDSYKFRIIVAEGARLRKVKAHLFHVELVAPDGYENKTYKLMNSWEISDDDLPRNTWLDVWMETMRDWPAPFTSNLIRTEYWLHIGLDVPWLPDKVIEIPLKTWMRNPDSGRKDDFEWQ
Arrestin_N	PF00339	Thorarchaeota_SZ_4_bin10_233_RDOF010000911_4_#_1896_#_2342_#_1_#_ID_95_4partial_00start_type_ATGrbs_motif_Nonerbs_spacer_Nonegc_cont_0488	MGFLSRLKAPNASLAVMLDKGTFSLNEPLQGRFEISSNEEFDADELRIEIRVNEWTRATEQKTTGQQQVPVTAQQNSTLHQGKLTVAGGRHFTDGHSESIPFSLSLPSNVPPTYRSQNARNTWVMKGVIGVKGRPDVTSHEMEVVITY
Arrestin_N	PF00339	Thorarchaeia_TEKIR_12S_SDNO010000711_4_#_7299_#_8186_#_1_#_ID_56_4partial_00start_type_ATGrbs_motif_GGA/GAG/AGGrbs_spacer_5_10bpgc_cont_0503	MRELRIETAKPVFNPGEPVEGQVIVICDEDFDCNRITIELTGEEETRVVRGSGKHRRVYREDLTHVAQGRELMSGGHIPSGEHKYPFSIYLPEQVPGSYQGFHGHIRYKLQAKAEVSWAFDPKWSVPLNVTHRVPILRPEAKVAEILEDGQQVVRVEVPQDLLRYDEPFSLRFRAKGDPDMRGIRVELLYIERVAPRGKKEKTERRILEHFIEREQLVGRLLHNLSFKFSRQWPAAFQSPLIHASYFLKVVADIPWRFDEEVMIPLRFSAKERFISSTQESETFGMDYKIVFGDE
Arrestin_N	PF00339	Thorarchaeota_TEKIR_2S-1_SDNG010003321_1_#_1_#_393_#_1_#_ID_114_1partial_10start_type_ATGrbs_motif_GGA/GAG/AGGrbs_spacer_5_10bpgc_cont_0545	MRELRIETARSVFNPGETVEGHVIVLCDEDFDCNRITIELTGEEETRVVRGSGDNRRVYREEITHVAQGRELMSGGNVPSGEHRHPFSIPLPENIPGSYQGFHGHIRYKLQAKAEVSWAFDPKWSVPINVT
Arrestin_N	PF00339	Thorarchaeota_TEKIR_2S-1_SDNG010003321_1_#_1_#_393_#_1_#_ID_114_1partial_10start_type_ATGrbs_motif_GGA/GAG/AGGrbs_spacer_5_10bpgc_cont_0545	MRRCEFCDSPVPADAIVCPVCNETIAEETLERVLPILKRPETPEIRAMGVLDRFWGVIRRPAAAYRDIGRRPDGAGPLMIIIMNALVMAGLFLAVSSKLYVRVNINGTLTDVGVLSSQYSTQFYGTALVSILPNILLGMVYLLVGTLFAHLAFKVTGGTGSKGKTMSVIGYSMFPVILIRLVALPLILFVLPVYNVTASTSWVGVVMSVYESSAWLTIDYITTASFFWVGLLLVFGIREAHDTSTGWAFVVSAACMVVLIWTFWQAH
Arrestin_N	PF00339	Thorarchaeota_Yap125_bin7_129_JAEORS0100001461_2_#_1099_#_1956_#_1_#_ID_95_2partial_00start_type_GTGrbs_motif_GGA/GAG/AGGrbs_spacer_5_10bpgc_cont_0485	MREISIDLGRDTYAPSDRVEGCVIVLTDETFDCNSVNVQFVGKGRSRVVRGSGKHRRVYVEEVELVDEFLELQRESTIHEGETRFQFAFELPQNALASYTGTHGYIEYTIRAKVEMSWALDPKTEIQVPVKTETPVLQPVSLRDSLVEDAMRLLEVEVERDVVSPGAPIRLEVRLEDQIDFRGLRCEILHEERVSPKGKEERHRMELAEWYAEEFRLPRHIPIEIEMHTKDSWPHAFQSVLITCTYILKVTLDIAWRLDKVVEIPLRYGRTEKVDDAFISLDFDF
Arrestin_N	PF00339	Thorarchaeia_Yap200_bin7_15_JAEORX0100001401_2_#_250_#_1149_#_1_#_ID_86_2partial_00start_type_TTGrbs_motif_Nonerbs_spacer_Nonegc_cont_0440	MLSREVERKLLVEALMRDVNIYTEKTQYIPGDDVSGHVVISTDNTFTCNRIVLKVRGKEYTHYQAGKVHVSETHEQIEDDITIWEGGEIQSGDAKFEFSFKLPEDLPPNHDGAFGEIQYSIEAVVEIDRRLDPKSKITINLGPQPPPFIPEPMTSEGIRKEIEHLLVEIPTDIVRSGRGLPVRFLVRERSRINGVRIDVIKREEASCQGRNLESSKQISERSIPITEIAIDRWCEETIHEDWSSILSFEGKLISSSIVLKVVLEVGLALDPSVEFPLRLSGEKKGDDELFDSMEIDLGW
Arrestin_N	PF00339	Thorarchaeia_Yap200_bin7_15_JAEORX0100002161_2_#_1089_#_1535_#_1_#_ID_190_2partial_00start_type_ATGrbs_motif_Nonerbs_spacer_Nonegc_cont_0472	MGFLSRLKAPKASIAMFFDKGAFSLNEPLQGRFEISSSEEFEADELRIEVKVNEWIQATEQKMVDQKQVPVTAQQNKSLYQGKLTVAGGRQFTDGFQENIPFSLTLPANIPPTYRSQNARNTWVMKGVIGVKGRPDVTTHEMEVTITY
Arrestin_N	PF00339	Thorarchaeota_Yap2000_bin4_69_JAEOSC0100002351_1_#_1_#_465_#_1_#_ID_20_1partial_10start_type_GTGrbs_motif_GGA/GAG/AGGrbs_spacer_5_10bpgc_cont_0492	MREISIDLGRDTYAPSDRVEGCVIVLTDETFDCNSVNVQFVGKGRSRVVRGSGKHRRVYVEEVELVDEFLELQRESTIHEGETRFQFAFELPQNALASYTGTHGYIEYTIRAKVEMSWALDPKTEIQVPVKTETPVLQPVSLRDSLVEDAMRLLE
Arrestin_N	PF00339	Thorarchaeota_Yap500_bin9_44_JAEOSL0100001361_4_#_2348_#_3208_#_1_#_ID_161_4partial_00start_type_TTGrbs_motif_GGxGGrbs_spacer_5_10bpgc_cont_0434	MKSVDIVFDNRRVLPGETLTGNVIVETDEAFEYNRVVLKVVSKERTEVGSGKHRRVDTKILVSRVFKISEGGTIPTGTTSIPFSFDLPRGLPPSYDGYYGWIRHTVEGVVEVDWAIDPKMTMEYRVIQHRPPHRPVTVDTTAISETEEGLHIKLDEDCVRMDSGILVRFKVDNRERMKAVRFDIMKREDSKCGRRTMKNERSVRRKYHELNPDDWGRWKEMKFGEDWQYHIPFQSQLFSISYYIQVTLEIGWGLDPEIKIPVSISDSAQEGDVLDDIAMDLGLDDW
Arrestin_N	PF00339	Thorarchaeia_Yap500_bin9_7_JAEOSM0100000311_10_#_10442_#_11293_#_1_#_ID_167_10partial_00start_type_ATGrbs_motif_Nonerbs_spacer_Nonegc_cont_0404	MRKIEIQLNEEPLLPGGKVEGYVLVTCDDDFQCERLYVSLIGEEKSEIVIHTGKVTIVYREDREHINVVTEFAESAMIPMGESRYEFSFTLPSDIPGSYKGSYGLIKYTLEAQAEISWARDLKFKIEPSVGFKQNLDLESTPQPKSGFVDDEGTTILKVETGKDPVSLGDNVDFRFLVDRDTKMRGVRAELLRLEHVEPKGHTADSKKTLAESYFSDEEIRRDSWIESSIPTDLTWTESFTTELIDYSHILKITIDVARRRDKAIEIPIRLDPASSHRSDFDF
Arrestin_N	PF00339	Thorarchaeia_YT_026_JAEOSS0100001531_2_#_1099_#_1983_#_1_#_ID_40_2partial_00start_type_ATGrbs_motif_GGA/GAG/AGGrbs_spacer_11_12bpgc_cont_0458	MTKMEIRLAKQTFMPGERLEGHVVIKTDKILECKKLRLILTGWAGYDLPTRLFHEDIVDSDIILTDGTTVLGSREAQFNFSFVLPVNAPPTYYGHKRSAFHPHKYGRYRASMGYQLTALADMSGILTDLREEEWIMVVQPSSSGQHPSSQSAEIEHKGTPLLRVEIGNDKLALGEQFPLRIWVGMKAKNVELEFIHKETRKSVGWKKPEQKSSYVCMARPNLEVDELPRGMWTDVVFETDADWPAAFNSEYIDANYAIRIATKTGWFGGKELEIPLKTTGGTIALYELDWLSFV
Arrestin_N	PF00339	Thorarchaeia_YT_026_JAEOSS0100002741_4_#_1822_#_2661_#_1_#_ID_176_4partial_00start_type_ATGrbs_motif_GGA/GAG/AGGrbs_spacer_5_10bpgc_cont_0407	MREVEIILSKETFMPGDTVEGHVLVKTDNDFDCNGMNISFIGEERSRIVIHAGKVTIVYDDDKEHVNDQIELASSTSIPFGETRYDFSFSLPEDVPSSYLGTYGWITYTLEAKIEVSWARDPKAKVIINVESEQDVVTSQGFQHRLEDEGVTLLRVEGSSDILHLGEDFSFRLNVDRASNIRGVRAEIVHIEHVEPDNHETDKRTSSVEWYLADEEIQRDSWIDVTMKTEPDWPLSFSTELIQSHYILKVTLDIALRLDKVVEIPIRLVTSRPSEDFTF
Arrestin_N	PF00339	Thorarchaeia_YT_026_JAEOSS0100004931_2_#_1846_#_2691_#_1_#_ID_426_2partial_00start_type_TTGrbs_motif_GGA/GAG/AGGrbs_spacer_5_10bpgc_cont_0439	MREIEIIMERMTFSPGEQVEGYVYVRTDKEFEYNAITLTLSGAEQTEVERSSGDDRRTYRDKYEHINETVHLSGPGLMSIQGQRLDFALILPHNIPGTYIGRGGRITYELVGKIEVSWARDPETKYDIVVTHTYGQVKTNRKVGFIDHEGVTFLEVDLEKDVVEIGQDFITRIKLNPVTKFRGVRMELIHEEEVIASGYHDTTRRIISGWQLTKDEVPPNTWLDVGMQTDVEFPKSFRGHLIDSRYLLKFTMDRPWRADKKLETPVAVTTYDPSRPSEPWF
Arrestin_N	PF00339	Thorarchaeota_YT_029127_10174771_JAEOST0100004771_3_#_2693_#_3553_#_1_#_ID_422_3partial_00start_type_ATGrbs_motif_GGA/GAG/AGGrbs_spacer_3_4bpgc_cont_0418	MRDIEIILSKETFIPGDSVEGYVLIRCDDEFKCNSINMSFLGEERTKFVVHTGKVTIVYDDDKEHFNEQIELAPASTIPFGETRYDFSFKLPEEIPASYLGSYGWIEYTLQAKIEISWARDPKTKLLLEVTRPEDSELMSPQSFQDRIEGDMVSLLRVEGSSDIVNLGEGYAFRVMVDRDAKIRGLRAELIHIEHVEPDGRETDKETPLVEWYMKDEDLRRDSFIEVTLETQSDWPIPFTTDLIQCHYILKVTLDIPRRIDKNLIFPIRQVRLRSSGMDSEFSSTF
Arrestin_N	PF00339	Thorarchaeota_YT_061127_10159577_JAEOSW0100002051_10_#_8041_#_9246_#_1_#_ID_134_10partial_00start_type_TTGrbs_motif_GGAG/GAGGrbs_spacer_5_10bpgc_cont_0410	MRDVKIVLPRQVYMPGETVSGTLILNCAEYFKCESAYITLVGAIAYTFKKYHTGRGGTLSRVEVETVHGYSHKDTYFLAENLGFDAGTHEIPFQFHLPTDLIPSFSGYQFGSLHTIYCAMERPQKAELSILEQISMKASKKSYLSTAQRIYVVSPFKIPPEEEEVVPPMKTPPEIIETRGETKDSSLMIEMNSPKLCLGEDLTFSYRINTEMKFKELLIEIEYLEHWKGNDWLRKEIRNTWSRKVKTIPGDKAVRNEWRKITIQRPAIAPTFSHILLENSPSLKVSIVKRFKQGGVTARIPLNVGHCLTAGWREKAEKSFQHAKTKSKIKGRVIKPVPPDEKLTDEERMSHNWCFRAVKYRDLGKIEQAMHSVEKALEWSPDSEQALALQEELENLKEK…
Arrestin_N	PF00339	Thorarchaeota_YT_061127_10159577_JAEOSW0100002051_14_#_10759_#_11223_#_1_#_ID_134_14partial_01start_type_TTGrbs_motif_GGAG/GAGGrbs_spacer_5_10bpgc_cont_0411	MKEIKIKLPRKGYLPGEVVQGKVVLTSDLNFTCTKASLNIVGHMIHTFVETKSKGKRGASSEVKEKIWNLYEAKSEFAEDMDLRIGTSEFPFQFQLPDDLKPSYRTSTLQIVYHIYALLGVSEKEVHNAVSEIDILHSIAEVPDESIEESAPQGS
Arrestin_N	PF00339	Thorarchaeota_YT_061127_10159577_JAEOSW0100004101_4_#_2754_#_3614_#_1_#_ID_378_4partial_00start_type_ATGrbs_motif_AGxAGG/AGGxGGrbs_spacer_5_10bpgc_cont_0445	MRFVDIKFSQRNARPGDSISGVVVVETDKTFECNRVILRVKGKERTEVGSGDSKITDERGHLSGKITLSEAKEIPFGKTEFPFKFKLKEGLPPTYSGYNGWVEYSVEAVVEMDWTIDPKMKRRFRVIPIQPAYLPEIDGYNPLNKDVGSLHVELLSDVLRLRKGIPVRFMVEEHSRVNGVRIEIRRREYARCRSSKRTHDVTVATEFIPLSTNDFNRWKDALVGANWRRVPFKSKLLRTAYLLRVVLEMRWELDPFVTFRLKVSGEKTEEEIEDIFDAIAIDLGFD
Arrestin_N	PF00339	Thorarchaeota_YT_061127_10159577_JAEOSW0100004101_5_#_3680_#_4534_#_1_#_ID_378_5partial_00start_type_ATGrbs_motif_Nonerbs_spacer_Nonegc_cont_0435	MRQVSIYSEKDQFRPGDEVSGHVIVSTDKYFTCNRIILKIRGKEHTHYQAGKVHVSETHKILDYDITIWESGDIQSGDTRIEFSFNLPEEIPSTHNGFYGDIDYSVEAVVEVDRANDPKSKMKFTVYGRAPPYIPEPLDRLPIGEEKEHIQAEIPTDILRSNKGLVVKFRVKERSRIKGVRLDIVKKEDIVCQGRNLDSTVGISEKRIPITYNEFDQWVEETIHEDWSTMVPFEGKLIKTSLYLKVVLEVGLAFDPSIEFPLYLSGEGEKEEDIFDAIEMDFGW
Arrestin_N	PF00339	Thorarchaeia_YT5_027_JAEOTT0100002691_4_#_2559_#_3419_#_1_#_ID_211_4partial_00start_type_ATGrbs_motif_GGA/GAG/AGGrbs_spacer_5_10bpgc_cont_0453	MRFVDIKFSQRNAQPGGRISGVVVVETDETFECNRVILKVKGKERTEMGSGDSKITDEHVRIRGKIILSEATEIPYGKTEFPFEFKLKEELPPTYSGYYGWIEYSVEAVVEMDWTIDPKMTRRFRVLPFQPEYIPEIDGYNPMNKDTNVMHVELQSDVLRMRQGIPVRFMVDDHSRVNGVRLEVRRREYAKCRSSKRTHDVTVKKKFIPLSTRDFHRWKEEIVGEGWRRVPLKSKLMRTGYFLRVVLEMNWELDPFVTYKIKISGEKPEDEVGDILDAIAMDLGFN
Arrestin_N	PF00339	Thorarchaeia_YT5_027_JAEOTT0100002691_5_#_3470_#_4339_#_1_#_ID_211_5partial_00start_type_TTGrbs_motif_GGAG/GAGGrbs_spacer_5_10bpgc_cont_0440	MVIVRMRKVSIYTEKDEFLPGEEVSGHVVVSTDESFTCNRVILKLRGKEYTHYQAGKVHVSETHDILKEDITIMEGKDIHSGDTRIEFSFKLPEEIPPVHEGFYGTIDYTVEAVVEVDRAMDPKSKINIIVYGVTPPHIPEPLDRLPLREDKEHLQAEIPTDILRPNKGLVVRFLVKERSRIKGVRIDIVKREDIVCQGRNLDSTSAVSEKRVPITFNEFDRWVEESIHEDWKSMVPFEGKLIKSTLVLKVVLEVGLALDPYIEFPLQLSGEGEKEDDLFDSIEMDLGW
Arrestin_N	PF00339	Thorarchaeota_YT5_051127_10059733_JAEOTX0100001651_15_#_8342_#_9214_#_1_#_ID_98_15partial_00start_type_TTGrbs_motif_GGA/GAG/AGGrbs_spacer_5_10bpgc_cont_0450	MTALREISLHLSKSEYSPGERVEGHAIILSDEDFDCESVNLVFSCQEQSRVVVGSGKHRRVYLEEHEYFEQFLELLNQSRVLEGETRYEFTFDIPEESVSSFEGYYSWIRYIIKGKIEVKWALDPKVEQTIIVKAPTRITASLEPMMIQEEHMEEGMHLFRVEGESDTFQRGEDIRFRFLVGTEANIRGARTELLRRENVAPKGRETSYDTEMDLQYWEEYRVPRESWVDVTIKTDDSWPEPFKTELIECVYILKVTLDVPWRFDRVIEIPLKLSIDVGDDEFSTSIFDF
Arrestin_N	PF00339	Thorarchaeia_Zod_maxbin_0292_JAFGAR0100000051_58_#_56040_#_56942_#_1_#_ID_7_58partial_00start_type_ATGrbs_motif_GGA/GAG/AGGrbs_spacer_5_10bpgc_cont_0412	MNTPSIHEECVYMRDVEIIATKTQYKAGETVEGHVIIKCDDDFKHNGIHITFKGREHTRIVVSTGKTTHVHTDEHVYFEDTSYLQEAGSMQAGEKRLPFSFQFPDNSEGTLSSYSGRNGWIEYTLEAVVEISWASDLKEKKDLDFRQAMEKLPQQLQHQCAERDGYPVLDVEIENNSFCLGDPVSLRFRVAHDAKIREVRVELKSDEIVHAGKLERNSWKTLAKQSIDDDEVQRGVWMDIQLDTDESMQATFNRPIIRNEVSLKVTLNIPWGQDESVEIPITLGFCNNQLEKETYDIFDF
Arrestin_N	PF00339	Thorarchaeia_Zod_maxbin_0292_JAFGAR0100001511_72_#_74548_#_75402_#_1_#_ID_138_72partial_00start_type_GTGrbs_motif_GGA/GAG/AGGrbs_spacer_5_10bpgc_cont_0395	MREVQIVYENKRVLPGETLIGKVYVKTDNLLECNKVVLKVKGREHTEYSSGDTKSTDERYHISRVFKIGERGIIGIGVTEFPFSVQIPRGIPPSYQGYNGTIEYTTEAVVEMNWTIDPKCKKEFRVIQERPPIIKHNLDSRHFKKTCGALQVEIDDDFLGMQSGLDVRFKVSDRSRVKGVSFEIVQQEKCKCDWHDLNHKSIIVGKYCPFSDNDLERWKELSIGEQWMHHLPFRGELIHVSYYLKVALDISLGFDPEIIAPLKFADEESIDDSFDKVEDNLDWF
Arrestin_N	PF00339	Thorarchaeia_A361..ILBNFCAC_02642	MIFVRRVEILLDGDSFVQGTAIKGSLLVRTDTEFRCERVSVALHGETGTSSPRGTVVGRQNVVAQETVLSGPTTISAGESMFYFRFNLPETAPPSYLGWVGYVRYNVSAHIEISRGRDLSASKEVVVVPRVEPLQPQRSEDRIVLGEMSDICVEIPSDILTPGQPFLVRHMVRGDPSVRGIRLEIIKTQRRSIGDFHMEMDVPICKEYVDRDQLAYNSWSETVLTPDANMIVSVETETMHVGYVLKVTADIPWRRDRSVTLPLRVGRSVSEQSQGS
Arrestin_N	PF00339	Thorarchaeia_A361..ILBNFCAC_02643	MREVEILLDKEYYVPGDEINGKLRVITDKEFECNRIVVSLVGLVRASITTSGGKHSHTYRERRGIVADEIVLSGPTRLSPGETDYEFQFTLPPEALGTFHGYRADVEYHIHGVVEIPWALDPKETKEVLVAPTVKRLMPQRVVRTITLNDRTEIAIELPFDILTPERPLIARYTVWGDPKIRGLRFEIMRVIRRLVRGREREMPFVLFKGEVPRENLSYGASGEIQLEYDASEAFEFHTDILEVGYMLKVTADIPWRPDKLVMIPLRVGRFATEDPFFY
Arrestin_N	PF00339	Thorarchaeia_A381..BLHDBIJM_01062	MLCIRLTDIAGNSVEGEVVVKVTSPVTATKTTTTTSTNSTAKATTTENTVTTGSTTPTTPTTPSTTTTREQGSTPSTPGVVVLIRNVPAGGSSVATSDKQYRTGGQPWSGRPSP
Arrestin_N	PF00339	Thorarchaeia_A381..BLHDBIJM_01415	MRRVVIDYDNRPYRPGEVVSGKVSVTTDKEFQCNRALISLVGVVRTSVVRGGGRTRRVYRDSLTLVDETCVLSEERSIPEGETSFPFEFRLPTYIPDTFSAYRAEVSYGLSAKVEVSWALDPKAESEVHVSVPLSERRGERQTPRIDTGDGDEVLVDMPSDTLVPGSSVRLRLSVHGSPRIRGVRTELFQVVHRVARGRDDESWVELDRQTVEAEELAAGLWTDVTLGPVPERLVEIKTPLLTVRYILKVTADIPFRFDKSVEIPLAVGLAPSDDLLEADVSSVGWEFRISG
Arrestin_N	PF00339	Thorarchaeia_A399..HGICDAHP_00549	MEITLEKDMFLPGEVITGTLSVITDKSFNTNAIEVSISGEAYAAFSEGMGDDEESYSERQIIFTHVIRLKEKGTISDGRTDFTFEYRLPEEIPGSYQGINGRITYQVTGRADISWRLDPRTRREFRVLQPIQRLTPYQRGGKITFDQENEVLAEVPSDILTPGQLVVVRYMVNGRPRMRGIRFDLVLRETVRPEREVETRSRVLSSGYVSIEDIPPETWMQAQAETNMAWPTTPQGDLIQAQYFAEVTVDIPYMPDKTVRIPLRIGKQ
Arrestin_N	PF00339	Thorarchaeia_AB_25..ThorAB25_11760	MREVSIYTERDQFNPGDEVSGHVVVSTDETFTCNRIILKLRGKEYTHYQAGKIHVSESHDLLDDDITIMEGGDIHSGDTRIEFGFKLPDELPSTHDGFYGEVNYSVEAVVEVDRSRDPKSKLNLLVYGLSPPYIPEPLDRLPLMEEKEYLQAEIPTDILRPNKGLEVRFLVKERSRIKGVRIDIVKREDVVCQGRNLNSSSGISEKHIPLTFYDFNRWKEETIHEDWSSMVPFEGKLIKSSLYLKVVLEVGLSLDPFIEFPLQLSGEGEKEEDIFETTEMDFGW
Arrestin_N	PF00339	Thorarchaeia_ABR10..ABR10_06100	MRDIEIILSKETFIPGDSVEGYVLIRCDDEFNCNSVNMSFLGEERTRFVVHTGKVTIVYDDEKEYFNEQIELAPASAILSGETRYDFSFKLPEDIPASYFGSHGWIDYTLQAKIEISWARDPKTKLLLEVTRQEDSELMSPQSFQDRIEGDMVSLLRVEGSSDIVNLGEGYAFRVMVDRDTKIRGLRAELIHIEHVEPDGRETDKETPLVEWYMKDEDLRRDSFIEVTLETQSDWPIPFTTDLIHCHYILKVTLDIPRRIDRNLIFPIRQVRLRSSGMDSEFSSTF
Arrestin_N	PF00339	Thorarchaeia_ABR10..ABR10_07850	VREIQIIIEKETFAPGETIEGHVYVVCDEEFGMNAVNLTLSGKEHTRVVTGSGDNRRVYTASKMHIDETVMLSGPGQIREGDTRFDFVLILPDYIPASYDGVCGWIEYEIEVKVEVSWALDPKAQRPIYVIQKTETISPNRRVGFLDHEGSTLLHIEVERDVVEIGRDYLVKLRWSPIRDIRGVRVELIHREFVSPRGHKQTTKNVYLKQEIEAENIPVEMWFDILLQPHIQLPLPFQTELIRCWYILKITVDIPWRTDKVLKIPVHVNIYNPAQEPEPDPYAFDF
Arrestin_N	PF00339	Thorarchaeia_GBS28..GBS28_12620	MVVLRIFPNQKIYQPGDMLRGVLVLKTRKPIECNRVVLSFQGKEKTTRQAGDIRLEEEHYWFKTDLILHDGGTIPEGSTRLPFAIHLSKGIPPTFGSPAGNITYSIKAVMEVSWRPDPKKTWTFAVIPEPLRYIPESQDHEAQIRKSGPLYLDLPSNVVRPEGLPFSMRVDQ
Arrestin_N	PF00339	Thorarchaeote_GBS29..GBS29_22850	MRQIDIRVPRQHYAPGESVRGEVVAKCDNPFNCNRLSLLLLGTAETRIKIRIGDSYYTCRETGKLVNEYVEFCLNTEIPEGESTWPFEFQLPEDLPPSYVGSHGEVSYKLYAKAEISWALDPTRQVPLWMRSEPQHLPPRPLRSSLEAKSGMVEVELPRDVLSLGEPLPVRIMLRQDPRIRGARFELRFTEWARAEGHERRTRRTISSLFVKKDELSYESWATIPVETSDQWPPVLDLPFLKTSYSLKVTADIPWAFDRSKTFPLRVGASQRDAFEDSDFDFSIEAWQ
Arrestin_N	PF00339	Thorarchaeia_GBS30..GBS30_09350	LRSIEIVTDRNMYSPSDSVEGDMVIACDKVFQYNAIHLTFMGREHTRVVVQHGKTSTVYTDERVYFSDRLELEGAGVMTVEGMRFHFRFQFPEDIPSSYGGVHGWIEYTLTGIIERSLARDVKKQIPVEVKRQEKKPPSQPQHASIEKDGSPILDVEMEDDVCGIGSLIRLRFRVAEDVKIRGVRIELLSEEEASTQQHRWTFMSTSAKEYFENTGIERGLWIDVPLVTNDNMPSEFSREILSNKAFIKVTLDVPWARDKSVNIPIRLGHYLSAPESDDRRAFDFGWNF
Arrestin_N	PF00339	Thorarchaeia_GBS30..GBS30_11590	LRATGIYLDKNRLQPGETLSGQVTIRTSKSYECNRVVLKIIGKERTERAAGETNVVEEKHHINTVFTISEGGVVPEGVSQFPFSFRLPSSLPPSYHGRNGTIEYSVRSVVEVNWAPDPLSEESFYVLQEGPPSPHEIFDVRRLNQTSGHLHVKLDSNAIWMNRGIRVRFMVSERSRVKGVRFEILKREEALCQHHVVNNHETVAFEFYPISPADFESWKDVQVGKTLDCQLPFRGELISVSYILKVSLDVSLGRDPDVVIPLEFSKDVPVGNVLDEIERDLWRF
Arrestin_N	PF00339	Thorarchaeia_GBS30..GBS30_16620	LLPKEVYSHGEVITGILEVMTDKEFDSKVTSITFNGRIKATAKGVPIVSGGEMHTQIGELDTNIVESTIVLAEDKHYPEGKYTFNFSFELPTSKHTFLENLYIKSGLFPTHKGSASSVEYMLYAAVEISSLTTLKAQIPITIIVPLDEYPKVVKNEKSLKDVVFLETDSDLFCIGKPYEVRYRIKEGAKVKKIQFEFVNTEFVSLNRLGAISSHSLYETEIIPQERVSEWQTIVLEPDVVIPQSFKCEVLESTLQLNVTAELGRFNKVQVKLHLLAHHCPDTE
Arrestin_N	PF00339	Thorarchaeia_GBS31..GBS31_05110	MRRVEIVLSKEAFAPGERIDGKVVSICDRSFDCNRVTLSLRGEEMSRIVHGSGKSSHVHMEKKEHISEEMELLGPCEVPEGENACEFSLVLPEHLPASFAGTYSHIEYVMKANIEISRALDQGCKKMIFVQRTLPPLIPSENKGVIEQDGTPIVSVELEKDIVQPGQILPVRFMVSGDQKFRAVRMQIITRESVAPNGNHAQYDNALVEAYRRKEDINQETWNEIALEVPLHCIPPFKTDLIDFTYWLKATLDIAWQFDKVLFMPLRFSLEYREPDDSEGHMKPKFWS
Arrestin_N	PF00339	Thorarchaeia_GBS31..GBS31_25350	LREVDIATAKSQYIPGEAVEGQLVVRCDKEFQYNAIYLAFTGGERTEIVVSSGDSSTTYRDERVYFTDRRDFEGNGVMAPGETQFPFRFLVPDDVPCSYSGKCGWVEYALTGVVEVSWARDPKRKTTIEVRRPMKPPTSQSRSQSIDKDGYPEFDAEVEEDCVCLGNSVKLRFRVARDVKIRGIRAELRTEEHAIAKRQKSKRTWTLVKEYMEEPEIGRDLWMNVELKTHESMPISFEGEIVSNRSSVKVTLDIPWALDKSIVIPIQLGHYAPPSASDEAIRSHGRWSI
Arrestin_N	PF00339	Thorarchaeia_GBS32..GBS32_00200	MGFLSKLQAPKATVAVILDKGTYSLREPLQGKLDVSSSEEFDADELRIEFWVSEWTKATQQKQVGQQTVPVTAEQNIKLHQGKLTVAGGRHFTSGFRESIPFSLPLPSNVPPTYRGQNARNTWMMKAVIGVKGRPDVETRDMEVVITY
Arrestin_N	PF00339	Thorarchaeia_GBS32..GBS32_05890	LRSVEIITTKSPYSGGESVEGLVIVRCSRDFKYNAIHLTFAGRERTEIVVSAGEYSTTYKDERVYFTTRQRFGGEGVIPAGETRFPFAFTLPENILSSYSGKCGWVEYTLRAVVEISKAIDLKKQIAIRVKQPTKEATSQSQTESVERDGRSILDAEIHDDCVCLGDPVIVRFRVSEDLKMRGIRVELRTEEDAIAKRQKSTKTRTLVSLAIPQSELARDLWTELELKTNDSMPLSFEGQIVSNRSSVKLTLDIPWARDKWIVMPVKLGYYAPLSERDTTTSDFQWRLK
Arrestin_N	PF00339	Thorarchaeia_GBS32..GBS32_15430	VLPGEDFTPGDCIVGTVVCMCDKSFNCNRVTLVLHGEEISRVVHGSGKSRHVHKERREHVNQELELSGPCEVPEGDSSYEFSVFLPSDLPGSFTGLYGNIEYTIKANVEISRALDKQSKKVINVRVVPPPPVSKGDRMTLERDGVSILTVEVENGVLRPGQAFPLRFLLSGSPRFRGVRVQIITRESVAPQGVRTEHETAIAEAYYLKEEIPEETWIETVLEVPTACPPPFKTELIELAYWLKVTLDIPLRTDQTLFMPLHFSIVGHRLGLDTTL
Arrestin_N	PF00339	Thorarchaeote_GBS33..GBS33_25540	MVVLRIFPNQKIYQPGDMLRGVLVLKTRKPIECNRVVLSFQGKEKTTRQAGDIRLEEEHYWFKTDLILHDGGTIPEGSTRLPFAIHLSKGIPPTFGSPAGNITYSIKAVMEVSWRPDPKKTWTFAVIPEPLRYIPESQDHEAQIRKSGPLYLDLPSNVVRPEGLPFSMRVDQTKRVTELRVLLRRRESFECQGSTTKIETTEKEMCVPVRVDDFGRWKEYSLPKHIKVNAPFRGRLIRREYYLRVELGVSLARDPVIEVPVLISAADSRETISEEQSMFELLDDIAHDLELE
Arrestin_N	PF00339	Thorarchaeote_SMTZ_45..AM326_08080	MGFLSRLKAPNASLALILDKGTFSLNEPLEGRFEISSNEEFDADELRIEIRVNEWTRATEKKTTGQQQVSVTAEQNSTLHQGKLTVAGGRHFTDGHSESIPFSLSLPSNVPPTYRSQNARNTWVMKGVIGVKGRPDVTSHEMEVVITY
Arrestin_N	PF00339	Thorarchaeote_SMTZ_45..AM326_10610	MAESDMREVTIHTEKDNFVPGDLVSGHVMIATDKDFSCNRIILKVRGKEYTHYQAGKVHISETHEFLHKDISICEGGEFYSGNTRFEFEFKLPENIPPVHIGFRGKIDYTIEAVIEIDRALDPKSKIQLNVKSKLPQYIPEPVPEPLPIGKETDNLQVEIPTNILRPKRGFEIRYLVMERSRIKGLRIEILRREDIICKGNKLDSKIGITEKRIPLTSNDYGRWIDETIHFDWLTMIPFAGKLIKTSLLLKVVLEVGLSIDPFVEFPLQTSGEKLRDDLRIDSTDMEFEW
Arrestin_N	PF00339	Thorarchaeote_SMTZ_45..AM326_10615	MRFIDIKFSQRNAKPGDCISGVVVVETDKAFECNRVILKLKGKERTEMGSGDSRITDDVIHLQGKIELCEATEIPIGKSEFPFKFKLDNELPPTYSGYGGFIEYSAEAVVEMDWAIDPKMTRRFRVLPIQPAYIPEADGYNPMNKDLDVLHVELLSDILRMKQGLPVRFMVDEHSRVNGVRLEIRRKEHIKCRSRNGTHDVVITKKFIPLTTGDFHRWREEIMGKGWQRVPFESKLVRTSYFLKVVLEMKWELDPNVSFKIRISGEKPEETVNDILESIELDLGFI
Arrestin_N	PF00339	Thorarchaeia_SMTZ_83..AM324_13630	MGRDTYAPSDRVEGCVIVLTDETFDCNSVNVQFVGKGRSRVVRGSGKHRRVYVEEVELVDEFLELQRESTIHEGETRFLFAFELPQNALASYTGTHGYIEYTIRAKVEMSWALDPKTEIQVPVKTETPVLQPVSLRDSLVEDAMRLLEVEVERDVVSPGAPIRLEVRLGDQIDFRGLRCEILHEERVSPKGKEERHRMELAEWYAEEFRLPRHIPIEIEMHTKDSWPHAFQSVLITCTYILKVTLDIAWRLDKVVEIPLRYGRTEKVDDAFISLDFDF
Arrestin_N	PF00339	Thorarchaeia_SMTZ_83..AM324_16085	MQNRDFVPSDKIEGTVVISSKSTLSCDRVVITLHGEEHTRVIRGSRKHRRLYEEGREHICTIHELSGPGRIDSAEIQFPFAFSLSEGCPSSYYGIHGWIRYNLKAQVEIPKGSPLEASEEVFVFSLGYPQAPKSTSTSISEDDINLLNIELPNNTIILGQDLLVRILVPKHAEFRGVRAEILHREVVTPEGYETDTRTAFSRWYTKKEDLQREEWIDVTLKSSPNWPISFRSDLIRSQYLLKVTLDIPWRFDKSVEIPIQAILQSMPR
Arrestin_N	PF00339	Thorarchaeia_SMTZ1_45..AM325_01660	MAESDMREVTIHTEKDNFVPGDLVSGHVMIATDKDFSCNRIILKVRGKEYTHYQAGKVHISETHEFLHKDISICEGGEFYSGNTRFEFEFKLPENIPPVHIGFRGKIDYTIEAVIEIDRALDPKSKIQLNVKSKLPQYIPEPVPEPLPIGKETDNLQVEIPTNILRPKRGFEIRYLVMERSRIKGLRIEILRREDIICKGNKLDSKIGITEKRIPLTSNDYGRWIDETIHFDWLTMIPFAGKLIKTSLLLKVVLEVGLSIDPFVEFPLQTSGEKLRDDLRIDSTDMEFEW
Arrestin_N	PF00339	Thorarchaeia_SMTZ1_45..AM325_01665	MRFIDIKFSQRNAKPGDCISGVVVVETDKAFECNRVILKLKGKERTEMGSGDSRITDDVIHLQGKIELCEATEIPIGKSEFPFKFKLDNELPPTYSGYGGFIEYSAEAVVEMDWAIDPKMTRRFRVLPIQPAYIPEADGYNPMNKDLDVLHVELLSDILRMKQGLPVRFMVDEHSRVNGVRLEIRRKEHIKCRSRNGTHDVVITKKFIPLTTGDFHRWREEIMGKGWQRVPFESKLVRTSYFLKVVLEMKWELDPNVSFKIRISGEKPEETVNDILESIELDLGFI
Arrestin_N	PF00339	Thorarchaeia_SMTZ1_45..AM325_08520	MGFLSRLKAPNASLALILDKGTFSLNEPLEGRFEISSNEEFDADELRIEIRVNEWTRATEKKTTGQQQVSVTAEQNSTLHQGKLTVAGGRHFTDGHSESIPFSLSLPSNVPPTYRSQNARNTWVMKGVIGVKGRPDVTSHEMEVVITY
Arrestin_N	PF00339	Thorarchaeia_WORH6..WORH6_20910	LREISLHLPKEEFSPGERIEGHALVVCDDDFDCESVNLFFTCNEQSRVVVGSGKHRRVFLEKLNHFEQSIELLNQAKILVGETRYPFSFEIPQDSIPSFEGVYSWIRYEIKCKIGVKWALDPETERIIVVDAPPQQFVSLEQMMIQEELGEEGIHLLRVDGESNTIRRGEDFRFRFLVGNEANIRGIRTELMKREKVAPQGRETTHDNE
arTRAPP	PF04051	Sifarchaeia_WORA1..WORA1_24850	SHSQKDLKKKINTTLVGGLYTTIVNSIVWRSQYDIERITKNLHEFGSQLGEVFYPLLSKIVDPNLIEKKLERYIEEVWKIVFLRKPDKCKWDKDSNQLVIISKSCELCQNITEPVHFPFSEAIAGFIETIIEFALEDIGAKGRFSSSGISCHESECWAKDGAPYCKFVLARGDASV
arTRAPP	PF04051	Hermodarchaeia_WORB2..WORB2_00600	LTPDENAPKEKQPLFIGPLLPIFYLRLVEALSVEHQGNPTAIERALHELGKNMTTPLLLGLVSRYGQPPENYFPTSPDLFLNRVDEYLSRNWNLATGHPPDKLEFSDDRTLHLTTEFCPICQQDTMENVLDLRYCELVSGMLEGLLQHWIDNLKLSYTARVTQTKGRLQGDPTCEFRIHFAD
arTRAPP	PF04051	Sifarchaeia_Yap75_bin3_45_JAEOSO0100000451_11_#_9390_#_9941_#_1_#_ID_112_11partial_00start_type_ATGrbs_motif_GGA/GAG/AGGrbs_spacer_5_10bpgc_cont_0357	MVKIHIESLSRKDLKTKVNTVLVNGLYTTIINSMVWRHQYNIERITNNLHEFGRQLGEVFYPLISKVLDPSSIEKKIERYVEELWKIVFLRKPNRCKWDKSSNQLVIISKSCELCQNISEPVHFPFSEAIAGFIEAIIEFTLEDIGVKGRFSSSSISCHESECMAKDGTPHCKFILTRGEASV
arTRAPP	PF04051	Sifarchaeum_yapensisap2000_bin9_141_JAEOSF0100000011_181_#_170934_#_171485_#_1_#_ID_52_181partial_00start_type_ATGrbs_motif_Nonerbs_spacer_Nonegc_cont_0351	MVKIHAESCSQKDLKNKINTTLVGGLYTTIVNSIVWRTQYDITRITKNLHEFGRQLGEVFYPLLSKTLDPNLIEKKLEHYIEEVWKIVFLRKPDKCKWDKDSNQLVIISKSCELCQNISEPVHFPFSEAIAGFIEAIIECALEDIGVKGRFSSSDILCHESECRAKDGTPYCKFILARGEASV
arTRAPP	PF04051	Jordarchaeia_GBS05..GBS05_05360	LGMKGWVAWHVIADKLNLDAFVSFVSGTVDYILEVENRDIDKASKILWEIGRKIGTRMLTKYAERIGKHAIEFYEFSKTYNFAYYFYTGKNFDKIYVIPEEKKIVYEDYNCPLCKGISLPDELKGLKFCNFVDGIFTEVCIMRGFEAESWETKCKASGDECCRHELRLKI
arTRAPP	PF04051	Jordarchaeia_RPD1..RPD1_19470	MGLKGRIAYHLMADKINLEAYISLLVSVLDYILEVEKGDVNKTSQVLWNFGRKIGSRMLAKYAERVGKHAVEFYEFSKTYNFAYYFYLGKSYDKIYVIPEEKKIVFEDYDCPICRGILLPNELKGVRLCNIIDGIYTEVCNVRGFEAESWETKCKASGDECCRHELRLKL
arTRAPP	PF04051	Helarchaeales_CR_Bin_097_JABXJT0100000931_21_#_16147_#_16659_#_1_#_ID_206_21partial_00start_type_ATGrbs_motif_AGGA/GGAG/GAGGrbs_spacer_11_12bpgc_cont_0382	MAKLMDKTDILKLHSKIYVGNLLIKMYYPSVIAFLNEKVGAEGARERLFQVGQEVGRGFMNLFNPKTTDVKKMIYKFYKLMWNTTKNVKVKVIKGKHRIFYHVIDKKCGLCDPETVLEGLDIPCASIGGYFDACLEHISKISPLPSYKVQTIKSINTGDPHCEHVIEIAR
arTRAPP	PF04051	Helarchaeales_CR_Bin_097_JABXJT0100001331_2_#_788_#_1273_#_1_#_ID_48_2partial_00start_type_ATGrbs_motif_GGAG/GAGGrbs_spacer_5_10bpgc_cont_0362	MKEQSEMFVGNLLVKMFYPNIVSFFVNKAGIEEMKKRVIQVGEIVGQKMLEIWAPKEKKIKKLIKIFFKKMWDNKVVVLKRKTKEKTTYRIIDKNCRFCNPEVMLEGVEKPCVTIVGYIQACLDYLSERSHLPVCSAMSVQTVKSRGGGDKYCEHQIELTR
arTRAPP	PF04051	Helarchaeales_CR_Bin_291_JABXJU0100000251_32_#_28233_#_28874_#_1_#_ID_239_32partial_00start_type_ATGrbs_motif_GGA/GAG/AGGrbs_spacer_5_10bpgc_cont_0327	MVKEKLSGIRKRVAGIGKRLAYRKMKKTSFLLIADLCNVVIDKFSDLYGSRSAAIKKFAEICKEESIRVTADIIETPVLFGISLRSFLSRNLTDFRFIIELIYHIVLGSKWPYFLAKPEYIPAELTADRVNKYLLKILHCPFCYNITKAKEDIDELEPGVTHGTWFAKLLQGIMQGIVDYLGMQYDVNCEETQCLMSGYEYGEMIYTLYPRKE
arTRAPP	PF04051	Helarchaeales_CR_Bin_291_JABXJU0100000851_12_#_10365_#_10895_#_1_#_ID_26_12partial_00start_type_ATGrbs_motif_GGA/GAG/AGGrbs_spacer_5_10bpgc_cont_0379	MNLEYSPGTPSDLFGKKVRLLVAQMTYPELVGFLVQHRSLSQAEEDLRDIGRGICTKLMEIWKPKARTVVKLVNQLLKIVWNTKLKYRIADRTADMKPLNVQFIDTNCKLCQSEREVIEYQDIRYCSASAGLIEALLNQKAKEGVMKLPYTSVKVETIGSKASGDPFCIHLCTFNY
arTRAPP	PF04051	Helarchaeales_Hel_GB_A_SUPS010001321_2_#_563_#_1042_#_1_#_ID_298_2partial_00start_type_ATGrbs_motif_Nonerbs_spacer_Nonegc_cont_0342	MSETRADLLNKKFKVNQIRNAVYAYIKYLKTEMGKSKDEITELLKKMGHNIGLTYANYWKPDFKDELDLMREIHRTVFRTAARVRQADSEISVVSRSCPLCKYRRENIDVSGHNIIIGFIETFFEILSKENPQLPKIKGISEASRIFGDKKCQYKFKIE
arTRAPP	PF04051	Helarchaeales_Hel_GB_A_SUPS010002041_4_#_1949_#_2461_#_1_#_ID_45_4partial_00start_type_ATGrbs_motif_GGAG/GAGGrbs_spacer_5_10bpgc_cont_0327	MSNLNDKREIMKLHSKIYIGNLLIKMYYPNVITFLIKNVGPDEAKQRIFRIGQEVGREMLKIWDPKTTDIKKMILKWYKLMWNSTKYVKVKKIKEKDREIYRIIDKKCGVCDPETTIEGLEMPCVSIDGYLDACLEYISARTPLSSYKVQTIRSIAMGDPYCEHEIEIKR
arTRAPP	PF04051	Helarchaeales_Hel_GB_B_SUPR010000621_4_#_3358_#_3861_#_1_#_ID_143_4partial_00start_type_ATGrbs_motif_Nonerbs_spacer_Nonegc_cont_0278	MIPRENLIRDKGSIYLIQMIYIEVFAYLRKNLESLEVLENKLREMGNRIGKSIYIYYKPRKFSLIKMLRDVIHVATGVKNFKIKTVKKSNKIEITIIYNQCPLCVSEVEEKGVHYCIPTMAILEEYLKLAINDGKLKGFKSVEGKVIKSVSSGDDHCEYFYKLIKSD
arTRAPP	PF04051	Helarchaeales_Hel_GB_B_SUPR010001141_6_#_2203_#_2688_#_1_#_ID_18_6partial_00start_type_ATGrbs_motif_Nonerbs_spacer_Nonegc_cont_0317	MWEITEEELLRLKCQQLFVPLIYSEVVARIIDRWPDNVEKKLREFGRRIGKGILSMWIPKNTDSVKSIVQETYKFLLKQKAPVEMKKDGRTLILRDKKCILCWEVTNANFHYCTPYGSLLETFVNKCRETNPKLPKIWVETTKSRAKGDSYCEHVIHILEE
arTRAPP	PF04051	Helarchaeales_Hel_GB_B_SUPR010001141_7_#_2695_#_3330_#_1_#_ID_18_7partial_00start_type_ATGrbs_motif_GGA/GAG/AGGrbs_spacer_5_10bpgc_cont_0327	MAEREKVGWFQRFLGNIGKHFYWWKAKKMSALMMTYDFLECVRILVELNNNDIPAALEDFREIGKSAGYTVATELLGPGELIFSRNIKDVPFMLKVAWFIFFGEEIKSIKFHDKTDTEPIKITWTLDRCIFCAALKKEKELVFNRETMKTDETKLTYGSVVAGAMEGALNAILEYVKSPYYGKIYETKCLQAGDPFSEYTAYFYEKDSNEN
arTRAPP	PF04051	Helarchaeales_MP5_1_211_JAEORH0100003441_1_#_224_#_658_#_1_#_ID_279_1partial_00start_type_ATGrbs_motif_Nonerbs_spacer_Nonegc_cont_0324	MLLQTVYPEIVNYLKNELDNEGVIQFLRNIGNNVARTISKEWIPEGKNLKEITREVFEFLFDNRSIKLKNDEEGNLLIIDPECRLCMEGLEVSEINYCEIISSALEGFVNIRRETYTYFPQVSIKTLRSKASGAKNCEHVIKIL
arTRAPP	PF04051	Helarchaeales_MP5_1_211_JAEORH0100005641_9_#_7307_#_7819_#_1_#_ID_511_9partial_00start_type_ATGrbs_motif_Nonerbs_spacer_Nonegc_cont_0302	MENRGSVKEFANYKLSALLLRMVYPSVLSDFASQMDLEEVKERLVRVGYNTGKQFFEIYKVKGKKIKGILREIYKNIWDSKLKIKKIDADKYLLETKNCPICGDLPPLELESLHYCDPIAGFLEAYINELIEIRNIGIGTRKIKVQTLQSKCSSGTKSCVQELIILGEEE
arTRAPP	PF04051	Helarchaeales_MP5_1_211_JAEORH0100007081_3_#_1541_#_2659_#_1_#_ID_669_3partial_01start_type_ATGrbs_motif_GGA/GAG/AGGrbs_spacer_5_10bpgc_cont_0338	MVRAKLGIFQKLVLYLGKYYMWYKFKKMNTLAAAKITQATLEELIKINKGDALKGMMDFEEIMEVGSTDFVDNMFTQPVALGYSASDTLSQNLSDYVFLFKTVMFALQGSAAKKMFEDIKYYSEGESDDGIAQIVLTIKKCMVCCEPEKFSYQLEDLGTHNPANFFPVLIKSSMNWFLDFIELDKIYTLEARETKCFLRGDGIGEWKLWFLKEGQHPPDPPEKNIVHEKGGEPLEFTKWKINSILVGLIYPSLLTRLVRDFGEEETKIRLNGIGKRISELIVDKYQLKHNSFSKILKDFLKKFVGLKSKISTVSEGKEYLLTTKYCILCDAIEEEIEGLENIHYCETYGGVIEGFYNLITESHPELPIKKNKV
arTRAPP	PF04051	Helarchaeales_YT_4001_JAEOSY0100004411_6_#_4602_#_5111_#_1_#_ID_371_6partial_00start_type_ATGrbs_motif_Nonerbs_spacer_Nonegc_cont_0390	MTLFDEEETLKLHSKIYIGNLLIKMYYPNVITFLVEKVGADEARTRLFQIGQAVGRKLLKLRDLKTTDPEKLIYRFYKVMWNTTKHVKVQKKKEKARTIYRVVDKNCGVCDPETAIEGLNVPCVSIDGYLDACMEHLLNLGAIKSYKIETTASIATGDPICVHEIEVLR
arTRAPP	PF04051	Helarchaeales_YT_4001_JAEOSY0100005791_7_#_4894_#_5400_#_1_#_ID_535_7partial_00start_type_TTGrbs_motif_GGAG/GAGGrbs_spacer_5_10bpgc_cont_0373	MEVFTGGKPFIELTRDELLKIKNQEAFIPIIYSEIVVLLKNKYGNEYTEKRLKEMGYRLADGVLRHWRPEKISSIQEIIVETYKTFLYRKLSTKKVLDKIYVRDDNCPVCYFDISDSDIPFCIVISGLIERLINQLRRLNPKLPEIHVDNISSRSMGKDLCIHAVSFI
arTRAPP	PF04051	Helarchaeales_HEL_GB_A..HELGBA_23690	MSETRADLLNKKFKVNQIRNAVYAYIKYLKTEMGKSKDEITELLKKMGHNIGLTYANYWKPDFKDELDLMREIHRTVFRTAARVRQADSEISVVSRSCPLCKYRRENIDVSGHNIIIGFIETFFEILSKENPQLPKIKGISEASRIFGDKKCQYKFKIE
arTRAPP	PF04051	Helarchaeales_HEL_GB_A..HELGBA_29680	MSNLNDKREIMKLHSKIYIGNLLIKMYYPNVITFLIKNVGPDEAKQRIFRIGQEVGREMLKIWDPKTTDIKKMILKWYKLMWNSTKYVKVKKIKEKDREIYRIIDKKCGVCDPETTIEGLEMPCVSIDGYLDACLEYISARTPLSSYKVQTIRSIAMGDPYCEHEIEIKR
arTRAPP	PF04051	Helarchaeales_HEL_GB_B..HELGBB_20950	MIPRENLIRDKGSIYLIQMIYIEVFAYLRKNLESLEVLENKLREMGNRIGKSIYIYYKPRKFSLIKMLRDVIHVATGVKNFKIKTVKKSNKIEITIIYNQCPLCVSEVEEKGVHYCIPTMAILEEYLKLAINDGKLKGFKSVEGKVIKSVSSGDDHCEYFYKLIKSD
arTRAPP	PF04051	Helarchaeales_HEL_GB_B..HELGBB_27720	MWEITEEELLRLKCQQLFVPLIYSEVVARIIDRWPDNVEKKLREFGRRIGKGILSMWIPKNTDSVKSIVQETYKFLLKQKAPVEMKKDGRTLILRDKKCILCWEVTNANFHYCTPYGSLLETFVNKCRETNPKLPKIWVETTKSRAKGDSYCEHVIHILEE
arTRAPP	PF04051	Helarchaeales_HEL_GB_B..HELGBB_27730	MAEREKVGWFQRFLGNIGKHFYWWKAKKMSALMMTYDFLECVRILVELNNNDIPAALEDFREIGKSAGYTVATELLGPGELIFSRNIKDVPFMLKVAWFIFFGEEIKSIKFHDKTDTEPIKITWTLDRCIFCAALKKEKELVFNRETMKTDETKLTYGSVVAGAMEGALNAILEYVKSPYYGKIYETKCLQAGDPFSEYTAYFYEKDSNEN
arTRAPP	PF04051	Hermodarchaeia_GCA_016550385_JABXGT010000555_2_#_806_#_1354_#_1_#_ID_367_2partial_00start_type_ATGrbs_motif_GGAG/GAGGrbs_spacer_5_10bpgc_cont_0437	MAPKEPATTDKLPLFTGPLLPIFYLRLVEALSVEHQGNPTAIERALHALGKSMATPLLLGLVSRYGTPPESFFPNSPDLFLNRVDEYLSKNWELATGNPPDSLEFTDNRTLILRSEFCPICQQDSFEANLELRYCEIVSGMLEGLLQSWIDNLSLPYTARVTQTASRIQGDPACEFRIHFAN*
arTRAPP	PF04051	Hermodarchaeia_GCA_016550385_JABXGT010000725_3_#_2795_#_3343_#_1_#_ID_562_3partial_00start_type_TTGrbs_motif_Nonerbs_spacer_Nonegc_cont_0477	MTSEDNAPKEKQPLFTGPLLPIFYLRLVESLSVEHQGNPTAIERALHELGKNMTTPLLLGLVSRYGQHPENYFPTSPDLFLNRVDEYLSRNWSLATGHPPDKLEFSDDRTLLLTTEFCPICQQDTMENVLDLRYCELVAGMLEGLLQHWIDNLKLSYTARVTQTKGRLQGDPACEFRIHFAD*
arTRAPP	PF04051	Hermodarchaeia_GCA_016550425_JABXGS010000074_9_#_9579_#_10136_#_1_#_ID_236_9partial_00start_type_ATGrbs_motif_GGA/GAG/AGGrbs_spacer_5_10bpgc_cont_0470	MTSEEVTPPKKLPLFSGPLIPIIYLRLVEALSVEHAGNPTAIEAALHSLGKTMATPLLMGLVSRYGESQKEFFPNSPDLFLNRVDEYLARNWELATGNLPDSMEFTDDRTLLLRTESCPICSQDTFEAEMDLRYCEIVSGMLEGLLQSWIENLKVPFIARVTQIAGRLQGDPQCVFQIRFTDETS*
arTRAPP	PF04051	Hermodarchaeia_Yap125_bin7_55_JAEORT0100000481_12_#_11711_#_12259_#_1_#_ID_204_12partial_00start_type_GTGrbs_motif_Nonerbs_spacer_Nonegc_cont_0464	MNSEDNASKEKQPLFAGPLLPIFYLRLVESLSVEHQGNPTAIERALHELGKNMTTPLLLGIVSRYGQPPENYFPTSPDLFLNRVDEYLSRNWNLATGHPPDKLEFSDDRTLHLTTEFCPICQQDTMENVLDLRYCELVSGMLEGLLQHWIDNLKLSYTARVTQTKGRLQGDPTCEFRIHFAD
arTRAPP	PF04051	Hermodarchaeia_Yap2000_bin4_58_JAEOSB0100000101_14_#_13052_#_13600_#_1_#_ID_99_14partial_00start_type_TTGrbs_motif_Nonerbs_spacer_Nonegc_cont_0466	MTPDENAPKEKQPLFIGPLLPIFYLRLVEALSVEHQGNPTAIERALHELGKNMTTPLLLGLVSRYGQPPENYFPTSPDLFLNRVDEYLSRNWNLATGHPPDKLEFSDDRTLHLTTEFCPICQQDTMENVLDLRYCELVSGMLEGLLQHWIDNLKLSYTARVTQTKGRLQGDPTCEFRIHFAD
arTRAPP	PF04051	Hermodarchaeia_YT2_032127_10281395_JAEOTO0100000331_16_#_15480_#_16028_#_1_#_ID_23_16partial_00start_type_ATGrbs_motif_GGAG/GAGGrbs_spacer_5_10bpgc_cont_0475	MASKNPAPTDKLPLFSGPLLPIFYLRLVESLSVEYQGNPTAIERALHALGKSMATQLLLGLVSRYGKPPDNYFPNSPDLFLNRVDEFLSKNWELATGTIPDSLEFTDDRTLLLRSESCPICQQDSFEATLDLRYCEVVSGMLEGLLQSWIDNLSLPYTARVTQTASRIQGDPACEFRIHFAE
arTRAPP	PF04051	Hermodarchaeum_yapensis_Hermodarchaeia_ap4_bin9_105_JAEOSK0100000031_34_#_31030_#_31578_#_1_#_ID_42_34partial_00start_type_TTGrbs_motif_Nonerbs_spacer_Nonegc_cont_0466	MTPDENAPKEKQPLFIGPLLPIFYLRLVEALSVEHQGNPTAIERALHELGKNMTTPLLLGLVSRYGQPPENYFPTSPDLFLNRVDEYLSRNWNLATGHPPDKLEFSDDRTLHLTTEFCPICQQDTMENVLDLRYCELVSGMLEGLLQHWIDNLKLSYTARVTQTKGRLQGDPTCEFRIHFAD
arTRAPP	PF04051	Hodarchaeales_YT_019127_10157411_JAEOSR0100000311_4_#_2418_#_3959_#_1_#_ID_173_4partial_00start_type_GTGrbs_motif_Nonerbs_spacer_Nonegc_cont_0342	MGLTVFALVRQVVTDYTANMAKKKLAKTFLIDRLDNKMEKKFGKDFLKKKLNPDNLEEVRKIIHEELAAYSPRKDLDQLIVKSAQKLSDEHQQILTKLDNVESLLQKISIPLAYSLTKESQEEIPEELLSGIIEGSLQGHGSSQKVLTELTDENQIPKDVYTPLKEYEFIKGVSTVGETEITRLVKKFTNTRDEINNLSTLMDISTLLVGPNEKLESLVSEFVFKMINEGVETSVIEDSVISFCFLIHRLGKLGLLSENDRLILGSFLRKNLQRIEDPTRMLEAYYLLSVMGIADDINTTFIKEIIERHQQQGIGSTKEMAGQLRVDGRLARFLKKIGFRTSKPETSLRNIKLLIRRLDKRKFVKSTQLLKYQLDRLITEFQLLITYFEKKGSSQIDLE…
arTRAPP	PF04051	Hodarchaeales_YT1_039127_10192307_JAEOTF0100001531_3_#_1944_#_2456_#_1_#_ID_78_3partial_00start_type_ATGrbs_motif_GGAG/GAGGrbs_spacer_5_10bpgc_cont_0384	MGIKGKIAWNFMTEKVSQKLVTSMYEFIFSEILQSTSNPEEINQKLKDAGEFMGERLLTDYAERIRQHAAEFHEFTTTLKLAYKVNVGHEPSSIKYIKESNSIEISDDDCIFCRGVTLPNEYKTIHFCEIVSGVFQAVLDLRGFNGQVTQSESRANGASKCTWVLKQLPD
arTRAPP	PF04051	Lokiarchaeales_AMARA_3_SDNR010000011_58_#_58366_#_58902_#_1_#_ID_21_58partial_00start_type_ATGrbs_motif_AGxAGrbs_spacer_5_10bpgc_cont_0413	MLMKLEYSPGTPKDLFGKKARVLVAQMTYPELVNFLLQHGSPKEAEEHLRDVGRNVCRSLLTQWAPKSRSVIGLIKELLKIIWNGKMDYKIRERTSNNYPSVVEFIDTDCKLCKSEEETLEVEELHYCAAVSGFIEALLNHMALQGVMKLPYQIAEVQTISSIGSGQKKCIHLCRFSY
arTRAPP	PF04051	Lokiarchaeales_AMARA_5_SDNU010002691_1_#_2_#_436_#_1_#_ID_31_1partial_10start_type_Edgerbs_motif_Nonerbs_spacer_Nonegc_cont_0324	YHLQRFMKRNGITEVRRRLRRMGKNIAHTYLKSWKPVEKVALANVKDVLATIYKNVLDSTVSIELDSLNKKIIIKDNDCALCKYHFSDIDVAGCEIIGSMVAEFVKIINTDGNGFQIEIEEIKESKVMGHASCIQIYTYNEGGK
arTRAPP	PF04051	Lokiarchaeales_B53_G9_QMYW010000181_21_#_20270_#_20779_#_1_#_ID_18_21partial_00start_type_ATGrbs_motif_GGA/GAG/AGGrbs_spacer_11_12bpgc_cont_0337	MTEPVLTNLTRKSLITPKMGFNQMRNALYWLQRIMKQFDLSEEEIFHRLKSMGANIGATFFQELSPNSSNLPNLVKELYKITLNSKVSVLQNENKLYVEDKNCALCKYKYEDIQIPGCNISVGMIQEILERSGYKVISGEVIESKALGNKSCIHEFQIEQEVKSSGQYF
arTRAPP	PF04051	Lokiarchaeales_B53_G9_QMYW010000721_6_#_5684_#_6451_#_1_#_ID_72_6partial_00start_type_ATGrbs_motif_Nonerbs_spacer_Nonegc_cont_0324	MSSDDEKLITQIEKIIDETMESHVAILGISIGTEIATKIYSKFKPEIKSFSDIELIASSTSFHYISNSLFRNIAKNNLNSSYVTVDDFILLMNITKEISSAMILDRSLAELEGISAYDQVLNEITLKINALVETVDYVSQDPLVKIIRAVPSALFLAIIGKEGLPIKIIDDGTIQAPMVSSQIAALSNLTQVMLKKQMDYTILQGPGAVILVIQFDEERILAISIPEQEKENVGQYLARIKEIIRNSDTSSFNIT
arTRAPP	PF04051	Lokiarchaeales_BC1_SHMU010000041_25_#_35489_#_35962_#_1_#_ID_4_25partial_00start_type_GTGrbs_motif_Nonerbs_spacer_Nonegc_cont_0302	MLSYYKVLLKGLKENFPERGDLFKELIKKNVSDIKFTFSPKVYQQLKYFKNHPISQYTKIHLEIFKEFYPTYDIFQPDVEISILKIDPKGQKAIYRFRNSVFLENNEDYIYHLYFMCGLTEGILEREIHREVKCEVENYHVGGGKEDSYFDISITIK
arTRAPP	PF04051	Lokiarchaeales_BC3189800001whole_SHMW010000231_40_#_41661_#_41984_#_1_#_ID_23_40partial_00start_type_ATGrbs_motif_Nonerbs_spacer_Nonegc_cont_0290	MEFIVLIFLWYFRLKHRLIKFYNSFDFFQDDLEIEIIKMSEDEIIFRLENSKFLEPSGKYLYFYSIACGIIEGIYLQNLNLKVDCSIENVSSSEGKNRYIDISLKAL
arTRAPP	PF04051	Helarchaeales_Bin_186_WJJF010004461_3_#_1411_#_1920_#_1_#_ID_328_3partial_00start_type_TTGrbs_motif_AGGAGrbs_spacer_5_10bpgc_cont_0314	MSVREKLIKESASSYLIQMIYIEAYAYLRQKYGSVETLNNKLKAMGRRIGRSVFKYYKPPHKSITGNVKEIIKTIAGIQNTELKKDYLEGTKDLRGFSIVFKKCPLCVEEVETEGVHYCTPTMCIMEEYINLGLKAGYVKKDFNRVEGKVLKSVSGGDDVCEYYYKIKE
arTRAPP	PF04051	Thorarchaeia_Bin_478_WJIL010001321_126_#_127834_#_128337_#_1_#_ID_116_126partial_00start_type_ATGrbs_motif_GGAG/GAGGrbs_spacer_5_10bpgc_cont_0411	MGLKGRLAWALKIDKVAKPLFQSVYRELMNHLIQQSENVDVINHQLKEIGFRVGEHLLMDYAEKIREHAGEFHEFASTLNLAYKVNSGHDFSDIWISDDKNTIKFTDNNCPICEDVEITDMPGLEYCNLVSGVFQAVLDLRGFKGESYQESCQAVGDETCIWTIKSI
arTRAPP	PF04051	Thorarchaeia_Bin_478_WJIL010001321_130_#_130863_#_131339_#_1_#_ID_116_130partial_00start_type_ATGrbs_motif_GGAG/GAGGrbs_spacer_5_10bpgc_cont_0468	MVRVRNPLLVTLYSRIVDKVLATTDSIEEANDELREVGRSISTNLYLNTEVAQNTKETIQTREDVSKLVEVVFRELYDRRPDEIDMDTARGSVRITDEECVWCQDVHLEGMRGFGYGEIFSGILEAILELKGVDAKVFQEMSRATGSDRCTWNVRLVW
arTRAPP	PF04051	Lokiarchaeales_FT2_030_JAEOUK0100006721_12_#_13482_#_13958_#_1_#_ID_679_12partial_00start_type_ATGrbs_motif_GGA/GAG/AGGrbs_spacer_11_12bpgc_cont_0344	MPNYTREELSNKTALTNQMRNNLYYFLRFLISKGLSEDEIKSRVDRMGKNIALTLLEEKDFHSQNLEEIISAVYSELFDSRITISEHPNSMMVEDKKCSLCKYKREDLTIAPCNVITAVVTEILRQAGFTIDGYSVNKSVALGDISCTHIYQLKEESQ
arTRAPP	PF04051	Lokiarchaeales_RBin_111141_100682_WJMJ010000781_64_#_61491_#_61994_#_1_#_ID_44_64partial_00start_type_ATGrbs_motif_GGAG/GAGGrbs_spacer_5_10bpgc_cont_0395	MGLKGRLAWALKIDKVSKPLFQAVWRELLNNLFQTCDSVDEINKKLKSIGFKVGEHLLMDYAERIKEHAQSFTEFADTLKLAYKVNSGQDFTDVWISDDESTIKFSDADCPICEGVVINDMPGLQYCNLVSGVFQAVLTLRGFKGDAYQESCKALGDEICTWTIKQA
arTRAPP	PF04051	Lokiarchaeales_RBin_111141_100682_WJMJ010000781_68_#_64394_#_64867_#_1_#_ID_44_68partial_00start_type_ATGrbs_motif_GGAG/GAGGrbs_spacer_5_10bpgc_cont_0373	MAKIENPILVSIYSHIVQDILAETSSIEEANQRLREIGRGLGSQIYLNTEIADKTKDTITTREDVSKMIETAYKILFDKKPDDIDMESARGSVRITDEECIWCQEVNLEGMRGFGYCEIFSGIMESLLEFKGVQAKVFQEMCHATGSDYCTWNVRLT
arTRAPP	PF04051	Helarchaeales_SZ_4_bin10_384_RDOG010000141_46_#_47517_#_48032_#_1_#_ID_5_46partial_00start_type_ATGrbs_motif_GGA/GAG/AGGrbs_spacer_5_10bpgc_cont_0314	MDKRGTPEEFSKMKLSAMLLRMVYPTVISDFANHMEVNEIRERVFRIGKNSGSQFYEYYKIRGKKLVPIIKRMFKQIWDSKVKVKKEGDDHVYHLISKNCPVCGDLPPLELPELHYCIPVAGFLEGYLNEMAKHKDLGFQPGSIKCTTLQSVCTHESKTCIHKLIIEGGSD
arTRAPP	PF04051	Lokiarchaeales_YT_039_JAEOSU0100000801_99_#_88156_#_88665_#_1_#_ID_63_99partial_00start_type_ATGrbs_motif_GGA/GAG/AGGrbs_spacer_5_10bpgc_cont_0318	MNYTREELVQSEATMNQLRNAVYHLERFMKLNDVKDIKTKLRRMGKNIAQTYIKYWKPIDSANLTNIKDILATLYKNILNSGVSVELDKLENSIIVKDSNCALCKYHFDDINEAGCEIIIAMMAEIISIINQDSNPTPEFSIEPFEVSESRSLGNKTCIHHYKYNIGGN
arTRAPP	PF04051	Lokiarchaeales_YT5_045127_10011368_JAEOTV0100001581_66_#_85337_#_86809_#_1_#_ID_63_66partial_00start_type_TTGrbs_motif_GGA/GAG/AGGrbs_spacer_5_10bpgc_cont_0284	MGAFQWLMKKITKVFGRSTNALFYTLLYREILKEVNEITNNEEESLIILREIGRRSGLESCERHSSIFKFMPGNPKKVLDYFEILWVVVFGTELDDYTYEEIPKEDSKYNDYVLKINKCPICASYGHNLEDTFKFDQIKNKETEGLACGLCGMLESVANYILKIKRSDYRIQIIEQACITKGGDCLQFICKIHDYNEWKALLNSNIQQKKIISTYFKEIVEEEEILQETKLDIIDKIQEFISIDKLEEYLDEPLESIKERVSNILKDKLNMEPEHFFDYFRNYEDDMIRIIGYLGTHLLNEYGGLLEKILNNEWLAKIFGYIFKQLKEMTLLFIPLDVIRDYNELLVSFLEGLAPVEMVDNIKQFTGKDTITYIFEGAQMALQNLGIDFSELKENIWEE…
arTRAPP	PF04051	Lokiarchaeales_YT6_002_JAEOUA0100000061_452_#_464808_#_465317_#_1_#_ID_5_452partial_00start_type_ATGrbs_motif_Nonerbs_spacer_Nonegc_cont_0304	MNYSRNDLRLADATMNQLRNAIYHIIRFMINNGVTDLKQRLRQMGRNIAKTYYDYWNPVDIVSLTNLREVIATIYKEVLKSSVSVEINDLEQLIIVSDSNCALCKYHYDDIEIAGCEILLGLIPEYINRINMNSNQKSGVMIEPVSVQKSKALGNKSCVQVFKYKTGEK
arTRAPP	PF04051	Lokiarchaeales_YT6_002_JAEOUA0100000101_332_#_351768_#_352298_#_1_#_ID_10_332partial_00start_type_ATGrbs_motif_Nonerbs_spacer_Nonegc_cont_0303	MDVEDIEQLNEEIKNPVSNIKPLRGFEIIAESMVYMVYDIFGRNLLLSILYQMGAGPGYQIAERLKKEYQKEEFEIFELIKILVKELKDYYSIQIKSIEESEDKLRIVIENHCFLRDPIKHRERLKFGKAFCRVNKGYFETLFKALLGEKTRSIEINFLENDPEKDLCIEELIFKF
arTRAPP	PF04051	Lokiarchaeales_ABR01..ABR01_06240	MNYTRSDLAQADAAMNQMRNAIYHLIRFMKKENVKDVNMRLQRIGKNIASTYSRYWLPKNALNRQNLDIILKEIYSSIFKSKINLEVDYEKNILKIVDNKCCLCKYNYPDIDIPGCEVLQGFLPNFIDILNKKYPNEKIISIKRKEVSRSRAIGDSQCVQEFYISEK
arTRAPP	PF04051	Lokiarchaeales_GBS14..GBS14_04730	MTEPVLTNLTRKSLITPKMGFNQMRNALYWLQRIMKQFDLSEEEIFHRLKSMGANIGATFFQELSPNSSNLPNLVKELYKITLNSKVSVLQNENKLYVEDKNCALCKYKYEDIQIPGCNISVGMIQEILERSGYKVISGEVIESKALGNKSCIHEFQIEQEVKSSGQYF
arTRAPP	PF04051	Lokiarchaeales_GBS14..GBS14_12400	MSSDDEKLITQIEKIIDETMESHVAILGISIGTEIATKIYSKFKPEIKSFSDIELIASSTSFHYISNSLFRNIAKNNLNSSYVTVDDFILLMNITKEISSAMILDRSLAELEGISAYDQVLNEITLKINALVETVDYVSQDPLVKIIRAVPSALFLAIIGKEGLPIKIIDDGTIQAPMVSSQIAALSNLTQVMLKKQMDYTILQGPGAVILVIQFDEERILAISIPEQEKENVGQYLARIKEIIRNSDTSSFNIT
arTRAPP	PF04051	Sifarchaeotum_marinoarchaea_CR_Bin_042_1_JAECRW0100001361_1_#_52_#_603_#_1_#_ID_132_1partial_00start_type_ATGrbs_motif_GGA/GAG/AGGrbs_spacer_5_10bpgc_cont_0351	MVKIHIESRSRKDLKNKVNTTSVTGLYTTIVNSIVWRNQYNIDRITSNLHEFGRQLGEVFYPLLSKVLDSSLIEKKIERYIEDLWKIVFLKKPNRCKWDKNSKQLEIISKSCELCQNISEPVHFPFSEAIAGFIEAIIEFALEDIGIKGRFSSSGISCHESECSAKDGTPYCKFILLRGENSV
arTRAPP	PF04051	Thorarchaeota_AB_25horAB25_contig000001_MEHG010000311_19_#_15112_#_15585_#_1_#_ID_31_19partial_00start_type_ATGrbs_motif_GGA/GAG/AGGrbs_spacer_5_10bpgc_cont_0409	MPKIENPLLISLYSYYVEKTLSETKSIEEANQRLRELGKEIGQQVYLNTEIVEKTKDNVATREDVAKLIEIIYKVLFDKKPNDIDMKSARGSVRITDDDCVWCQEVNLEGMRGFGYCEVFSGILEAVLEFKDVDAKVFQEMSKATGADSCIWNVRLV
arTRAPP	PF04051	Thorarchaeota_AB_25horAB25_contig000001_MEHG010000311_23_#_17959_#_18462_#_1_#_ID_31_23partial_00start_type_ATGrbs_motif_GGAGGrbs_spacer_5_10bpgc_cont_0437	MGVKGKIAWNFMTDKVSEVLFQATYRELMNLLMSTSENVDEINRKMKDIGFRVGETLLMDYADRIRAHAGQFHEFANTLQLAYKVNSGQQFTDIQISEDRKTIKFTDADCPICAGVHITDMPGLQYCVIVSGVFDAVMKLRGFQAESFQESCRALGDENCTWTLALR
arTRAPP	PF04051	Thorarchaeota_AMARA_2_SDOA010000061_13_#_10966_#_11472_#_1_#_ID_164_13partial_00start_type_ATGrbs_motif_GGAG/GAGGrbs_spacer_5_10bpgc_cont_0381	MGVKGKLGWALKVEKVSKVLFQASYRELMNLLMITSENVNEINQKMTDIGFRVGETLLMDYADRIRQHAVSFDQFSKTLQLAYKVNSGQEFTSVHISDDKRTIKFTDENCPICQGVVISDMPGLQYCVLVSGVFNAVMKLRGFTADSFQESCKALGDDVCTWTLILRD
arTRAPP	PF04051	Thorarchaeota_AMARA_2_SDOA010000061_17_#_13845_#_14318_#_1_#_ID_164_17partial_00start_type_ATGrbs_motif_GGAG/GAGGrbs_spacer_5_10bpgc_cont_0403	MPKIENPLLLSLYSYYVDKVLSETSNIDEANQKLRDLGREIGQQIYLNTEIVEKTKDSVTTREDVSKLIEVVFKALYDKKPSDVDMKTARGSVRISDTDCVWCQEINLEGMRGFGYCEIFSGILEQILEFKGVEAKVFQESCRATGSEVCVWNVRLA
arTRAPP	PF04051	Thorarchaeia_AMARA_8_SDNZ010000091_23_#_17526_#_17999_#_1_#_ID_46_23partial_00start_type_ATGrbs_motif_GGAG/GAGGrbs_spacer_5_10bpgc_cont_0416	MPKIENPLLLSFYAYYVDKILSETSNIDEANQKLRDLGHEIGQQIYLNTEIVEKTKDSVTTREDVAKLIDVVYKVLYDKKPDDVDMKTARGSVRISDKECVWCQEVNLEGMRGFGYCEIFSGILETILEFKGVDAKVFQETSRATGADLCTWNVRLG
arTRAPP	PF04051	Thorarchaeia_AMARA_8_SDNZ010000091_27_#_20386_#_20892_#_1_#_ID_46_27partial_00start_type_GTGrbs_motif_GGAG/GAGGrbs_spacer_5_10bpgc_cont_0416	MGVKGKLGWQLKTDKVSKVLFQASYRELMNLLMSTSVSVDEINTKMKDIGFRVGETLLMDYADRIREHAADFHQFSRTLQLAYKVNSGQEFTSVEVSNDKRTIKFTDEKCPICQGVVITDMPGLQYCVLISGVFDAVMKLRGFSADSYQESCRALGDDACTWTLRLLT
arTRAPP	PF04051	Thorarchaeota_B29_G2_QMYU010000231_15_#_13271_#_13744_#_1_#_ID_23_15partial_00start_type_ATGrbs_motif_AGGA/GGAG/GAGGrbs_spacer_11_12bpgc_cont_0489	MPKTENPLLLSLYGHYVEDVLSNTSSIEEANQALRDLGKSLGQQIYLNTEIVEKTKENITTREDVAKLIEVIYKVLYDKKPTEVDMKTARGSVRVTDNDCVWCQEVNLEGMRGFGYCEVFSGILESILEFKGVEATVFQEMSRATGADICVWNVRLV	Lokiarchaeales_Hel_238_bin13_JABXKB0100000011_117_#_48747_#_49040_#_1_#_ID_402_117partial_00start_type_ATGrbs_motif_AGGAGGrbs_spacer_5_10bpgc_cont_0316	-	0.0019	18.0	0.10.0034	2023-02-17	0.0	2023-04-01	2	0	0	2	2	2	1	Pep3/Vps18/deep	orange	family
arTRAPP	PF04051	Thorarchaeota_B29_G2_QMYU010000231_19_#_16087_#_16593_#_1_#_ID_23_19partial_00start_type_ATGrbs_motif_AGGAGGrbs_spacer_5_10bpgc_cont_0515	MGIKGKLAWTIKIDKVSKTLFQASYRELMNLLMATSDSVEEINRKMKDIGFRVGETLLMDYADRIRQHAASFAEFSNTLQLAYKVNSGQDFTDVWISPDKRTIKFTDANCPICEGVLIDDMPGLQYCALVSGVFDAVMKLRGFSAESFQESCRAVGDDVCTWTLTLRE	Lokiarchaeales_TEKIR_2_SDMV010000131_9_#_6097_#_6513_#_1_#_ID_19_9partial_00start_type_ATGrbs_motif_GGAG/GAGGrbs_spacer_5_10bpgc_cont_0295	-0.076	2023-08-12	2000-10-11	2023-03-12	0.1	2023-03-01	1	0	0	1	1	1	0	Pep3/Vps18/deep	orange	family
arTRAPP	PF04051	Thorarchaeota_B41_G1_QMYT010000491_5_#_3709_#_4182_#_1_#_ID_49_5partial_00start_type_ATGrbs_motif_GGAG/GAGGrbs_spacer_5_10bpgc_cont_0525	MARIENPLLLSIYGSLVDKILAETSNIEEANERLRELGRGMAEQIYLTTEIVEKTKESIMTREDVAKLIEAVYKILYDRKPTEIDMESARGSVRISDKDCVWCQDVNLEGMRGFGYCEVFSGILEAILAFKGVEAKVFEESCKATGASACLWNVRLT
arTRAPP	PF04051	Thorarchaeota_B41_G1_QMYT010000491_9_#_6629_#_7135_#_1_#_ID_49_9partial_00start_type_ATGrbs_motif_AGxAGG/AGGxGGrbs_spacer_5_10bpgc_cont_0503	MGVRGKLAWALKIDKVSKPIFQATYRELMNILIQTSDNVEEINQKMKDIGFKVGEDLLMEYTEKIRKHASTFVEFSSTLQLAYKVNSGQEFTDVWVSDDGRVVKFTDDHCVLCEGVEIRDMPGLQYCNLVSGVFQAVMDLRGFNAEAYQESCRALGDSTCTWTIRLRD
arTRAPP	PF04051	Thorarchaeota_B59_G1_QMYS010000041_59_#_59316_#_59789_#_1_#_ID_4_59partial_00start_type_ATGrbs_motif_AGGA/GGAG/GAGGrbs_spacer_11_12bpgc_cont_0489	MPKTENPLLLSLYGHYVEDVLSNTSSIEEANQALRDLGKSLGQQIYLNTEIVEKTKENITTREDVAKLIEVIYKVLYDKKPTEVDMKTARGSVRVTDNDCVWCQEVNLEGMRGFGYCEVFSGILESILEFKGVEATVFQEMSRATGADICVWNVRLV
arTRAPP	PF04051	Thorarchaeota_B59_G1_QMYS010000041_63_#_62132_#_62638_#_1_#_ID_4_63partial_00start_type_ATGrbs_motif_AGGAGGrbs_spacer_5_10bpgc_cont_0515	MGIKGKLAWTIKIDKVSKTLFQASYRELMNLLMATSDSVEEINRKMKDIGFRVGETLLMDYADRIRQHAASFAEFSNTLQLAYKVNSGQDFTDVWISPDKRTIKFTDANCPICEGVLIDDMPGLQYCALVSGVFDAVMKLRGFSAESFQESCRAVGDDVCTWTLTLRE
arTRAPP	PF04051	Thorarchaeota_B65_G9_QMYR010000841_5_#_3358_#_3831_#_1_#_ID_84_5partial_00start_type_ATGrbs_motif_GGAG/GAGGrbs_spacer_5_10bpgc_cont_0525	MARIENPLLLSIYGSLVDKILAETSNIEEANERLRELGRGMAEQIYLTTEIVEKTKESIMTREDVAKLIEAVYKILYDRKPTEIDMESARGSVRISDKDCIWCQDVNLEGMRGFGYCEVFSGILEAILAFKGVEAKVFEESCKATGASACLWNVRLT
arTRAPP	PF04051	Thorarchaeota_B65_G9_QMYR010000841_9_#_6278_#_6784_#_1_#_ID_84_9partial_00start_type_ATGrbs_motif_AGxAGG/AGGxGGrbs_spacer_5_10bpgc_cont_0503	MGVRGKLAWALKIDKVSKPIFQATYRELMNILIQTSDNVEEINQKMKDIGFKVGEDLLMEYTEKIRKHASTFVEFSSTLQLAYKVNSGQEFTDVWVSDDGRVVKFTDDHCVLCEGVEIRDMPGLQYCNLVSGVFQAVMDLRGFNAEAYQESCRALGDSTCTWTIRLRD
arTRAPP	PF04051	Thorarchaeia_BC_SHMX010000011_349_#_380151_#_380624_#_1_#_ID_1_349partial_00start_type_ATGrbs_motif_GGAG/GAGGrbs_spacer_5_10bpgc_cont_0411	MPKIENPMLVSIYSHIVQDILAKTTSIEEANQELREIGRNLGSQIYLNTEIAEKTKDTITTREDVSKMVETAYKILFDKKPDDIDMESARGSVRITDEDCIWCQEVNLEGMRGFGYCEIFSGIMESLLDFKGVQAKVFQEMCRATGSDNCTWNVRLT
arTRAPP	PF04051	Thorarchaeia_BC_SHMX010000011_353_#_383023_#_383526_#_1_#_ID_1_353partial_00start_type_ATGrbs_motif_AGGAGrbs_spacer_5_10bpgc_cont_0397	MGIKGRLAWALKIDKVSKPLFQAVWRELLNNLFQTCDSVDEINEKLKQIGFKVGEHLLMDYAERIKQHAQSFTEFASTLQLAYKVNSGQDFTDVWISDDEMTIKFSDDDCAICEGVVINDMPGLQYCNLVSGVFQAVLTLRGFKGDAYQESCSALGDETCTWTIKQI
arTRAPP	PF04051	Njordarchaeales_CS1-K087_JAABXH0100006161_28_#_34069_#_34443_#_1_#_ID_139_28partial_00start_type_ATGrbs_motif_Nonerbs_spacer_Nonegc_cont_0435	MVSYTIMLSEIEKKIESTEKALQSIGYSVGAVSAREFYDYLTGETFTRDTTTVADVVGNEYLMVHELVEINELKQKGRIIDKRVVVDSPKTVIYDAHFTAIGNRTGVRVAQERLLLDQNPITAT
arTRAPP	PF04051	Njordarchaeales_CS3-K094_JAABYO0100006851_29_#_34069_#_34443_#_1_#_ID_143_29partial_00start_type_ATGrbs_motif_Nonerbs_spacer_Nonegc_cont_0435	MTGVLGRLSVFEEFIKQREEFFDNVLKKEGLKTYFINANLATLVFSVIYGVTMGVYPGGWQILYTAVKIPLLLLLSVYITAPSFYVLTALLGGECSFSQLLVLFLSSLTIMSTVLLALFPVNLFFILTTANTSFITYAFIVLLNVAIFGLAGLFALSYLSRGYTKLYTGIDYVPAFLIQSIIFILVGTQLSWVLRPYFHYYPGFIRPIEDNFYIAVLRLIYRLLMPA
arTRAPP	PF04051	Njordarchaeales_CS3-K094_JAABYO0100006851_29_#_34069_#_34443_#_1_#_ID_143_29partial_00start_type_ATGrbs_motif_Nonerbs_spacer_Nonegc_cont_0435	MVSYTIMLSEIEKKIESTEKALQSIGYSVGAVSAREFYDYLTGETFTRDTTTVADVVGNEYLMVHELVEINELKQKGRIIDKRVVVDSPKTVIYDAHFTAIGNRTGVRVAQERLLLDQNPITAT
arTRAPP	PF04051	Thorarchaeota_das_tool_maxbin2_13_SPCB010000431_10_#_6967_#_7440_#_1_#_ID_259_10partial_00start_type_ATGrbs_motif_GGAG/GAGGrbs_spacer_5_10bpgc_cont_0420	MPKVENPLLLSFYAHYVDKILSETSNIDEANQRLRDLGHEIGQQIYLNTEIVEKTKDSVTTREDVAKLVDIVYRVLFDKKPDDVDMKTARGSVRISDKECIWCQEINLEGMRGFGYCEIFSGILETILEYKGVDAKVFQEMSRATGAEMCVWNVRLG
arTRAPP	PF04051	Thorarchaeota_das_tool_maxbin2_13_SPCB010000431_6_#_4097_#_4603_#_1_#_ID_259_6partial_00start_type_ATGrbs_motif_Nonerbs_spacer_Nonegc_cont_0408	MGVKGKLGWQLKTDKVSKVLFQASYRELMNLLMSTSASVDEINTKMRDIGFRVGETLLMDYADKIREHAVDFHQFAKTLQLAYKVNSGQEFTSIEISNDKKTIKFTDEKCPVCQGVVITDMPGLQYCVLVSGVFDAVMRLRGFSADSFQESCRALGDEACTWTLRLLS
arTRAPP	PF04051	Thorarchaeia_das_tool_maxbin2_25_SPCD010000801_7_#_6371_#_6844_#_1_#_ID_596_7partial_00start_type_ATGrbs_motif_GGAG/GAGGrbs_spacer_5_10bpgc_cont_0403	MPNIDNPLLLSFYAYYVDKILSETTNIDEANQNLRDLGHDIGQQIYLNTEIVEKTKDSVTTREDVAKLIDVVYKVLYDKKPDDVDMKTARGSVRISDRECVWCQEVHLEGMRGFGYCEIFSGILETILEFKGVAANVFQEMSRATGGEMCTWNVRLG
arTRAPP	PF04051	Thorarchaeia_das_tool_maxbin2_25_SPCD010001761_3_#_1312_#_1818_#_1_#_ID_484_3partial_00start_type_GTGrbs_motif_GGA/GAG/AGGrbs_spacer_11_12bpgc_cont_0398	MGVKGKLGWQLKTDKVSKVLFQASYRELMNLLMSTSASVDEINTKMKDIGFRVGETLLMDYADKIREHAVDFHQFSKTLQLAYKVNSGQEFTSIHISDDKRTIKFTDEKCPICQGVVINDMPGLQYCVLVSGVFDAVMKLRGFSADSFQESCRALGDEVCTWTLRLLT
arTRAPP	PF04051	Thorarchaeia_DZG_bin1_115_RDNZ010000051_100_#_109775_#_110278_#_1_#_ID_57_100partial_00start_type_ATGrbs_motif_AGGAG/GGAGGrbs_spacer_11_12bpgc_cont_0454	MGIKGRIAWFAMTPKVSKVLFQASYRELMNLLMSTSASVDEINRKMKDIGFRVGETLLMDYAERIREHAGKFHEFANTLQLAYKVNSGQEFSDIWVSEDKRTIKFTDDDCPICSGVHITDMPGLQYCVIVSGVFDAVMKLRGFQAESFQESCRALGDEVCTWTLTLL
arTRAPP	PF04051	Thorarchaeia_DZG_bin1_115_RDNZ010000051_96_#_106928_#_107401_#_1_#_ID_57_96partial_00start_type_ATGrbs_motif_GGA/GAG/AGGrbs_spacer_5_10bpgc_cont_0409	MPKVENPLLLSLYSYYVEKILSETDNIEEANQRLRNLGSEIGQQIYLNTEIVEKTKDNVTTREDVAKLIEVIYKVLFDKKPKDIDMKTARGSVRITDDNCVWCQEVNLEGMRGFGYCEVFSGILQTILEFKGVDAKVFQEMSHATGADACVWNVRLV
arTRAPP	PF04051	Thorarchaeia_E44_bin77_SOKL010001001_5_#_3817_#_4320_#_1_#_ID_25_5partial_00start_type_ATGrbs_motif_GGA/GAG/AGGrbs_spacer_11_12bpgc_cont_0413	MGIKGKIAWNFMTPKVSRVLFQASYRELMNLLMSTSESVEMINFKMKDIGFRVGETLLMDYADRIRDHAGAFHEFANTLQLAYKVNSGQFFSSISISEDKQTIKFTDDDCPVCAGVHITDMAGLQYCALVSGVFDAVMKLRGFQAESFQESCRALGDDVCTWTLTLR
arTRAPP	PF04051	Thorarchaeia_E44_bin77_SOKL010003541_39_#_29784_#_30257_#_1_#_ID_239_39partial_00start_type_ATGrbs_motif_GGA/GAG/AGGrbs_spacer_5_10bpgc_cont_0416	MPKIENPLLIGLYSHYVEKVLSETENIEEANQKLRDLGREIGQQVYLNTEIVEKTKDNITTREDVAKLIEIVFRVLYDRKPRDVDMKTSRGSVKVTDDSCVWCQEVNLEGMRGFGYCEVFSGVLESILEFKGVDVKVFQEMSQATGANACVWNIRLV
arTRAPP	PF04051	Thorarchaeota_FT1_002127_10188537_JAEOUF0100000381_33_#_27505_#_27978_#_1_#_ID_185_33partial_00start_type_ATGrbs_motif_AGxAGG/AGGxGGrbs_spacer_5_10bpgc_cont_0420	MPKIENPILISLYSHYVEKTLSETDNIDEANQRLRDLGREIGQQVYLNTEIVEKTKDTVNTREDVAKLIEIVYKILFNKRPKDVDMKTARGSVRITDDNCVWCQEVNLEGMRGFGYCEVFSGILESILEFKGVDAKVFQEMSRATGADACIWNVRLV
arTRAPP	PF04051	Thorarchaeota_FT1_002127_10188537_JAEOUF0100000381_37_#_30360_#_30863_#_1_#_ID_185_37partial_00start_type_ATGrbs_motif_AGGAG/GGAGGrbs_spacer_11_12bpgc_cont_0458	MGVKGKIAWSFMTDKVSKVLFQASYRELMNLLMSTSVSVDEINRKMKDIGFRVGETLLMDYADRIRQHAGKFHEFANTLQLAYKVNSGQEFTDIWVSPDKRTIKFTDADCPICAGVHITDMPGLQYCVIVSGVFDAVMKLRGFQAESFQESCRALGDENCTWTLSLL
arTRAPP	PF04051	Thorarchaeia_FT2_038_JAEOUL0100002551_18_#_13172_#_13747_#_1_#_ID_157_18partial_00start_type_TTGrbs_motif_GGA/GAG/AGGrbs_spacer_5_10bpgc_cont_0410	MNKNYIVEIVISFILQQLTESEIIMGIKGKIAWSFMTPKVSRVLFQANYRELMNLLMSTSETVEMINFKMKDIGFRVGETLLMDYADRIREHAGSFHQFANTLQLAYKVNSGQEFSDVWVSDDRRTIKFTDADCPICAGVHITDMPGLQYCVIVSGVFDAVMKLRGFQAESFQESCRALGDEVCTWTLTLR
arTRAPP	PF04051	Thorarchaeia_FT2_038_JAEOUL0100002551_23_#_16144_#_16617_#_1_#_ID_157_23partial_00start_type_ATGrbs_motif_GGAG/GAGGrbs_spacer_5_10bpgc_cont_0409	MPKINNPLLISLYSHYVDKVLSETESIEEANQKLRDLGREIGQQVYLNTEIVEKAKESVTTREDVAKLIEVVHRVLYDKKPNDVDMKTARGSVRITDDSCVWCQEVNLEGMRGFGYCEVFSGILESVLEFKGVDAKVFQEMSRATGADACIWNVRLV
arTRAPP	PF04051	Thorarchaeota_FT5_021127_11330426_JAEOUM0100001301_12_#_10283_#_10789_#_1_#_ID_102_12partial_00start_type_ATGrbs_motif_AGGAG/GGAGGrbs_spacer_11_12bpgc_cont_0432	MSVKGKIAWNLMTTKVSKVLFQASYRELMNLVMSTSSSVEEINRKMKDIGFRVGETLLMDYADRIREHAGDFAEFSKTLQLAYKVNSGQFFTNIDISDNKKTIKFTDAACPICEGVSISDMPGLQYCVLVSGVFDAVMKLRGFSAESYQESCRALGDDVCTWTLILRE
arTRAPP	PF04051	Thorarchaeota_FT5_021127_11330426_JAEOUM0100001301_16_#_13150_#_13623_#_1_#_ID_102_16partial_00start_type_ATGrbs_motif_GGA/GAG/AGGrbs_spacer_5_10bpgc_cont_0445	MPKIDNPLLLSLYSYYVDKVLSETSNIDEANQKLRDLGYEIGQQIYLNTEIVDKTKDSVTTREDVARLIEVVFKVLYDKRPADVDMKTARGSVRVSDQNCVWCQEVNLEGMQGFGYCEIFSGILESILEVKGVEARVFQEQSRATGANICVWNIRLV
arTRAPP	PF04051	Thorarchaeia_FT5_026_JAEOUN0100000141_19_#_15517_#_15990_#_1_#_ID_44_19partial_00start_type_ATGrbs_motif_GGAG/GAGGrbs_spacer_5_10bpgc_cont_0416	MPKIENPLLLSLYSHYVDQVLSETSNIDEANQKLRDLGREIGQQIYLNTEIVEKTKDSVTTREDVAKLIEVVFKALYDKRPNDVDMKTARGSIRISDNDCVWCQEVNLEGMRGFGYCEIFSGILEQILEFKGVDAKVFQEMSRATGSEACVWNVRLT
arTRAPP	PF04051	Thorarchaeia_FT5_026_JAEOUN0100001151_4_#_1948_#_2454_#_1_#_ID_89_4partial_00start_type_ATGrbs_motif_GGAG/GAGGrbs_spacer_5_10bpgc_cont_0416	MGVKGKLGWTLKTEKVSKVLFQASYRELMNLLMSTSESIEEINRKMNDIGFRVGETLLMDYADKIRQHAVSFDQFAKTLQLAYKVNSGQEFTSIFISDDKRTIKFTDDNCPICQGVVIGDMPGLQYCAIVSGVFNAVMKLRGFSADSYQESCKALGDNTCTWTLVLRD
arTRAPP	PF04051	Thorarchaeia_GLR93_WTCK010001581_3_#_2037_#_2513_#_1_#_ID_47_3partial_01start_type_ATGrbs_motif_GGAG/GAGGrbs_spacer_5_10bpgc_cont_0470	MGIKGKLAWAFKIEKVSKPLFQAIYRELMNNLMSSSENVEVINQKLKEIGFRVGEHLLLDYAEKIRQHASEFHEFGKTLQLAYRVNSGQPFSSVSVSEDKRTLKFTDADCPICAGVEITDMPGLQYCNLISGVFQAVLDLRGFKGETYQESCKALGDAD
arTRAPP	PF04051	Thorarchaeia_GLR93_WTCK010001681_5_#_2860_#_3336_#_1_#_ID_191_5partial_00start_type_ATGrbs_motif_GGAG/GAGGrbs_spacer_5_10bpgc_cont_0472	MAKIQNPLLLTLYSKYVDRILSSTASIEDANQRLRDLGRDIGSQVYLTTEIVDKTKETVSTREDVAKLMDVIFKSLFNKKPSNVDMKTARGSVRVTDKDCLWCQDVHLEGMRGFGYCEIFSGILEAILEFKGVESKVFQEMCRATGAEVCTWNVRLVW
arTRAPP	PF04051	Thorarchaeota_HyVt-204_DRAM010000841_2_#_715_#_1221_#_1_#_ID_146_2partial_00start_type_ATGrbs_motif_AGxAGG/AGGxGGrbs_spacer_5_10bpgc_cont_0501	MGVRGKLAWALKIDKVSKPIFQATYRELMNILIQTSDNVEEINQKMKDIGFKVGEDLLMEYTEKIRKHASTFVEFSSTLQLAYKVNSGQEFTDVWVSDDGRVVKFTDDHCVLCEGVEIRDMPGLQYCNLVSGVFQAVMDLRGFNAEAYQESCRALGDSTCTWTIRLRD
arTRAPP	PF04051	Thorarchaeota_HyVt-204_DRAM010001981_5_#_2779_#_3252_#_1_#_ID_22_5partial_00start_type_ATGrbs_motif_GGAG/GAGGrbs_spacer_5_10bpgc_cont_0523	MARIENPLLLSIYGSLVDKILAETSNIEEANERLRELGRGMAEQIYLTTEIVDKTKESIMTREDVAKLIEAVYKILYDRKPTEIDMESARGSVRISDKDCIWCQDVNLEGMRGFGYCEVFSGILEAILAFKGVEAKVFEESCKATGASACLWNVRLT
arTRAPP	PF04051	Thorarchaeia_L_E_AR_5_JACAEL0100000451_4_#_1807_#_2280_#_1_#_ID_16_4partial_00start_type_ATGrbs_motif_GGAG/GAGGrbs_spacer_5_10bpgc_cont_0532	MPKIENPLLLSMYSQTVDRVLSETSNVEEANARLRDIGREIGRQIYLNTDIVDKTKETLTTREDVSKLIEVVFKILFDRRPTEIDMETARGSIRISDASCIWCQEVHLEGMRGFGYCEVFSGILEAILQFKGVESKVYEEICRASGASSCIWNVRLA
arTRAPP	PF04051	Thorarchaeota_MAG56_JACZKX0100002471_3_#_877_#_1383_#_1_#_ID_612_3partial_00start_type_ATGrbs_motif_Nonerbs_spacer_Nonegc_cont_0404	MGVKGKLGWQLKTDKVSKVLFQASYRELMNLLMSTSASVDEINTKMRDIGFRVGETLLMDYADKIREHAVDFHQFAKTLQLAYKVNSGQEFTSIEISNDKKTIKFTDEKCPVCQGVVITDMPGLQYCVLVSGVFDAVMRLRGFSADSFQESCRALGDEACTWTLRLLS
arTRAPP	PF04051	Thorarchaeota_MP5_1_2197127_10011844_JAEORI0100002951_13_#_10681_#_11184_#_1_#_ID_266_13partial_00start_type_ATGrbs_motif_AGGAG/GGAGGrbs_spacer_11_12bpgc_cont_0419	MGVKGKIAWNFMTDKVSKVLFQASYRELMNLLMSTSVSVDEINRKMKDIGFRVGETLLMDYADRIRQHAGKFHEFANTLQLAYKVNSGQEFTDIWISDDKRSIKFTDADCPICAGVHITDMPGLQYCVIVSGVFDAVMKLRGFQAESFQESCRALGDEVCTWTLSLR
arTRAPP	PF04051	Thorarchaeota_MP5_1_2197127_10011844_JAEORI0100002951_9_#_7829_#_8302_#_1_#_ID_266_9partial_00start_type_ATGrbs_motif_GGA/GAG/AGGrbs_spacer_5_10bpgc_cont_0401	MPKIDNPLLLSLYSHYVENILSNTSSIDEANQSLRDLGKEIGQQIYLNTEIVEKTKDNVTTREDVTKLIEILYKVLFDKKPKDIDMKTARGSVRITDDNCVWCQEVNLEGMRGFGYCEIFSGIIESILEFKGVEAKVFQEMSRATGADVCVWNVRLV
arTRAPP	PF04051	Thorarchaeia_MP5_1423_JAEORL0100004331_6_#_4984_#_5409_#_1_#_ID_397_6partial_01start_type_Edgerbs_motif_Nonerbs_spacer_Nonegc_cont_0415	VDRILSSTNNIEEANEALRSIGREIGSQLYLNTEIEEKTKDTINTREDVSRLVDTVYKILFDRRPQDVDMDSARGSIRVTDKDCVWCQGIELEGMRGFGYCEIFSGIMESILEFKGVQAKVFQEMSHATGSDACTWNIRLS
arTRAPP	PF04051	Thorarchaeia_MP5_1423_JAEORL0100004871_5_#_2409_#_2915_#_1_#_ID_454_5partial_00start_type_ATGrbs_motif_GGA/GAG/AGGrbs_spacer_5_10bpgc_cont_0430	MGVKGKLAWTLKIDKVAKTLYQATYREMMNLLMSGSESVDAINKKVKEIGFKVGETLLMDYADRISEHAGTFVEFSNTLQLAYKVNSGQEFTRIDVSDDGQTIKFTDAKCVICEGVQIDDMPGLQYCNLVSGVFDAVMKLRGFEAESYQESCRALGDSVCTWTLRKTN
arTRAPP	PF04051	Thorarchaeia_MP5_2226_JAEORN0100001391_12_#_9163_#_9636_#_1_#_ID_78_12partial_00start_type_ATGrbs_motif_GGAG/GAGGrbs_spacer_5_10bpgc_cont_0401	MVKLDNPLLHVIYAHTVDRVLSETANIEEANEALRQIGRDVGSQLYLNTEIADKTKDTITTREDVSKLIDTVYKILYDRRPQDVDMDSARGSIRVSDKDCVWCQEVSLEGMRGFGYCEIFSGIMEAILEFKGVKSKVFQEMSRATGSDECVWNVRLS
arTRAPP	PF04051	Thorarchaeia_MP5_2226_JAEORN0100001391_16_#_11960_#_12466_#_1_#_ID_78_16partial_00start_type_ATGrbs_motif_AGxAGG/AGGxGGrbs_spacer_5_10bpgc_cont_0406	MGVKGKLAWTLKIDKVSKTLYQATYREMMNMLMSSSTSVDDINQKVKDIGFKVGETLLMDYADRIREHAVSFAEFSSTLRLAYKVNSGQEFTNVEVSPDKRTIKFTDADCVICAGVIINDMPGLQYCNLISGVFDAVMELRGFNAESYQEACKALGDDACTWTLKLRD
arTRAPP	PF04051	Thorarchaeota_MP5_5_1427127_10016079_JAEORP0100006581_5_#_4117_#_4590_#_1_#_ID_622_5partial_00start_type_ATGrbs_motif_GGAG/GAGGrbs_spacer_5_10bpgc_cont_0428	MVKLENPLLHVMYAHTVDKVLSETNNIEEANEALRQIGREMGSQLYLNTEIAEKTKDTITTREDVSKLIDSVYKILYDRRPQDVDMDSARGSIRVSDRDCVWCQEVSLEGMRGFGYCEIFSGIMEAILEFKGVKSKVFQEMCRATGSDECVWNVRLS
arTRAPP	PF04051	Thorarchaeia_MP8T_1_PJER010000021_127_#_132421_#_132927_#_1_#_ID_2_127partial_00start_type_ATGrbs_motif_GGAG/GAGGrbs_spacer_5_10bpgc_cont_0412	MGIKGKLGWQLKTDKVSKVLFQASYRELMNMLMATSASVDEINTKMRDIGFRVGETLLMDYADRIREHAVEFHEFAKTLQLAYKVNSGQEFTSIEISNDKRTIKFTDEKCPVCAGVVITDMPGLQYCVLVSGVFDAVMRLRGFSADSFQESCRALGDDACTWTLRLLT
arTRAPP	PF04051	Thorarchaeia_MP8T_1_PJER010000021_131_#_135311_#_135784_#_1_#_ID_2_131partial_00start_type_ATGrbs_motif_GGAG/GAGGrbs_spacer_5_10bpgc_cont_0399	MPKVENPLLVSFYANAVDKVLSETSNIDEANQKLRDLGREIGQQIYLNTEIVEKTKDSVTTREDVSKLIEVVYKVLYDKKPNDIDMKTARGSVRISDKECVWCQEVNLEGMRGFGYCEIFSGILEKILEFKGVDAKVFQEMSHATGAEMCVWNVRLG
arTRAPP	PF04051	Thorarchaeia_MP8T_1_PJER010001421_4_#_2518_#_3024_#_1_#_ID_110_4partial_00start_type_ATGrbs_motif_AGGAG/GGAGGrbs_spacer_11_12bpgc_cont_0432	MSIKGKIAWNLMTTKVSKVLFQASYRELMNLVMSTSGSVEEINRKMKDIGFRVGETLLMDYADRIREHAGDFAEFSKTLQLAYKVNSGQFFTNIDISDDKKVIKFTDADCPICEGVSISDMPGLQYCVIVSGVFDAVMKLRGFSAESYQESCRALGDDACTWTLILRE
arTRAPP	PF04051	Thorarchaeota_MP9T_1aipo_9_thor_scaffold_0_PJES010001621_23_#_19642_#_20115_#_1_#_ID_93_23partial_00start_type_ATGrbs_motif_GGAG/GAGGrbs_spacer_5_10bpgc_cont_0397	MPKVENPLLVSFYANAVDKVLSETSNIDEANQKLRDLGREIGQQIYLNTEIVEKTKDSVTTREDVSKLIEVVYKVLYDKKPNDIDMKTARGSVRISDKECVWCQEVNLEGMRGFGYCEIFSGILEKILEFKGVDAKVFQEMSHATGAEMCVWNVRLG
arTRAPP	PF04051	Thorarchaeota_MP9T_1aipo_9_thor_scaffold_0_PJES010001621_27_#_22499_#_23005_#_1_#_ID_93_27partial_00start_type_ATGrbs_motif_GGAG/GAGGrbs_spacer_5_10bpgc_cont_0408	MGIKGKLGWQLKTDKVSKVLFQASYRELMNMLMATSASVDEINTKMRDIGFRVGETLLMDYADRIREHAVEFHEFAKTLQLAYKVNSGQEFTSIEISNDKRTIKFTDEKCPVCAGVVITDMPGLQYCVLVSGVFDAVMRLRGFSADSFQESCRALGDDACTWTLRLLT
arTRAPP	PF04051	Thorarchaeota_OWC2hor_OWC2_001whole_PRDH010000441_70_#_77565_#_78038_#_1_#_ID_44_70partial_00start_type_ATGrbs_motif_GGA/GAG/AGGrbs_spacer_5_10bpgc_cont_0464	MPKTENPLLLSLYAHYVDRVLSETSNIDEANQKLRDLGHEIGQQIYLNTEIVEKTKDSVTTREDVAKLIEIVYKALYDKRPNDVDMKSARGSVRITDESCVWCQDVNLEGMRGFGYCEVFSGILESILQFKGVDAKVFQEQSRATGANMCVWNVRLT
arTRAPP	PF04051	Thorarchaeota_OWC2hor_OWC2_001whole_PRDH010000441_74_#_80403_#_80909_#_1_#_ID_44_74partial_00start_type_ATGrbs_motif_AGGAG/GGAGGrbs_spacer_11_12bpgc_cont_0434	MSIKGKIAWRFMTTKVSKVLFQANYRELVNLVMSTSNNVEEINRKMKDIGFRVGETLLMDYADRIRQHAVDFPTFSKTLQLAYKVNSGQFFTRIEVSKDKRTIKFTDDICPICEGVSISDMPGLQYCVLVSGVFDAVMKLRGFSAESYQESCKAVGDETCTWTLVLRD
arTRAPP	PF04051	Thorarchaeota_OWC3hor_OWC3_001whole_PRDI010000441_2_#_744_#_1250_#_1_#_ID_44_2partial_00start_type_ATGrbs_motif_GGAG/GAGGrbs_spacer_5_10bpgc_cont_0505	MGVKGRLAWNLKVDKVAKPLFQSTYRELMNYLIETCGTVEEINKKMKEIGFRVGEHLLMDYAERIRKHAKAFHEFGSTLQLAYKVNSGQDFTSTWISGDRRTIKFTDEKCPLCEGVEIKDMPGLQYCNLVSGVFQAVLTLRGFNGDAYQESCRAVGDASCTWAIKLLE
arTRAPP	PF04051	Thorarchaeota_OWC3hor_OWC3_001whole_PRDI010000441_7_#_3707_#_4180_#_1_#_ID_44_7partial_00start_type_ATGrbs_motif_GGAG/GAGGrbs_spacer_5_10bpgc_cont_0521	MVKIENPLLLSLYSEVVDRVLSETANIQEANQRLRDLGHEMASHIYLSTDLVDKTKEKLTTREDVAKLIDLLFRVLYDKKPTTVDMESARGSVRVTDTSCIWCQDIHLEGMLGFGYCEVFSGILESVLGFKGVEAKVFQESCRATGADSCTWNVRLA
arTRAPP	PF04051	Thorarchaeota_OWC5hor_OWC5_001whole_PRDJ010000771_38_#_31234_#_31740_#_1_#_ID_77_38partial_00start_type_ATGrbs_motif_GGAGGrbs_spacer_5_10bpgc_cont_0452	MGVKGSLAWSLKIPKVSKPLFQATYRELMNYLIQTSSNVDEINQKLKEIGFKVGEYLLMDYADRIRKHAVAFHQFASTLQLAYKVNSGQEFTSIWISDDRRVVKFTDVKCPICEGVEIKDLPGLQYCNLVSGVFQAVLTLRGFNGDSYQESCRAVGDDACTWTIKLLE
arTRAPP	PF04051	Thorarchaeota_OWC5hor_OWC5_001whole_PRDJ010000771_42_#_34168_#_34641_#_1_#_ID_77_42partial_00start_type_TTGrbs_motif_GGAG/GAGGrbs_spacer_5_10bpgc_cont_0513	MPKIENPLLLSLYSKVVDQVLSETNNIDEANRRLRDIGREVGSQIYLTTDIVDRTKDTITTREDVSKLVEIIFRVLYDKKPTLVDMETARGSVRVTDESCIWCQDVHLEGMAGFGYCEVFSGILESLLAFKGVEAKVFQEMCRATGADSCEWNIRLQ
arTRAPP	PF04051	Thorarchaeota_SMTZ-45ORSMTZ_10397whole_LRSM010000821_10_#_5851_#_6354_#_1_#_ID_82_10partial_00start_type_ATGrbs_motif_AGGAG/GGAGGrbs_spacer_11_12bpgc_cont_0419	MGVKGKIAWNFMTDKVSKVLFQASYRELMNLLMSTSDSVDEINRKMKDIGFRVGETLLMDYADRIRQHAGKFHEFANTLQLAYKVNSGQEFTDIWVSSDKRSIKFTDADCPICAGVHITDMPGLQYCVIVSGVFDAVMKLRGFQAESFQESCRALGDEACTWTLSLL
arTRAPP	PF04051	Thorarchaeota_SMTZ1-45OR1_30_36_101whole_LRSL010000131_80_#_76810_#_77313_#_1_#_ID_13_80partial_00start_type_ATGrbs_motif_AGGAG/GGAGGrbs_spacer_11_12bpgc_cont_0421	MGVKGKIAWNFMTDKVSKVLFQASYRELMNLLMSTSDSVDEINRKMKDIGFRVGETLLMDYADRIRQHAGKFHEFANTLQLAYKVNSGQEFTDIWVSSDKRSIKFTDADCPICAGVHITDMPGLQYCVIVSGVFDAVMKLRGFQAESFQESCRALGDEACTWTLSLL
arTRAPP	PF04051	Thorarchaeota_SMTZ1-45OR1_30_36_101whole_LRSL010000131_84_#_79709_#_80182_#_1_#_ID_13_84partial_00start_type_ATGrbs_motif_GGA/GAG/AGGrbs_spacer_11_12bpgc_cont_0392	MPKVENPLLISLYSHYVEQILSETNSIDDANQKLRDLGKELGQQIYLNTEIVEKTKENVTTREEVAKLIENVYKVLFDKKPKDVDMKTARGSVRITDDNCVWCQEVNLEGMRGFGYCEIFSGILESILEFKGVDAKVFQEMSKATGSDVCVWNVRLV
arTRAPP	PF04051	Thorarchaeota_SMTZ1-83OR1_30_36_10184whole_LRSK010001541_6_#_3581_#_4087_#_1_#_ID_154_6partial_00start_type_GTGrbs_motif_GGA/GAG/AGGrbs_spacer_11_12bpgc_cont_0479	MGIKGKLAWTLRIDKVSKVLFQASYRELMNLLMTTSTSVDEINRKMQAIGFRVGETLLMDYADKIREHAAEFAEFSSTLGLAYKVNSGQEFTDISISDDRRTIKFTDEDCPVCAGVVITDMPGLQYCAIVSGVFDAVMDLRGFNAESYQESCKALGDEACTWTLRLRD
arTRAPP	PF04051	Thorarchaeota_SMTZ1-83OR1_30_36_10184whole_LRSK010001841_1_#_1_#_393_#_1_#_ID_184_1partial_10start_type_Edgerbs_motif_Nonerbs_spacer_Nonegc_cont_0476	NNIEEANEKLREVGKEMGYQLYLSTDLAEKTNSVSGSEDVPKLIDSIFRLLHNRRPSNVDYSSADTVRVVDKNCTWCQDITLEGMHGFGYCEGFSGVLEAILEFKGVEARVSQELCRATGDKNCTWIIRF
arTRAPP	PF04051	Thorarchaeota_SMTZ1-83OR1_30_36_10184whole_LRSK010002141_13_#_8437_#_8910_#_1_#_ID_214_13partial_00start_type_ATGrbs_motif_AGGA/GGAG/GAGGrbs_spacer_11_12bpgc_cont_0454	MAKIENPLFVSLYAQWVDKVLAETSNIDEANQRLRDLGKEMGSHLYLTTELASRTKESVMTREDVGKLIDSVYKLLFDRKPTDVDMKSARGSVRVVDKDCVWCQDVTLEGMRGFGYCEAFSGILEAILEIKGVDAKVFQELCKATGADNCTWNVRLV
arTRAPP	PF04051	Thorarchaeota_SMTZ1-83OR1_30_36_10184whole_LRSK010002141_9_#_5472_#_5978_#_1_#_ID_214_9partial_00start_type_ATGrbs_motif_GGAG/GAGGrbs_spacer_5_10bpgc_cont_0450	MGIKGKIAWSFMTDKVSKVLFQASYREMMNLLMAGSGSVEEINRKMKQIGFKVGETLLMDYADRIREHAGEFAEFASTLGLAYKVNSGQEFTKIWVSDDEQTIKFTDANCPICAGVEITDMPGLQYCNIVSGVFDAVMELRGFKADSFQESCKALGDDVCTWTLRKYL
arTRAPP	PF04051	Thorarchaeota_SZ_4_bin10_233_RDOF010000081_63_#_66236_#_66706_#_1_#_ID_89_63partial_00start_type_ATGrbs_motif_GGAG/GAGGrbs_spacer_5_10bpgc_cont_0467	MARIENPLLVSLYSQWVDRVLAETSNIEEANERLRELGREMGSHIYLSTEIAEKTKDSVMTREDVSKLVEIIYKVLFNKKPTDVDMKTARGSVRVTDEECIWCQDITLEGMRGFGYCEGFSGIMESILQFKGVEAKVFQELCRATGADNCTWNIRL
arTRAPP	PF04051	Thorarchaeota_SZ_4_bin10_233_RDOF010000081_68_#_69136_#_69639_#_1_#_ID_89_68partial_00start_type_ATGrbs_motif_GGAG/GAGGrbs_spacer_5_10bpgc_cont_0462	MGIKGTLGWHLKIDKVSKTLFQATYRELMNNLMTQSASVDEVNRAMQSIGFKVGETLLMDYADKIRSHAGEFVEFANTLQLAYKVNSGQEFTNVWISDDKNAIKFTDANCPICAGVEITDMPGLQYCALVSGVFDAVMELRGFNAEAYQESCKALGDAVCTWTLRLR
arTRAPP	PF04051	Thorarchaeia_SZ_4_bin3_344_RDOC010000041_101_#_110104_#_110574_#_1_#_ID_17_101partial_00start_type_ATGrbs_motif_AGGAGGrbs_spacer_5_10bpgc_cont_0463	MAKIENPLLLSLYAQWVDGILAETDNIEDANERLRELGREMGSHIYLNTEIAEKTKDTVMTREDVSKLVETIYKVLFNKKPTDIDMKTARGSVRVTDDECVWCQDVTLEGMRGFGYCEGFSGIVEAILRFKGVEAEVFQESCRATGAGSCTWNIRL
arTRAPP	PF04051	Thorarchaeia_SZ_4_bin3_344_RDOC010000041_106_#_113002_#_113505_#_1_#_ID_17_106partial_00start_type_ATGrbs_motif_GGAG/GAGGrbs_spacer_5_10bpgc_cont_0456	MGIKGKMGWHLKIDKVSKTLFQATYRELMNNLMTQSSNVDEVNRAMQSIGFKVGETLLMDYADKIREHAGEFVEFANTLQLAYKVNSGQEFTSIWISDDQRVIKFTDANCPICAGVEITDMPGLQYCAILSGVFDAVMELRGFNAEAYQESCKALGDAVCTWILRLR
arTRAPP	PF04051	Thorarchaeia_TEKIR_12S_SDNO010000021_10_#_8002_#_8475_#_1_#_ID_7_10partial_00start_type_ATGrbs_motif_GGAG/GAGGrbs_spacer_5_10bpgc_cont_0456	MAKIENPLFLSIYSKMVDDILMSTANVEEANEKLRELGSEMAQQIYLTTEIVDKTKETITTREDVSKLIEVLFKVLFDKKPSDIDMESARGSVRVSDESCIWCQEVNLEGMRGFGYCEAFSGILQSILQFKGVDAKVFEESCKATGAEQCTWNVRLV
arTRAPP	PF04051	Thorarchaeia_TEKIR_12S_SDNO010000021_6_#_4964_#_5470_#_1_#_ID_7_6partial_00start_type_ATGrbs_motif_AGGArbs_spacer_5_10bpgc_cont_0483	MGIKGKLAWALKIDKVSKPLFQAIYREMMNFLIQTSDTVDEVNRKLKDLGFKVGEHLLMDYAERIREHAAEFHEFGSTLQLAYKVNSGQDFTSAWVSDDRRTIKFSDDNCPICEGVEITDMPGLQYCNLISGVFQAVLDLRGFQGEAYQESCKALGDSTCTWTIHKID
arTRAPP	PF04051	Thorarchaeia_TEKIR_14_SDNP010000281_10_#_8014_#_8487_#_1_#_ID_10_10partial_00start_type_ATGrbs_motif_GGAG/GAGGrbs_spacer_5_10bpgc_cont_0439	MGDIENPLLLSIYGWIVDGVMEETGNIEAANERLRDIGRGLGTNIYLNTEIADKTKDTITTREDVSKLIETVFKVLYDKKPDDLDMDSARGSIRVTDEECVWCQEVNLEGMRGFGYCEIFSGILESILDFKGVDVKVFQEMSRATGADACVWNVRLG
arTRAPP	PF04051	Thorarchaeia_TEKIR_14_SDNP010000281_10_#_8014_#_8487_#_1_#_ID_10_10partial_00start_type_ATGrbs_motif_GGAG/GAGGrbs_spacer_5_10bpgc_cont_0439	MNHPHSWNERPGAARRCNICGNPVRQGDKFCKGCGAEISSFEDTKSMKRTERFETNLTGKFERHEQWPFWKRLQKVFTSPRKAMTNIASAPDYVGVVFIIVLSAVMGTFSAAIMFQKLQFTGPYEQEIAFAANSILMLLLLVVPIIMIIRWLVKSLLAYLLCDSGSSWDFEDAASVTGYSYAPSLLMSLIGIFIIWTFVPTVTIDTTNPELAMIILENQIATLSWIQIVFTLPVTLIELFWKSYLGGIGVHESTLGECSENKAFIIFIFLGLLGILLDYYS
arTRAPP	PF04051	Thorarchaeia_TEKIR_14_SDNP010000281_14_#_10892_#_11398_#_1_#_ID_10_14partial_00start_type_ATGrbs_motif_GGAGGrbs_spacer_5_10bpgc_cont_0428	MGIKGKLAWALKIDKVSKTLFQATYRELQNMLMATSDSVDDINKKMKDVGFKVGETLLMDYADRIKEHAADFVEFSDTLKLAYKVNSGQDFTDVWISGDGKTIKYTDANCPICEGVQITDMPGLQYCNLVSGVFDAVMKLRGFNAESFQESCKALGDDVCTWTLRELD
arTRAPP	PF04051	Thorarchaeota_TEKIR_22_SDMU010000421_4_#_2632_#_3138_#_1_#_ID_43_4partial_00start_type_ATGrbs_motif_GGA/GAG/AGGrbs_spacer_5_10bpgc_cont_0497	MGIKGKLAWAIKIDKVAKPLFQAIYREMMNILIQSSDTVDEVNKKMKDLGFKVGEHLLMDYAERIREHAQEFHEFGSTLQLAYKVNSGQDFTDTWVSDDRKTIKFSDDNCPICEGVEITDMPGLQYCNLISGVFQAVLTLRGFEGEAYQESCKALGDSTCTWTIHKID
arTRAPP	PF04051	Thorarchaeota_TEKIR_7_SDNH010000221_4_#_2743_#_3249_#_1_#_ID_21_4partial_00start_type_ATGrbs_motif_GGAGGrbs_spacer_5_10bpgc_cont_0483	MGIKGKLAWAIKIEKVSKTLFQATYRELMNLLMSTSENVDEINRKMKDIGFRVGETLLMDYADKIRDHAAEFAEFSKTLQLAYKVNSGQEFTNIDISGDERTIKFTDADCPICQGVLIDDMPGLQYCVIVSGVFDAVMKLRGFSAESFQESCRALGDDVCTWTLNLRD
arTRAPP	PF04051	Thorarchaeota_TEKIR_7_SDNH010000221_8_#_5561_#_6034_#_1_#_ID_21_8partial_00start_type_ATGrbs_motif_GGAG/GAGGrbs_spacer_5_10bpgc_cont_0492	MPKTDNPLLLSLYGHYVEDVLSRTSNIDEANEALRELGRSIAQQIYLNTEIVEKTKDSITTREDVAKLIEIVFRVLYDKKPKDVDMKTARGSVRVEDDDCVWCQEVNLEGMRGFGYCEIFSGVLESILEFKGVDATVFQEMSRATGADRCVWNVRLV
arTRAPP	PF04051	Thorarchaeia_Thor_24_JAFVIN0100002401_4_#_1926_#_2399_#_1_#_ID_156_4partial_00start_type_ATGrbs_motif_AGxAGG/AGGxGGrbs_spacer_5_10bpgc_cont_0441	MPKIQNPLLISLYAYYVEKILAETESIEEANQKLRDLGKEIGQQVYLNTEIVEKTKDNVTTREDVAKLIEIVYRVLFDKKPKDVDMKTARGSVRITDDQCVWCQEVNLEGMRGFGYCEVFSGILESVLEFKGVDAKVFQEMSMATGADACVWNVRLV
arTRAPP	PF04051	Thorarchaeia_Thor_24_JAFVIN0100005781_3_#_1358_#_1861_#_1_#_ID_530_3partial_00start_type_ATGrbs_motif_AGGAG/GGAGGrbs_spacer_11_12bpgc_cont_0442	MGIKGKIAWSFMTTKVSMVLFQASYRELMNLLMSTSETVDEINRKMKDIGFRVGETLLMDYADRIRDHAGQFHEFANTLQLAYKVNSSQEFTDISISDDKRTIKFTDADCPICAGVHITDMPGLQYCAIVSGVFDAVMKLRGFQAESFQESCKALGDEACTWTLVLR
arTRAPP	PF04051	Thorarchaeota_Yap125_bin7_129_JAEORS0100000351_13_#_10655_#_11119_#_1_#_ID_218_13partial_00start_type_ATGrbs_motif_GGAG/GAGGrbs_spacer_5_10bpgc_cont_0473	MPKIENPLLVSLYSQWVGRVLSETNNIEEANEKLREVGKEMGYQLYLSTDLAEKTNSVSGSEDVPKLIDSIFRLLHNRRPSNVDYSSADTVRVVDKNCTWCQDITLEGMHGFGYCEGFSGVLEAILEFKGVEARVSQELCRATGDKNCTWIIRF
arTRAPP	PF04051	Thorarchaeota_Yap125_bin7_129_JAEORS0100000351_9_#_7672_#_8178_#_1_#_ID_218_9partial_00start_type_GTGrbs_motif_GGA/GAG/AGGrbs_spacer_11_12bpgc_cont_0479	MGIKGKLAWTLRIDKVSKVLFQASYRELMNLLMTTSTSVDEINRKMQAIGFRVGETLLMDYADKIREHAAEFAEFSSTLGLAYKVNSGQEFTDISISDDRRTIKFTDEDCPVCAGVVITDMPGLQYCAIVSGVFDAVMDLRGFNAESYQESCKALGDEACTWTLRLRD
arTRAPP	PF04051	Thorarchaeia_Yap200_bin7_15_JAEORX0100000471_12_#_10004_#_10507_#_1_#_ID_203_12partial_00start_type_ATGrbs_motif_AGGAG/GGAGGrbs_spacer_11_12bpgc_cont_0454	MGVKGKIAWSFMTDKVSKVLFQASYRELMNLLMSTSVSVDEINRKMKDIGFRVGETLLMDYADRIRQHAGKFHEFANTLQLAYKVNSGQEFTDIWVSPDKRTIKFTDADCPICAGVHITDMPGLQYCVIVSGVFDAVMKLRGFQAESFQESCRALGDENCTWTLSLL
arTRAPP	PF04051	Thorarchaeia_Yap200_bin7_15_JAEORX0100000471_8_#_7149_#_7622_#_1_#_ID_203_8partial_00start_type_ATGrbs_motif_AGxAGG/AGGxGGrbs_spacer_5_10bpgc_cont_0437	MPKIENPILISLYSHYVEKTLSETDNIDEANQRLRDLGREIGQQVYLNTEIVEKTKDTVNTREDVAKLIETVYKILFNKRPKDVDMKTARGSVRITDDNCVWCQEVNLEGMRGFGYCEVFSGILESILEFKGVDAKVFQEMSRATGADACIWNVRLV
arTRAPP	PF04051	Thorarchaeota_Yap2000_bin1_136_JAEORZ0100001201_6_#_6045_#_6518_#_1_#_ID_134_6partial_00start_type_ATGrbs_motif_AGGA/GGAG/GAGGrbs_spacer_11_12bpgc_cont_0454	MAKIENPLFVSLYAQWVDKVLAETSNIDEANQRLRDLGKEMGSHLYLTTELASRTKESVMTREDVGKLIDSVYKLLFDRKPTDVDMKSARGSVRVVDKDCVWCQDVTLEGMRGFGYCEAFSGILEAILEIKGVDAKVFQELCKATGADNCTWNVRLV
arTRAPP	PF04051	Thorarchaeota_Yap2000_bin1_136_JAEORZ0100003381_2_#_679_#_1185_#_1_#_ID_414_2partial_00start_type_ATGrbs_motif_GGAG/GAGGrbs_spacer_5_10bpgc_cont_0452	MGIKGKIAWSFMTDKVSKVLFQASYREMMNLLMAGSGSVEEINRKMKQIGFKVGETLLMDYADRIREHAGEFAEFASTLGLAYKVNSGQEFTKIWVSDDEQTIKFTDANCPICAGVEITDMPGLQYCNIVSGVFDAVMELRGFKADSFQESCKALGDDVCTWTLRKYL
arTRAPP	PF04051	Thorarchaeota_Yap2000_bin4_69_JAEOSC0100000641_5_#_3011_#_3475_#_1_#_ID_97_5partial_00start_type_ATGrbs_motif_GGAG/GAGGrbs_spacer_5_10bpgc_cont_0473	MPKIENPLLVSLYSQWVGRVLSETNNIEEANEKLREVGKEMGYQLYLSTDLAEKTNSVSGSEDVPKLIDSIFRLLHNRRPSNVDYSSADTVRVVDKNCTWCQDITLEGMHGFGYCEGFSGVLEAILEFKGVEARVSQELCRATGDKNCTWIIRF
arTRAPP	PF04051	Thorarchaeota_Yap2000_bin4_69_JAEOSC0100002271_3_#_1395_#_1901_#_1_#_ID_12_3partial_00start_type_GTGrbs_motif_GGA/GAG/AGGrbs_spacer_11_12bpgc_cont_0479	MGIKGKLAWTLRIDKVSKVLFQASYRELMNLLMTTSTSVDEINRKMQAIGFRVGETLLMDYADKIREHAAEFAEFSSTLGLAYKVNSGQEFTDISISDDRRTIKFTDEDCPVCAGVVITDMPGLQYCAIVSGVFDAVMDLRGFNAESYQESCKALGDEACTWTLRLRD
arTRAPP	PF04051	Thorarchaeota_Yap4_bin6_106_JAEOSJ0100000891_4_#_2539_#_3003_#_1_#_ID_192_4partial_00start_type_ATGrbs_motif_GGAG/GAGGrbs_spacer_5_10bpgc_cont_0473	MPKIENPLLVSLYSQWVGRVLSETNNIEEANEKLREVGKEMGYQLYLSTDLAEKTNSVSGSEDVPKLIDSIFRLLHNRRPSNVDYSSADTVRVVDKNCTWCQDITLEGMHGFGYCEGFSGVLEAILEFKGVEARVSQELCRATGDKNCTWIIRF
arTRAPP	PF04051	Thorarchaeota_Yap500_bin9_44_JAEOSL0100000091_45_#_43046_#_43519_#_1_#_ID_5_45partial_00start_type_ATGrbs_motif_GGAG/GAGGrbs_spacer_5_10bpgc_cont_0405	MPKIDNPLLLSFYAHYVDKILSETSNIDEANQKLRDLGHEIGQQIYLNTEIVEKTKDSVTTREDVSKLIDVVYRILYGKKPDDVDMKTARGSVRISDKACVWCQEVSLEGMRGFGYCEIFSGILETILEFKGVDAKVFQEMSRATGAEVCTWNVRLG
arTRAPP	PF04051	Thorarchaeota_Yap500_bin9_44_JAEOSL0100000091_49_#_45888_#_46394_#_1_#_ID_5_49partial_00start_type_ATGrbs_motif_GGAG/GAGGrbs_spacer_5_10bpgc_cont_0391	MGIKGKLGWQLKTDKVSKVLFQANYRELMNLLMSTSASVDEINTKMKDIGFRVGETLLMDYADKIREHAVDFHQFAKTLQLAYKVNSGQEFSSIHISDDKRMIKFTDEKCPVCHGVVITDMPGLQYCAIISGVFDAVMKLRGFSADSFQESCRATGDDVCTWTLRLLT
arTRAPP	PF04051	Thorarchaeia_Yap500_bin9_7_JAEOSM0100002971_2_#_390_#_896_#_1_#_ID_170_2partial_00start_type_ATGrbs_motif_GGAG/GAGGrbs_spacer_5_10bpgc_cont_0414	MGLKGTLAWKLKTDKVAKTLYQATYRELQNMLMSSSENVDAINQKMKEIGFRVGETLLMDYADRIREHAVSFAEFSKTLQLAYKVNSGQEFTDIQVSGDERTIKFTDDKCIICDGVHITDMPGLQYCNIISGVFDAVLSLRGFKAHSFQESCRAVGDATCTWTLQRTE
arTRAPP	PF04051	Thorarchaeia_Yap500_bin9_7_JAEOSM0100005431_2_#_657_#_1130_#_1_#_ID_444_2partial_00start_type_ATGrbs_motif_GGAG/GAGGrbs_spacer_5_10bpgc_cont_0392	MVKTENPLLLTIYGNIVDKMLESTSNIEEANDQLRALGQELGSNLYLNTEIADKTKDTISTREDVAKLVEVIFKVLLDKKPSDIDMDSARGSIRVSDRDCVWCQEINIEGMRGFGYCEIFSGILQSILEFKGVEAKVFQELSKATGADACVWTIRLD
arTRAPP	PF04051	Thorarchaeia_YT_026_JAEOSS0100006361_2_#_854_#_1327_#_1_#_ID_583_2partial_00start_type_ATGrbs_motif_GGAG/GAGGrbs_spacer_5_10bpgc_cont_0395	MAKIENPLFLSLYSYTVEKVLEKTGNIDEANQQLRDLGREIGQHLFLNSEIASKTKDTINTREDVTKLIEVTFRSLFNKRPTDLDMESARGSVRVADKDCIFCQEVNLEGMRGFGYCEVFSGILEALLEFKGVESKVFQEMCRATGSEMCVWNVRLT
arTRAPP	PF04051	Thorarchaeota_YT_029127_10174771_JAEOST0100003191_4_#_1430_#_1933_#_1_#_ID_248_4partial_00start_type_ATGrbs_motif_AGGA/GGAG/GAGGrbs_spacer_11_12bpgc_cont_0411	MGIKGKIAWTLMTDKVSKPLFQAIYREMMNMLMSSSDSVHDINTNLKNIGFKVGEHLLLDYAERIKQHAAEFHEFGSTLQLAYKVNSGQYFTDVWVSEDKTTIKFTDDDCPICEGVVITDMPGLQYCNLISGVFQAVLDLRGFKGQAYQESCKALGDDSCVWTIKNV
arTRAPP	PF04051	Thorarchaeota_YT_029127_10174771_JAEOST0100004021_2_#_784_#_1287_#_1_#_ID_338_2partial_00start_type_ATGrbs_motif_AGGAG/GGAGGrbs_spacer_11_12bpgc_cont_0452	MGIKGKIAWNFMTEKVSKVLFQASYRELMNLLMSTSVNVDEINRKMKDIGFRVGETLLMDYADRIRDHAGQFHEFANTLQLAYKVNSSQQFTDISISEDKKTIKFTDADCPICAGVHITDMPGLQYCVIVSGVFDAVMKLRGFQAESFQESCRALGDEACTWTLALL
arTRAPP	PF04051	Thorarchaeota_YT_029127_10174771_JAEOST0100005941_2_#_413_#_916_#_1_#_ID_554_2partial_00start_type_TTGrbs_motif_AGGAGrbs_spacer_5_10bpgc_cont_0427	MGIKGKIAWSFMTTKVSKTLFQATYREMMNMLMSASESVNDINQNLKDIGFRVGEHLLLDYADRIREHAAEFHEFGSTLQLAYKVNSGQPFTSIWVSEDHTTIKFTDDECPLCEGVLIDDMPGLQYCNLISGVFQAVLDLRGFTGTAYQESCKALGDATCTWTIKNQ
arTRAPP	PF04051	Thorarchaeota_YT_029127_10174771_JAEOST0100006141_7_#_6780_#_7256_#_1_#_ID_578_7partial_00start_type_ATGrbs_motif_AGGAGrbs_spacer_5_10bpgc_cont_0398	MSPKIENPLFLTIYAQNVEKILESTDNIEEANQRLRDLGREMGQQLFLSTDIADKTKETIQTREDVGKLIDTTFRTLFNKRPTEVDMESARGSVKVADKDCIFCQEVSLEGMRGFGYCEVFSGILEALLEYKGVQSKVFQEASKATGADRCVWNVRLE
arTRAPP	PF04051	Thorarchaeota_YT_061127_10159577_JAEOSW0100001171_10_#_6320_#_6793_#_1_#_ID_38_10partial_00start_type_ATGrbs_motif_GGA/GAG/AGGrbs_spacer_5_10bpgc_cont_0411	MPKIQNPLLISLYSYYVEKILSETSNIDDANQKLRDLGKEIGQQVYLNTEIVEKTKDNVTTREDVAKLIETVYRVLFDKKPKDVDMKTARGSVRITDDECIWCQEVNLEGMRGFGYCEVFSGILESVLEFKGVDAKVFQEMSKATGADACVWNARLM
arTRAPP	PF04051	Thorarchaeota_YT_061127_10159577_JAEOSW0100001171_6_#_3443_#_3946_#_1_#_ID_38_6partial_00start_type_ATGrbs_motif_AGGAG/GGAGGrbs_spacer_11_12bpgc_cont_0444	MGIKGKIAWNFMTEKVSKVLFQASYRELMNLLMSTSVSVDEINRKMKDIGFRVGETLLMDYADRIRDHAGQFHEFANTLQLAYKVNSSQNFTDVSISADKKTIKFTDADCPICAGVHITDMPGLQYCVIVSGVFDAVMKLRGFQAESFQESCRALGDEACTWTLTLL
arTRAPP	PF04051	Thorarchaeia_YT5_027_JAEOTT0100002741_12_#_8976_#_9449_#_1_#_ID_217_12partial_00start_type_ATGrbs_motif_GGA/GAG/AGGrbs_spacer_5_10bpgc_cont_0451	MPKIENPLLISLYSYYVEKILAETESIEEANQKLRDLGREIGQQVYLNTEIVEKTKDNVTTREDVAKLIEIVYRVLFEKKPKDVDMKSARGSVRITDDACVWCQEVNLEGMRGFGYCEVFSGILESVLEFKGVDAKVFQELSMATGADACVWNVRLV
arTRAPP	PF04051	Thorarchaeia_YT5_027_JAEOTT0100003071_3_#_740_#_1213_#_1_#_ID_265_3partial_00start_type_ATGrbs_motif_AGGAGGrbs_spacer_5_10bpgc_cont_0462	MPKIENPLLISLYSYYVEKTLAETDSIEDANERLRELGREIGQQVYLNTDLVEKTKDNVTTREDVAKLIETVYRILFDKKPRDVDMKSARGSVRISDDNCVWCQEVNLEGMRGFGYCEVFSGVLESILEFKGVDAKVFQEMSQATGADTCIWNVRLV
arTRAPP	PF04051	Thorarchaeia_YT5_027_JAEOTT0100003071_7_#_3563_#_4066_#_1_#_ID_265_7partial_00start_type_ATGrbs_motif_GGAGGrbs_spacer_5_10bpgc_cont_0470	MGVKGKIAWNFMTDKVSKVLFQASYRELMNLLMSGSETVESINFKMKDIGFRVGETLLMDYADRISQHAGAFHEFANTLQLAYKVNSGQVFTSIWISEDKRTIKFTDADCPVCAGVQITDMPGLQYCVLVSGVFDAVMKLRGFQAESYQESCKALGDEVCTWTLTLL
arTRAPP	PF04051	Thorarchaeota_YT5_051127_10059733_JAEOTX0100002411_4_#_2359_#_2832_#_1_#_ID_203_4partial_00start_type_ATGrbs_motif_GGAG/GAGGrbs_spacer_5_10bpgc_cont_0462	MPKIENPLFVSLYAQWVDKVLAETNNIDEANQRLRDMGKEMGSNLYLTTELASKTKDTVMTREDVAKLIDSIYRLLFDRKPTDVDMKSARGSVRVADKDCIWCQDITLEGMRGFGYCEAFSGILEVILEFKGVDAKVFQELCKATGADNCTWKVRLV
arTRAPP	PF04051	Thorarchaeota_YT5_051127_10059733_JAEOTX0100002411_8_#_5262_#_5786_#_1_#_ID_203_8partial_00start_type_ATGrbs_motif_AGGA/GGAG/GAGGrbs_spacer_11_12bpgc_cont_0474	MGIKGKIAWSFMTDKVSKVLFQASYREMMNLLMAGSESVEDINRKMKQIGFKVGATLLMDYADRIRDHAGEFHEFANTLGLAYKVNSGQQFTQITVSDDRQTIKFTDADCPICAGVEITDMPGLQYCNIVSGVFDAVMELRGFKADSFQESCKALGDDACTWTLRKYPDTTQNY
arTRAPP	PF04051	Thorarchaeia_A361..ILBNFCAC_00907	MGVKGKLAWTLKIDKVAKPLFQATYRELMNTLIQTCDNIEEVNRRMKEIGFRVGQDLLMEYADKIRKHASTFVEFSKTLQLAYKVNSGQEFTDVWISEDGRVIKYTDDHCVLCEGVEIRDMPGLQYCGLISGVFQAVMDLRGFKAEAYQESCRAIGDSTCRWTIRLLE
arTRAPP	PF04051	Thorarchaeia_A361..ILBNFCAC_00911	MARIENPLLLSIYGQLVDKILAETQNIEEANERLRELGRTMAEQIYLTTDIVEKTKDEVLTREDVAKLVEVVFRVLFDRKPTEIDMETARGSVRVSDSNCVWCQDVNLEGMPGFGYCEVFSGILEAILKYKGVDARVFEETCRATGGVTCSWNVRLV
arTRAPP	PF04051	Thorarchaeia_A381..BLHDBIJM_02051	MAKAQNPLFLSLYSFNVDRILEESSNVEEANERLRTLGRELAQQLYFSTDIEERSKETILTREDVAKLVEVVFRALFDKKPTEIDLESARGSIRVSDRDCIFCQDIHLEGVRGVGYCEVFSGILESILEFKGVDSKVFEELCKATGADFCVWNIRLI
arTRAPP	PF04051	Thorarchaeia_A399..HGICDAHP_01374	MGVKGKLAWSLKISKVSKPLFQATYRELMNILIETSENVSAINEKMKAIGFKVGEDLLMEYAEKIGKHAGTFAEFSSTLQLAYKVNSGQEFTKVDISDDGTVVRFSDDHCVLCEGVEITDMPGLQYCNLISGVFQAVMDLRGFDAEAYQESCRALGDSTCTWVIRLKK
arTRAPP	PF04051	Thorarchaeia_A399..HGICDAHP_01378	MARIENPLLLSIYGQLVDKILAETGNIEEANERLRELGRSMAEQIYLTTEIVDKTKDTVMTREDVAKLIETVYKTLFDKKPSEIDMESARGSVRVTDTSCIWCQDVNLEGMHGFGYCEVFSGILQAILEYKGVEAKVFEESCHATGGSACTWNVRLA
arTRAPP	PF04051	Thorarchaeia_AB_25..ThorAB25_09740	MPKIENPLLISLYSYYVEKTLSETKSIEEANQRLRELGKEIGQQVYLNTEIVEKTKDNVATREDVAKLIEIIYKVLFDKKPNDIDMKSARGSVRITDDDCVWCQEVNLEGMRGFGYCEVFSGILEAVLEFKDVDAKVFQEMSKATGADSCIWNVRLV
arTRAPP	PF04051	Thorarchaeia_AB_25..ThorAB25_09780	MGVKGKIAWNFMTDKVSEVLFQATYRELMNLLMSTSENVDEINRKMKDIGFRVGETLLMDYADRIRAHAGQFHEFANTLQLAYKVNSGQQFTDIQISEDRKTIKFTDADCPICAGVHITDMPGLQYCVIVSGVFDAVMKLRGFQAESFQESCRALGDENCTWTLALR
arTRAPP	PF04051	Thorarchaeia_ABR10..ABR10_18650	FQATYREMMNMLMSSSESVNDINQNLKDIGFRVGEHLLLDYADRIREHAAEFHEFGSTLQLAYKVNSGQPFTSIWVSDDHTTIKFTDDECPLCEGVLIDDMPGLQYCNLISGVFQAVLDLRGFTGTAYQESCKALGDATCTWTIKNQ
arTRAPP	PF04051	Thorarchaeia_GBS28..GBS28_07070	MPKTENPLLLSLYGHYVEDVLSNTSSIEEANQALRDLGKSLGQQIYLNTEIVEKTKENITTREDVAKLIEVIYKVLYDKKPTEVDMKTARGSVRVTDNDCVWCQEVNLEGMRGFGYCEVFSGILESILEFKGVEATVFQEMSRATGADICVWNVRLV
arTRAPP	PF04051	Thorarchaeia_GBS28..GBS28_07110	MGIKGKLAWTIKIDKVSKTLFQASYRELMNLLMATSDSVEEINRKMKDIGFRVGETLLMDYADRIRQHAASFAEFSNTLQLAYKVNSGQDFTDVWISPDKRTIKFTDANCPICEGVLIDDMPGLQYCALVSGVFDAVMKLRGFSAESFQESCRAVGDDVCTWTLTLRE
arTRAPP	PF04051	Thorarchaeote_GBS29..GBS29_10840	MARIENPLLLSIYGSLVDKILAETSNIEEANERLRELGRGMAEQIYLTTEIVEKTKESIMTREDVAKLIEAVYKILYDRKPTEIDMESARGSVRISDKDCVWCQDVNLEGMRGFGYCEVFSGILEAILAFKGVEAKVFEESCKATGASACLWNVRLT
arTRAPP	PF04051	Thorarchaeote_GBS29..GBS29_10880	MGVRGKLAWALKIDKVSKPIFQATYRELMNILIQTSDNVEEINQKMKDIGFKVGEDLLMEYTEKIRKHASTFVEFSSTLQLAYKVNSGQEFTDVWVSDDGRVVKFTDDHCVLCEGVEIRDMPGLQYCNLVSGVFQAVMDLRGFNAEAYQESCRALGDSTCTWTIRLRD
arTRAPP	PF04051	Thorarchaeia_GBS30..GBS30_16330	MPKTENPLLLSLYAHYVDRVLSETSNIDEANQKLRDLGHEIGQQIYLNTEIVEKTKDSVTTREDVAKLIEIVYKALYDKRPNDVDMKSARGSVRITDESCVWCQDVNLEGMRGFGYCEVFSGILESILQFKGVDAKVFQEQSRATGANMCVWNVRLT
arTRAPP	PF04051	Thorarchaeia_GBS30..GBS30_16370	MSIKGKIAWRFMTTKVSKVLFQANYRELVNLVMSTSNNVEEINRKMKDIGFRVGETLLMDYADRIRQHAVDFPTFSKTLQLAYKVNSGQFFTRIEVSKDKRTIKFTDDICPICEGVSISDMPGLQYCVLVSGVFDAVMKLRGFSAESYQESCKAVGDETCTWTLVLRD
arTRAPP	PF04051	Thorarchaeia_GBS31..GBS31_08160	MGVKGRLAWNLKVDKVAKPLFQSTYRELMNYLIETCGTVEEINKKMKEIGFRVGEHLLMDYAERIRKHAKAFHEFGSTLQLAYKVNSGQDFTSTWISGDRRTIKFTDEKCPLCEGVEIKDMPGLQYCNLVSGVFQAVLTLRGFNGDAYQESCRAVGDASCTWAIKLLE
arTRAPP	PF04051	Thorarchaeia_GBS31..GBS31_08210	MVKIENPLLLSLYSEVVDRVLSETANIQEANQRLRDLGHEMASHIYLSTDLVDKTKEKLTTREDVAKLIDLLFRVLYDKKPTTVDMESARGSVRVTDTSCIWCQDIHLEGMLGFGYCEVFSGILESVLGFKGVEAKVFQESCRATGADSCTWNVRLA
arTRAPP	PF04051	Thorarchaeia_GBS32..GBS32_20890	MGVKGSLAWSLKIPKVSKPLFQATYRELMNYLIQTSSNVDEINQKLKEIGFKVGEYLLMDYADRIRKHAVAFHQFASTLQLAYKVNSGQEFTSIWISDDRRVVKFTDVKCPICEGVEIKDLPGLQYCNLVSGVFQAVLTLRGFNGDSYQESCRAVGDDACTWTIKLLE
arTRAPP	PF04051	Thorarchaeia_GBS32..GBS32_20930	LPKIENPLLLSLYSKVVDQVLSETNNIDEANRRLRDIGREVGSQIYLTTDIVDRTKDTITTREDVSKLVEIIFRVLYDKKPTLVDMETARGSVRVTDESCIWCQDVHLEGMAGFGYCEVFSGILESLLAFKGVEAKVFQEMCRATGADSCEWNIRLQ
arTRAPP	PF04051	Thorarchaeote_GBS33..GBS33_04850	MPKTENPLLLSLYGHYVEDVLSNTSSIEEANQALRDLGKSLGQQIYLNTEIVEKTKENITTREDVAKLIEVIYKVLYDKKPTEVDMKTARGSVRVTDNDCVWCQEVNLEGMRGFGYCEVFSGILESILEFKGVEATVFQEMSRATGADICVWNVRLV
arTRAPP	PF04051	Thorarchaeote_GBS33..GBS33_04890	MGIKGKLAWTIKIDKVSKTLFQASYRELMNLLMATSDSVEEINRKMKDIGFRVGETLLMDYADRIRQHAASFAEFSNTLQLAYKVNSGQDFTDVWISPDKRTIKFTDANCPICEGVLIDDMPGLQYCALVSGVFDAVMKLRGFSAESFQESCRAVGDDVCTWTLTLRE
arTRAPP	PF04051	Thorarchaeia_GBS34..GBS34_15510	MARIENPLLLSIYGSLVDKILAETSNIEEANERLRELGRGMAEQIYLTTEIVEKTKESIMTREDVAKLIEAVYKILYDRKPTEIDMESARGSVRISDKDCIWCQDVNLEGMRGFGYCEVFSGILEAILAFKGVEAKVFEESCKATGASACLWNVRLT
arTRAPP	PF04051	Thorarchaeia_GBS34..GBS34_15550	MGVRGKLAWALKIDKVSKPIFQATYRELMNILIQTSDNVEEINQKMKDIGFKVGEDLLMEYTEKIRKHASTFVEFSSTLQLAYKVNSGQEFTDVWVSDDGRVVKFTDDHCVLCEGVEIRDMPGLQYCNLVSGVFQAVMDLRGFNAEAYQESCRALGDSTCTWTIRLRD
arTRAPP	PF04051	Thorarchaeote_SMTZ_45..AM326_08865	MGVKGKIAWNFMTDKVSKVLFQASYRELMNLLMSTSDSVDEINRKMKDIGFRVGETLLMDYADRIRQHAGKFHEFANTLQLAYKVNSGQEFTDIWVSSDKRSIKFTDADCPICAGVHITDMPGLQYCVIVSGVFDAVMKLRGFQAESFQESCRALGDEACTWTLSLL
arTRAPP	PF04051	Thorarchaeia_SMTZ_83..AM324_07825	MGIKGKIAWSFMTDKVSKVLFQASYREMMNLLMAGSGSVEEINRKMKQIGFKVGETLLMDYADRIREHAGEFAEFASTLGLAYKVNSGQEFTKIWVSDDEQTIKFTDANCPICAGVEITDMPGLQYCNIVSGVFDAVMELRGFKADSFQESCKALGDDVCTWTLRKYL
arTRAPP	PF04051	Thorarchaeia_SMTZ_83..AM324_07845	MAKIENPLFVSLYAQWVDKVLAETSNIDEANQRLRDLGKEMGSHLYLTTELASRTKESVMTREDVGKLIDSVYKLLFDRKPTDVDMKSARGSVRVVDKDCVWCQDVTLEGMRGFGYCEAFSGILEAILEIKGVDAKVFQELCKATGADNCTWNVRLV
arTRAPP	PF04051	Thorarchaeia_SMTZ_83..AM324_15435	MGIKGKLAWTLRIDKVSKVLFQASYRELMNLLMTTSTSVDEINRKMQAIGFRVGETLLMDYADKIREHAAEFAEFSSTLGLAYKVNSGQEFTDISISDDRRTIKFTDEDCPVCAGVVITDMPGLQYCAIVSGVFDAVMDLRGFNAESYQESCKALGDEACTWTLRLRD
arTRAPP	PF04051	Thorarchaeia_SMTZ1_45..AM325_04700	MGVKGKIAWNFMTDKVSKVLFQASYRELMNLLMSTSDSVDEINRKMKDIGFRVGETLLMDYADRIRQHAGKFHEFANTLQLAYKVNSGQEFTDIWVSSDKRSIKFTDADCPICAGVHITDMPGLQYCVIVSGVFDAVMKLRGFQAESFQESCRALGDEACTWTLSLL
arTRAPP	PF04051	Thorarchaeia_SMTZ1_45..AM325_04720	MPKVENPLLISLYSHYVEQILSETNSIDDANQKLRDLGKELGQQIYLNTEIVEKTKENVTTREEVAKLIENVYKVLFDKKPKDVDMKTARGSVRITDDNCVWCQEVNLEGMRGFGYCEIFSGILESILEFKGVDAKVFQEMSKATGSDVCVWNVRLV
arTRAPP	PF04051	Thorarchaeia_WORH6..WORH6_21900	MGIKGKIAWSFMTDKVSKVLFQASYREMMNLLMAGSGSVEEINRKMKQIGFKVGETLLMDYADRIREHAGEFAEFASTLGLAYKVNSGQEFTKIWVSDDEQTIKFTDANCPICAGVEITDMPGLQYCNIVSGVFDAVMELRGFKADSFQESCKALGDDVCTWTLRKYL
arTRAPP	PF04051	Thorarchaeia_WORH6..WORH6_24190	MAKIENPLFVSLYAQWVDKVLAETSNIDEANQRLRDLGKEMGSHLYLTTELASRTKESVMTREDVGKLIDSVYKLLFDRKPTDVDMKSARGSVRVVDKDCVWCQDVTLEGMRGFGYCEAFSGILEAILEIKGVDAKVFQELCKATGADNCTWNVRLV
B2-adapt-app_C	PF09066	Lokiarchaeales_YT1_053_JAEOTH0100001251_46_#_44504_#_47230_#_1_#_ID_81_46partial_00start_type_ATGrbs_motif_Nonerbs_spacer_Nonegc_cont_0238	MFNLKEFENNLIFEKVDKLNKYLSKNKVDKITKILDEFQNLLNKQEYIVSITYILSILAEKRFNLISEGLIKKSGSFLHSPNVKLKLNSLIIIGFAMLANSKYIDEYSQDFLKLLFEDSDDIRNNIHYFLLKLVDIKPNLAKGNVDIILKSLIKEKNKNNIISILNLLDYCDEFEFDQLYLFRDISKSLITLFEDKKTSKIYIKLIILIKKFFPQLNQLDLEPLDTKRIIELLDNQFIMKRHNFTRLSKNKDLKLKDYLKNFMKSDIKDKKIYFYATTKENIVFIYELEKSKLNRFFNVKIKISDKKIHETFSSVIDNDSEQKIFVKTLNNLKIIDGYYSNIGFFYPFDYFKLKFLDNLHNSGSINLKNFNFLPQKFIDKVINYISKSTNQIFLRDKDQ…
Bro1	PF18097	Heimdallarchaeaceae_S146_22151_101478_WAPZ010000171_4_#_3714_#_3938_#_1_#_ID_17_4partial_01start_type_ATGrbs_motif_AGGAGrbs_spacer_5_10bpgc_cont_0333	MARTDKKHDKDVRKAAKSKDKRKAIHKMVEALIFDDVETAENELHEYLQMKSREIILGETCGKPHGENEELSLIH
Bro1	PF18097	Njordarchaeales_GBS21..GBS21_02580	MRTIKSTMKLILRELHAKYGYQRAQKVGEFLNNMELALHADDIETAIKELSKAVDYVKKLPNSKRTSSFARLLMCRAILRLRSGT
Bro1	PF18097	Njordarchaeales_GBS23..GBS23_12290	MRWVINLAEMEDIARARKKLEDSLRILVESDDNLLGAMIVDMEEGLPLTFVPKAEAFDINVGPSGEEEEALGGTILHSFDQIQKLIAEDRLNLGTLQRVLIEGDKGVAILHPLQRSKTVLLLYGRRGVKIGFVYTILNEIIDEIEELARIALSGI
Bro1	PF18097	Thorarchaeia_YT_026_JAEOSS0100003781_4_#_1757_#_2296_#_1_#_ID_300_4partial_01start_type_TTGrbs_motif_AGxAGG/AGGxGGrbs_spacer_5_10bpgc_cont_0437	MQTIYQDFTTAIYNLFKALSDALIPMGIPFGPLAWFFIIAFTPMFLIIVLLVVRGRRGTAGSDVSEGIKKIIASTGDVSSGMAGAKKLKFLKTPAQALVFLKVEENAIEQALSAIDYYHQQGDIDESVKDKLTGAYQDRLTAVKNALAKDEELKEIVDTSSAVDRARSDYLAKLAAMSGT
Clat_adaptor_s	PF01217	Gerdarchaeales_MP_5_2_VIKL010002321_1_#_126_#_1433_#_1_#_ID_158_1partial_00start_type_TTGrbs_motif_GGAG/GAGGrbs_spacer_5_10bpgc_cont_0304	MIKRVIVLKNNIPLINRNYEPEGTDSSGSLGTFQAIVDNVSSKALPGLKNEEHINNYKVVYQLDESVLFLVGADANEVGLQEIFLDELKSLFYAVFPKDFISNWPGDDTSVFKGFDAKLDQLRSAFENRIMTKPGSRRVLDTLSVMELPQRLQKTAYAILDAKIASFEQVIQLTNVTPQEAVANIQEILNAGFLYTTKIGSRVYYSIKSFGEAQPIETVPSIAPTTETIPRETVQPTTATEMPSDLEVKKRDINRGNVPFLMKQFKKDLDKIFDAIISRKTTLLLLDPETDKNEVLLNMVLDTLQCFAPERELRIINFTNDFIHPREADIIRIDRDLQKFYSNELTVDIDNKRITNGDNSLYLADIIKEMSKMKHSECVSLLLNRVALIEKLAQDWAKI…
Clat_adaptor_s	PF01217	Borrarchaeota_Yap200_bin8_146_JAEORY0100001141_7_#_6328_#_6867_#_1_#_ID_175_7partial_00start_type_TTGrbs_motif_GGA/GAG/AGGrbs_spacer_5_10bpgc_cont_0361	MIHNVYILKKTGESLIHGYYGSIEVDETLITGFLSAISSFAEEIGAESVESLVMKNMKFVYAMDASLPDDPLIFAVSVDREEDEQKIKEILIEIKEMFVGKHKSDLEDWTGDIKAFAPFYNKLDEIVWEYVVNKYSKAFHKLVTNKEQTIDEVISLIYHLFSPKIAQKLIDQILEKIVQ
Clat_adaptor_s	PF01217	Jordarchaeia_GBS05..GBS05_10780	LIHALWIIDRSGKIVFFKSYLGEEIRSEIVGGLLTAIQTFASDVSEEGVSYVLLENKLFTYKISRGEYFVLCTDEKEDVGQVLEKIEEAYASGGNEEELAEEVDKVIKKYNREKELESLSKILHRVENII
Clat_adaptor_s	PF01217	Jordarchaeia_GBS06..GBS06_13770	MIHGLWIIKKTGECIFERPFDTKAAPDISSLLSAIHTFADSISEESVSSITLENVLFRYKMSRDIIFVLATDKEDEVSETLDSLEVKFWSELKQPLTEITDKEKFENFAREADEIIREYERKKEIEDLDDKLRSLERDLV
Clat_adaptor_s	PF01217	Jordarchaeia_GBS07..GBS07_34160	MIHGLWIIKKTGECIFERPFDTKAAPDISSLLSAIHTFADSISEESVSSITLENVLFRYKMSRDIIFVLATDKEDEVSETLDSLEVKFWSELKQPLTEITDKEKFENFAREADEIIREYERKKEIEDLDDKLRSLERDLV
Clat_adaptor_s	PF01217	Jordarchaeia_JZB50..JZB50_04620	VIYALWIMDKDGKNIFFNSYEGEIKDNYKMVSGLLAAIKTFTKDVSGEETSWIILEDKTFVYKAIGEGYFILYVSEGEKVDDVFDELEEACLTAEGKEELAKKVNEVIVRYNKRRRLDKLDEILRRVGGLP
Clat_adaptor_s	PF01217	Jordarchaeia_QC4849..QC4B49_02230	MAADRLVGMSKEDVKAFLEELQMVYREYFRMREHKTRDDLIILNNLARFISQLKRILQEMGGSA
Clat_adaptor_s	PF01217	Jordarchaeia_QC4849..QC4B49_07280	LRCFFINIALPQKTYIGMRFLTVLRNPRGLGMIHNIYIMRRSGECLISRRYGSLEADDDLVTGFLSAILNFGEQIDGERVESIIMGNKKFVYTIMNDVIFIAYADKDDPVKEDLELLGRKFIEKYGEVLRNWKGNRSVFEEFMDTMDEILGGEGGTRDGRAEDIIERLKKGAISAAEASQQLVDFFLKKVKESK
Clat_adaptor_s	PF01217	Jordarchaeia_QZMA23B3..QZMA23B3_04000	MIHGLWVIKKQGECLFERYFGATKQAPNISNLLSAIHTFSDSMTGESIRSITLENILFRYKVSRNIIFVLSTDREDDVTETLDGLEIKFWTEFKQPITEIDTNKLENFAKEADELIKEYERKKEIEELDDKLRALERELV
Clat_adaptor_s	PF01217	Jordarchaeia_QZMA23B3..QZMA23B3_04020	LTIHNVWILLKSGICLFHKEYHSVKLDEDLVSGFLSAASSFVTKLGEDRVESIVMGKKKFVCISSEDLIFSVCVDKEDDEKQAIVKLWEIKVNFLRKYLQKIKGWNGDVKVYEEFEEDLNKIVYEKVRISAAVKELLHKLQEQKNKIGG
Clat_adaptor_s	PF01217	Jordarchaeia_QZMA2B5..QZMA2B5_13960	LTIHNVWILLKSGICLFHKEYHSVKLDEDLVSGFLSAASSFVTKLGEDRVESIVMGKKKFVCISSEDLIFSVCVDKEDDEKQAIVKLWEIKVNFLRKYLQKIKGWNGDVKVYEEFEEDLNKIVYEKVRISAAVKELLHKLQEQKNKIGG
Clat_adaptor_s	PF01217	Jordarchaeia_QZMA2B5..QZMA2B5_29800	MIHGLWVIKKQGECLFERYFGATKQAPNISNLLSAIHTFSDSMTGESIRSITLENILFRYKVSRNIIFVLSTDREDDVTETLDGLEIKFWTEFKQPITEIDTNKLENFAKEADELIKEYERKKEIEELDDKLRALERELV
Clat_adaptor_s	PF01217	Jordarchaeia_QZMA3B5..QZMA3B5_11140	LTIHNVWILLKSGICLFHKEYHSVKLDEDLVSGFLSAASSFVTKLGEDRVESIVMGKKKFVCISSEDLIFSVCVDKEDDEKQAIVKLWEIKVNFLRKYLQKIKGWNGDVKVYEEFEEDLNKIVYEKVRISAAVKELLHKLQEQKNKIGG
Clat_adaptor_s	PF01217	Jordarchaeia_QZMA3B5..QZMA3B5_11160	MIHGLWVIKKQGECLFERYFGATKQAPNISNLLSAIHTFSDSMTGESIRSITLENILFRYKVSRNIIFVLSTDREDDVTETLDGLEIKFWTEFKQPITEIDTNKLENFAKEADELIKEYERKKEIEELDDKLRALERELV
Clat_adaptor_s	PF01217	Jordarchaeia_RPD1..RPD1_10490	LIYALWIMGSDGKNIFFKTYRDESINYDLVRGILTAVKTFSREVSREDISWVTVEDRKFIYRTVKDLYFIFYVKNEGGLREFLDEFEKACMSAESKEELIEKVNGIIEKYNKKKRLEELNDVLRKVEGLP
Clat_adaptor_s	PF01217	Gerdarchaeales_FT2_001127_10307377_JAEOUJ0100002261_2_#_816_#_2123_#_1_#_ID_117_2partial_00start_type_TTGrbs_motif_GGAG/GAGGrbs_spacer_5_10bpgc_cont_0304	MIKRVIVLKNNIPLINRNYEPEGTDSSGSLGTFQAIVDNVSSKALPGLKNEEHINNYKVVYQLDESVLFLVGADANEVGLQEIFLDELKSLFYAVFPKDFISNWPGDDTSVFKGFDAKLDQLRSAFENRIMTKPGSRRVLDTLSVMELPQRLQKTAYAILDAKIASFEQVIQLTNVTPQEAVANIQEILNAGFLYTTKIGSRVYYSIKSFGEAQPIETVPSIAPTTETIPRETVQPTTATEMPSDLEVKKRDINRGNVPFLMKQFKKDLDKIFDAIISRKTTLLLLDPETDKNEVLLNMVLDTLQCFAPERELRIINFTNDFIHPREADIIRIDRDLQKFYSNELTVDIDNKRITNGDNSLYLADIIKEMSKMKHSECVSLLLNRVALIEKLAQDWAKI…
Clat_adaptor_s	PF01217	Kariarchaeaceae_LC_2eimC2_contig000001_MDVR010000831_8_#_9295_#_9879_#_1_#_ID_83_8partial_00start_type_ATGrbs_motif_Nonerbs_spacer_Nonegc_cont_0321	MDDSSKRGYNPPIQSIFILNKSGVPLFARYYNVEKNKHDAVLIAGFLSAIDIFATKTLEGQLTDLGLGDKRYFFERSDNDYILVASMGVADRLVIDPIKSKIMVLTLRNISIAFDLLHQFAEQNNIQMKSLVIPFGSSVDSLVLESTLENIEIGGSKDDSYIPTNFETGEGLNQEEFGQLEAIINEKVDNLFKI
Clat_adaptor_s	PF01217	Heimdallarchaeaceae_S012_26_esom_WAKA010000501_14_#_18335_#_19513_#_1_#_ID_50_14partial_00start_type_ATGrbs_motif_Nonerbs_spacer_Nonegc_cont_0363	MFFPSLLFDFLLKKRTFLLLKNIFSLIGMSTPLYVHMFLFISIVVTISVISLILKKKEQATFKLTWLLVSTLIATLLWNVLTYLEFEIFTPSKSLVANAIVSILSNLLIVIGLISLASFVKLLVQPSLDIKQLSPFIFLLGAIFGLRIAHFVLAELGETSLILQIKSAGDILNAAVLVLLVLFTHRDLKILMKEDLSDTQRFQVNAFYFTIMASALGSVITLAVVAITKTPMLLSLNYIFLSGTYSALILAYLKDPRIAFILPEKTHLVIIVNSYGVLKYSKSFGKEKNEAETIILSGALQAITSLISEFFNSNSTPELVKFKDRHILLKDDSLYFIAVFSERDSKLLRMAMNETIKELHSHFGDNLAMEMEKPTVMDLDNIIEKTFYFIYK
Clat_adaptor_s	PF01217	Heimdallarchaeaceae_S012_26_esom_WAKA010002161_10_#_9994_#_10341_#_1_#_ID_216_10partial_00start_type_ATGrbs_motif_Nonerbs_spacer_Nonegc_cont_0376	MIRAFVLVSVKGFPLFEQYFNETTMDKDQEIIDEIAENADAYLHEPDGDIMQFEKQSVKRSRISEDSWLVLISDNPEIDYTSHDLNDLKKAATLIKEGDPHAIEYVLSGFIHPFN
Clat_adaptor_s	PF01217	Heimdallarchaeaceae_LC_2..HeimC2_30400	MDDSSKRGYNPPIQSIFILNKSGVPLFARYYNVEKNKHDAVLIAGFLSAIDIFATKTLEGQLTDLGLGDKRYFFERSDNDYILVASMGVADRLVIDPIKSKIMVLTLRNISIAFDLLHQFAEQNNIQMKSLVIPFGSSVDSLVLESTLENIEIGGSKDDSYIPTNFETGEGLNQEEFGQLEAIINEKVDNLFKI
Clat_adaptor_s	PF01217	Helarchaeales_CR_Bin_097_JABXJT0100000021_116_#_136169_#_136834_#_1_#_ID_109_116partial_00start_type_ATGrbs_motif_GGA/GAG/AGGrbs_spacer_5_10bpgc_cont_0312	MKGDKERMVIHNIWIIAKKSGMSLFHRGYGSVEIDQHILSGFLSAINTLAETEFDQKGVDSINMGDYKFLYEHYGGLIFSVASDPTEPESAMKNLLVEIREQFFKQFEDIAWLNFIEEIIKGGIGDQFDPFDDTLDHIISEYKGEKIEDIKNKELLLELYNSSINTFIEKVMAFSKLLREDFEAHISKDIKKFVKNNEEMNKIEIHERGISFDAINLENVD
Clat_adaptor_s	PF01217	Helarchaeales_CR_Bin_143_JABXJV0100001681_17_#_15009_#_15413_#_1_#_ID_584_17partial_00start_type_ATGrbs_motif_GGAG/GAGGrbs_spacer_5_10bpgc_cont_0279	MIHNVWILNTNGICLLDRNYSSIDVDKNLVAGFVSAIESFSKKLTQRHVDSIVMGDIRILYIVGEKIIVAIAIDSEDDEEEIRRKVEALQRTFVKMYENKIHLTEVDVFKDFRKIIDMVLYLDWNFEYDRKISS
Clat_adaptor_s	PF01217	Helarchaeales_Hel_GB_A_SUPS010000221_7_#_6019_#_6534_#_1_#_ID_94_7partial_00start_type_ATGrbs_motif_GGAG/GAGGrbs_spacer_5_10bpgc_cont_0300	MIHHVWLINRAGICLLDRNYTGLEVNKQLFTGFLTALSYLANQFNRKLDSLNMGGDMTIYYELEDNLIIAMAVDRDDDEKEIRRKIQNIKDEFKLKYASYLENWDGNIGLFDPFLKDIDRILMLDWNFEYNMKIKSGKATLDYPKKTKVHLSQRGMDLFEAIRAKTVKSKD
Clat_adaptor_s	PF01217	Helarchaeales_Hel_GB_A_SUPS010001031_9_#_10326_#_11012_#_1_#_ID_267_9partial_00start_type_ATGrbs_motif_Nonerbs_spacer_Nonegc_cont_0278	MIYAVWIIHKDGKCLFHREYKDLNINEQLFSGFLVAILSFSKEISNQDLKSIILEELVLYYKNIEEKRLIFVVAADRKDRESKIMAKINLIETAFFSEFDDELRNWNGNITTFQKFNTTVDKLLNNQGFQIELFDSHFFNKTSIDYLIKKVSSLFGKKKMEFFRKKKKGFFGKKKKEIEKLVHTIGILDNLLHEREKFQPPKFLLEAHQKLKKTLRRWFRKGNKKMKD
Clat_adaptor_s	PF01217	Helarchaeales_Hel_GB_A_SUPS010001221_14_#_10483_#_11031_#_1_#_ID_287_14partial_00start_type_ATGrbs_motif_GGA/GAG/AGGrbs_spacer_5_10bpgc_cont_0299	MIHSLWILNNNGICIFQLNCGCFEIDPQLFSGLLSALSSFTRETIKREINTILIEDVKFIFEKSNNLYFVLCADKKDNNIILHKRLIRVQIHFLNKYKDILSNWNGEVSKFEPFGEKVDKIVSCSMEGTELYCENCERLIPSNFITKNIDLHDFYFCCETCQEQFERLYSKFIQHGTHFELT
Clat_adaptor_s	PF01217	Helarchaeales_MP5_1_211_JAEORH0100008281_8_#_5521_#_6651_#_1_#_ID_804_8partial_00start_type_ATGrbs_motif_GGAG/GAGGrbs_spacer_5_10bpgc_cont_0288	MIEMIELALLIIMISSVPVFLIMFIKFYINYKNYQVKITIYSLIVLLCFGLAVAYDFARLFSFMFHLPAEGFPGKIGFCVKIFLFLMGLYYENRLLVLYLHNAEIPVKYDDFQKNFHIGLIVIYSIIATITIHKGPTDPFGYFNYTVEPFSFLILFFICLVIAGHLMIKGGTWIRKIKNRGTKGKVIFILAFFSYMSLERFFSFSPIITSYYSPFTQLITFSSDLTVGVLVIIMLLVYPQIVEEMGSLFSVQSVLLFNKNGELLLNFHLTTRIQSRKNLLLGGFIQALTQSSEEEKIFNSNINVIDFGDLKLIIKLGNRVYGVLLVKNNSRLLEERLEVLINQFEGLHEKEFLDWNAALNSINIDKTIEYIFELFN
Clat_adaptor_s	PF01217	Helarchaeales_HEL_GB_A..HELGBA_06930	MIHHVWLINRAGICLLDRNYTGLEVNKQLFTGFLTALSYLANQFNRKLDSLNMGGDMTIYYELEDNLIIAMAVDRDDDEKEIRRKIQNIKDEFKLKYASYLENWDGNIGLFDPFLKDIDRILMLDWNFEYNMKIKSGKATLDYPKKTKVHLSQRGMDLFEAIRAKTVKSKD
Clat_adaptor_s	PF01217	Helarchaeales_HEL_GB_A..HELGBA_20320	MIYAVWIIHKDGKCLFHREYKDLNINEQLFSGFLVAILSFSKEISNQDLKSIILEELVLYYKNIEEKRLIFVVAADRKDRESKIMAKINLIETAFFSEFDDELRNWNGNITTFQKFNTTVDKLLNNQGFQIELFDSHFFNKTSIDYLIKKVSSLFGKKKMEFFRKKKKGFFGKKKKEIEKLVHTIGILDNLLHEREKFQPPKFLLEAHQKLKKTLRRWFRKGNKKMKD
Clat_adaptor_s	PF01217	Helarchaeales_HEL_GB_A..HELGBA_22740	MIHSLWILNNNGICIFQLNCGCFEIDPQLFSGLLSALSSFTRETIKREINTILIEDVKFIFEKSNNLYFVLCADKKDNNIILHKRLIRVQIHFLNKYKDILSNWNGEVSKFEPFGEKVDKIVSCSMEGTELYCENCERLIPSNFITKNIDLHDFYFCCETCQEQFERLYSKFIQHGTHFELT
Clat_adaptor_s	PF01217	Hermodarchaeia_GCA_016550415_JABXGU010000414_2_#_1957_#_2418_#_1_#_ID_327_2partial_01start_type_TTGrbs_motif_GGAG/GAGGrbs_spacer_5_10bpgc_cont_0435	MLRSLYIFSKSGDTLFAKFFGEDKIDEQLFSGFVSALFSLAQEFGHRGMEIMKMDNLKFFYDFTDRLIFAISADEGDDETAVKNLLATIRDRFLERYGEALTHWRGGEVSAFRDFESDIWEITKYGIPPEGLELFLAPPFSFNRRKLRSAGEGA
Clat_adaptor_s	PF01217	Hermodarchaeia_GCA_016550415_JABXGU010000792_11_#_9001_#_9600_#_1_#_ID_761_11partial_00start_type_ATGrbs_motif_GGAG/GAGGrbs_spacer_5_10bpgc_cont_0428	MLHVIYLMANNGLCLLDQKFGELELDPNLVAGFFSAIRQFSQVLSKGKGEARVVEMGEFYVTYASGDFIVCAAVVDKDDNRLRILQALDEVITRFSERFAETLKEWDGKLVFFSFVPELTELLKGGMIGEVAQTLPKLKRGLPRLLVKLGQVTEQEFQVAKLCSGERTPIEIAEKMGLPLNEVEGLLYKLKKLDLISYE*
Clat_adaptor_s	PF01217	Hermodarchaeia_GCA_016550425_JABXGS010000081_18_#_16412_#_17689_#_1_#_ID_244_18partial_00start_type_GTGrbs_motif_Nonerbs_spacer_Nonegc_cont_0424	MTQLPVKEIIVLRKGGMPLFNFAPDGAPKLDALVAGFLSAQAGFAEEIGEGKIQVVTFAENKFVYESQADLLFIIVIGQDDDENIYRVIIKEIAKAFQKQFNEVLKKAVISSHLFVGFRDYVIEILGKYDKLPVIQQRYPTAILPPEGLQKVEELLNIIEGKPGILRTAFLSNDGFVISSKLQQHELEVGMRQIQQSRSMELPSYFAVTQTTLEEDTKLFLHQVKPDFVFLAIIREDMKVGRCAEIIAPLVYGLANIDSSSMVKVQPKTRGTETFSEFDVFTSNPMMESTLFAESTGQAREFDNLFGNPGRDVLQAIDGISTVEDIRTRTGVHGRQLSEILSYLSSRGYIRRVQFYPKLVSSDRRFLAYLETVGLTSDEYKILEDAKSYCDGNNTTGDI…
Clat_adaptor_s	PF01217	Hermodarchaeia_GCA_016550495_JABXGW010000099_3_#_3150_#_4427_#_1_#_ID_21_3partial_00start_type_GTGrbs_motif_Nonerbs_spacer_Nonegc_cont_0425	MTQLPVKEIIVLRKGGMPLFNFAPDGAPKLDALVAGFLSAQAGFAEEIGEGKIQVVTFAENKFVYESQADLLFIIVIGQDDDENIYRVIIKEIAQAFQKQFNEVLKKAVISSHLFVGFRDYVIEILGKYDKLPVIQQRYPTAILPPEGLQKVEELLNIIEGKPGILRTAFLSNDGFVISSKLQQHELEVGMRQIQQSRSMELPSYFAVTQTTLEEDTKLFLHQVKPDFVFLAIIREDMKVGRCAEIIAPLVYGLANIDSSSMVKVQPKTRGTETFSEFDVFTSNPMMESTLFAESTGQAREFDNLFGNPGRDVLQAIDGISTVEDIRTRTGVHGRQLSEILSYLSSRGYIRRVQFYPKLVSSDRRFLAYLETVGLTSDEYKILEDAKSYCDGNNTTGDI…
Clat_adaptor_s	PF01217	Hermodarchaeia_YT_046127_1020658_JAEOSV0100000201_17_#_14407_#_15510_#_1_#_ID_139_17partial_00start_type_ATGrbs_motif_Nonerbs_spacer_Nonegc_cont_0445	MIHQLYVISKNGPLLFEKTYIKGATTTDPDLSSGLITALFHFTRDTHAEMIQKFEMEDLKLIFQESETLLFAATVDIKLPDRDAIDVIAKIRDYWILHYGEQKETKIDRSKFALFAVSAEQIITENLWWLGEGRKFSLRNQGRYLKETITRPSRCVGARYLSKSYLVIPILIILGTVLVSYLLQGQVMGWSMQFFEAPTIEYFITMTFNILAFWLIMSLMTAAINRSRESLREVVLSSGYIMIFILLLFFVASKFYVNTIFSIIDPGFAFRSFDERVWLLNSPNSPLAAFVFLLWQAPGTVLLFAWVVLFAYVTYNIQRPKPLQHVLAIALSFVFVILIQSVFYFLFFGQTLLTPIPTPGIIPLPFP
Clat_adaptor_s	PF01217	Hermodarchaeia_YT_046127_1020658_JAEOSV0100002871_3_#_1661_#_2323_#_1_#_ID_261_3partial_01start_type_GTGrbs_motif_Nonerbs_spacer_Nonegc_cont_0421	MIHQLYVISKNGPLLFEKTYIKGATTTDPDLSSGLITALFHFTRDTHAEMIQKFEMEDLKLIFQESETLLFAATVDIKLPDNDAIDVIARIRDYWILHYGEQKDTKIDRSKFKVFAVSAEQIITENLWWLGEGRKFSIKNQARYLKETITRPSRCVGARYLSKSFLLVPILLILGTIAVSFLLQGQVMGWSMQFFETQTLAYLLTMIFNIIAFWLVMSLMT	2023-03-13	2023-02-06	0.055	13.0	2023-02-06	2023-01-01	1	0	0	1	1	1	0	Uncharacterised	protein	family	(UPF0220)
Clat_adaptor_s	PF01217	Hermodarchaeia_YT1_028127_10052280_JAEOTD0100000771_1_#_3_#_407_#_1_#_ID_50_1partial_10start_type_ATGrbs_motif_AGGAG/GGAGGrbs_spacer_11_12bpgc_cont_0457	MIHNVYLMTREGRLAYHRQYWSVDITTEERQEFLSTYKHFESELGSQVDLPIHVKNIKFIYSEAGTHLLLVFAVDMSDEDEKIKETLKKTRDLLLSKFSHEIDSYIQTPVPLGEAFKGFATELDNVIVTMLKICL
Clat_adaptor_s	PF01217	Hodarchaeales_YT_005127_10042848_JAEOSP0100005591_9_#_7731_#_8522_#_1_#_ID_503_9partial_00start_type_ATGrbs_motif_Nonerbs_spacer_Nonegc_cont_0338	MQPLTIQPCEESAVIIREFLIIHESGTVLFHRKYQTGNSTDIILRSGLISALYNYATEVEDDAIDILQMSKVSLFFKKREQPLLFVFFIESDVNPLWCEEEINLLIERFFKKFPEVIWKREIVDLTTFYTFQEDADEILLALGKKIDLLVFLIEDGLITEEEYLQEELPSLGRKVGMRSIEKYHNAFKDSLQLGEHHVLALIDRLISQLNGDNIKREDNNYIIDCGRCFFQVCEKDQCFFEDFLHTILFFFHLTEPKVHRITN
Clat_adaptor_s	PF01217	Lokiarchaeales_AMARA_5_SDNU010000451_7_#_5511_#_6263_#_1_#_ID_178_7partial_00start_type_ATGrbs_motif_Nonerbs_spacer_Nonegc_cont_0329	MQIHSLFILKKTGACIYSRNFTESFRNIEPNLITPFFSAIFSFSESVISKKTPEVLEMGGFRFVFRRYKEYIFAILSDSSASLLFVQSRLLTLTEIFEEFIRSNEVDEYQEIQNAYFDDQINNIISGKEEMRTSQPLYRKIVELITNLVFENEILGAALFSINGNVIYSSLPQEILLSSLKELEIRHAVASDFSTTFYSLENGQKIFSKVIEIPWKLDPLILVVLFDSTTVTGMAEVNLDKMSKTIQNII
Clat_adaptor_s	PF01217	Lokiarchaeales_CR_4BG_13_scaffold_10015whole_MBAA010000061_30_#_36189_#_36380_#_1_#_ID_129_30partial_00start_type_GTGrbs_motif_GGA/GAG/AGGrbs_spacer_5_10bpgc_cont_0453	MVTIIDVEKVDFPRVESSTLFFVTVSTKEDLLKAAEFEGVSVIYRDQGRLYFIKGCLGVKYTP
Clat_adaptor_s	PF01217	Lokiarchaeales_FT1_020127_10035448_JAEOUI0100002511_5_#_3190_#_3333_#_1_#_ID_251_5partial_00start_type_ATGrbs_motif_Nonerbs_spacer_Nonegc_cont_0326	MIKCKVLPVIQSSSKLEAKVNEFFAEHPNINIIYARYTGHFFCLYEE
Clat_adaptor_s	PF01217	Lokiarchaeales_RBin_125_WJKD010002671_3_#_1025_#_1768_#_1_#_ID_92_3partial_00start_type_ATGrbs_motif_Nonerbs_spacer_Nonegc_cont_0298	MIHSIQILRKSGEPIFTKFFDQANSWNENLTGGLISALYHFTDKLFGSKIEDIEIESYRLLLETDDEINLIFVVIFDKYDSSVNIKKILGDLKGILITEYKEVLEKNLCTEDDFEGLDQIIDVFISSPSKIDPMEILKPRYIKILKDFRTKGEILDCDLISLETGGPIMHEWKQDFLDMCLRQIDAFYKSAKNLNLTQIILSYTGRHLILYKVSDILILTALLNQDVSLGLGTLLIENVAKKIAKIG
Clat_adaptor_s	PF01217	Helarchaeales_SZ_4_bin10_384_RDOG010000011_249_#_258808_#_259575_#_1_#_ID_11_249partial_00start_type_ATGrbs_motif_GGA/GAG/AGGrbs_spacer_5_10bpgc_cont_0268	MFHHVFIVEKTGICIFHKCFDGMHDHINKDLFSGFFTALFDFSKEMFSNTYYDFIDLIDFGEKRFIIIEDAQVFFIAMIDTKDSTIAAFKKLKRFKNSFMYKYGKILSQWTGRIDDFKGIDELLEKVDKFDRFDYLNPNLLSQLNKTLLEKKVKYDEIKGICILTMTGVPQITINITNELVTAIIKEIELRWKSRIENIHKIIFILGSEESTMMQNIKNKIILAVNFKSGTNLGMTDLIMEELVESVKNFDLKKI
Clat_adaptor_s	PF01217	Helarchaeales_SZ_4_bin10_384_RDOG010000061_167_#_164949_#_165341_#_1_#_ID_50_167partial_00start_type_ATGrbs_motif_Nonerbs_spacer_Nonegc_cont_0267	MIKTIMVFKKSGLCLFHKNFFFPHDEPHELTGFFSAINIFSNNLFKEKVQSILLGNSKILFRYHNDNIFVIITDKDEYVDDMFNSLITNFISEYTPEKDEKFRQEGQVPEFQLLDDFLDKCLKIPTFQNF
Clat_adaptor_s	PF01217	Lokiarchaeales_TEKIR_15_SDNI010001781_3_#_2487_#_2921_#_1_#_ID_241_3partial_00start_type_ATGrbs_motif_Nonerbs_spacer_Nonegc_cont_0326	MIEEIKSIYIIDSKGNPFFVKELFTQDSENAEAVLLSNFIAALQTFASELGGKQAKIIKLGESKIFTLIDNLTKLYFVIKAKRDAKEKKILDILKKIKNLFINKFTGHLTDSEENKREIMKEFIPELDEILEPQDRVQEFLGNL
Clat_adaptor_s	PF01217	Lokiarchaeales_TEKIR_6S_SDNM010002381_1_#_37_#_618_#_1_#_ID_308_1partial_00start_type_ATGrbs_motif_Nonerbs_spacer_Nonegc_cont_0285	MSKNIQNKLHFINISKEEMTLFEWKPPRSFKSYILDVNLVKDNMTQDIFFHLNKGNMKMVYIRKGILLYTIGSDQDAQFQLLEALLEQIDKKFHEIWDIDVIFSYGNVSSNIFKDFTTHVNEIIENCNELIKKVDVYCRVCKKTLPLYVKNSIIENAVSFPVPLVFTHRGHALVTYIDQNFVVRGVELVNITG
Clat_adaptor_s	PF01217	Lokiarchaeales_ABR06..ABR06_08380	MNIHSLFILKRTGVCIFHKNFTKDFDNIEVNLITPFFSAIFSFSENVISRKTPEILEMSEFRFVFKVHQDLIFSILSDSTASLLFVTSRLERIADVFLEEYPDTTKIKDYQQIENPKFAKIVDSIVAGEDEIYMSKTFYEKVIDVFEGLMLENEIIGAALLTTKGNTIYTSLPNEILVNSLKELEIRYMVGAISLPEMYYSLNNGQKVFSRMVDIPWKLDPLLVVVLYDKTVPLGMAELNLTKLANRIKNII
Clat_adaptor_s	PF01217	Lokiarchaeales_CR_4..RBG13Loki_0104	MVTIIDVEKVDFPRVESSTLFFVTVSTKEDLLKAAEFEGVSVIYRDQGRLYFIKGCLGVKYTP
Clat_adaptor_s	PF01217	Sifarchaeotum_CR_Bin_190127_1007000whole_JAECRY0100000701_7_#_6547_#_6864_#_1_#_ID_428_7partial_00start_type_GTGrbs_motif_Nonerbs_spacer_Nonegc_cont_0336	MITYVCDHKKRTLLLEEINISVLALNRKGNLQMTKWQIPSVKERSLVRRLIMTVYARISIGWISFINWSVEHTQIPLIGSLLKYFGKIYVTHHWGKVYTLEDMNG
Clat_adaptor_s	PF01217	Sifarchaeotum_subterraneus_CR_Bin_142_JAECRX0100000401_7_#_6547_#_6864_#_1_#_ID_162_7partial_00start_type_GTGrbs_motif_Nonerbs_spacer_Nonegc_cont_0336	MITYVCDHKKRTLLLEEINISVLALNRKGNLQMTKWQIPSVKERSLVRRLIMTVYARISIGWISFINWSVEHTQIPLIGSLLKYFGKIYVTHHWGKVYTLEDMNG
Clat_adaptor_s	PF01217	Thorarchaeota_AB_25horAB25_contig000001_MEHG010000831_13_#_8912_#_9394_#_1_#_ID_83_13partial_00start_type_ATGrbs_motif_Nonerbs_spacer_Nonegc_cont_0453	MIRNLLILDKNGRALLCSNFGECHSLCDNTEEISSFINALSSFGGAISADTLNEITLSGLRFILRSKEDLIFSISADDDDTEGQRKILTEIIGLFADLYDSFSCGIEDEIDTAVYQEFPKFLVDQGILQLNCGKYVECEGCPNRDNSLPLLEMTEELDGI
Clat_adaptor_s	PF01217	Thorarchaeia_E44_bin77_SOKL010002281_4_#_2567_#_3058_#_1_#_ID_31_4partial_00start_type_ATGrbs_motif_GGA/GAG/AGGrbs_spacer_5_10bpgc_cont_0407	MIRNLIIIDKTGRTLLSSNFGECHSMSDNAEEISGFISALSSFGKYLSSDNLDQVELSGLRFILMSRTDLIFAISADDDNSEEHSIVLTKIIELFADIYDSFSYRIEDEIDTAVYQDFPKFLVDQKILKLNCGKYVECEGCPNRDDSLPLGEMTTELDSKREF
Clat_adaptor_s	PF01217	Thorarchaeia_MP5_1_1636_JAEORG0100000071_7_#_6472_#_7368_#_1_#_ID_3_7partial_00start_type_ATGrbs_motif_GGAG/GAGGrbs_spacer_5_10bpgc_cont_0365	MKEFGGERVCINDDDVIPVKTMVLDPQFFAQLCSVNDLQDFKSNREDMCYSLINLNPDADNAICLSQGKVIRINKKTIRATNIEEGLDFAINSDVSGNEAICSSCLYKYLVTLTDLFDNLLSEEEKGQIILSYSQDLINSIAAQLSQEVLNYNRNDILSNREIIEMQIERLANTRKRLGTKTIDSRSPDINETFEVLLRVHKTLLKLESIFLFQVLSLQEADDELTALTLLKFMVETADRILSTHNDIRAQRSALINLGVKVERVDELLEERKIHHKHAEKRIRNLLSILSKVNSRPT
Clat_adaptor_s	PF01217	Thorarchaeia_MP5_1_1636_JAEORG0100004671_1_#_2_#_247_#_1_#_ID_455_1partial_10start_type_ATGrbs_motif_GGAG/GAGGrbs_spacer_5_10bpgc_cont_0354	MIRSVYILEQTGNIIFTKEYAEIESRQTLVEFLVNLTSFLGSVDLEGRTEFMNLATSRFFYAVRDDFTFIFIADKADDSVQI
Clat_adaptor_s	PF01217	Thorarchaeia_Thor_24_JAFVIN0100002521_1_#_142_#_624_#_1_#_ID_169_1partial_00start_type_ATGrbs_motif_Nonerbs_spacer_Nonegc_cont_0435	MIRNLLVLDKNGRALLCSNFGECHSMCDNTEEIGGFIIALSSFGRDFSGHSLNEIRLSSLRFILKSKEDLIFSISIDDDDIERHKRTLDEIIGLFADLYDAYSYGIEDEIDTTVYREFPKFLVDQGILQLNCGKYKECEGCPNRDRSLPLREMTEQLGGF
Clat_adaptor_s	PF01217	Thorarchaeota_Yap4_bin6_106_JAEOSJ0100002321_4_#_2611_#_2919_#_1_#_ID_21_4partial_01start_type_TTGrbs_motif_GGAG/GAGGrbs_spacer_5_10bpgc_cont_0453	MIRSVYILGQEDDVVFSKEYARSESKSDLVEFLVNLAQFLKSVDLEGQTEFMNVSISRIFYAQRDMFTFVFIADKADDTVQIEDKMTQLVDTFMNEFANLATA
Clat_adaptor_s	PF01217	Thorarchaeia_AB_25..ThorAB25_17780	MIRNLLILDKNGRALLCSNFGECHSLCDNTEEISSFINALSSFGGAISADTLNEITLSGLRFILRSKEDLIFSISADDDDTEGQRKILTEIIGLFADLYDSFSCGIEDEIDTAVYQEFPKFLVDQGILQLNCGKYVECEGCPNRDNSLPLLEMTEELDGI
DNA pol epsilon	PF03104+PF00136+PF10108	Gerdarchaeales_YT_6_1_VIKK010000011_1_#_1_#_1575_#_1_#_ID_30_1partial_10start_type_Edgerbs_motif_Nonerbs_spacer_Nonegc_cont_0336	ITTKLSADLIHWAANQLEKIGVVTELDTDGVWLWIPRKFPLDFPVTISNNGKSQEIKVSIIDKILNERVDKAGFKNDNYWMNDGNQIIKQSKSLIQFEQDGPYDFQFIMGKKKYIVFNHNSIDNRWEEKEITGLESKRADFSKLQKYFQEAIIQSYLEDYNPAKPITLADIYQNAIKKSDSIRKEVEQGKLDPTYFVKPKAINKHLSEYKSKLPQVSAAYMLQDLGFSVDPGIRIQMVNIIGNHVIPSQIFDFDFETVKKVFIKHGICTLSFMLNELSTMDDIRKLIDTKQYLDDIYGPGRIFDRMIEFPMKIQHQVAQNQQRLTIEPYDDEIVAEEVLNNKIPSIGEVDLPNQEKKKTIEKPAPIPVKIIQKTRRSKRKNSRSKRSKMSTQSLDTIFN…
DNA pol epsilon	PF03104+PF00136+PF10108	Heimdallarchaeaceae_LC_3eimC3_contig000001_MDVS010000011_43_#_40356_#_45077_#_1_#_ID_1_43partial_00start_type_TTGrbs_motif_GGA/GAG/AGGrbs_spacer_5_10bpgc_cont_0292	MSFSLSNHLQVKKSKEINSFSVIGFENWFQLIPKTIKEQDILLVDFKPHFYDEKDNSNKKNVLDEYGSESEDEYFNDDNEYDDEYQNSSQKSEKYKKQQISGITIFYLVETPLGFQKFRSFIQFNPYFYLLLEDGLDQDQITKVIWAVKDIGQHHIKNTSVKKLFDAKSLVFPKRKNFLCVETFVPNSVPFLREKLEKISNVIEWREADILYHRRVAIDLNLRIGRWYKAFFQNSKCTKLIINEKKVTTPPMNIVAYDIETNNPKNQQPDPNKHKISMISVFNLFTNVVLINSEVIDCSDINDFFVTTRKPEEDKNKPWIDYSPIIGKLDENKDIFKLKLINDLYKELKTNRKPPNENTDLILLKLKESKPVKKMDCLLRFIPQMLRNNPGLFEFLKKL…
DNA pol epsilon	PF03104+PF00136+PF10108	Heimdallarchaeaceae_S146_22151_101478_WAPZ010004001_2_#_1913_#_6568_#_1_#_ID_400_2partial_00start_type_ATGrbs_motif_GGAG/GAGGrbs_spacer_5_10bpgc_cont_0376	MFQKMVYSPVNVKGFRKWYRYVPRLQDKELFLVDFETVVFRVEDVDTGDTATQSSKLVTKTGILIYFVDEHQNKYRAFLEYEPYFYLLPKVEGEQAARHVYRQVLKKIQADDRIKRVQIIQAYDSEELTFPRKKHFIKVTCRSPGDVPALRDELEKLPGVKEWREADVLFHHRTAIDNNVRIGYWYRVSIQNGRIVRLEQTPRKDIPPLKILAYDIEVKMDRARDPNLDKDPIMMIAAFTGEENVVIIAKDLVDCTHVRDFYVVVRPADENNPLPYVDWVYYDELEKLEASGIHFVDKTYVNAVMVDNEKELLTTFYDFVQKHKPDVFADFYGDRFDIPFLYGRSKKYGLDFLSFTGFSFERKMDARDKDEEEFQLLKDVDYVSNAGVFHLDAFLWTQK…
DNA pol epsilon	PF03104+PF00136+PF10108	Heimdallarchaeaceae_SZ_4_bin2_246_RDOB010000021_153_#_182024_#_186427_#_1_#_ID_9_153partial_00start_type_ATGrbs_motif_GGA/GAG/AGGrbs_spacer_5_10bpgc_cont_0340	MASSQRRNETFLGYRSWFDAFRFNERISLPIFILDYQTSSFWKENEETINEYETDQNHSRSMLINGIQIFFLDENHQKRKAFLRHEPYFYLLLEKDLSKEHLNRIISQIYQIGENHVQQIEEKNYYDAADLTFLVSKSFLKITVDHPGSVPKLRDKCEALNGVIEWREADVLFHHRTAIDHNLRVGYWYQAEIRGGEIQSIYHINNKAPPQLKILAFDIETAFETTREPNPNRDEISMISLFTGDRNYLLVNSSVVETKDIRNIDILLRYADKEHKKPWVDWRYSNDTFEAPEHIEKYYFNIQLFDNEREILQAFYQVIRDYQPDVLADFFGGRFDIPFLSVRSELNNLSLERETGFKIVFKIGTGKRSNEKTDLKNNYTPNSIDYVEGAGIIHLDAFL…
DNA pol epsilon	PF03104+PF00136+PF10108	Hodarchaeales_FT_012127_10008099_JAEOUC0100003741_1_#_3_#_2876_#_1_#_ID_248_1partial_11start_type_Edgerbs_motif_Nonerbs_spacer_Nonegc_cont_0361	NERELLQVFYQIIKDYQPDVLADFFGGRFDIPFLSVRSEINGLSLERETGFKILFKLGSGRGKKESKALKEHYSPNSIDYVEGAGIIHLDAYLFNEKYSYLPKKDLGLKQSVEKKLKIIPIGREALFAIEENPAEAAAYAGCDGYISWKYVKEIVLDFFISMGQMFPVPASELLSRRSGSLDDLLIDAEDFKHGIVGKRKISSDSVESFSPERLVINSLAYTGGLVEARRPGIFRSDIFYDFELDIDTINGLKNVIRRVIQKEVKTLNKKVIKEDFEKRILSELGDVVVEYSDDPSSILSQIESEMIRNGVPADSLRNQIAKVRDILEEISSFRPEDPDITINEVIQALDELKQNDNKTQLVGVHVDVTSMYPSQIRQFKLQPSGIVSLTKCQTCEQYE…
DNA pol epsilon	PF03104+PF00136+PF10108	Hodarchaeales_YT_005127_10042848_JAEOSP0100006601_11_#_11266_#_15279_#_1_#_ID_613_11partial_01start_type_ATGrbs_motif_GGA/GAG/AGGrbs_spacer_5_10bpgc_cont_0341	MSSSEYRRTSNPGYRTWFESFQYNQLVTLPIFILDFEATSRREEILDSYSDDNDYSEKGKNWNIINGIQIYFLDEQNTKRTSFLRHDPYFYLLLESGLNKNQINRIIAQIQELGEKKVKHVSKQICHDAADLTFLAEKEFIKVTVDHPGSVPNLRKLCESITGIIEWREADVLYNHRVAIDHNIRVGRWYEVEISRGEIQKISMLMNKAPPELRILAYDIETVFDITREPDPNRDAISMVSLFMGDTNFLLINDQVVETKDISQLEILLKKKDSEHNKPWVDWCKSGAEIPSSMIIEQIPVKLEILKTEKGLLHRFYEIIETFKPEVIADFFGDRFDIPFLSVRSSKYNISFEGRTGFKIKFKQQTGNEPKPKLTENYSPASIDSVSGAGIIHIDAYLF…
DNA pol epsilon	PF03104+PF00136+PF10108	Hodarchaeales_YT_019127_10157411_JAEOSR0100001541_52_#_59069_#_63397_#_1_#_ID_136_52partial_00start_type_ATGrbs_motif_Nonerbs_spacer_Nonegc_cont_0354	MSKSVRSRSFHAGYRSWFQPFRYNEREKIPIFILDYETHSQWEDAYEPYPQYEDREYSKSKLINGIQIYFLDEEHRKRKAFLRHEPYYFLLLEEGLSQKEINRIMNQIKEIGDQQVIKVEKGDYYDAANLTFLVKNQFLKVTADRPGSVPNLRTKTEEVTGVNEWREADVLFHHRCAIDHDIRVGAWYLAEISRGEILNLSPIANKTPPQLKILAFDIETDFEQTRDPNPNKDQISMISMFTGKENKLIINSRIIDTKKINKHLHMLLRQKDEAHPKPWVDWVFSETSQEFTDVIEKYPIEVIIVPNEKELIQLFYRNVDDYRPDVLTDFFGGRFDIPFLAVRSEKYKISFEKETGFEIKFRQTRNLNRKDLHKYYSSANIDHVTGAGIIHLDAFLFNE…
DNA pol epsilon	PF03104+PF00136+PF10108	Hodarchaeales_YT1_021127_10093331_JAEOTC0100000311_4_#_5189_#_11218_#_1_#_ID_117_4partial_00start_type_ATGrbs_motif_GGA/GAG/AGGrbs_spacer_5_10bpgc_cont_0354	MASSGQDRWVSQGYRSWFQPYLYNQQVNQPIFILDYEATSRKDETYESTFDSDDTYSTRANRKIINGIQIYFLDEQHNKRSAFLRHAPYFYLLIAPALQSNQINRIIAQIQEMGENKVIAVSKEVCHDAADLTFLVKKDFLKVTVDHPRSVPSLRSQCEKIKGVVEWREADVLYNHRVAIDHNIRVGSWYQADISGGQIHQIEILRNKAPPELRILAYDIETVFDQTREPNPNRDAISMISLFTGETNHLIINDEVVETKDVSGIDIILKQKDADHSKPWVDWCKTGTELPSEIIIERVPVELKIFKTEQQLLHRFYEIIEDYKPDIIADFFGDRFDIPFLAVRSSNYNISLERRTGFKIKYKRQPNGQDKGKIDLRQNYSPASIDSVAGGGVIHLDAY…
DNA pol epsilon	PF03104+PF00136+PF10108	Hodarchaeales_YT2_004127_10220164_JAEOTM0100000551_3_#_3906_#_8312_#_1_#_ID_176_3partial_00start_type_ATGrbs_motif_GGA/GAG/AGGrbs_spacer_5_10bpgc_cont_0348	MASSGQDRRISQGYRSWFQPYLYNQQINQPIFILDYEATSRTEEAYEPSFNSDDNFNSGSSKKTINGVRVYFIDEEHNKRSAFLRHAPYFYLLIAPDLSANQINRMIARIQEVGENRVVTVSKEVCRDAADLTFLITKDFLKVTVDHPRSVPSLRSQCEQIRGVIEWREADVLYNHRVAIDHNIRVGSWYQADISGGEIHQISILRNKAPPDLRILAYDIETVFDQTREPNPNRDAISMISLFTGEINHLIINDDVVETTDVSGIDIVLKQKDEDHSKPWVDWCKTDADIPSSLILDRIPVDVQIFQTERQLLNRFYEIIEDYQPDVMADFFGDRFDIPFLAVRSSLYNISFERRTGFRIKFKRRSNGNDNEEIDLKKNYSPASIDSVTGGGVIHLDAF…
DNA pol epsilon	PF03104+PF00136+PF10108	Hodarchaeales_YT2_065127_10225659_JAEOTQ0100001621_8_#_9582_#_15341_#_1_#_ID_130_8partial_00start_type_ATGrbs_motif_GGA/GAG/AGGrbs_spacer_5_10bpgc_cont_0357	MASSGRNRGANHGYRSWFPPYRYNQQVDQPIFILDYEAKSKKDETFEPSFDSEDDYQSGGNTRTINGVQVYFLDEGHNKRSAFLRHAPYFYLLIRSELTSNQINRIIAQIQELGEKKVIMVSKEICHDAADLTFLITKDFLKVTVDHPRSVPSIRSQCEQIKGVIEWREADVLYNHRVAIDHNIRVGSWYQADIRGGEIHKLDILHNKAPPELQILAYDIETVFDLTREPNPNRDAISMISLFTGNVNHLIINDDVVDTKDVSGIDIVLKQKDKDHSKPWVDWCKKDTFFPQSVLIERVPVNVQIYKNEQQLLHRFYEIIEEYQPDVFADFFGDRFDIPFLAVRSLLYNISLERRTGFRIKYKRRPDGQNQGNIDLRENYSPASIDSVSGAGIIHLDAY…
DNA pol epsilon	PF03104+PF00136+PF10108	Hodarchaeales_YT5_036127_10025371_JAEOTU0100003701_19_#_22488_#_26873_#_1_#_ID_356_19partial_00start_type_ATGrbs_motif_GGA/GAG/AGGrbs_spacer_5_10bpgc_cont_0374	MSKPSRQQFSYAGYRSWFQSFLYNQRINIPIFILDFETHSYWEDTYENQRSKLVNGIEIYFLDENQQKRKAFLKHEPYYYLLLDDNISQEETIRIMARIKEIGEKQVIRVEKGDYFDAANLTFLIKKPFIKVTVDRPGSVPTLRAKSEEVSGIREWREADVLFHHRCAIDHNVRVGAWYQAEITGGEILNLSSIPNKAPPRLKVLAFDIETVFEQTRDPNPNRDAISMISLFNGENNVLLVNSKVVTTDKLQNFDIVLKQSDEEHALPWVDWEYADNSVNPTTVLERFSINVVINRTEKELLQFFYQYIEEYQPDILTDFFGGRFDIPFIAVRSEKYKISLEKETGFKISFKIRQSNRIRKDLHKFYSAANIDHVTGAGIIHLDAYLFNEKYSYLPKKD…
DNA pol epsilon	PF03104+PF00136+PF10108	Hodarchaeales_YT5_056127_10125055_JAEOTY0100000221_32_#_34209_#_38588_#_1_#_ID_143_32partial_00start_type_ATGrbs_motif_GGA/GAG/AGGrbs_spacer_5_10bpgc_cont_0370	MSKSRRSEPSYAGYRSWFQSFLYNQRENIPIFILDFETHSYWEDTYENQESKLVNGIQIYFLDENHQKHKAFLRHEPYYYLLLDSNLSSSETNRIMARIKEIGEKQVSKVEKGNYYDAANLTFLVKKPFIKVTVDRPGSVPTLRAKSEEISGIKEWREADVLFHHRCAIDHNIRVGAWYQAEITGGVIQNLSLIPNKAPPHLKILAFDIETVFELTRDPNPNKDAISMISLFTGDKNVLLVNSNVVKSNNLQDIEIILRQSDENNLIPWVDWENSDGKIDSSTILERFPVKFVITKTEKELLQLFYQFIREYQPDILTDFFGGRFDIPFLAVRSEKHKISLEKETGFKILFKNSQRALVRKDLYKYYSAANIDHVSGAGIIHLDAYLFNEKYSYLPKKD…
DNA pol epsilon	PF03104+PF00136+PF10108	Lokiarchaeales_N1B_bin6_179caffold_0_JAEOUP0100000021_154_#_184301_#_188704_#_1_#_ID_18_154partial_00start_type_ATGrbs_motif_GGA/GAG/AGGrbs_spacer_5_10bpgc_cont_0340	MASSQRRNETFLGYRSWFDAFRFNERISLPIFILDYQTSSFWKENEETINEYETDQNHSRSMLINGIQIFFLDENHQKRKAFLRHEPYFYLLLEKDLSKEHLNRIISQIYQIGENHVQQIEEKNYYDAADLTFLVSKSFLKITVDHPGSVPKLRDKCEALNGVIEWREADVLFHHRTAIDHNLRVGYWYQAEIRGGEIQSIYHINNKAPPQLKILAFDIETAFETTREPNPNRDEISMISLFTGDRNYLLVNSSVVETKDIRNIDILLRYADNEHKKPWVDWRYSNDTFEAPEHIEKYYFNIQLFDNEREILQAFYQVIRDYQPDVLADFFGGRFDIPFLSVRSELNNLSLERETGFKIVFKIGTGKRSNEKTDLKNNYTPNSIDYVEGAGIIHLDAFL…
Dph1	PF01866	Jordarchaeia_GBS05..GBS05_03770	MINTDDFDLELVKLASELKLRNVKCALLQFPEGLLRYAFKVASFLEEKTGASIIISADPCWGACDLADSEAKSLGADVLVHFGHAPWPIKTKVPTLFIEAKYTKSVMQDVVRAVEELGIKALILASTVQHSWELPLLRKLLEEKGVKVVLERKSRRAPYPGQVLGCDFSNVTSPNVDTVLFIGGGFFHAVGISMFTGKRVFSFDPYTGSVHDVAPIVKKLLLERYAHISQAKHAKNFGVIVSMKPGQKRLELAKYVRNILLDAGKSAYMLAMRDVTPDHILNFSSVEALVVTACPRIAIEDACRFSIPILTPEELEVVLGRKRWEDLYPSVDFSS
Dph1	PF01866	Jordarchaeia_GBS06..GBS06_14320	MEYDLDLNLVKSEVKKRNARRILLQFPEGLRNFAFKISKKIELETGVETLISMDPCWGGCDLAEDEALKLNADLLIHFGHSPWPKKPKVPTLFIEARSTIEVRDVVLKAANLLNVKKVGVATTVQHIHRLGEVKNMLEQLGFEVLIGKPLGKAKYAGQVLGCDLSSVENLDADQFLFIGGGSFHPLGIALATGKNVVAADPYSGKVVDVKEEAKKVLMQRYAQISKARNATKFGVVIGLKFGQTNLELGRRIKDKIESKGKDAYLLAANEITPERFYGLDIEALVITACPRIAIEDGPQFRIPVLTSKELELLLDPNWGKHTQNSLDNYKFKFI
Dph1	PF01866	Jordarchaeia_GBS07..GBS07_26810	MEYDLDLNLVKSEVKKRNARRILLQFPEGLRNFAFKISKKIELETGVETLISMDPCWGGCDLAEDEALKLNADLLIHFGHSPWPKKPKVPTLFIEARSTIEVRDVVLKAANLLNVKKVGVATTVQHIHRLGEVKNMLEQLGFEVLIGKPLGKAKYAGQVLGCDLSSVENLDADQFLFIGGGSFHPLGIALATGKNVVAADPYSGKV
Dph1	PF01866	Jordarchaeia_JZB50..JZB50_01650	MVTMGDLTFEIEKIISEVKARNARRILLQFPEGLLPYVTRIASLIEEQAGVEAVTSLDPCWGACDLADSEALTLRSDLLIHFGHAPWPTQTKVPALFVECFSKREIAEQAVKAALSLGLKRLILTSTVQHVKTLPLVKKALEDAGVSVTLKSDSKRAPYPGQVLGCDYSNAFSPDADTTFFIGGGLFHAVGVALFTGKRVISLDPYTGEVRDVTPNVRRLLLERYTHVAKAKDAKRFGIIIGLKSGQTHINVARSIRDALRSSGKEAYLFAMREVVPERFMNLGDVEALVVTACPRIAIEDGPRFPIPVLTPDEVEVVIGRKNWVELYPSINEKVEEEDG
Dph1	PF01866	Jordarchaeia_QC4849..QC4B49_05720	MATMEDFDFEIEKIISEVKARNARRVLLQFPEGLLPYATNVASLLEEKAEVEVVTSLDPCWGACDLADYEALTVKADILVHFGHAPWPSKTKVPTLFVECFSTREIAGQAVKVALRLGLKRLILASTIQHVRELPSIKKSLEDAGISVFLKSGSRSAPYPGQVLGCDFSNVHLPNASTVFFIGGGFFHAVGIALFTGKRVISLDPCTGEARDMTPHVKRILLERYAHISRAKAAKKFGVVIGLKSGQTHIDVAKRIKEELHASGKEAYLLAMREVSPERFINLKGIEALVVTACPRIAIEDGPRFPIPVLTLDEIAVVIGRKNWVELYPSLVERGEGENG
Dph1	PF01866	Jordarchaeia_QZMA23B3..QZMA23B3_24710	MELNSIEAEIKSRKVRKVLLQFPEGLQSFAVKISKALKLATGAEIVISADPCWGGCDLAETAALKLGADLLVHFGHSPWPKKPKVPTMFIEVYSDIEVRDVVLRAIGFLSAKKIGIATTVQHIHKLNEIKTLLEEKGFEVLVGKPSRRAKYAGQILGCDLSSVEKINVDQFLFVGGGTFHPLGIALATGKRVIAADPFSGKITDMSEEAKRALMLRYAQIAKAKNVERFGVVIGLKFGQINLKSARQIKEKIEGKGKEAYLIACEEINPERFAGLVDIEALVITACPRIVIEDGPRFKIPVITPMELDILLGIRKWEGIIGKETFGYK
Dph1	PF01866	Jordarchaeia_QZMA2B5..QZMA2B5_29010	MELNSIEAEIKSRKVRKVLLQFPEGLQSFAVKISKALKLATGAEIVISADPCWGGCDLAETAALKLGADLLVHFGHSPWPKKPKVPTMFIEVYSDIEVRDVVLRAIGFLSAKKIGIATTVQHIHKLNEIKTLLEEKGFEVLVGKPSRRAKYAGQILGCDLSSVEKINVDQFLFVGGGTFHPLGIALATGKRVIAADPFSGKITDMSEEAKRALMLRYAQIAKAKNVERFGVVIGLKFGQINLKSARQIKEKIEGKGKEAYLIACEEINPERFAGLVDIEALVITACPRIVIEDGPRFKIPVITPMELDILLGIRKWEGIIGKETFGYK
Dph1	PF01866	Jordarchaeia_QZMA3B5..QZMA3B5_32280	MELNSIEAEIKSRKVRKVLLQFPEGLQSFAVKISKALKLATGAEIVISADPCWGGCDLAETAALKLGADLLVHFGHSPWPKKPKVPTMFIEVYSDIEVRDVVLRAIGFLSAKKIGIATTVQHIHKLNEIKTLLEEKGFEVLVGKPSRRAKYAGQILGCDLSSVEKINVDQFLFVGGGTFHPLGIALATGKRVIAADPFSGKITDMSEEAKRALMLRYAQIAKAKNVERFGVVIGLKFGQINLKSARQIKEKIEGKGKEAYLIACEEINPERFAGLVDIEALVITACPRIVIEDGPRFKIPVITPMELDILLGIRKWEGIIGKETFGYK
Dph1	PF01866	Jordarchaeia_RPF2..RPF2_12260	MDYFMELNSIEAEIKRRKARKVLLQFPEGLQSSAVKISKALKLATGAEIVISADPCWGGCDLAETAALKIEADLLVHFGHSPWPKKPKVPTLFVEARSDIEVRDVVLRAIGFLSAKKIGIATTVQHIHKLNEIKTLLEEKGFEVLVGKPSGRAKYAGQILGCDLSSIEKINVDQFLFVGGGTFHPLGIALATGKRVIAADPFSGKVTDMSEEAKRVLMRRYAQIAKAKNVKRFGVVIGLKFGQINLKSARQIKEKIEGKGKEAYLITCEEINPERFAGLVDIEALVITACPRIVIEDGPQFKIPVVTPMELDILLGIRKWGGIKDKETFGYK
Dph1	PF01866	Gerdarchaeales_MP5_2_2012127_10229726_JAEORM0100000611_3_#_2558_#_3559_#_1_#_ID_22_3partial_00start_type_ATGrbs_motif_Nonerbs_spacer_Nonegc_cont_0304	MKNFDFEEERILSEIIKYNAKRVLIQMPQGLKSESTRLAKTIEKIGVLPIVSADPCYGSCDIIDFNTKRFGIDLVFHFGHSEMIKSNKIPIIYLDVKSKIKIDKVVKASLPFLKGYLKIGLTTTIQHIQTLESAKDLLVYAGKEVHIGESNKMLHSGQVTGCNYDNVKSIATDVEAFLFIGGGFFHALGVAVNTSKPTILANPFNQEIRLLEEQANRLLKQHWTLIQKAKKAKTFGIIVGLKLGQENFNAALRIKKIIEKKGKTSIIMLINEIKPDVLMEFTSIDAYINTACPRISFDAPLKFLKPVLTVNEFKVLSGEYTWEDMIKRGLFQK
Dph1	PF01866	Heimdallarchaeaceae_LC_3eimC3_contig000001_MDVS010000871_12_#_11703_#_12734_#_1_#_ID_87_12partial_00start_type_ATGrbs_motif_Nonerbs_spacer_Nonegc_cont_0309	MTYYNIDFSLLDKTIKNFRIKPQKILLQFPDGLLGSPLQSVVNFLIERDIEPVLSADPSYGACDLPLNQAKMMGIDHIFHFGHSTFAFPPPSEFKGKISYFPVKVNIEFSWNKILEEIIILGWKTVGLLTTIQHVDKYKFENETINNSNITFVQHKEGQILGCNQDRATKIASSVDGFLVIAGGDFHASPIVVATNRPTLRYDPFNETFKLFDEQFRNKYLSKRYALIEKAKKATNWGVILSAKSGQFPKDKGSRILNMLKRKGLTAIPFIMHNVNLPHLSNFETIDAWIITLCPRLATDDYIRIKKPILTSRELAVVLGDLSWDQFITPKTGEHLLTIEEFE
Dph1	PF01866	Heimdallarchaeaceae_S146_22151_101478_WAPZ010007551_6_#_5287_#_6414_#_1_#_ID_755_6partial_00start_type_ATGrbs_motif_Nonerbs_spacer_Nonegc_cont_0387	MLEDLPLYICCEIEGMIETMSLLYTYDKDLIRTTLKTKKYQKLMLQFPEGMLGDFLQDVIAFLTTEFPNVEYVISADPSYGACDLAFHNMLRNHCDLLIHFGHNVFRPRPGEGKRNLLNYQYMGHNIEVLYVPTRANVDILPISRECFIQASTMGWQVIGIATTVQHIHQLAAAAKLGADMGFQIKIFGSGQILGCDVQAALQIKEDVDGFIVISGGQFHGKGVILGTGVETIVGDPFTNKITFYSSDVYLTHIKKRYAAITKAKEATRFGIVISTKSGQFEERMAEVAKKWLRERGKEAFIISCENFTPSVALNFPFIEVWVVTACPRIVVDDAHKFLRPLLDFNELAVVLGKRTWERHVKYSLIPWNNVRPLH
Dph1	PF01866	Heimdallarchaeaceae_SZ_4_bin2_246_RDOB010000021_496_#_584088_#_585089_#_1_#_ID_9_496partial_00start_type_ATGrbs_motif_Nonerbs_spacer_Nonegc_cont_0320	MEFQYDLELNKIESMIKNKNIKRILIQMPEGMLDTPLKSIITKFSDSNIEIFLAGDASYGICDIAIEKAKFLDCDLLIHFGHTDFAFADRIHSTVEGINILIIPALVTFNISSSLNNIKNKLDELRWRKVIITATAQHLNNLKELKTFLEKQKIIVSNETQIIGCHIGSLRTPTQNDGIISLHAGEFHTRGLLLNSSIPVLQVNPYTSNISYYSSDERERIIKQRLNVITKVKSAQYWGIISSSKIGQYNPTNIESIRQKLSNAKKRHLIVIAENIDTQVLFNMTWVDAWVNTACPRLIDDQERFFKPIITFKEFLYLFGDVTWENLLEKGFI
Dph1	PF01866	Heimdallarchaeaceae_B3_JM_08..CEE45_07430	MSDYDLEIDQIVQKIQENNYQSVLIQFPEGMLDKPLKRIKEILSKENIKVYVAGDPSYGVCDLAVDLAKKLGCELLIHFGHSQFGFQNQVNSASSESLDVILVPAYYIPPNALDYSPLITEITKKKWKTIGLAATIQHIKSLDDFEEILKVNDFQVIRYDSGQILGCHVNSLHKGMNDCDGFVSFHAGYFHTHGILLNTNKPLIQFNPYSGNIINYEKADHHKAIQQRFTLLTKAKKAQKWGILGSSKLGQYNWKMISKIQSLLAEREIDNLIVVAENINPQVLANFALIDAWVVTACPRIAIDDKIRFFKPVVTFREFLYLFDQLKWENLLEQGFF
Dph1	PF01866	Heimdallarchaeaceae_LC_3..HeimC3_38790	MTYYNIDFSLLDKTIKNFRIKPQKILLQFPDGLLGSPLQSVVNFLIERDIEPVLSADPSYGACDLPLNQAKMMGIDHIFHFGHSTFAFPPPSEFKGKISYFPVKVNIEFSWNKILEEIIILGWKTVGLLTTIQHVDKYKFENETINNSNITFVQHKEGQILGCNQDRATKIASSVDGFLVIAGGDFHASPIVVATNRPTLRYDPFNETFKLFDEQFRNKYLSKRYALIEKAKKATNWGVILSAKSGQFPKDKGSRILNMLKRKGLTAIPFIMHNVNLPHLSNFETIDAWIITLCPRLATDDYIRIKKPILTSRELAVVLGDLSWDQFITPKTGEHLLTIEEFE
Dph1	PF01866	Heimdallarchaeaceae_WORE3..WORE3_28450	MSQYYNLELDKITQLVLDRQYKKILVQMPEGLLNTPLKTVVETLEPLGVQIIAVGDPSYGICDLAVNLATQLECELLIHFGHNEFGFKQEIKTRTNMFLEILIIPAFVTFGISSYFPKLSEDLKELKWSTVGLISTVQHLKNLKELKNYLDTVGIDNTIQGEGQILGCHVENAGGFFNKVDGIISLHAGYFHTYGLLLCTSIPILQLDPFTGEIRYFPNEERNKLIRKRHSFISQARNAKVWGILGSSKLGQYHPDKISRIEKILGDHNKLKISVIAENLNFENLTNFTWVDAWVDTACPRIAIDDHISFEKPILTFKEFLYLFNEVTWEKILTSGFF
Dph1	PF01866	Hodarchaeales_FT_012127_10008099_JAEOUC0100001301_2_#_950_#_1951_#_1_#_ID_1020_2partial_00start_type_ATGrbs_motif_Nonerbs_spacer_Nonegc_cont_0335	MELQYDLELKKIEEIIISKKKKRILLQMPEGMLDNTLKRIISHLSSLNIKIFVLWDASYGICDLAIEKAKFLQSDLLIHFGHTEFGFSEKIKSYKGQIDYIIIPAAFTSYIEKDFDKILEKLEEINWKKVFITTTAQHLHSSAKLKSFLESKKIEVVNESQVLGCYIGTLRSEVEIDGIISLHAGNFHTRGILLNSSKPILRIDPYTSEISLQLAKEREKIIKQRLSTITKARNANNWGIISSTKIGQYNAQQIDTAEKILLKKGKLFFTVTSENIVIEVLSNMTWVDAWVNTACPRLIDDYERFIKPIISFKEFLYIFGDLSWDDLLEKGFI
Dph1	PF01866	Hodarchaeales_YT_005127_10042848_JAEOSP0100005021_9_#_8676_#_9680_#_1_#_ID_440_9partial_00start_type_ATGrbs_motif_GGA/GAG/AGGrbs_spacer_5_10bpgc_cont_0348	MYDLQIEKIRKRVEEKNYRSILIQMPEGMLDEPLQNVLNQLSNQVQIFISGDPSFGVCDLAIDLAEKMDCDMLVHFGHSDFGFQHRVKETRGRSIEVMLVPAYFKPPTPINFSPIKHKLDEMGWKSVQLSATVQHLRSLEKLKLFLEINGFNTVISNNGQILGCHVDNLKIQAESIDGLVSVHAGFFHSHGILLNSDKPLMQFDPYSEEIILHDISKRNLLLQQRFTLLERAKKAHRWGIIGSSKLGQYNSHMISRVEKMLKNEDKIPVIVIAENINPQNMANFHWVDAWVVTACPRIAIDDKIRYSTPVITFREFLYLAKEFSWEDLLKDGFF
Dph1	PF01866	Hodarchaeales_YT_011127_10025600_JAEOSQ0100005971_3_#_2149_#_3150_#_1_#_ID_521_3partial_00start_type_ATGrbs_motif_GGA/GAG/AGGrbs_spacer_11_12bpgc_cont_0467	MYDLELEKLQNLLIQKNYSRIAVQLPDGLLGDPLISILEAIRDISKDIEIFVIGDPCFGACDLGLHPAIAASCQALFHFGHSNFSPHLNTDSKPGLDIFYFKVRITIPIHSVTEKTIQEAQRRNLTSLGLATTVQHLHALPEIEKLLGAAGFAVHIGGATRRLQRGQILGCDIGQIETILNPDIQATVFIGGGRFHALALLRKTQKPVLAADPYMEKLEILDESDLRKFYQKRYAAVHKIRNANKIGILVSTKTGQYNHKLVQHARKWLITQGKTFLVVLVSTAIPQHLSNFQVDGWISTLCPRVALDDAEQYQKPIINLEELDWDNYAPSMP
Dph1	PF01866	Hodarchaeales_YT_019127_10157411_JAEOSR0100000501_11_#_10965_#_11972_#_1_#_ID_20_11partial_00start_type_ATGrbs_motif_GGA/GAG/AGGrbs_spacer_5_10bpgc_cont_0320	MSSYYDLELDKIKELIVKKQYKKIFLQMPEGLLNTPLQEILEVLSPLGIEIIVEGDPSYGICDLAINKAIQFGCDLLIHFGHNKFGFHQKIQIASLDILLIPCFVTFEISSYHPKLSEKLLDLKWSNVGLVATIQHLRNLVELKTHLDSIGIESHIQREGQILGCNVESIRGFSKQVDGIISLHAGHFHTYGLLLSTSIPILQLDPFSGEIKLFLDKDRKVLIRKRNGIITQARTANVWGILGSSKLGQYHPDIILRIEKILQDHNKSKILLIAENINLENLTNFTWIDAWVDTACPRLAIDDYIHSSKPIVTFKEFLYLFGKITWEKILTTGFF
Dph1	PF01866	Hodarchaeales_YT1_021127_10093331_JAEOTC0100001971_13_#_12677_#_13690_#_1_#_ID_174_13partial_00start_type_TTGrbs_motif_GGAG/GAGGrbs_spacer_5_10bpgc_cont_0333	MNNYDLELNRILQKIRENNYNSVLVQFPEGMLDKPLSKVKEFLSKENIEVFVVGDPSYGVCDLAVDLAKKLRCDLLIHFGHSDFGFSHQISLAKTESVDIILVPAYYNPPQEPDLNLILNEIKKYGWKTIGLAATVQHMRTLEKLEQDLNENTFKSIRYDSGQVIGCNVTTLQKGSKECDGFVSLHAGFFHTHGILLNTKNPLIQYNPYTTEITIYSEEDRKKAIQQRFTVLSSAKKAIKWGILGSPKLGQLNQNFISRAHLIFTENNIDALTVIAENINPHMVANFSEIDAWVVTACPRIAIDDKINYTKPIITFKEFLYLFDYLNWEDLLEHGFF
Dph1	PF01866	Hodarchaeales_YT1_039127_10192307_JAEOTF0100002661_5_#_5078_#_6127_#_1_#_ID_207_5partial_00start_type_ATGrbs_motif_GGA/GAG/AGGrbs_spacer_5_10bpgc_cont_0361	MKEFQHKNYSEALQFLHSKDYNRVLIQCPEGLLNKEFLAFVSEIQERCQNVFIMGDECFGACDLPLSSALELQIDVIVHIGHSFYHHSPLIPDLVYVTIDIDIDLDQFAEKIGKLCRGNLWNSLTLVGTIQHVYALSNLAKKLQLEKIDVLIPPNRGRLQKGQILGCETRFGSISTTDAILCVAGGQFHALAVMLDQQKPVISLDPFSNKIEFFAVDRRKKFLMKRYALIEKARDAEVWGVILGLKSGQKRPQLTTLAERWIKNMNKRAVTIVATRVDPKSLNNFSFIDAWVTTHCIRQSLDDYKSFLKPFLTVAELGVLCGEMAWETLVDGPYLTASQYPERFIKKRL
Dph1	PF01866	Hodarchaeales_YT1_057127_10001402_JAEOTI0100005531_30_#_25783_#_26790_#_1_#_ID_512_30partial_00start_type_TTGrbs_motif_GGA/GAG/AGGrbs_spacer_5_10bpgc_cont_0331	MYDLELEKVRQILLGKAYTKIALQLPDGMLKEPLLSILDTISFTRESVEVFILGDPCFGACDLGVQQAISVGCEALFHFGHAPLPLEQSFCEDLDIYFFEGKVQLPIQPILEKIIVELKKKQHEHIALTTTIQHHNELRHIEEKLQKNGFKVYISKKTKRLKPGQVLGCDIGIFNNINSKQIDSTIFIGGGRFHPLAILRKTKKPVICADPFFYSVEILDTNELQVYYRKRYAAVNAIKNAGIVGILCSSKIGQFNEKLVKKAQKWLKRNGKKFLTVLVSTAFPQHLSNYQVDGWISTLCPRVALDDYEQYYRPIVNFEELDWEKYVGGGKYPPE
Dph1	PF01866	Hodarchaeales_YT2_004127_10220164_JAEOTM0100000331_27_#_25366_#_26379_#_1_#_ID_183_27partial_00start_type_TTGrbs_motif_GGAG/GAGGrbs_spacer_5_10bpgc_cont_0344	MNDYELQTDRIVQKVRDNDYKSVLLQFPEGMLDEPLNQVQKVLSDEGIQVYTAGDPSYGVCDLAIALAKRLNCDLLIHFGHSEFGFHSQVSSVQSDLIDIMIIPAYYVPPQELDYNSLIDEIRKKKWKTIGLASTIQHIKSLDKLEEKLTEYNFQIIRYKEGQILGCNVHSLQIGDEKCDGFVSIHAGYFHTHGILLNTSKPLMQFNPYSGGIKTYGEEEHTKVIRQRFTLLTKVRNIKKWGIIGSSKLGQLNQNMIGNIQSLLSERKLESLTVVAENINPQMLSNFTNIEAWVVTACPRIAIDDKIRYLKPIITFKEFLYLFHQLKWEDLLEHGFF
Dph1	PF01866	Hodarchaeales_YT2_065127_10225659_JAEOTQ0100001941_25_#_25867_#_26880_#_1_#_ID_174_25partial_00start_type_ATGrbs_motif_GGAG/GAGGrbs_spacer_5_10bpgc_cont_0357	MSDYELEIDQIVQKIRENSYNSVLIQFPEGMLDKPLKTIKETLSKENIKVYVAGDPSYGVCDLAVDLAKKLKCELLIHFGHSEFGFQNQVNSALSEPIDVILVPAYYLSPQELDYTPIIREIKKRNWKTVGLAATIQHIKNLDKLEEILVNKNITVNRYNTGQVLGCHVTTLHKSNNVSDGFISVHAGYFHTHGFLLNTNKPLIQFDPYSGSITCYEELDHDKVVQKRFALLTQAKKAKYWGILGSSKLGQLNLKMISNVQSLLAERELPSITVVAENINPHVLANFSYIDAWVVTACPRLAIDDKIRFNKPVVTFREFLCIFDQVKWENLLEQGFF
Dph1	PF01866	Hodarchaeales_YT5_056127_10125055_JAEOTY0100003271_1_#_3_#_260_#_1_#_ID_272_1partial_10start_type_ATGrbs_motif_Nonerbs_spacer_Nonegc_cont_0376	MRHPYDLELEKIHQLVLNKHYKKILIQMPEGMLDRPLKEILEVLTPLNVQVIISGDPSYGICDLGIDLAVQLGCELLIHFGHTTFG
Dph1	PF01866	Njordarchaeales_GBS18..GBS18_21180	MFQLLKLFIYMIILPWKGLKELDEYLDKSLSTMAKLMLGFMLTFLSSSVAFFGIIVIGLWRASPVIDFLISAISAAILIPVVWWIFDTLLISIAISIFRERVDIIRLLNIRAFSMIPIPISAMYKYFIFGDVSLLRMLNIDLLNPITVILLIWEVFLLSLALFRMMRINLSKSILMALIPIAVKILISVFL
Dph1	PF01866	Njordarchaeales_GBS18..GBS18_21180	MNFELELDRVAELIQKEKAKRVCIQLADGLKPKAKEIVDFLKEKTSATVFVWYGSCYGACDVPKIDEHFDLLVQFGHKEFKKND
Dph1	PF01866	Lokiarchaeales_N1B_bin6_179caffold_0_JAEOUP0100000081_97_#_113795_#_114796_#_1_#_ID_5_97partial_00start_type_ATGrbs_motif_Nonerbs_spacer_Nonegc_cont_0321	MEFQYDLELNKIESMIKNKNIKRILIQMPEGMLDTPLKSIITKFSDSNIEIFLAGDASYGICDIAIEKAKFLDCDLLIHFGHTDFAFADRIHSTVEGINILIIPALVTFNISSSLNNIKNKLDELGWRKVIITATAQHLNNLKELKTFLEKQKIIVSNETQIIGCHIGSLRTPTQNDGIISLHAGEFHTRGLLLNSSIPVLQVNPYTSNISYYSSDERERIIKQRLNVITKVKSAQYWGIISSSKIGQYNPTNIESIRQKLSNAKKRHLIVIAENIDTQVLFNMTWVDAWVNTACPRLIDDQERFFKPIITFKEFLYLFGDVTWENLLEKGFI
Dph5	IPR004551	Gerdarchaeales_YT_6_3_VIKM010004151_4_#_899_#_1621_#_1_#_ID_406_4partial_00start_type_ATGrbs_motif_GGA/GAG/AGGrbs_spacer_5_10bpgc_cont_0322	MLYFIGLGLHDVKDISVKGLSIVKKADLIYAEFYTSTSSTKQEIEEFFGKEIKILDRNKVETEFDNVIDQAKDKTVVFLTAGDPMVATTHADLVMQARKKSVDVKIIHSSSIYSAIGETGLQIYKFGKSVSIPFDEEITSFYNRIKENKEIDAHTLVLLDLDPVNNKYVNASQALSRLVKLGFSDQEHVVVIADLGGESVIEYGVVKDLINKNYKGLQVLVIPGKLHFKEQEALEMNSNG
Dph5	IPR004551	Asgardarchaeia_GBS01_Asgardarchaeia_GBS01GBS01_22330	ILESAEKEKVCFLVVGDPMIATTHIDLRLRAIEKNIPTKIIHGSSIVTAVPGLLGLQNYKFGRTTTLAYPEKDYFPISPYHIIKENKEMGLHTLVLLDIKADRNKYMTANEGIKHLLEMEKKQDMKVFAGNSIICVVARAGSAKPIIKAGEADALLNEDFGPPLHTLVVPGNLHFMELEALVKIAGLPEEIGKKMQKL
Dph5	IPR004551	Asgardarchaeia_GBS01..GBS01_22330	ILESAEKEKVCFLVVGDPMIATTHIDLRLRAIEKNIPTKIIHGSSIVTAVPGLLGLQNYKFGRTTTLAYPEKDYFPISPYHIIKENKEMGLHTLVLLDIKADRNKYMTANEGIKHLLEMEKKQDMKVFAGNSIICVVARAGSAKPIIKAGEADALLNEDFGPPLHTLVVPGNLHFMELEALVKIAGLPEEIGKKMQKL
Dph5	IPR004551	Jordarchaeia_GBS05..GBS05_19830	VERGLVLISLGLRDERDMSLRALEEARRCDSLYMETYTTVLDTDLERVSKLVGKPVKEASRSLLEENVDKVLSETSKKLVGIIVGGDCLAATTHVALIVEASKRRIPFKVVHGPSIYTAVSETGLSLYKFGRSVTMPVYGRADTPYNVVCENLSRGLHTLMLLEVDKESGRYVTVREAVERLLEAEEHMGRGFLDEDTLMVGAARIGWEDQLIIADRAEHLAKTDFGRPPHILVVPGSLHFMEAEALKALAGCPEELLREDVKPRRTTTEVVRKYLRSVDRVLSQVRDSTETLDERARRVLDEAERYFMDAKHYFDRGDLRTALSAIAYSEGLLDALRMMGLIEFRW
Dph5	IPR004551	Jordarchaeia_GBS06..GBS06_17130	MGRLVFVGLGLWDECDLTLRGLKEAREADRVYAEFYTSFMGGLDTRRLEELIGKRIVVLSRKDVEEKPHESVLRHAQRERVVFLVPGDPLISTTHVDLRLRAHDMGIETSVIHAPSILSAAPSICGLANYKFGRSVSIPFPEDNYFPESPYLVVKDNRAKGLHTLIFLDVRADEERYMTVNEGIEFLMHFENRGEERVLGDAVMVGIARAGSREPVVRAGFVEDLIFFDFGPPPHTLIVTGELHFKEAEALVKLAGAPEKIIER
Dph5	IPR004551	Jordarchaeia_GBS07..GBS07_17620	MGRLVFVGLGLWDECDLTLRGLKEAREADRVYAEFYTSFMGGLDTRRLEELIGKRIVVLSRKDVEEKPHESVLRHAQRERVVFLVPGDPLISTTHVDLRLRAHDMGIETSVIHAPSILSAAPSICGLANYKFGRSVSIPFPEDNYFPESPYLVVKDNRAKGLHTLIFLDVRADEERYMTVNEGIEFLMHFENRGEERVLGDAVMVGIARAGSREPVVRAGFVEDLIFFDFGPPPHTLIVTGELHFKEAEALVKLAGAPEKIIER
Dph5	IPR004551	Jordarchaeia_JZB50..JZB50_02620	LGELIFIGLGLWGIDDITLKGLNAARSADEVYFEAYTSVMGGLTKDNLEALIGKNVRALTRKDVEENVEEILSRARDKRVAILVPGDPMVATTHVALRLEAEKLGVKTRVIHGVSIYSAAPSICGLENYKFGRSVTIPFPEENYFPETPYLVVRENIERGLHTLVFLDVRAEEKRFMTVNEGVAILLELEHKLSSQSPLLEKTLMVGVARAGSENPTVKADYPRNLLYYDFGSPPHILIVTGSLHFKEIEALRLLAAAPLPPL
Dph5	IPR004551	Jordarchaeia_QC4849..QC4B49_09370	LGELIFVGLGLWDVRDITLKGLEAARSADDVYLETYTSVMGGLTKDALEALVGKDVRILTRRDVEENAAEILSCARKRRVVLLVPGDPMVATTHVALRLEAEKLGVKTRVIHGVSIYSAAPSMCGLENYKFGRAVTVPFPEEKYFPETPYFVVRENIERGLHTLVFLDVKAEEERFMTVNEGVAILLELERKLAPQDPLLEKTLMVGAARVGSEKPMIKADFPRNLLFYDFGPPPHILIVTGKLHFKEAEALRLLAAAPSSIP
Dph5	IPR004551	Jordarchaeia_QZMA23B3..QZMA23B3_01160	LGKLVFIGLGLWNEYDLTLRGLEEARKADKIYAEFYTSFMGGLNFKNLEKLVGKKINVLSRREVEENPHESILRDAQEGYVAFLVPGDPLISTTHVDLRLRAINMGIDTKIVHAASILSAAPSVCGLANYKFGNSVSIPFPEANYFPESPYLVVRKNRLRGLHTLVYLDIRADTSRYMTVKEGLEFLNYFDSKKRRRVLKEAVLVGVARAGSPEPLVKAGFLDDLISFDFGSPPHILIVTGKLHFKEAEALVKLAGAPKIILEK
Dph5	IPR004551	Jordarchaeia_QZMA2B5..QZMA2B5_02980	LGKLVFIGLGLWNEYDLTLRGLEEARKADKIYAEFYTSFMGGLNFKNLEKLVGKKINVLSRREVEENPHESILRDAQEGYVAFLVPGDPLISTTHVDLRLRAINMGIDTKIVHAASILSAAPSVCGLANYKFGNSVSIPFPEANYFPESPYLVVRKNRLRGLHTLVYLDIRADTSRYMTVKEGLEFLNYFDSKKRRRVLKEAVLVGVARAGSPEPLVKAGFLDDLISFDFGSPPHILIVTGKLHFKEAEALVKLAGAPKIILEK
Dph5	IPR004551	Jordarchaeia_QZMA3B5..QZMA3B5_12000	LGKLVFIGLGLWNEYDLTLRGLEEARKADKIYAEFYTSFMGGLNFKNLEKLVGKKINVLSRREVEENPHESILRDAQEGYVAFLVPGDPLISTTHVDLRLRAINMGIDTKIVHAASILSAAPSVCGLANYKFGNSVSIPFPEANYFPESPYLVVRKNRLRGLHTLVYLDIRADTSRYMTVKEGLEFLNYFDSKKRRRVLKEAVLVGVARAGSPEPLVKAGFLDDLISFDFGSPPHILIVTGKLHFKEAEALVKLAGAPKIILEK
Dph5	IPR004551	Jordarchaeia_RPD1..RPD1_07330	LGELIFVGLGLWSVRDLTLRGLEIARSADEVYLEAYTSFMGGLDKKELDALIGKRVHILTRNDIEENAEVLLSRARKKRVAILVPGDPMVATTHVALRVEAENLGIKTKIIHGVSIYSAAPSICGLESYKFGRAVTIPFPEENYFPETPYLVVKENKEHGLHTLVFLDIKSDKKRFMTVNEGVAILLELERKLNIQGSLLEKTLMVGLARVGSENPTIKADYPQNLLSYDFGPPPHILIVTGHLHFKEAEALHVLAAAPSSIMQY
Dph5	IPR004551	Jordarchaeia_RPF2..RPF2_00610	LGKLVFVGLGLWNEYDLTLQGLEETRKADKIYAEFYTSFMGGLNLKNLEKLVGKKINVLSRKDVEENPHESILRDAQKGIVAFLVPGDPLISTTHVDLRLRAVNMGIDTKIVHGASILSAAPSVCGLANYKFGNSVSIPFPETNYFPESPYLVVRKNRLRGLHTLVYLDIRADMSRYMTVREGLEFLNYFDSKKRRQVLKEAIFVGIARAGSPEPLVKAGFLDELISFDFGSPPHILIVTGKLHFKEAEALVKLAGAPKIILEK
Dph5	IPR004551	Heimdallarchaeaceae_AB_125_MEHH010001311_7_#_5372_#_6091_#_1_#_ID_131_7partial_00start_type_TTGrbs_motif_GGA/GAG/AGGrbs_spacer_5_10bpgc_cont_0446	MGELIFVGLGLCDEKDISLHGVEEIKEADAIFAELYTSLMPGLSVQRLEKLVGKKISIVSRRVLEEEEGGAILQQAKKGKTVLLVPGDPLIATTHVDLRIRAEGQGIKTRIIHGASIISAVIGLSGLQNYKYGRSVTIPFPENGFISETPYRVIGENRKRGLHTLCFLDIRADEKRYMTVKDGLETLLAVEKRKRSQVIRRDTLVVGIARAGSKTPIVKAGYVENMITYDCISLYLLYC
Dph5	IPR004551	Heimdallarchaeaceae_LC_3eimC3_contig000001_MDVS010000011_32_#_26065_#_27333_#_1_#_ID_1_32partial_00start_type_TTGrbs_motif_GGA/GAG/AGGrbs_spacer_11_12bpgc_cont_0298	MRGKFFLIGYGLSGPDGLTLHALNVLKSVDIIFFEIYTNFPFEDSLKDLENVLQKKIIPISRTRVEDESTEFLKAIKNNNVALLISGDPFIATTHHSLWLEASNLEIDVEVINNISIYNLVPSLTGLSAYKFGKISSITFPDNFSVAPYDTLQKNLDINAHTLFLLDIEINSNKFLEINKALDLLLKMEQRQSNKLITEDTLLIGLAHIGTNKSKIVFDSLKNQQKIDWKSIGPPQAIVIPGNLHFAEEEILNKFWGKEGSNPVYYKKSAEKIVVTGSFDIIHPGHIQFFHEAKKQNPNAELIVVIARDSSIREFKDRDPILPEDHRLQVLRSLQIVDKAVLGNEGKDKIKIIEEIDPDLIVLGYDQWISEEKLISELNKRELKTKVVRLKKYGNSLAS…
Dph5	IPR004551	Heimdallarchaeaceae_S146_22151_101478_WAPZ010004081_4_#_2417_#_3199_#_1_#_ID_408_4partial_00start_type_ATGrbs_motif_Nonerbs_spacer_Nonegc_cont_0370	MGLGSIKNLPYSSLAILERADHIYVEYYTNYVLETPREVQSFFSEVSKRAISEIKFADRTLLEEESEKLLELSLTDNVVLLVSGDPFIATTHLSLRLEAIKKGIPVQIYHNASILSAAASVSGLQAYKFGKTATIPFPENKSQYPYDILHQNQEINAHTLFLLDINLKEQRYLTITSAIEQLEELEAAHQQNIFTKETKMIGISRLSFPDQYIAVGAPQQLKALPWERYGAPQCIIVCAKKLHFTEEEALSVLWESRSEK
Dph5	IPR004551	Heimdallarchaeaceae_SZ_4_bin2_246_RDOB010000081_15_#_12416_#_13207_#_1_#_ID_1_15partial_00start_type_TTGrbs_motif_GGA/GAG/AGGrbs_spacer_11_12bpgc_cont_0345	MSSSKNSLIFAGMGLKGLESCSIELLSIMKEVDTIFIESYTNFTTADIPDVIKPFKTKFKYIQRETLEENAENFLDSIIGKISLLLVPGDPFIATTHNSLRLSALKRGIKCTLIHNTSIMSAAASASGLSSYKFGRTATCPFPDNMSEFPYQIIKKNKMIGAHTLVLLDIDLVSGKFLTVNEAIALLEELEKEKQESIITEKSIIIGLARIGYEDQFILAGNPKTIISHTWIDNGPPQALIVCSDSLHFAEEEIISLLWSEIG
Dph5	IPR004551	Heimdallarchaeaceae_AB_125..HeimAB125_17600	MGELIFVGLGLCDEKDISLHGVEEIKEADAIFAELYTSLMPGLSVQRLEKLVGKKISIVSRRVLEEEEGGAILQQAKKGKTVLLVPGDPLIATTHVDLRIRAEGQGIKTRIIHGASIISAVIGLSGLQNYKYGRSVTIPFPENGFISETPYRVIGENRKRGLHTLCFLDIRADEKRYMTVKDGLETLLAVEKRKRSQVIRRDTLVVGIARAGSKTPIVKAGYVENMITYDCISLYLLYC
Dph5	IPR004551	Heimdallarchaeaceae_B3_JM_08..CEE45_05740	MVIPRTNIYFIGMGLCGLKSCSLQALKILKIADIIFVETYTNFISEGKPEFWNEIKQKLEPLSRKDLEENDHLFLEKIEGKIIALLIPGDPFIATTHNSIRIAATKKGYKCRLIHNSSIISAASSISGLSSYSFGRTVTCPFRNNKSEFPYRIIQQNKSINAHTLVLLDINLVDDEFLSVDEAISILSDLEMEIHENVFKKSSIVIGLAKIGYNDEFISAGSMDKVANSFNWRKIGPPQALIVCADTFHFAEKEALSVLWGVNTQK
Dph5	IPR004551	Heimdallarchaeaceae_LC_3..HeimC3_00310	MRGKFFLIGYGLSGPDGLTLHALNVLKSVDIIFFEIYTNFPFEDSLKDLENVLQKKIIPISRTRVEDESTEFLKAIKNNNVALLISGDPFIATTHHSLWLEASNLEIDVEVINNISIYNLVPSLTGLSAYKFGKISSITFPDNFSVAPYDTLQKNLDINAHTLFLLDIEINSNKFLEINKALDLLLKMEQRQSNKLITEDTLLIGLAHIGTNKSKIVFDSLKNQQKIDWKSIGPPQAIVIPGNLHFAEEEILNKFWGKEGSNPVYYKKSAEKIVVTGSFDIIHPGHIQFFHEAKKQNPNAELIVVIARDSSIREFKDRDPILPEDHRLQVLRSLQIVDKAVLGNEGKDKIKIIEEIDPDLIVLGYDQWISEEKLISELNKRELKTKVVRLKKYGNSLAS…
Dph5	IPR004551	Heimdallarchaeaceae_WORE3..WORE3_13240	VRKAETELFFIGMGLSGLKSCTLETLDILTNIDKVFIEQYTNFVPREIPPLLKQIKPKITIVSRKDLEDDDQLFLENIKGKSAAILIPGDPFIATTHNSLRIAAIKRGFKCRIIHNSSIVTAAASVSGLSAYRFGRTVTCPFPHNASEFPYKVIKLNKQIGAHTLVLLDIDLITGEFLAVNEAISILLELEEKRKENVFIKTDLLVGLAHIGTEREVISAGAADKVTTLAWGKIGPPQALIVCAEALHFTEEETVKTLWKVQLSNQGVYK
Dph5	IPR004551	Hodarchaeales_FT_012127_10008099_JAEOUC0100009171_3_#_1812_#_2600_#_1_#_ID_858_3partial_00start_type_GTGrbs_motif_AGGArbs_spacer_5_10bpgc_cont_0346	MNPSLTELIFAGMGLKGLESCSLEILPILQKVDKIFIESYTNFTSKDIPEDLLPFKSKFQYVTREYLEEKDTLFFQSIEGKISLLLVPGDPFIATTHNSLRIAAVNRGIKCRVIHNTSIISAAPSISGLSSYKFGRTVTCPFPDNMSEYPYEVIKQNKKINAHTLILLDINLVTEKFLSVNEAIILLQESEEKKKESIISEKSIVIGLARIGYENQFIFAGNLEAVINHPWSEFGPPQALIVCADSLHFAEEEAIKALWGKE
Dph5	IPR004551	Hodarchaeales_YT_005127_10042848_JAEOSP0100003381_30_#_33680_#_34498_#_1_#_ID_252_30partial_00start_type_ATGrbs_motif_Nonerbs_spacer_Nonegc_cont_0357	MLLVVSETCLYFIGMGLSGFKTCSLETVKILNKVDKIFIENYTNFMSEKLPHEFKQLKAKFSYLKREDLEENDVQFLDRIQGKTVAIMIPGDPFIATLHNSFRVAATKRGYSCYVIHNTSILSAAASISGLSSYSFGRTVTCSFPENASEVPYEIIQKNKSINAHTLVLLDIQLEKNKFLTVREAIDILTNLEKEKSKNIFTSESKIVGLARLGYDDIYIEYGTPFEVSDRSNWEEIGPPQALIVCADTLSFAEEEILEALSKKYPSDGEDQ
Dph5	IPR004551	Hodarchaeales_YT_011127_10025600_JAEOSQ0100008541_4_#_3159_#_3515_#_1_#_ID_811_4partial_01start_type_Edgerbs_motif_Nonerbs_spacer_Nonegc_cont_0423	SKYCYDILSANLQIGAHTLLLLDIDVASGRFLDINTAIDQLTGLENEYEEDVFTEKRLLFGLSRLGTRNAVVRIGSPAHISKLDWKTVGPPQSLIVCSELQAYEEESIQVLWGKQVSR
Dph5	IPR004551	Hodarchaeales_YT_019127_10157411_JAEOSR0100001341_61_#_71474_#_72268_#_1_#_ID_112_61partial_00start_type_GTGrbs_motif_Nonerbs_spacer_Nonegc_cont_0346	MCETNFFFIGIGLSGLKSITIDTLDILKKMDEIYIEKYTNFVSEEIPPFLNQIQTKITILNREDLEDNDQLLLERIKGKSAAILIPGDPFIATTHNSLRIAAIKQGFKCRIIHNSSIISAAASVSGLSAYRFGRTVTCPFPHNASDFPYEIIKRNEQIGAHTLVLLDIETRTGKFLSVDEAISILLGLEEKKQETVFTKASLVIGLAQIGTETEFIFPGIADEVKTVVWRDIGPPQALIVCSEPLHFAEEEVLKILWNIDLSNR
Dph5	IPR004551	Hodarchaeales_YT1_021127_10093331_JAEOTC0100000261_4_#_2964_#_3764_#_1_#_ID_66_4partial_00start_type_TTGrbs_motif_Nonerbs_spacer_Nonegc_cont_0355	MTASKTTIYFVGMGLSGFKSCSHQILDILREVKLIFVERYTNFISQEKPEFWDEIHTKIRPLERKALEEEDDLFLDEIKGMTVALLIPGDPFIATTHNSIRIAATKRGYACKTIHNSSIISAAISISGLSSYRFGRTVTCPFRSNKSEFPYRIIQRNKSIDAHTLVLLDINIVENKFLSIDEAISILSDLEKEIQENVFNENSIVLGLAKIGYNNEFVSAGLIKEVSKAGTWKQIGPPQALIVCSDNFHFTESEALSILWGVKYAS
Dph5	IPR004551	Hodarchaeales_YT1_039127_10192307_JAEOTF0100005061_9_#_7889_#_8656_#_1_#_ID_507_9partial_00start_type_ATGrbs_motif_Nonerbs_spacer_Nonegc_cont_0384	MITFVGLGLSSFRDLSLDGWETVKNADIVLLDEYTNFIDRNGFDKLQDSIKGEIRVVYRKMLEDNAHSILDLAKTKKVALIIPGDPFVATTHITLRILAEEHGIPTRIIHNASILSAVPSHLGLSAYRFGRTATLPFPENKSFYPYDIVAGNQKIGAHSLVLLDIDVENNRFLSIPEAVDILQELEQERQEAVFSEDTVIAGIARLGSANSFTKVGYFSDLIINEWGSPPQIIVICTTLHFAEEEAVKKLWHFSP
Dph5	IPR004551	Hodarchaeales_YT1_057127_10001402_JAEOTI0100006861_2_#_277_#_1044_#_1_#_ID_666_2partial_00start_type_TTGrbs_motif_Nonerbs_spacer_Nonegc_cont_0341	MGLNGISSLSIEALKILKQAEKVFIESYTNFLDPGVINELSQELRKPVQLLKRENLEQKEKEFLKLCENNQVALLVPGDPFIATTHVSLRLTAIKEGIDVGIIHAPSVFTAVPSLTGLSSYRFGKTATIGFQKSKYCYDVILGNLSIQAHTLLLLDIDVSSQKFLDVDMAIDQLQSLEIEYRNKIITEKRLMFGLARLGRKESIVHCGTMAELQENKWNKFGPPQTIVICSELQTYEEEAIQTIWGKENVERLSP
Dph5	IPR004551	Hodarchaeales_YT2_004127_10220164_JAEOTM0100001431_63_#_62651_#_63433_#_1_#_ID_112_63partial_00start_type_ATGrbs_motif_Nonerbs_spacer_Nonegc_cont_0354	MGLNGFNSCTLQALEVLKNVDFIFVESYTNFFSQEKPEVWKQIPAKIIPITRKDIEDEEDTFLEKIKGKSAAILISGDPFVATTHNSIRIAAMKRDYNCKLIHNSSVISAAASVSGLSSYSFGRTVTCPFRTNKSEFPYRIIQQNKTIDAHTLVLLDIDILENKFLSIDEAISILFDLETEIQENVINDFNIGIGLAKLGYQDEFTKAGSLEDVANSTSWLNIGPPQALIICADKLHFAEVEALAVLWGVKNPIKNTRND
Dph5	IPR004551	Hodarchaeales_YT2_065127_10225659_JAEOTQ0100001681_62_#_65787_#_66551_#_1_#_ID_137_62partial_00start_type_ATGrbs_motif_Nonerbs_spacer_Nonegc_cont_0344	MGLTGFNNLSLKALEILRLVEIIFVEKYTNFISQDTPEFWDEINQKLKPISRKDLEEDDQLFLEKIEGKTIAFLIPGDPFIATTHNSFRVAATKKGYECRLIHNSSIVSAAISISGLSSYSFGRTVTCPFRSNKSEFPYRIIQQNKSINAHTLVLLDINLVDNRFLSVNEAISILFDLEKELKENVLSDESIVIGLAKIGYSEEIICAGSMDKVSKSFNWNEIGPPQALIICANTFHFAEKEALSALWGTDPDQ
Dph5	IPR004551	Hodarchaeales_YT5_036127_10025371_JAEOTU0100000591_29_#_36721_#_37512_#_1_#_ID_352_29partial_00start_type_GTGrbs_motif_Nonerbs_spacer_Nonegc_cont_0342	MYEAKTNLFFIGMGLSGLPSCSLEALEILEEVNEIFIEKYTNFILGEIPPLLEQISKKFRLVSRADLEENDQIFLENISGKSVALLIPGDPFIATTHISLRLAAIQRGFQCRIIHNTSIVSAAASVSGLSSYRFGRTVTCPFPQNVSQFPYEIIKRNKQIESHTLVLLDIEITTEKFLNINEAISILLELEQKNNEDIFTESSILVGLAQIGQKNEVICAGTVNKVRELAWGDIGPPQALIVCSDSLHFSEKEALNILWNVNL
Dph5	IPR004551	Hodarchaeales_YT5_056127_10125055_JAEOTY0100003571_12_#_10971_#_11762_#_1_#_ID_308_12partial_00start_type_GTGrbs_motif_Nonerbs_spacer_Nonegc_cont_0356	MYTAKTNLFFIGMGLSGLTSCSLEALDILAKVDEIFIEKYTNFILEEIPPLLEKISEKFRLVNRADLEENDQMFLENISGKSVALLVSGDPFIATTHNSLRFAAIQRGYHCRIIHNTSIVSAAASASGLSSYRFGRTVTCPFPQNTSQFPYEIIKRNKLIEGHTLVLLDIELTTGNFLTINEAISILLELEQKENEEIFTKSSIVVGLAQIGQKNEVICAGTVKNVRELAWGDIGPPQALIVCSDSLHFSEKEALNILWNVNF
Dph5	IPR004551	Lokiarchaeales_N1B_bin6_179caffold_0_JAEOUP0100000251_21_#_13933_#_14724_#_1_#_ID_11_21partial_00start_type_TTGrbs_motif_GGA/GAG/AGGrbs_spacer_11_12bpgc_cont_0345	MSSSKNSLIFAGMGLKGLESCSIELLSIMKEVDTIFIESYTNFTTADIPDVIKPFKTKFKYIQRETLEENAENFLDSIIGKISLLLVPGDPFIATTHNSLRLSALKRGIKCTLIHNTSIMSAAASASGLSSYKFGRTATCPFPDNMSEFPYQIIKKNKMIGAHTLVLLDIDLVSGKFLTVNEAIALLEELEKEKQESIITEKSIIIGLARIGYEDQFILAGNPKTIISHTWIDNGPPQALIVCSDSLHFAEEEIISLLWSEIG
Dph5	IPR004551	Lokiarchaeales_N1B_bin6_179caffold_0_JAEOUP0100000591_2_#_363_#_1079_#_1_#_ID_46_2partial_00start_type_TTGrbs_motif_GGAG/GAGGrbs_spacer_5_10bpgc_cont_0354	MGKIFAVGVGPGSPKYVTQVVKEIIQNCDVLIGYKYTLKTIEEFLDGKEVHEITMNNQEESYQQILPILGGRTLVVPFTGDVNFSESEVVDRLIEIFGEVEVVPGISSIQVAAAKTRVPLDKSKVITLHVTTSIEEKKLELQKALIDGYSVILVPRPWPKQPDKHFMPSEIALYLKRNNFKTESMKVHVFESLTTDEETSFQGTVKDLEGREFSDLSVMVFNQTELDSYMNYKWQWEN
Dph5	IPR004551	Lokiarchaeales_YT2_002_JAEOTL0100002151_2_#_1779_#_2828_#_1_#_ID_33_2partial_00start_type_ATGrbs_motif_Nonerbs_spacer_Nonegc_cont_0323	MCPIFFIGLGLHINGISKIGQEIANNSDFIYLDAYTSPLSKQDISSIQKLIKKNVKIINREFLEDSRTILNQAKQNDVSLLVYGDPMIATTHTEIRIRAERSGIKTRIIHNSSILSALSGETGLHAYNFGKPVTITNSASTPKITAYEVIYQNLIRNLHTIVLLEYDYSNNFFVSPNQGLESLLKTEQDLKYGIFDFDTFIIVASRIGNHQSMKGGKLLGLLKKNFGEPPHTVIIPGKLHFTEVDSLKTILKINGKDISDNSLKAKPIGFTMVNKYVKNARDALSKARSKGEQEGKIHLENLFENVDCYLSDAERFLNQGKYELAILSIGYAEGLLDALRFIGELEIRW
Dph5	IPR004551	Thorarchaeota_B16_G1_QMYV010003871_1_#_1_#_597_#_1_#_ID_387_1partial_10start_type_Edgerbs_motif_Nonerbs_spacer_Nonegc_cont_0357	ILESAEKEKVCFLVVGDPMIATTHIDLRLRAIEKNIPTKIIHGSSIVTAVPGLLGLQNYKFGRTTTLAYPEKDYFPISPYHIIKENKEMGLHTLVLLDIKADRNKYMTANEGIKHLLEMEKKQDMKVFAGNSIICVVARAGSAKPIIKAGEADALLNEDFGPPLHTLVVPGNLHFMELEALVKIAGLPEEIGKKMQKL
Dph5	IPR004551	Thorarchaeota_B59_G1_QMYS0100031	MPELDKKVTEIFAGKVVRKDLVRQVKVGANVPTYVLEYLLGKYCATDDPVAVEAGLRLVHNTLTDHIIRPDEAMKAQSRVKERGQQRYIDKVLVRLDGAKYWAEVVNFGHRYIHVPDTFVRRYERLLEGGVWAQVDIEFRGEEEVGGKTRPFFITDLKPIQVASFSLENYCIARRELTTDEWLDLLIRSIGFEPSHFSRRVKLLMLMRLVPMIQRNFNLIELGPRGTGKSFVYRDLSPYAILISGGKTTVANLFYNMSTRRVGLVGMWDVVAFDEVAGIRFSDKTAIQILKDYMESGSFSRGREELVAEASIVFNGNINQPVDVLVRSSTLFQPLPEEMQDMALIDRLHFYLPGWEMPKMHNEFFTDHYGFVVDYLAEAVRELRRRNYTEAFDRYFSLG…
Dph6	PF01902	Sifarchaeia_WORA1..WORA1_15150	LRVFVSWSGGKESSLALFRALKTGLHVEFLFNMLDEDGLRSRGHGLRKEIIDAQAKAIGIPIVYGRASWEDYEREFKRRIKELRNRGIESGVFGDIDFQENRDWVEKVCEEAELDVFEPLWKQKYENLLMEFINNGFEAKIISVKSDLIHDDWIGHPLNWEFIDYLRSREIDLCGENGEYHTLVTNGPFFQRRIEIVASKKVVKDDRLLLEIEDFNLI
Dph6	PF01902	Borrarchaeota_Yap200_bin8_146_JAEORY0100000551_9_#_7401_#_8057_#_1_#_ID_63_9partial_00start_type_TTGrbs_motif_Nonerbs_spacer_Nonegc_cont_0391	MRVFVSWSGGKESSLALFRALRGGLQVEFLFNMLDEDGIRSRGHGLKKEIIEAQSKALGIPVVYGNASWEDYETEFKRVMKNLKEKNIEGGVFGDIDLQDHRDWVERVCSEVGLKAFEPLWNQKYETLLTEFIDSGFKAIIVSAKANLIDDNWVGQSLNLEFLEYLRRHNIDLCGEDGEYHTFVASGPIFKQRVKILESRKILKADRCVLEILRFDLI
Dph6	PF01902	Sifarchaeum_yapensisap2000_bin9_141_JAEOSF0100000051_59_#_69531_#_70187_#_1_#_ID_78_59partial_00start_type_TTGrbs_motif_AGxAGG/AGGxGGrbs_spacer_5_10bpgc_cont_0377	MRVFVSWSGGKESSLALFRALKTGLHVEFLFNMLDEDGLRSRGHGLRKEIIDAQAKAIGIPIVYGRASWEDYEREFKRRIKELRNRGIESGVFGDIDFQENRDWVEKVCEEAELDVFEPLWKQKYENLLMEFINNGFEAKIISVKSDLIHDDWIGHPLNWEFIDYLRSREIDLCGENGEYHTLVTNGPFFQRRIEIVASKKVVKDDRLLLEIEDFNLI
Dph6	PF01902	Sifarchaeum_yapensisap2000_bin9_141_JAEOSF0100000051_71_#_80846_#_81484_#_1_#_ID_78_71partial_00start_type_TTGrbs_motif_GGA/GAG/AGGrbs_spacer_5_10bpgc_cont_0399	MNVFVSWSGGKDSCLALYKALKTGFKVKYLFTMLNEDGLRSRGHGLRKEGIEAQAMAIQIPIIFGKATWDSYEDEFKRGIEDLKNRGIEGGVFGDLDFQENRDWVDRVCSEVGLQVYEPLWKQKYEIVLTEFIDRGFEATIVSAKSDLIDSNWIGHPLNWDFIEFLRSRKIDLCGENGEYHTLVTNGPIFKRHLKILESRELEKLIDGFLIY
Dph6	PF01902	Jordarchaeia_GBS05..GBS05_18030	VAVLFSGGKDSSCALFWALSNNLKVEALVSMLPMREDSYMFHVPNIALTEIQAEAIGLPHVSSITSGAREREVSDLKEVLRELNVDAVVSGAVASEYQKRRIDRVCKELGLRSITPLWHGNEVLLLVKLVNFGFDVRFTGVYALGFNAKWLGRKLDYDSIVDLIEIRRRYGISIAGEGGEYETIVLDAPFFRKKINIVDAEALWDGIRGQLLIKKVELVGKEDEKNG
Dph6	PF01902	Jordarchaeia_GBS06..GBS06_07920	LNVAVLFSGGKDSSYVIQWCIERSYNIKALVSIFPRRPDSYMYHVPNVELTELQAKAADLPHITRYSSGVKEEEIEDLISVLQTLDTDGIVSGAVASEYQRSRLDLVSKKLGLRNITPLWHKDPILIIESMIRLNFNIIFSGVYALGFNKNWLGR
Dph6	PF01902	Jordarchaeia_GBS06..GBS06_10170	NITPLWHKDPILIIESMIRLNFNIIFSGVYALGFNKNWLGRRLDEAALRELIQLNKRYGIDLAGEGGEYETLVLDAPFFKKTIKIVKSEKIWEGDGGYLDVQRAKLVEKSKKL
Dph6	PF01902	Jordarchaeia_GBS07..GBS07_01960	LNVAVLFSGGKDSSYVIQWCIERSYNIKALVSIFPRRPDSYMYHVPNVELTELQAKAADLPHITRYSSGVKEEEIEDLISVLQTLDIDGIVSGAVASEYQRSRLDLVSKKLGLRNITPLWHKDPILIIESMIRLNFNIIFSGVYALGFNKNWLGRRLDEAALRELIQLNKRYGIDLAGEGGEYETLVLDAPFFKKTIKIVKSEKIWEGDGGYLDVQRAKLVEKSKKL
Dph6	PF01902	Jordarchaeia_GBS07..GBS07_18330	LSGFVVSWSGGKESTLSLYRALRGGVSVSYLMSFVSSGGRSMSHALKVELLEAQSTALGIPLVTREVTWETYEQGFRELVNELKQRGVTGCVFGDVWLDEHKEWTERMCGELGVKPFSPLFGDSPESLLREFIELGFEAVVIVVKKECLGDEWLGRKLDQDFLIDMREARDEKGVDVLGEMGEYHTFVYDGPLFGKRIEILETRRVQRDGHAYLDIVKFKLSEKQP
Dph6	PF01902	Jordarchaeia_JZB50..JZB50_09480	LSLSGLKAVVLFSGGKDSSLALLWALNRQLNVEALISMIPSREDSYMFHVPNINLTELQAKAAQLPYISSSSSGLKEKEALELEKLLEKLDVDVVVSGVISSEYQKNRIDAVCAKLGLKSLTPFWHVNETILLLNLVNSGFDVRFSGVYALGFTHNWLGRRLDHSAIADLILLKKRYGVSIAGEGGEYETVVLDAPFFKSRIKVVESEICWDGYRGQFLIKKAELTEKGSVEK
Dph6	PF01902	Jordarchaeia_JZB50..JZB50_11240	LRWTQHLFLRFNDDWGRAICYFAQRLRESLGDLLVSVVAGPREDFMFHGCNVVVVVREDTVDVRRKVVEAEREAEKQHGWKVGIAPMIVREEEEDELRLFLSTYESDVSAEEWKVAVDDFAQRLRESLGDLLVSVVAGPREDFMFHGCNVVVVVREDTVDVRRKVVEAEREAEKQHGWKVGIAPMIVREEEESFYLEAFR
Dph6	PF01902	Jordarchaeia_JZB50..JZB50_17390	LSYVASWSGGKDSCLACYEAMCSGLRISHLINFVYEGRVRSHGVSVNLVRLQAELVGIPLVQVETTWEDYEENFKKSVRSLIPQGVRGIVFGDLYLDEHRKWVERVCGELGVEAVEPLWGLKPREVISRLLDAGFEAVIVSARSNLIGEEWAGCRLSWEFIEYLEDRGIDLCGENGEYHTLVVNGPIFRRRLEINFEGVVRVDGRWVAMLSPAGGDLAERLALR
Dph6	PF01902	Jordarchaeia_QC4849..QC4B49_04800	LKAAVLFSGGKDSSLALLWALSRRLKVEALISMIPSREDSYMFHVPNIRLTELQAKAARLPYVSATSSGLKDKEVLELEKVLERLNVDVVVSGAISSEYQKSRINTVCAKLGLESLTPLWHVNETLLLLNVVNFGFDVRFSGVYALGFTRNWLGRKLDHSAIADLLLLKKNYGVSVAGEGGEYETVVLDAPFFESRIKIVESEIHWDGYRGQLLIKKAELTEKRGVEE
Dph6	PF01902	Jordarchaeia_QC4849..QC4B49_13480	LSYAASWSGGKDSCLACYEAARSGLRISHLINFVYEGRVRSHGVGVGIVRLQAELTGIPIVQVETSWEDYEENFKRAVCPLVLRGVKGVVFGDIYLDNHKKWVERVCGELGVEAVEPLWGLKPEEAISRLLAAGFEAVIVSAQSELVGEEWAGRVVSWDFIDYLKERGVDLCGENGEYHTLVVNGPIFKRRLEVKVEGVARGGGRWVAVLDIANSGGRT
Dph6	PF01902	Jordarchaeia_QZMA23B3..QZMA23B3_25690	LCEFVVSWSGGKESALSLYGALRRGVRVSYLMSFVSSGGRSMSHALNVELLRAQSEAMGIPLVTREVTWETYEQGFKELVSELKLRGVGGCVFGDVWIAEHREWTERVCRELGIKALSPLFNNKPENLFREFIDLGFEAVVIMVKREFLEDEWLGRKLDQEFLEDILKIRNAKNVDILGELGEYHTFVCDGPIFKKRIKLLEHRKIPRNGYTYLDITKFKLIEK
Dph6	PF01902	Jordarchaeia_QZMA2B5..QZMA2B5_08450	LCEFVVSWSGGKESALSLYGALRRGVRVSYLMSFVSSGGRSMSHALNVELLRAQSEAMGIPLVTREVTWETYEQGFKELVSELKLRGVGGCVFGDVWIAEHREWTERVCRELGIKALSPLFNNKPENLFREFIDLGFEAVVIMVKREFLEDEWLGRKLDQEFLEDILKIRNAKNVDILGELGEYHTFVCDGPIFKKRIKLLEHRKIPRNGYTYLDITKFKLIEK
Dph6	PF01902	Jordarchaeia_QZMA2B5..QZMA2B5_24840	MFHVPNIELTRLQAKAAGLPHIIRQSSGIKDEEVKDLEAVIRQLDIDGIISGAIASEYQRSHIESVADKLGLRSINPLWHKDPILILKEMIKRGFNIIFTGVFALGFDENWLGRQLDESSLKDLITLNKKYGVNLSGEGGEYETLVLDAPFFKNIIKIIESEKIWQKDTGYLDVKRAELIAKCENL
Dph6	PF01902	Jordarchaeia_QZMA3B5..QZMA3B5_13950	LCEFVVSWSGGKESALSLYGALRRGVRVSYLMSFVSSGGRSMSHALNVELLRAQSEAMGIPLVTREVTWETYEQGFKELVSELKLRGVGGCVFGDVWIAEHREWTERVCRELGIKALSPLFNNKPENLFREFIDLGFEAVVIMVKREFLEDEWLGRKLDQEFLEDILKIRNAKNVDILGELGEYHTFVCDGPIFKKRIKLLEHRKIPRNGYTYLDITKFKLIEK
Dph6	PF01902	Jordarchaeia_QZMA3B5..QZMA3B5_28550	MFHVPNIELTRLQAKAAGLPHIIRQSSGIKDEEVKDLEAVIRQLDIDGIISGAIASEYQRSHIESVADKLGLRSINPLWHKDPILILKEMIKRGFNIIFTGVFALGFDENWLGRQLDESSLKDLITLNKKYGVNLSGEGGEYETLVLDAPFFKNIIKIIESEKIWQKDTGYLDVKRAELIAKCENL
Dph6	PF01902	Jordarchaeia_RPD1..RPD1_13680	LGFDVRFSGVYAMGFTRSWLGRRLDYNAIADLILLRKKYGINIAGEGGEYETIVLDAPFFKERIKIVECEAYWDGYRGQVLIRKAELMKKRRMEN
Dph6	PF01902	Jordarchaeia_RPD1..RPD1_15690	LSYYVASWSGGKDSCLACYEALSHGFKVSHLVNFIHEGRVCSHGVSAPIIRVQARLVGIPLVQVGTTWEDYEENFKKTVRSLIPYGVKGVVFGDIYLDEHRDWVERVCSEIGVEAVEPLWGLDPEEVISRLINAGFKAIIVSARSDLIGEEWVGRPISWDFVEYLKERNVDLCGENGEYHTLVVNGPIFKEGIKLKVGEIIRKDKRWMVELTI
Dph6	PF01902	Jordarchaeia_RPF2..RPF2_07490	LNVAVLFSGGKDSSYVTQWCIDQSYTIKALVSIFPRRADSYMFHVPNIELTRLQAKAADLPHVIRQSSGIKDEEVKDLEAVIQQLDIDGIVSGAIASEYQRSHIEYVADKLGLRSINPLWHKDPILILKEMIKRDFNIIFAGVFALGFDESWLGRKLDESSLKDLITLNKKYGVNLSGEGGEYETLVLDAPFFKNTIKIIESEKIWQKNSGYLNVKRAELIAKCENL
Dph6	PF01902	Jordarchaeia_RPF2..RPF2_15680	LWLVVLLCEFVVSWSGGKESALSLYSALREGVRVSYLVSFVSSGGRSMSHALDVKLLRAQSEAIGIPLVTKEVTWETYEQGFKELVSELKTRGIGGCIFGDVWIAEHREWTERVCRELGIKALSPLFNNKPENLFREFIDLGFEAVVIMVKREFLGDEWVGRKLDQEFLDDLLKHSKKVDILGELGEYHTFVYDGPIFKKRIKILEYRKVPRNGYTYLDITKFKLIEK
Dph6	PF01902	Heimdallarchaeaceae_LC_3eimC3_contig000001_MDVS010000471_147_#_153387_#_154055_#_1_#_ID_47_147partial_00start_type_ATGrbs_motif_GGA/GAG/AGGrbs_spacer_5_10bpgc_cont_0312	MKVAVLVSGGKDSTFTLWLALHQYDVIYLVAVLSGKESTLFQYQKKPYIEAFSQAVQIPIKIIEVIDEKEELPILENGLKDIKVEAILIGGLLSEYQRSKFNSVAMNIGIPCYAPIWRKNQKMLLQEMISHDFKIILSLVAGVGFKENDVGAEITPQFLNKLEQLNTKFGISLGGEGGEYETLVLDAPFFKKKIEIVEKEVIFDEKRLHGYLEIKETKLIEK
Dph6	PF01902	Heimdallarchaeaceae_SZ_4_bin2_246_RDOB010000041_155_#_178927_#_179571_#_1_#_ID_12_155partial_00start_type_TTGrbs_motif_AGGA/GGAG/GAGGrbs_spacer_11_12bpgc_cont_0371	MALWVALHQYNVIAIITVRSNCNESLLFHLPNSKYVRFMAEMLNIPYKEILIESCDLSNEIITLKRAFNDLQVDAIITGGIRSEFQRYKFNRAAALAGVRCFNPLWRLAPLQLMNELLENNFYIIFVSVAAMGFERNLLGKRITQSLISRIRQQAVDEQISVTGEGGEYESFVLDAPFFPSRIEIEEAEVHWDESREIGYYEIFRVKLISKKSN
Dph6	PF01902	Heimdallarchaeaceae_B3_JM_08..CEE45_04980	MKVSCLISGGKDSVFALWCALHQFEVISLINIQARTSDSFLFHFPNTQYVSLIAEMLSLPLLTVKTTSSNVNEETSMLKQIFIDSEAEAIITGGIRSEFQRYKFNYAALQANVKCFNPLWRLSPRTLMDELLTNHFHIILVSVSAMGFGKHLLGKKLTPEKLNVLRASNEVSELATTGEGGEYESFVLDAPFFPSRIIVDKAKVHWNEFREEGYFEIIKAYLELKRPR
Dph6	PF01902	Heimdallarchaeaceae_LC_3..HeimC3_28810	MKVAVLVSGGKDSTFTLWLALHQYDVIYLVAVLSGKESTLFQYQKKPYIEAFSQAVQIPIKIIEVIDEKEELPILENGLKDIKVEAILIGGLLSEYQRSKFNSVAMNIGIPCYAPIWRKNQKMLLQEMISHDFKIILSLVAGVGFKENDVGAEITPQFLNKLEQLNTKFGISLGGEGGEYETLVLDAPFFKKKIEIVEKEVIFDEKRLHGYLEIKETKLIEK
Dph6	PF01902	Heimdallarchaeaceae_WORE3..WORE3_15530	MKVVCLVSGGKDSILALWLALHQFEVISILTVISSCFESLLFHIPNSQYVAIIADMLEVPHQIIMIDSCNVEEEINALKAVLTESGAEAVITGGIRSEFQRFKFNRAAYLANMKCFSPLWRVSPKFLLSELIGNNFNVIISSVSGMALKRELLGKKITPDLLKELQQAVPESELSMIGEGGEFESFVLDAPFFPACIDILESKVHWDEYREEGYLEIIKIHCRSKNIS
Dph6	PF01902	Helarchaeales_CR_Bin_143_JABXJV0100002461_17_#_12839_#_13498_#_1_#_ID_78_17partial_00start_type_ATGrbs_motif_GGA/GAG/AGGrbs_spacer_5_10bpgc_cont_0342	MQKNFSFFCSWSGGKDSSLSLYHAIKMGGRPSYLLNMLREDGKRSRSHGLTFDSLQKQAKALGIPLVTRSTSWDDYEANFISALQDFKKKGIEIGVFGDIDIQEHREWVERVCSYVKIKPCLPLWKRSRKELLRELLDLGFKATIIVIKEDKLDKKFLGKTLSKEVIAELETTGIDLSGESGEYHTIVTDGPTFSYPINLEKKEKKSKDGYWFLDISVL
Dph6	PF01902	Helarchaeales_MP5_1_211_JAEORH0100001421_2_#_689_#_1351_#_1_#_ID_56_2partial_00start_type_ATGrbs_motif_Nonerbs_spacer_Nonegc_cont_0342	MIKKSIISWSGGKDSALALYKVQQADEFSVEKLLTTITQPYDRISMHGVRSSLLRKQAASIGTPLLEINLPKDVSDESYADIMKREMLQVKTKGIETVIFGDLFLEDVRKYREENLAKVGMHPIFPLWKISTKELAANFIKLGFKAILTSVDSEALDGSFIGHLYDKEFLSSIPSSVDPCGENGEFHTFVFDGPIFNHPISFKKGEIVFRNERFYYIDLI
Dph6	PF01902	Hermodarchaeia_GCA_016550505_JACGUL010000667_2_#_1269_#_1574_#_1_#_ID_576_2partial_01start_type_ATGrbs_motif_GGA/GAG/AGGrbs_spacer_5_10bpgc_cont_0461	MRLAALVTGGKDSVLAVHRAQRMGHNIKVLVTMIPRRSDSYMFHFPNIHLTELLSKAVEIPLAKAETSGIKEKELADLEKLLASVDVEGVVSGAVSSSYQKE
Dph6	PF01902	Hermodarchaeia_YT_046127_1020658_JAEOSV0100001181_2_#_578_#_1210_#_1_#_ID_62_2partial_00start_type_ATGrbs_motif_AGGAG/GGAGGrbs_spacer_11_12bpgc_cont_0468	MKAVGLFSGGKDSLYALHLVEKRGVTVDHLLTLIPNLPWPSPHAENLEALKILAESMGKHLTIVDFKMEGAFVEALKSLEVDALVAGDIFVEAHVEGLKDVCSKVGLELLEPLYRRDTSEVFDEIFSLGFKALITGVKLEYLDEEWLGFIISKETSARFLSKIGSVDPLGENGEFHTLVLECPLYAKPFKVKSVERKAAQGMAYLNVTIV
Dph6	PF01902	Hodarchaeales_FT_012127_10008099_JAEOUC0100008951_5_#_2435_#_3115_#_1_#_ID_836_5partial_00start_type_GTGrbs_motif_4Base/6BMMrbs_spacer_13_15bpgc_cont_0348	MACLVSGGKDSVLALWVALHQYNVVAIISVQSTCEESLLFHLPNSKYVYLVADMLNIPHKEIVIETCELSDEINCLSDAFSELNIDAIVTGGIRSEFQRYKFNKAAYLAGIRCFSPLWRLAPKKLMNELIDNKFHIILVAVAAMGLHRELLGQKISYPLLDYIYQKANSDQISITGEGGEYESFVLDTPFFPYRLNVEDAITHWDESREVGYYEILKVSFASKEGI
Dph6	PF01902	Hodarchaeales_YT_005127_10042848_JAEOSP0100004451_18_#_12739_#_13419_#_1_#_ID_377_18partial_00start_type_TTGrbs_motif_GGAG/GAGGrbs_spacer_5_10bpgc_cont_0344	MRVSCLISGGKDSIYALWCALHQYEVVSLISIVSDNLESLLFHIPNSKYVSLIAEMFSLPLISVTIKSDGLKEEIEQLVNAIYKSETEAIITGGIRSDFQRYHFNRAALLANVKCFNPLWRLSPELIIQDLIKNHFEVILISVSSMGLGKDFLGKKLTPKLISKIKDNSYDFDQAIIGEGGEYESFVLDAPFFPSRIVIQESQIHWDEFRDEGTLEIIKAILESKE
Dph6	PF01902	Hodarchaeales_YT_011127_10025600_JAEOSQ0100006521_5_#_2199_#_2351_#_1_#_ID_587_5partial_01start_type_Edgerbs_motif_Nonerbs_spacer_Nonegc_cont_0431	EGGEYESFVTWMPGFAKRICLQETRIEKTGEWSGKLRIGSALLSDSLSQG
Dph6	PF01902	Hodarchaeales_YT_011127_10025600_JAEOSQ0100006661_1_#_1_#_1980_#_1_#_ID_602_1partial_10start_type_ATGrbs_motif_Nonerbs_spacer_Nonegc_cont_0485	MCGIVGVFGRQNAREAMCKGLKLLQQRGRDGFGVASEENLWFGTSLMNSPDWNASNLVGHCLHAVVGHVQQPLSGRGRLVANCEIFNWKELAEQVSDQPRNDAELLLLLLDQTQEQDLGEVLSLLKGDYAFAYWRDDDVWIARDLVGVKPVWYAVQNHELAFASERKALFAMGFTNPHELNPRQIICYSGQEKVMKFIPRAFYSITPVHKTSLAQQVTEILSLLEHSVELRIPAVPFGLLFSGGIDSVILAALLKKLGQNFPCYVVAIDKQAPDMEWGRLAAQKLDLELREIDVSVDETKKALPKIVPLLEEATVMKVGVALPVYFAAQRAAADGFKVLFSGMGADELFAGYYRQTMSTAVNEDCLSAIRGNYERNAYRDDVITMNLGIELRVPYLDPE…
Dph6	PF01902	Hodarchaeales_YT_019127_10157411_JAEOSR0100001591_13_#_12146_#_12829_#_1_#_ID_147_13partial_00start_type_TTGrbs_motif_GGA/GAG/AGGrbs_spacer_5_10bpgc_cont_0371	MKVTCLVSGGKDSVLALWLALHQFKVVSILTVRSTCPESLLFHIPNTQYVALMAEMLGILHKDIWVNNCNIEDEIFSLKNALIESGAETIITGGIRSEFQRYKFNRAAQLANMKCFNPLWRLSPRLLLSELFTKQFRFIITSVSSMGLGRELLGKEISPQVLETFNQSSSELSMIGEGGEFESFVLDAPFFPAYIEILESKIHWDEHREEGYYEIIKAKKSRPKHIL
Dph6	PF01902	Hodarchaeales_YT1_021127_10093331_JAEOTC0100000681_8_#_6427_#_7113_#_1_#_ID_2_8partial_00start_type_TTGrbs_motif_GGA/GAG/AGGrbs_spacer_5_10bpgc_cont_0355	MKVSCLVSGGKDSVFALWCALHQYEVISIINIETDDSDSLLFHIPNTQYVSLIAEILNIPLLNAKTRSSDVNEEISVLVQTFKESGAEAIITGGIRSEFQRYKFNIAAQKANIKCFNPLWRLDPSTLMSELLTSHFYVILVSVSAMGFGKDLLGAKLTLKKLNELTKSGKVSELAITGEGGEYESFVLDAPFFHSKIAVKEAQIHWDEYREEGRYEILKAVLEPKRPV
Dph6	PF01902	Hodarchaeales_YT1_039127_10192307_JAEOTF0100004531_3_#_2244_#_4364_#_1_#_ID_440_3partial_00start_type_ATGrbs_motif_AGGArbs_spacer_5_10bpgc_cont_0384	MCSIIGFFGFKNAIDKAIVGLTEMQNRGQDGCGICGDNWKQYAKNPEGLHIKSSSTQVMGHLLHAMINEVQQPLIKDDKRKIVANCEIYNWRELSRRINVTVQNDAELLLEILAKPDLTIQTAIEMLYGPFAFAYWEDDHLVLARDKIGVKPLWYYEQNGKFAFASEKRALMKVGIYPRELNPRIILDYNIKTGKLHRFPRSFFSIIPELTENLDEIVDQTTQLLTHAVENRLANHKIGVLFSGGIDSTLIAYILKHKGFPFYCYTAAASENAQDLQWAKKVAKELDFPLKYKIIKQDQVPTYLKKIALLLQDSNVVKVGVALTFFPACELAQRDEVKYVFSGLGADELFGGYYRQKMSPQVNLDCLSDIRAMYEKNTTRDDLIAMANQLELRVPFLDH…
Dph6	PF01902	Hodarchaeales_YT1_057127_10001402_JAEOTI0100002971_4_#_2154_#_4268_#_1_#_ID_210_4partial_00start_type_ATGrbs_motif_GGA/GAG/AGGrbs_spacer_3_4bpgc_cont_0365	MCGILGIFASPNAQKQIRIGLDLLKHRGHDGIGVASENNLWHGQFTDDIPNWNSSNLVGHCLHAVVNHIPQPLTNQQSRLVANCEIYNWRDLIPLYNDTPRNDAELLHLVLNQASETNLEAKLQQLQGDYAFTYWHDDTIWIARDLVGVKPIWYAFENEQFAFASERKALLAMGYEGPHELNPRLILSYNLRTHQLAFLPRNFYSIDPEHEKNPNILTTELLNLLISAVKKRIPSVPYGLMFSGGIDSVILAAILKKLGEEFPCYVAVADEKASDLSWSLKAAELLNLDLRPIIVSIDQIEEKLGTLVPLIEESTVMKVGVGLPFFFACQSAAKDGMKVLFSGMGADELFGGYFRQAMAAAVNEDCLSAIRGNYERNAYRDDVITMYWGLELRVPYLDP…
Dph6	PF01902	Hodarchaeales_YT1_057127_10001402_JAEOTI0100007951_4_#_3135_#_4214_#_1_#_ID_98_4partial_00start_type_TTGrbs_motif_GGAG/GAGGrbs_spacer_5_10bpgc_cont_0344	MKRCKRCILPVSFPGIRFDNVGVCNYCHTHTMPELLGEEALESIFLKYRGKGKKYDCILMYSGGRDSCYAAHQIVKKYMMKPLLVTFDWGMMTKFAQENWSRTKKILNVDHCVIRLNHQKILSDIQKNVHAFLKKPRVHMFPLFTGADKSMDVEISKLAKKLEIPLVISAGGGGYEKTLFKKGFFGIYGGSLLDILKLGTKISFEFIRNPRYFNSFFFTGFLNFFYYLFSRHRKVGVEYIHFYHYIKWNEDIIVSTIQKELEWVSPPNTDLTWRTDDGTAPFYNYIHLKLAGFTENDTLRSIQIREGDITREEGLQRAKKDNQPRYNEGNFSIKSYCDRIGVPYDYTIRTIESAPRYYD
Dph6	PF01902	Hodarchaeales_YT2_004127_10220164_JAEOTM0100001071_19_#_16374_#_17066_#_1_#_ID_56_19partial_00start_type_ATGrbs_motif_GGAG/GAGGrbs_spacer_5_10bpgc_cont_0341	MKVSCLVSGGKDSIFALWCALHQFDVVSLINIQTISSDSFLFHIPNTKYVSLMAKMLNLDLIEVKINSSDVNQEISTLTQIFTESETEAIITGGIHSEFQRYKFNLAAQKAGVRCFNPLWRLKPKILMEELLKNNFHVILVSVSAMGFGKDLLGKKLTLENLNTLRKLHQVSELALTGEGGEYESFVLDAPFFPSKILVNEARIHWNEFREEGFYEILDAELVPKIQNKH
Dph6	PF01902	Hodarchaeales_YT2_065127_10225659_JAEOTQ0100000761_28_#_34237_#_34926_#_1_#_ID_27_28partial_00start_type_TTGrbs_motif_GGAG/GAGGrbs_spacer_5_10bpgc_cont_0367	MKVTCLVSGGKDSIFALWCALHQFEVISIINIRPNTSDSFLFHIPNTQYVSLIAKMLNLPLLEVKTDFSNVNEETSMLTKTFIDSGADAIITGGIRSEFQRYRFNYAAFQANMYCLNPLWRLSPRTYMEELLSNNFHIILVSVSAMGFGKDLLGEKLTLERLGTLMSLKGISELAMTGEGGEYESFVLDAPFFPSRIVVEESRVHWNEYREEGVYEIVKAVLEPKRSRT
Dph6	PF01902	Hodarchaeales_YT5_036127_10025371_JAEOTU0100001481_6_#_4982_#_5671_#_1_#_ID_75_6partial_00start_type_ATGrbs_motif_GGA/GAG/AGGrbs_spacer_5_10bpgc_cont_0345	MNVTCLVSGGKDSILALWIALHQFNVISILSVRSRCPESYLFHIPNTQYVALIARMLSIPYRTIFIESCHVEDEIQALKEFLIGSEAEAVITGGIRSDFQRFKFNYAAISAKMKCFNPLWRLSPRTLLSELLENNFHIIFSSVAGMGLGRELLGKKITFKMLESLQKTVPESELTMIGEGGEFESLVLDAPFFPSRIEIIKSKIHWNEYREEGYFEIIEAKLSPRVKFP
Dph6	PF01902	Hodarchaeales_YT5_056127_10125055_JAEOTY0100001651_6_#_4947_#_5636_#_1_#_ID_86_6partial_00start_type_ATGrbs_motif_GGA/GAG/AGGrbs_spacer_5_10bpgc_cont_0341	MNVICLVSGGKDSVLALWLALHQFNVISILSVRSQCPESYLFHIPNTQYVALIARMLNIPYRTIVVENCHVEDEIQALKDFLIKSEAEAVITGGIRSDFQRYKFNYAAISAKMKCFNPLWRLSPRILLSELLDNNFHIIFSSVAGMGLGRELLGKKITIEVLESLQKTVPESELTMIGEGGEFESLVLEAPFFPYRIEIIKSKIHWNEHREEGYYEIIEAKLSPRVKFT
Dph6	PF01902	Njordarchaeales_GBS21..GBS21_14220	MNEKVLFSWSGGKDSAMALYELQRARSYEISALLTVITEDYDRISMHGVRRVLLERQADSLGYPLEEIFISKNASNEEYESKMRDVLVKYRETGVSSVVFGDVLLEDVRRYREDNLAKVGMRGIFPLWKRDTTELANTFINLGFKAIITCVDSKVLGKRFVGRVYDKQFLRELPPHVDPCGENGEFHSFVYDGPIFRRKISFAIGDIVLRDNRFYFCDLIPV
Dph6	PF01902	Njordarchaeales_GBS22..GBS22_25550	VSNEIPEDKSLITYLERLRERGITALVTGNVKIEENHNIYAKLCEKVGLELIEPLYNHDTLELLVKYAEIGLDFLIVGIRRNSLSPEWLGKTITRENFEEFLTEALSKGIDPCGEYGEYHTIVTRLGGRKLITEHNLLLTHEKDNTLYISLRVTARNK
Dph6	PF01902	Njordarchaeales_M288..AIEOJCJG_01155	MERACALLSGGKDSNYALWKGVQTGFNISCIATVKPLRKDSWMFHYPETRSVMLQVKLMNLDNKFYKIEVSGIKEKEVNELLKGLSEIIKDVDFDYIIIGGIASNYQKRRFEKIAEILGVELYSPQWGEDPSEYLIKLVKNGFEFIITEIKVYGLSREFIGTAINEEMVRKIISRSEKYGFNPAFEGGEAETLVLYQPLFGNKRLCLEGHRRSLNEFEHFLDIRDVWIEHKDSNCLKIYN
Dph6	PF01902	Lokiarchaeales_AMARA_1S_SDNY010000811_2_#_911_#_1576_#_1_#_ID_193_2partial_00start_type_ATGrbs_motif_Nonerbs_spacer_Nonegc_cont_0299	MDLIAVSWSGGKDSALALYYSLLEKKFEVHSLLTTISAEYNRTSMHGIRIELLEKQIQSIGIPINLISLPKDVSNDEYEEIMKKEMITLKSHQVLSVMFGDIFLEDLREYRKSNLAKIGMNALFPLWGKNSIELAREFIDLGFKAIITCVDSTYLNDSYVGQIYDDNFLSTLPSNIDPCGENGEFHTFVFDGPIFSYPIKFKKGEIVFREERFYFIDLVPQ
Dph6	PF01902	Lokiarchaeales_BC1_SHMU010000191_34_#_33366_#_34031_#_1_#_ID_19_34partial_00start_type_ATGrbs_motif_Nonerbs_spacer_Nonegc_cont_0318	MKVALSWSGGKDSSLALFEVQNNPSKQVDLLFTTISQEYERISMHGIRKELLEEQANRLHIPLKTIKIPVNCSNEEYNAIMKREMSILREEGFSAVVFGDIFLEDIRAYRERNLSRVKMNAIFPLWNRNTDELAREFIDLGFEAIITCIDSHFLEKSFIGRFFDYELLEELPENVDPCGEKGEFHTFVFNGPNFKTIPFSKGQIKFERKRYYFIDLISGIK
Dph6	PF01902	Lokiarchaeales_BC3189800001whole_SHMW010000471_30_#_31658_#_32830_#_1_#_ID_47_30partial_00start_type_TTGrbs_motif_AATATrbs_spacer_14bpgc_cont_0302	MSLNNFYKPLNMYLQNNPLVELQFLYYLLAVVIGIQLSFYFFYQYHKIKDVNLKLNRILVSFGNFILFMVFGALTIQIARNFIVDAVWKDIIYRVGWSLAFFSPIALELFILTKEFAKIVNLKIIYLLMILNGLAIIFGIIAPSTRSPLFFIGIGFVALNGINVLRFEMILVRRSVGKIQKKFLLFFIGTITSLMALVFAILVGLGIFGDVFLEQIIYYMGVSILLIGFIIIIFSVVDFPPFYEFEWRDNLVHLYVINRDTYESIYSYNFRNKNEEFFKKTSNLDDKLVSTGLVGIDIIMSKITGTKEKNIHKIKHQNSYILLEYGSEPFNIVYALIINKDLISLTHFLQNVKYQFESFYREILLQLNRFDKNQQLLFGSFNVIVESLMR
Dph6	PF01902	Lokiarchaeales_BC3189800001whole_SHMW010000821_15_#_14952_#_15623_#_1_#_ID_82_15partial_00start_type_ATGrbs_motif_Nonerbs_spacer_Nonegc_cont_0374	MKVIMSWSGGKDSVIALYNVLKNDELEVSSLLTTITEAYERISMHGVRKELLEAQSKALDLPLELVYIPTECSNEIYKRIMEKRMMELKAQGIKGVVFGDIFLEDIRKYREENLSQVGMEAIFPLWGISTRGLAHTFIGLGFKAVITCVDSEFLDKSFVGRQYSRKFLSDLPEMADPCGENGEFHSFVYDGPIFKKPISFKSGKVEFRENRFYFQDLLLKQSL
Dph6	PF01902	Lokiarchaeales_Bin_204_WJIS010001091_7_#_4417_#_5079_#_1_#_ID_378_7partial_00start_type_ATGrbs_motif_Nonerbs_spacer_Nonegc_cont_0332	MRSVLSWSGGKDSAFALYRIKEKPEMQIVSLLTNLTKKYNRVSMHGIRKELLEKQAKMMDINLDLILISESCTNEEYDNKMRNKMTDYKKNGIHSIIFGDLYLEDIRNYREINLEKVDMNAIFPLWGINTTKLAREFINSGFKAILTCVDSHFLDKKFVGRDFDEALLEELPDNIDPCGENGEFHTFVYDAPFFSKPIRVNRGEVVLRDDRFWFIDLIIE
Dph6	PF01902	Lokiarchaeales_Bin_229_WJIN010003721_8_#_5054_#_5710_#_1_#_ID_333_8partial_00start_type_ATGrbs_motif_TAATTTrbs_spacer_15bpgc_cont_0349	MSWSGGKDSALALYNVLKNDELEVCSLLTTITESYERISMHGVRKELLEAQSQVLDLPLELVYIPTDCSNEIYNKIMKKRMMELKTQGIKGVVFGDIFLEDIRNYREENLFQVEMEAIFPLWELSTLNLAHTFINLGFKTVITCIDSEFLDKSFVGRQYDNKFLLDLPESADPCGENGEFHTFVYGGPIFTKEISFKFGKVEFRENRFYYQDLFLKNS
Dph6	PF01902	Lokiarchaeales_FT1_020127_10035448_JAEOUI0100000741_1_#_2_#_334_#_1_#_ID_1_1partial_10start_type_Edgerbs_motif_Nonerbs_spacer_Nonegc_cont_0336	CASAGLVAIEPLWGVSSKELPLKMLEAGFEMIIVSIKKSLIGEEWLGRPFDSDFLTYIESKSDIDPCGEKGEFHTVVLNCPMFKKKIEVVETKKTENEKYWFLNIIKWTT
Dph6	PF01902	Lokiarchaeales_FT1_020127_10035448_JAEOUI0100002591_8_#_6776_#_7069_#_1_#_ID_265_8partial_01start_type_ATGrbs_motif_GGAG/GAGGrbs_spacer_5_10bpgc_cont_0344	MSYAISWSSGKDSGYACYKAIKMGLDVSCLINIVSKEKGLVDSHRVSKELVQMQAKMMDMPLIQAETNWDDYTKNFKSLISNFPSKNIKGIIFGDIFV
Dph6	PF01902	Lokiarchaeales_N1B_bin6_179caffold_0_JAEOUP0100000041_145_#_170963_#_171607_#_1_#_ID_48_145partial_00start_type_TTGrbs_motif_AGGA/GGAG/GAGGrbs_spacer_11_12bpgc_cont_0371	MALWVALHQYNVIAIITVRSNCNESLLFHLPNSKYVRFMAEMLNIPYKEILIESCDLSNEIITLKRAFNDLQVDAIITGGIRSEFQRYKFNRAAALAGVRCFNPLWRLAPLQLMNELLENNFYIIFVSVAAMGFERNLLGKRITQSLISRIRQQAVDEQISVTGEGGEYESFVLDAPFFPSRIEIEEAEVHWDESREIGYYEIFRVKLISKKSN
Dph6	PF01902	Lokiarchaeales_RBin_035141_1000656_WJIT010001351_6_#_4417_#_5079_#_1_#_ID_465_6partial_00start_type_ATGrbs_motif_Nonerbs_spacer_Nonegc_cont_0332	MRSVLSWSGGKDSAFALYRIKEKPEMQIVSLLTNLTKKYNRVSMHGIRKELLEKQAKMMDINLDLILISESCTNEEYDNKMRNKMTDYKKNGIHSIIFGDLYLEDIRNYREINLEKVDMNAIFPLWGINTTKLAREFINSGFKAILTCVDSHFLDKKFVGRDFDEALLEELPDNIDPCGENGEFHTFVYDAPFFSKPIRVNRGEVVLRDDRFWFIDLIIE
Dph6	PF01902	Lokiarchaeales_RBin_125_WJKD010001081_4_#_2576_#_3238_#_1_#_ID_893_4partial_00start_type_ATGrbs_motif_Nonerbs_spacer_Nonegc_cont_0333	MRPVIVSWSGGKDSALALYEILASTKYEVKTLFTTLSIEYERVSMHGIRKELLLKQTKSLSLHLRIISLPKDTSNATYANIMKKEMSIYKSQGIEYVAFGDIFLEDIRSYREENLKKLNMEAVFPLWGKDSLKLAHKFINLGFKAIVTSIDIKYLPKTFVGKNFNEDFLNNLPKNVDPCGENGEFHTFVYDGPLFSFPIRFQSGKTVLRDQRFYFLDLIF
Dph6	PF01902	Helarchaeales_SZ_4_bin10_384_RDOG010000151_46_#_49030_#_49698_#_1_#_ID_6_46partial_00start_type_ATGrbs_motif_Nonerbs_spacer_Nonegc_cont_0284	MKVAVSWSGGKESCLACYKALLQGHDVSFLLNFTSFEKRSMFHNLRDELIEIQSQAIEIPLIQHKTTMNTYEKEFKSALKKFKEMGIEGIVFGDIHEIPKHEGWVDKMCKEIDLISLKPLWKNDPQEVLQDFIDSGFKATVIKIKDDKLNEEFLGRELNTQFIEDLQKYDDKISICGEFGEYHTYVTDGPLFKRNIKILNGNKIFKYGYWHLDITKFEIHSR
Dph6	PF01902	Lokiarchaeales_TEKIR_21_SDNN010001291_5_#_3034_#_3690_#_1_#_ID_122_5partial_00start_type_ATGrbs_motif_Nonerbs_spacer_Nonegc_cont_0346	MKPAILSWSGGKDSALALYFLNKNEFSLKSLFTTISIKYNRVSMHGIRKELLKKQVESIGLPLHLISIPKDVNNEEYGEIMKREMLHFKSKLIKHVVFGDIFLEDIRNYREMNLSKVEMKAVFPLWKKNSRYLAEKFIQLGFKAIITSLDSTLLGKSFIGTSFNHDFLNSIPSKIDPCGENGEFHTFVFDGPIFSEPVPFVKGEIVFRDNRFYYIDLI
Dph6	PF01902	Lokiarchaeales_TEKIR_6S_SDNM010000241_7_#_5004_#_5669_#_1_#_ID_90_7partial_00start_type_ATGrbs_motif_AAAAAArbs_spacer_15bpgc_cont_0287	MELIAVSWSGGKDSALALYYSLLEKKYEVNSLLTTVSAEYNRTSMHGIRIELLEKQIQSIGIPINLISLPKDVSNDEYEEIMKKEMITLKSHKVLSIVFGDIFLEDLREYRKSNLSKIGMKALFPLWGKNSIELAREIINLGFKAIITCVDSTYLNDSYIGQIYDDNFLSTLPSNVDPCGENGEFHTFVFDGPIFSYPIKFKKGEIVFREERFYYIDLVPQ
Dph6	PF01902	Lokiarchaeales_TEKIR_8_SDNL010000231_18_#_14277_#_14936_#_1_#_ID_141_18partial_00start_type_ATGrbs_motif_AAAArbs_spacer_4bpgc_cont_0321	MNSIISWSGGKDSALALYYAQKDPNIRIFSLLTTLSKKYERISMHGVRKELLIKQSEQLRLPLELVSLPLDCSNEVYSSIMAEKMAQLYEEGIKAVIFGDIFLEDIRAYREENLAKVDMNALFPLWNKPTDQLARDFIDLGFKAVITCVDSKYLDKNFIGRIYNINFLSDLPKEVDPCGEHGEFHTFVFDGPIFENIIPYNLGEIVFREDQFYFIDLLP
Dph6	PF01902	Lokiarchaeales_YT1_007_JAEOTA0100000481_7_#_8805_#_8987_#_1_#_ID_42_7partial_00start_type_TTGrbs_motif_Nonerbs_spacer_Nonegc_cont_0279	MGIEAIDPLWQLDLKKYLLEFINVVLEAIIVSSKADLFEKELKAEEEFHNELEKLIESFY
Dph6	PF01902	Lokiarchaeales_YT1_065_JAEOTJ0100000391_4_#_1943_#_2599_#_1_#_ID_442_4partial_00start_type_ATGrbs_motif_Nonerbs_spacer_Nonegc_cont_0312	MEPVIFSWSGGKDSVLALYLLNRQVYQVRVLLTTISEDYNRVSMHGVRKELLEKQANSIGIPLLTISLPKNISNEEYEEIMYREMLDFKCHRVYHVVFGDIFLEDIRIYRESNLSKIGMKAIFPLWKKDPNELAKMFIIFGFKAIITSVDSKFLDDSFIGKLYDNDFIDSLPPDVDPCGENGEFHSFVFDGPIFSYPIQFQKGEVVFRENQFYYIDLI
Dph6	PF01902	Lokiarchaeales_YT6_002_JAEOUA0100000071_29_#_26730_#_27410_#_1_#_ID_6_29partial_00start_type_ATGrbs_motif_AATAArbs_spacer_3bpgc_cont_0301	MVRLITKGLNNFDFFCSWSGGKDSSLALYRAIQMGGRPKYLLNMLREDGKRSRSHGLNLNTLQKLAHSLEIPLITRSTTWDDYEKNYIAVLQELKKQEVYFGVFGDIDIEENRKWVEYVCSIVKINPLLPLWKKSRKKLLHELFDLGFKATIIVVKADKLNKKFLGKILNNEIIVKLEKLGIDISGETGEYHTIVTNGPIFSHPLIIKKKKIIQKNGYFILDIDVI
Dph6	PF01902	Lokiarchaeales_YT6_002_JAEOUA0100000081_105_#_118064_#_118732_#_1_#_ID_7_105partial_00start_type_ATGrbs_motif_Nonerbs_spacer_Nonegc_cont_0296	MKAALSWSGGKDSALALYEMKQNKEITIELLLTTVSKKYERVSMHGIRRSLLNEQAKSINLPLRIIELPVDCTNEQYNLIMKGEMKKLRKKGISTIIFGDIFLEDIRAYREKNLSNVKMEAIFPLWNKNTKNLAKKFINLGYKAIITSVDSNFLDKSFLGRIFNSNFIRDLPKDVDLMGENGEYHSFVFDGPTFNKIVVFKTGEVKFEKDRFYYLDLIFDPE
Dph6	PF01902	Lokiarchaeales_Zod_Metabat_1389_JAFGGO0100001721_5_#_4560_#_5231_#_1_#_ID_47_5partial_00start_type_ATGrbs_motif_GGA/GAG/AGGrbs_spacer_11_12bpgc_cont_0332	MSYAVSWSSGKDSGYACYEAMNMGLDITCLLNIISKDSGLVDSHRVSKELVQTQAKLMDIPLIQAETNWDDYTKNFKFLISNFPSKNIKGIIFGDIFVPEFQIQKHKLWAENICASAGLVAIEPLWNVRSKELPLKMLETGFEMIIVSIKKRLIGEEWLGRPFDSEFSCYIQNKGDIDPCGEKGEFHTVVLNCPMFKKKIKVLKTNKTENEKYCFLNITKWTT
Dph6	PF01902	Lokiarchaeales_Zod_Metabat_578_JAFGOA0100000971_16_#_17348_#_18022_#_1_#_ID_131_16partial_00start_type_ATGrbs_motif_Nonerbs_spacer_Nonegc_cont_0279	MKEKIVLSWSGGKDCALTFYELLKSEKYEIISLLTTITEDYNRISMHGVRNILLQQQVESLGVPIEKILLSKISSNEEYEAKMRRVLNKFLKQSEFSVAFGDIFLEDLRKYREDKLSLLGIKGIFPLWKKDTLQLANKFIDLGFKAIITCVDTKSLEKKFIGREFNQQFLSELPSNVDFCGENGEFHSFVYDGPIFKKKIEFSRGKIVLRENRYYYCDLCPIIL
Dph6	PF01902	Lokiarchaeales_ABR15..ABR15_14590	MEPVIFSWSGGKDSVLALYLLNREAFNVRTLISTISEDYNRVSMHGVRKELLEKQANSIGIPLITIS
Dph6	PF01902	Lokiarchaeales_ABR15..ABR15_31640	LLVLINLLVYIKILKYLVGEKTMKKCTKCLLPENYPGIELDEDLICHYCLTHKKAEYKGKDKLEKLFESFRNSDSKYDCIVGISGGRDSAYALYYLVKKCNLRVLAYTADNGFVPEESKINMRKMTDILNVKLIVEKHEFLKKCIRHNVLSWLRRPSPAMIPMICCGCRLGIFRGLLKCAKKKKIPLVISGAGNPIEASRFKKKFFTANPFGRMIFIRKSKIFSFLFGYVYEIIKNPLYFLNPINTIIFLKEYFYCFHSNRIRDLFYPNQRTLRLYRYIEWNEDKILLTIKNELNWKMSKDSTSSWRFDCLISILKNYLLKKSVGFTEKDEILSNMIREKMITKEEALKRIKSENITPWNVLSEVFKDIMG
Dph6	PF01902	Sifarchaeotum_CR_Bin_190127_1007000whole_JAECRY0100006741_2_#_1188_#_1880_#_1_#_ID_505_2partial_00start_type_GTGrbs_motif_Nonerbs_spacer_Nonegc_cont_0339	MIELISVVVSWSGGKESCLSHYQAFLKGYKIVRLLNLICKDTKRSMSHGLDAKLMIAQSHAIGTPIVQKEVTWDTYEQEFKKALLELKEEVGIKGAVFGDIDLQEHKDWVDRVCSEVDIEPIEPLWGGNQDEIIIDFINKGFEAIVINVKANFFGKEWLGRRIDRTFVNDLYKLKEKNDIHICGEAGEYHTFVTNGPFFKKRIKIIESSKVLKNGNWFLDILKYEVQSGN
Dph6	PF01902	Sifarchaeotum_marinoarchaea_CR_Bin_042_1_JAECRW0100001531_4_#_2953_#_3609_#_1_#_ID_157_4partial_00start_type_TTGrbs_motif_GGA/GAG/AGGrbs_spacer_5_10bpgc_cont_0376	MKVFVSWSGGKDSSLALYRALKAGFKVGFLFNILNEEGLRSRGHGLRKEVIDAQAKAIGIPIVYGKASWEGYEEEFKRIIKELKNMGIEGGVFGDIDFQEHRDWVEKVCGEVGLKAIEPLWNQKYETLLTEFIDIGFKAFIISVKAELIDPEWVGQPLNWEFIEFLRSREIDLCGENGEYHTLITYGPIFKQRLKIIESNKVKKADRWLLEILEFDLI
Dph6	PF01902	Sifarchaeotum_subterraneus_CR_Bin_142_JAECRX0100002741_2_#_1188_#_1880_#_1_#_ID_187_2partial_00start_type_GTGrbs_motif_Nonerbs_spacer_Nonegc_cont_0339	MIELISVVVSWSGGKESCLSHYQAFLKGYKIVRLLNLICKDTKRSMSHGLDAKLMIAQSHAIGTPIVQKEVTWDTYEQEFKKALLELKEEVGIKGAVFGDIDLQEHKDWVDRVCSEVDIEPIEPLWGGNQDEIIIDFINKGFEAIVINVKANFFGKEWLGRRIDRTFVNDLYKLKEKNDIHICGEAGEYHTFVTNGPFFKKRIKIIESSKVLKNGNWFLDILKYEVQSGN
E2F/DP	PF02319	Sifarchaeia_WORA1..WORA1_00190	MLELTRKTVNLIKSAGKMGVTNYELVDLLNAHRRRISDITTILKALGMVTTLREQKGTRIIWNESTQKIFTEVNDTLQEHIFVDASSLTIRSTSKITRVSPMNILELRIESESPGFIIEVIDTET
E2F/DP	PF02319	Sifarchaeia_WORA1..WORA1_15620	VNRLKLFELAKHAIEIIKSAGEEGIINLELAKELEMARRRIYDIIAILKAAKLVKTTREKKGTMVTWIGSTSDLPIIAPLSQTSYISEEPNELINDPYSFKQTSEFHNANAVLSKSLNYPFNRVIIDSPCLKIRTTSKITRIKPIGIMELFVECEEGDSPGFIIEAPQDDNRKVKEAERALVDVR
E2F/DP	PF02319	Hermodarchaeia_WORB2..WORB2_22320	MKLGEIASHVISFLREHPQQEYTANTLLMHLGLPLKEKRRLYDVIEVLCCAGLVDIRREARKRYFHWKPSTIASSIETPEIDLPPDPLFHESGTVLHLLLHMGPTAFQELTNGAAVKMLERDIKRTVWGANAVSVIRVALQNQQGRVLKETSAGTVPSAAY
E2F/DP	PF02319	Gerdarchaeales_YT_6_3_VIKM010000041_4_#_3160_#_3711_#_1_#_ID_416_4partial_00start_type_GTGrbs_motif_Nonerbs_spacer_Nonegc_cont_0366	MRLVELAEKSIELLKKSGDVGIRSDVLAAELETPKRRVYDVIAVLKAVELVKTQRRFDGTIVTWIDKSKDYVPIDTYTEVKSALKEENESRKELQVQVAELKEQLRMTKTKLRKEVHSIETANKTEFNTTQLRIRSLSCNGFKKVSDSGMEVIVETHEPGIIVDPTEKPTDEKDTLIRNLQRT
E2F/DP	PF02319	Baldrarchaeia_Yap30_bin4_67_JAEOSG0100000091_22_#_19399_#_19932_#_1_#_ID_299_22partial_00start_type_ATGrbs_motif_GGAG/GAGGrbs_spacer_5_10bpgc_cont_0360	MRLVEITRKVVEILKGSGERGYLSLELAQKLRIPQRRIYDIIAVLKALDLIKTVRERRGTRIIWKTELHHQKEKELLLKALRRERKLREKFEKYFLSLREKLETIGEEKCVQAYKAVKFNVNKIKIKSEHGYITVSHRGREVIAESMVPGIVVQPLPTYALLRLLEPTKISKIKTNQ
E2F/DP	PF02319	Baldrarchaeia_Yap30_bin4_67_JAEOSG0100000261_23_#_22517_#_23047_#_1_#_ID_123_23partial_00start_type_TTGrbs_motif_GGxGGrbs_spacer_5_10bpgc_cont_0384	MHLRDMARKAIEILQEVGEEGCLILELAYKLGVSRRRIYDIIAVLRAADLITTKREKRGTRIIWKTELHYLKEKKMLLEVIKKERTLRKNIERKLLELRDKETWMREEEKRGKVIVQTPEMVKFNVSKLRIRSDGGYLKVSNKGIEAIVESTRPGIIVEPVRIYASQRRPEPLKEP
E2F/DP	PF02319	Borrarchaeota_Yap200_bin8_146_JAEORY0100000381_10_#_7572_#_8129_#_1_#_ID_700_10partial_00start_type_GTGrbs_motif_Nonerbs_spacer_Nonegc_cont_0355	MNRLKLFELAKHAIEIIKSAGEEGIINLELAKELDMARRRIYDIIAILKAAKLVKTTRAKKGTMVTWIGSSSDIPNIASLSQTSYISEESNELINNPYSFKQTSAFENANVALSKSLNYPFNRVIIDSPCLKIRTTSKITRIKPIGIMELLVECEESDSTGFIIEAPQDENRKLKEAERALVDVR
E2F/DP	PF02319	Sifarchaeum_yapensisap2000_bin9_141_JAEOSF0100000081_31_#_31210_#_31767_#_1_#_ID_106_31partial_00start_type_GTGrbs_motif_Nonerbs_spacer_Nonegc_cont_0355	MNRLKLFELAKHAIEIIKSAGEEGIINLELAKELEMARRRIYDIIAILKAAKLVKTTREKKGTMVTWIGSTSDLPIIAPLSQTSYISEEPNELINDPYSFKQTSEFHNANAVLSKSLNYPFNRVIIDSPCLKIRTTSKITRIKPIGIMELFVECEEGDSPGFIIEAPQDDNRKVKEAERALVDVR
E2F/DP	PF02319	Sifarchaeum_yapensisap2000_bin9_141_JAEOSF0100000201_39_#_37319_#_37696_#_1_#_ID_40_39partial_00start_type_ATGrbs_motif_GGA/GAG/AGGrbs_spacer_5_10bpgc_cont_0370	MLELTRKTVNLIKSAGKMGVTNYELVDLLNAHRRRISDITTILKALGMVTTLREQKGTRIIWNESTQKIFTEVNDTLQEHIFVDASSLTIRSTSKITRVSPMNILELRIESESPGFIIEVIDTET
E2F/DP	PF02319	Baldrarchaeia_GBS02..GBS02_10160	MRLVEITRKVVEILKGSGERGYLSLELAQKLRIPQRRIYDIIAVLKALDLIKTVRERRGTRIIWKTELHHQKEKELLLKALRRERKLREKFEKYFLSLREKLETIGEEKCVQAYKAVKFNVNKIKIKSEHGYITVSHRGREVIAESMVPGIVVQPLPTYALLRLLEPTKISKIKTNQ
E2F/DP	PF02319	Baldrarchaeia_GBS02..GBS02_21700	LHLRDMARKAIEILQEVGEEGCLILELAYKLGVSRRRIYDIIAVLRAADLITTKREKRGTRIIWKTELHYLKEKKMLLEVIKKERTLRKNIERKLLELRDKETWMREEEKRGKVIVQTPEMVKFNVSKLRIRSDGGYLKVSNKGIEAIVESTRPGIIVEPVRIYASQRRPEPLKEP
E2F/DP	PF02319	Baldrarchaeia_GBS03..GBS03_11530	LRLDQVAEKVINFLSSNSGKGFLINELVERLNIPRRRIYDVVTVLRVAGLIRVRREKKGWRVFWSTDIKSSKEVLEMRKELEEERRRREVLEREYVKVQRMLEDVLRERVLSSAESAIRGLKYSNKIKVVPINGRITRINSSGDGLIIEASGDALIVLPAIEIPVNVNKKR
E2F/DP	PF02319	Baldrarchaeia_GBS04..GBS04_08700	LRLDQVAEKVINFLSSNSGKGFLINELVERLNIPRRRIYDVVTVLRVAGLIRVRREKKGWRVFWSTDIKSSKEVLEMRKELEEERRRREVLEREYVKVQRMLEEVLRERVLSSAESAIRGLKYSNKIKVVPINGRITRINSSGDGLIIEASGDALIVLPAIEIPVNVNKKR
E2F/DP	PF02319	Jordarchaeia_GBS06..GBS06_19740	VKLEEAARKAIELLREAGERGIDNIELAQKLKVPKRRIYDIVNPLKPLGLIAVKKEKGKTKIYWLGEREALLKPGRREKPEEVSLRIETVKLKERDEITEMVSAEPREEGIKFNCSVLKISCDNPSKSCRVYHDGFEVVVETDGEGLVVKPESQREKTPKIQTIL
E2F/DP	PF02319	Jordarchaeia_QZMA23B3..QZMA23B3_12990	VKLEEAARKAIELLREAGDTGIYNTELAQKLKVPKRRIYDIVNPLKPLGLVEIKKERGKTKVYWSAKKESVLKQGMREPSEEEDKRLKIDTVKLVRGEQLIEPLSEESMEEGFKFNCQVLKISCKNPLKTCKVYHNGLEVVIETDDQSLIVKPDTLKPKTPKIKTIF
E2F/DP	PF02319	Jordarchaeia_QZMA2B5..QZMA2B5_02030	VKLEEAARKAIELLREAGDTGIYNTELAQKLKVPKRRIYDIVNPLKPLGLVEIKKERGKTKVYWSAKKESVLKQGMREPSEEEDKRLKIDTVKLVRGEQLIEPLSEESMEEGFKFNCQVLKISCKNPLKTCKVYHNGLEVVIETDDQSLIVKPDTLKPKTPKIKTIF
E2F/DP	PF02319	Jordarchaeia_QZMA3B5..QZMA3B5_03470	VKLEEAARKAIELLREAGDTGIYNTELAQKLKVPKRRIYDIVNPLKPLGLVEIKKERGKTKVYWSAKKESVLKQGMREPSEEEDKRLKIDTVKLVRGEQLIEPLSEESMEEGFKFNCQVLKISCKNPLKTCKVYHNGLEVVIETDDQSLIVKPDTLKPKTPKIKTIF
E2F/DP	PF02319	Jordarchaeia_RPF2..RPF2_20390	VKLEEAARRAIELLREAGDTGIHNTELAQKLKVPKRRIYDIVNPLKPLGLVEIKKERGKTKIYWSAKKETILKQGMREAIEEEDKRLKIDTVKLVRGEQLIEPLSEESMEEGFKFNCQVLKISCKNPLKTCKVYHNGLEVVIETDDQSLIVKPDTLKPKTPKIKTIF
E2F/DP	PF02319	Heimdallarchaeaceae_E29_bin46_SOIU010005131_1_#_330_#_1301_#_1_#_ID_218_1partial_00start_type_ATGrbs_motif_AGGAGrbs_spacer_5_10bpgc_cont_0332	MLKKRFVHTTITYALLTVLSVSLTLPGSAAIVRDWYEDDVYVFGMVFKGEIIFTSLTEDLSTKYESIDESERMYTITNIFESTKEVEVEAKYDYGYETTLTFHFDADSISTYYANTFFYHNYRWDEENSRIVLTSFNADLGIIKYFVEPDWELFNTNLEALGDRTQVVDTVTHDSSTYEITLGDFLDAIPSYKIMGISDTKQTPFSISNSSTKWSMTFDLSNYMYESEWDYIEETYSYFPYSKYIVNVALDYSNGGTLIAYDYTLSYEVTTDESIIKGEEEYRIRKGGSSAIRAPYNFSYALLSFLIVPTVILYNKKKRNRLN
E2F/DP	PF02319	Kariarchaeaceae_LC_2eimC2_contig000001_MDVR010000131_47_#_50486_#_50839_#_1_#_ID_13_47partial_00start_type_ATGrbs_motif_Nonerbs_spacer_Nonegc_cont_0353	MKLEILATEVIKLLKKSGEGGITNANLSEILKVPKRRIYDVVAILKASRLISTTRNREGTHLYWLDSSLDNGNGTTKKIRSNKIRVSTTGYFTSVSNRGTEVIVESTSPSISIESAV
E2F/DP	PF02319	Kariarchaeaceae_LC_2eimC2_contig000001_MDVR010000801_12_#_15713_#_16072_#_1_#_ID_80_12partial_00start_type_GTGrbs_motif_Nonerbs_spacer_Nonegc_cont_0347	MIILKLEEIARKSIEIIKERGGEGVTTAELARRLNVPKRRVYDVKAIMKAANLITTTRDRDGTKIFWNVSIESSSSTEISRIRSNKIKITTTGFITNVSNRGTEVIIEGTSPSMSIEPL
E2F/DP	PF02319	Kariarchaeaceae_RS678_PBWW010000211_47_#_48363_#_48743_#_1_#_ID_21_47partial_00start_type_GTGrbs_motif_Nonerbs_spacer_Nonegc_cont_0325	MAKKYGDKEPIMKLEKIAKKAIDIIRSAGVEGVSTSSLSKELQVPKRRIYDVKAIMKAAGLIETRRDKTGTTIYWKDKNMTPELNVNTIESKKIKIYTDGLITRVSNSSNEVIIEGTSDEMNIEAI
E2F/DP	PF02319	Heimdallarchaeaceae_S012_26_esom_WAKA010002041_34_#_36819_#_37181_#_1_#_ID_204_34partial_00start_type_ATGrbs_motif_GGAG/GAGGrbs_spacer_5_10bpgc_cont_0399	MKLREIAAQAIEIIKERGAEGINNAELAQLVGTPKRRVYDVIAILKAANLITTERDGSGTRIYWTDESQELQQQSNGTSFVASKLRVYTDGSIYNVANRGSEVVIELDDQANLLIETLND
E2F/DP	PF02319	Heimdallarchaeaceae_S139_21151_100091_WAMJ010001841_2_#_420_#_779_#_1_#_ID_184_2partial_00start_type_ATGrbs_motif_Nonerbs_spacer_Nonegc_cont_0447	MKKNGLYSVAKKAITTLKKQNSEGISITELVHQLNVPKRRVYDIKLLLEGVGLIESKKKSGESYLYWKHEEKKEENEKTRLECSKIEIFFDGEVTSISNKGNEVVIEATGSKMEIDVLE
E2F/DP	PF02319	Heimdallarchaeaceae_S139_21151_100091_WAMJ010002321_2_#_985_#_1350_#_1_#_ID_232_2partial_00start_type_ATGrbs_motif_Nonerbs_spacer_Nonegc_cont_0451	MKLKEIAQEAIRLLKEKGKDGMNNAELARIIGTPKRRVYDVIAILKAADLIRTERSGAGTHLYWQAPTGTKDDSSSEFQSLVASRIKVSTTGSIYNVANRGQSVVIELDDKAELNIEPMID
E2F/DP	PF02319	Heimdallarchaeaceae_S139_21151_100091_WAMJ010003011_20_#_21122_#_21481_#_1_#_ID_301_20partial_00start_type_ATGrbs_motif_Nonerbs_spacer_Nonegc_cont_0450	MKKNGLYSVAKKAISTLKKQNSEGISITELVHQLNVPKRRVYDIKLLLEGIGLIESRKKSGESYLYWKHEEQKEQNEKTRLECSKIEIFFDGEVTSISNKGNEVVIEATGSQMEIDVLE
E2F/DP	PF02319	Heimdallarchaeaceae_GBS11..GBS11_07240	VVSVYSAINVLEDLELINSDQKIIRGRRYIYLTPIGEQIAYKIIEITTILESQKFQKREKKTKIYSYEW
E2F/DP	PF02319	Heimdallarchaeaceae_LC_2..HeimC2_06170	MKLEILATEVIKLLKKSGEGGITNANLSEILKVPKRRIYDVVAILKASRLISTTRNREGTHLYWLDSSLDNGNGTTKKIRSNKIRVSTTGYFTSVSNRGTEVIVESTSPSISIESAV
E2F/DP	PF02319	Heimdallarchaeaceae_LC_2..HeimC2_30110	MIILKLEEIARKSIEIIKERGGEGVTTAELARRLNVPKRRVYDVKAIMKAANLITTTRDRDGTKIFWNVSIESSSSTEISRIRSNKIKITTTGFITNVSNRGTEVIIEGTSPSMSIEPL
E2F/DP	PF02319	Heimdallarchaeaceae_RS678..CME83_02155	MAKKYGDKEPIMKLEKIAKKAIDIIRSAGVEGVSTSSLSKELQVPKRRIYDVKAIMKAAGLIETRRDKTGTTIYWKDKNMTPELNVNTIESKKIKIYTDGLITRVSNSSNEVIIEGTSDEMNIEAI
E2F/DP	PF02319	Helarchaeales_CR_Bin_097_JABXJT0100000301_9_#_5132_#_5638_#_1_#_ID_111_9partial_00start_type_ATGrbs_motif_GGAG/GAGGrbs_spacer_5_10bpgc_cont_0410	MKLVDLAKRATQILQDAGEKGINNIELAEKLQMPRRRVYDIVAILQAAGLVEAKREKGGTRLFWSTLPVIEPSSAPPSDSKAIEKQKAAVSKLEKENAELKEKIKRLREDLSKGVPKKTSAKQMFDSSEIAVRAAKSLKITEVVSSGIEVIIKANGKGIIVEPSSKEK
E2F/DP	PF02319	Helarchaeales_CR_Bin_143_JABXJV0100000441_4_#_2955_#_3461_#_1_#_ID_255_4partial_00start_type_ATGrbs_motif_GGAG/GAGGrbs_spacer_5_10bpgc_cont_0341	MKLVELAKKAINLLQDAGDKGFNNIDLAQKLHMPRRRVYDIIAILRAAGLVEAKREKGGTRIKWRGIPVVSEVKPDSSVSHDLTEKLDKITEEKNELESQIDELKDKILKLKEEQETSTMEVSTIKTKFEVQKISIKTLKSAKITKVQTSPIEIILEADKKGFVIEPG
E2F/DP	PF02319	Helarchaeales_CR_Bin_291_JABXJU0100000501_17_#_10921_#_11430_#_1_#_ID_391_17partial_00start_type_ATGrbs_motif_AGGAGrbs_spacer_5_10bpgc_cont_0369	MKLVELAKRATKILQETGEKGINNIELAEKLQVPRRRIYDIIAIFRAVGLVEAKREKGGTRLMWSTISTIESAAAPASDTKSDEKLKAAKTKLEKENDELKEKIKRLREDSSKSEPKKISEKKLFNSTKVAIRAAKSLKITEVISSGIEVIIKASGKGIIVEPGSEDTK
E2F/DP	PF02319	Helarchaeales_Hel_GB_A_SUPS010000941_11_#_13350_#_13859_#_1_#_ID_257_11partial_00start_type_ATGrbs_motif_GGAG/GAGGrbs_spacer_5_10bpgc_cont_0341	MKLVNLAKKAIKFLQDAGEKGINNIELAEKLQMPRRRVYDIIAILRAAGLVESRREKGGTHVFWVSLPSIESSTVSSDATKISEKLQSQLSKLKEENNELKDKIKRLQEDLSKSGVEKVSKKQKFDSTGVVIRADKSLKITEVLNSGIEVTVKANGKGIIVEPISEDSN
E2F/DP	PF02319	Helarchaeales_Hel_GB_B_SUPR010000751_13_#_13024_#_13527_#_1_#_ID_157_13partial_00start_type_ATGrbs_motif_GGA/GAG/AGGrbs_spacer_5_10bpgc_cont_0280	MKLVDIAKEAISLLQKAGTDGINNIELAKKLEIPRRRIYDIIAILKASNSIKTSREKNGTKIYWIGSTNLESKAKDENTSNNTIDIQYEKVKKLEKENFELKKKIEMLNKNLYKYSIESSSKLTNFPTKRIIIRSKSPSEKIKRVQSSKYQVFIEVDTPGLIVEPLG
E2F/DP	PF02319	Helarchaeales_YT_4001_JAEOSY0100000651_5_#_4655_#_5164_#_1_#_ID_549_5partial_00start_type_ATGrbs_motif_GGAG/GAGGrbs_spacer_5_10bpgc_cont_0345	MKLVDLAKRAITILKEAGEKGINNIELAEKLQMTRRRVYDIIAILRATELIESKREKGGTRIFWKTLPTIETMTSPKNDTKAQEKHQAEITKLEKEKSELKEKIKRIREDISKGSPKKTSDKQLFEATSIAVRAAKSLKITEVVNAGIEVLIKVNGEGILVEPVSEDKK
E2F/DP	PF02319	Helarchaeales_HEL_GB_A..HELGBA_19210	MKLVNLAKKAIKFLQDAGEKGINNIELAEKLQMPRRRVYDIIAILRAAGLVESRREKGGTHVFWVSLPSIESSTVSSDATKISEKLQSQLSKLKEENNELKDKIKRLQEDLSKSGVEKVSKKQKFDSTGVVIRADKSLKITEVLNSGIEVTVKANGKGIIVEPISEDSN
E2F/DP	PF02319	Helarchaeales_HEL_GB_B..HELGBB_23300	MDKRLIMKLVDIAKEAISLLQKAGTDGINNIELAKKLEIPRRRIYDIIAILKASNSIKTSREKNGTKIYWIGSTNLESKAKDENTSNNTIDIQYEKVKKLEKENFELKKKIEMLNKNLYKYSIESSSKLTNFPTKRIIIRSKSPSEKIKRVQSSKYQVFIEVDTPGLIVEPLG
E2F/DP	PF02319	Hermodarchaeia_FT1_005127_1011327_JAEOUH0100000631_34_#_31142_#_31627_#_1_#_ID_37_34partial_00start_type_ATGrbs_motif_GGAG/GAGGrbs_spacer_5_10bpgc_cont_0465	MKLGEVARHVITFLNEHSDQEFTANTLLMHLGLPLQEKRRLYDVIEVLSCAGLVSIRKEARKRYFNWKPLPSLTTTETMDMDMTPDPLFQEAGTILHLLLHLNPGAFQELSNDSAVKMLERDVKRTIWGANAVSVVKVSLQDKVGRILKETSTGEAHVAAY
E2F/DP	PF02319	Hermodarchaeia_GCA_016550385_JABXGT010000435_2_#_443_#_790_#_1_#_ID_234_2partial_00start_type_ATGrbs_motif_GGxGGrbs_spacer_5_10bpgc_cont_0520	MATLRGIAVTTGTEDNSDPVLRLARSFMRSQNVTDNFDQLEKVEMNDVFRLLERLSQQVDRMELRRLYDLLTELVVVRENHLLVKKASHEARLKKAIQHTGRLGKFVSLVLDEAT*
E2F/DP	PF02319	Hermodarchaeia_GCA_016550385_JABXGT010000601_5_#_3349_#_3834_#_1_#_ID_419_5partial_00start_type_ATGrbs_motif_GGAG/GAGGrbs_spacer_5_10bpgc_cont_0449	MKLGEVARHVITFLREHPEQEYTANTLLMHLGLPLQEKRRLYDVIEVLCCVGLVDIRKEARKRYFHWKTQASAPPSESLEMDLPPDPLFHEAGTILHLLLHLGPTAFQELSNDSAIEMLERDVKRTVWGANAVSVIKVALQNQQGRVLKEASAGTAQAAVY*
E2F/DP	PF02319	Hermodarchaeia_GCA_016550385_JABXGT010000643_3_#_2298_#_2783_#_1_#_ID_471_3partial_00start_type_ATGrbs_motif_GGAG/GAGGrbs_spacer_5_10bpgc_cont_0465	MKLGEIASHVISFLRDHPQQEYTANTLLMHLGLPLKEKRRLYDVIEVLCCAGLVDIRREARKRYFHWKPSAIAPSVETSEIDLPPDPLFHESGTVLHLLLHMGPTAFQELSNGAAVKMLERDIKRTVWGANAVSVIRVALQNQQGRVLKETSAGTVPSAAY*
E2F/DP	PF02319	Hermodarchaeia_GCA_016550395_JABXGY010000153_5_#_2792_#_3139_#_1_#_ID_69_5partial_00start_type_ATGrbs_motif_GGxGGrbs_spacer_5_10bpgc_cont_0506	MATLRGIAVTTGTNDTSDQILRLARSYLRSQKVTDNVDQLEKVALDDVFRLLERLSQQVDRMELRRLYDLLTELAVVRENHLLVQKASHEARLIKAIQHTGRLGKFLSLVLNEAT*
E2F/DP	PF02319	Hermodarchaeia_GCA_016550395_JABXGY010000332_1_#_93_#_578_#_1_#_ID_279_1partial_00start_type_ATGrbs_motif_GGAG/GAGGrbs_spacer_5_10bpgc_cont_0447	MKLGEVARHVITFLREHPEQEYTANTLLMHLGLPLQEKRRLYDVIEVLCCVGLVDIRKEARKRYFHWKIQASAPPSESLEMDLPPDPLFHEAGTILHLLLHLGPTAFQELSNDSAIEMLERDVKRTVWGANAVSVIKVALQNQQGRVLKEASAGTAQAAVY*
E2F/DP	PF02319	Hermodarchaeia_GCA_016550405_JABXGX010000233_7_#_6778_#_7263_#_1_#_ID_171_7partial_00start_type_ATGrbs_motif_GGAG/GAGGrbs_spacer_5_10bpgc_cont_0455	MKLGEVASHVITFLREHPDQEYTANTLLMHLGLPLQEKRRLYDVIEVLCCAGLVSIRKEARKRYFNWKPQPAASLPETTDMELTPDPLFREAGTILHLLLHLGPNAFQELSNDSAVKMLERDVKRTVWGANAVSVVRVSLQNRQGRVLKETLTGEVPVAAY*
E2F/DP	PF02319	Hermodarchaeia_GCA_016550405_JABXGX010000259_22_#_19805_#_20152_#_1_#_ID_200_22partial_00start_type_ATGrbs_motif_GGxGGrbs_spacer_5_10bpgc_cont_0520	MATLRGIAVTTGTDDNSDPVLRLARSFLRSQNVTDSIDQLEKVEMNDVFRLLERLSQQVDRMELRRLYDLLTELVVVRENHLLVKKESHEARLKNAIQHTGRLGKFVSLVLDDAT*
E2F/DP	PF02319	Hermodarchaeia_GCA_016550415_JABXGU010000513_5_#_3945_#_4463_#_1_#_ID_436_5partial_00start_type_ATGrbs_motif_GGAG/GAGGrbs_spacer_5_10bpgc_cont_0397	MTTGLGEDVEMKLGEVAYRVVDFLREHPEREYTTNTLLLQIGLPLREKRRLYDVIEVLSCTGLLDIRSESHKRYFQWKASYPVEQEESLEVDLPENPAFREAGTILHVLLKFGVNAFQELSNKDALRMIERDIKRNTQGANAVSVIRVILKNERGNILKEATTPSTIPAVTP*
E2F/DP	PF02319	Hermodarchaeia_GCA_016550425_JABXGS010000054_2_#_341_#_826_#_1_#_ID_210_2partial_00start_type_ATGrbs_motif_GGAG/GAGGrbs_spacer_5_10bpgc_cont_0463	MKLGEVASHVITFLREHPEQEYTANTLLMHLGLPLQEKRRLYDVIEVLCCAGLVSIRKEARKRYFNWKPQPEVTLPETMDMDLAPDPLFQEAGTILHLLLHLGSNAFQELSNDSAVKMLERDVKRTVWGANAVSVVRVSLQNRQGRVLKETSTGEAPVAAF*
E2F/DP	PF02319	Hermodarchaeia_GCA_016550425_JABXGS010000087_18_#_16356_#_16703_#_1_#_ID_250_18partial_00start_type_ATGrbs_motif_GGxGGrbs_spacer_5_10bpgc_cont_0509	MATLRGIAVTTGTENASDPILRLARSYLRSHNVTEQLDQLEKVEMTDVFRLLERLSEQVDRVELRRLYDLLTELAVVRENHLLVKKSTHEARLIKAIQHTGRLGKFVSLVLDEAT*
E2F/DP	PF02319	Hermodarchaeia_GCA_016550425_JABXGS010000089_63_#_55612_#_56097_#_1_#_ID_252_63partial_00start_type_ATGrbs_motif_GGAG/GAGGrbs_spacer_5_10bpgc_cont_0438	MKLGEVARHVIAFLQEHPDQEYTANTLLMHLGLPLQEKRRLYDVIEVLCCAGLVDIRKEARKRYFNWKPLPMTITAEEADLDITPDPLFQEAGTILHLLLHLGPGAFQELSNDSAVKMLERDVKRTVWGANAVSVVRVSLQNRRGQILKETLTGETHAAAY*
E2F/DP	PF02319	Hermodarchaeia_GCA_016550485_JABXGV010000311_12_#_11256_#_11735_#_1_#_ID_251_12partial_00start_type_ATGrbs_motif_GGAG/GAGGrbs_spacer_5_10bpgc_cont_0454	MKLGEVSKMVVEFLRANPGKEYTANTLLLHLELPPEQKRRVYDVIEVLACAGQITIRKEARKRYFQWVASVTPEPVESVELELPENSPFSEAGTVLHVLLHFNASAFQELSNEATMAMLERDIKRAVLGANAVSIIRIALKNSQGRVLKQSPSALPATV*
E2F/DP	PF02319	Hermodarchaeia_GCA_016550495_JABXGW010000080_1_#_62_#_409_#_1_#_ID_266_1partial_00start_type_ATGrbs_motif_GGxGGrbs_spacer_5_10bpgc_cont_0523	MATLRGIAVTTGTEDNSDPVLRLARSFMRSQNVTDNFDQLEKVEMNDVFRLLERLSQQVDRMELRRLYDLLTELVVVRENHLLVKKASHEARLKKAIQHTGRLGKFVSLVLDEAT*
E2F/DP	PF02319	Hermodarchaeia_GCA_016550495_JABXGW010000212_4_#_2118_#_2603_#_1_#_ID_168_4partial_00start_type_ATGrbs_motif_GGAG/GAGGrbs_spacer_5_10bpgc_cont_0465	MKLGEVASHVITFLREHPEQEYTANTLLMHLGLPLQEKRRLYDVIEVLCCAGLVSIRKEARKRYFNWKPQPEVTLPETMDMDLAPDPLFQEAGTILHLLLHLGSNAFQELSNDSAVKMLERDVKRTVWGANAVSVVRVSLQNRQGRVLKETSTGEAPVAAY*
E2F/DP	PF02319	Hermodarchaeia_GCA_016550505_JACGUL010000485_3_#_1112_#_1591_#_1_#_ID_277_3partial_00start_type_ATGrbs_motif_GGAG/GAGGrbs_spacer_5_10bpgc_cont_0454	MKLGEVSKMVVEFLRANPGKEYTANTLLLHLELPPEQKRRVYDVIEVLACAGQITIRKEARKRYFQWVASVTPEPVESVELELPENSPFSEAGTVLHVLLHFNASAFQELSNEATMAMLERDIKRAVLGANAVSIIRIALKNSQGRVLKQSPSALPATV*
E2F/DP	PF02319	Hermodarchaeia_Yap125_bin7_55_JAEORT0100000881_8_#_7521_#_8006_#_1_#_ID_9_8partial_00start_type_ATGrbs_motif_GGAG/GAGGrbs_spacer_5_10bpgc_cont_0463	MKLGEIASHVISFLREHPQQEYTANTLLMHLGLPLKEKRRLYDVIEVLCCAGLVDIRREARKRYFHWKPSTIASSIETPEIDLPPDPLFHESGTVLHLLLHMGPTAFQELTNGAAVKMLERDIKRTVWGANAVSVIRVALQNQQGRVLKETSAGTVPSAAY
E2F/DP	PF02319	Hermodarchaeia_Yap2000_bin3_35_JAEOSA0100003431_1_#_2_#_472_#_1_#_ID_142_1partial_10start_type_ATGrbs_motif_GGAG/GAGGrbs_spacer_5_10bpgc_cont_0467	MKLGEIASHVISFLRDHPQQEYTANTLLMHLGLPLKEKRRLYDVIEVLCCAGLVDIRREARKRYFHWKPSTITSSIETPEIDLPPDPLFHESGTVLHLLLHMGPTAFQELSNGAALKMLERDIKRTVWGANAVSVIRVALQNQQGRVLKETSAGTVP
E2F/DP	PF02319	Hermodarchaeia_Yap2000_bin4_58_JAEOSB0100000411_8_#_8147_#_8632_#_1_#_ID_42_8partial_00start_type_ATGrbs_motif_GGAG/GAGGrbs_spacer_5_10bpgc_cont_0463	MKLGEIASHVISFLREHPQQEYTANTLLMHLGLPLKEKRRLYDVIEVLCCAGLVDIRREARKRYFHWKPSTIASSIETPEIDLPPDPLFHESGTVLHLLLHMGPTAFQELTNGAAVKMLERDIKRTVWGANAVSVIRVALQNQQGRVLKETSAGTVPSAAY
E2F/DP	PF02319	Hermodarchaeia_YT_046127_1020658_JAEOSV0100001761_4_#_2394_#_2879_#_1_#_ID_126_4partial_00start_type_ATGrbs_motif_GGAG/GAGGrbs_spacer_5_10bpgc_cont_0451	MKLGEVASHVIAFLREHPEQEYTANTLLMHLGLPLQEKRRLYDVIEVLCCAGLVSIRKEARKRYFNWKPLPAMTPTETVDVEIAPDPLFQEAGTILHLLLHLSPGAFQELSNDSAVKMLERDVKRTVWGANAVSVVRVSLKNREGRILKETSTGEAAVPAY
E2F/DP	PF02319	Hermodarchaeia_YT_063127_10198029_JAEOSX0100001051_11_#_11497_#_12033_#_1_#_ID_52_11partial_00start_type_GTGrbs_motif_GGA/GAG/AGGrbs_spacer_5_10bpgc_cont_0453	MRYWEGFKTYREKVSSFIMPTFQEYCERVVQRLKREGTRGLTHDELRSIALEIGWIYKTAHRRAYHVKNILEASGLLTEIEHEYQQNSMNIVTSQLMSLLESKHQITQVDLDKLVSKLGQEHLLSTGIEADFQEPLMECIEILEGAGIVIRRGTTLIYNPLRHKKIQDDLQGTTIVDK
E2F/DP	PF02319	Hermodarchaeia_YT1_014127_10052491_JAEOTB0100000291_9_#_6502_#_7092_#_1_#_ID_131_9partial_01start_type_Edgerbs_motif_Nonerbs_spacer_Nonegc_cont_0474	PSRRLETPFCKGETTPFHLRYWEEFKTHREKVSAFIMPTFQEYCERVVQRLKREGSRGLTHDELRSIALEIGWIYKTAHRRAYHVKNILEASGLLSEIEHEYQQNSMRFVTDQLLKLLKDRHQISQVDLDELARKLGQDHLLSSGIEADFQEPLMECIEILEGTGVLIRRGNTLVYNHLRHQKLQDELHGTVVTQD
E2F/DP	PF02319	Hermodarchaeia_YT1_014127_10052491_JAEOTB0100001131_7_#_7603_#_8082_#_1_#_ID_119_7partial_00start_type_ATGrbs_motif_GGAG/GAGGrbs_spacer_5_10bpgc_cont_0467	MKLGEVSKMVVDFLRSSPSKEFTANTVLLHLGLPPEQKRRVYDVIEVLACAGQITVRKEGRKRHFQWIATPAPEPVESVELDLPENSPFSEAGTVLHVLLHFNARAFQELSNEATMGMLERDIKRAVLGANAVSITRITLQNSQGRILKQSPSALPAAV
E2F/DP	PF02319	Hermodarchaeia_YT1_028127_10052280_JAEOTD0100001231_7_#_6183_#_6668_#_1_#_ID_102_7partial_00start_type_ATGrbs_motif_GGAG/GAGGrbs_spacer_5_10bpgc_cont_0459	MKLGEVAKHVIVFLREHPEQEYTANTLLMHLGLPLQEKRRLYDVIEVLCCAGLVTIRKEARKRYFIWKPQPVAATTETLNTDMHPDPLFEEAGTILHLLLHLNPGAFQELSNDSAVKMLERDVKRTVWGANAVSVVRVSLQNRQGQILKETSTGEAPAAVY
E2F/DP	PF02319	Hermodarchaeia_YT2_032127_10281395_JAEOTO0100000311_199_#_201222_#_201707_#_1_#_ID_21_199partial_00start_type_ATGrbs_motif_GGAG/GAGGrbs_spacer_5_10bpgc_cont_0449	MKLGEVARHVITFLREHPEKEYTANTLLMHLGLPLQEKRRLYDVIEVLCCVGLVDIRKEARKRYFHWKIQVSSPPSESLEMDLPPNPLFNEAGTILHLLLHLGPTAFQELSNDSAIEMLERDVKRTVWGANAVSVIKVALQNRQGRVLKEASAGTAQAAVY
E2F/DP	PF02319	Hermodarchaeia_YT2_032127_10281395_JAEOTO0100000331_41_#_41882_#_42229_#_1_#_ID_23_41partial_00start_type_ATGrbs_motif_GGxGGrbs_spacer_5_10bpgc_cont_0506	MATLRGIAVTTGTNDTSDQILRLARSYLRSQKVADNVDQLEKVALDDVFRLLERLSQQVDRMELRRLYDLLTELAVVRENHLLVKKASHEARLIKAIQHTGRLGQFLSLVLNEAT
E2F/DP	PF02319	Hermodarchaeum_yapensis_Hermodarchaeia_ap4_bin9_105_JAEOSK0100000061_60_#_54846_#_55331_#_1_#_ID_67_60partial_00start_type_ATGrbs_motif_GGAG/GAGGrbs_spacer_5_10bpgc_cont_0467	MKLGEIASHVISFLREHPQQEYTANTLLMHLGLPLKEKRRLYDVIEVLCCAGLVDIRREARKRYFHWKPSTIASSIETPEIDLPPDPLFHESGTVLHLLLHMGPTAFQELTNGAAVKMLERDIKRTVWGANAVSVIRVALQNQQGRVLKETSAGTVPSAAY
E2F/DP	PF02319	Hodarchaeales_YT1_021127_10093331_JAEOTC0100002021_12_#_8293_#_8535_#_1_#_ID_179_12partial_01start_type_Edgerbs_motif_Nonerbs_spacer_Nonegc_cont_0350	TLEGRQALSFIKMQLGYELNTHIGGSEMLFASFVLGLSMRFMRGFETLKKKLIDLEEAIKSFEQQPDTKEEKPRIFSNKQ
E2F/DP	PF02319	Hodarchaeales_YT2_065127_10225659_JAEOTQ0100000801_2_#_926_#_1411_#_1_#_ID_32_2partial_00start_type_ATGrbs_motif_GGAG/GAGGrbs_spacer_5_10bpgc_cont_0374	MSEKVSRDEETLSELARKVTQIKDHLRIPDEVAKGIKAQFEESYNEAKKNISQVGGSDDDLAKMWGYNFGALLYAYLERRDTLEGRQALSFIKMQLGYELNTHIGGSEMLFASFVLGLSMRFMRGFEALKKKLIDLEEAIKSFEQQPDTKEEKPRIFSNKQ
E2F/DP	PF02319	Lokiarchaeales_AMARA_1_SDNX010000021_40_#_38501_#_39433_#_1_#_ID_78_40partial_00start_type_ATGrbs_motif_GGA/GAG/AGGrbs_spacer_5_10bpgc_cont_0319	MDHEHQPKFSSLIDLFESISIVEKGIEQVYDFLLKQPIIEDLNILVDALDLKPKRIYKINSVLKELGLIQIYYRPMKIQLMNPLESWEKLIQMKINVIQEEASSKIKYCHESLEKMFSAYELVKTPQVPVEFVSFVTPELDLESEFFTMICQAESWIAHGIFYKYDYNRTFDAIKKFSEEFNQNISRIIKNNKFKVLVSDEYLKQIDDLYERKKEMIPSLENLLDSNLNFDLRHTKKQFSNFVLKDHSVLIQPSFDPSGDNLIGCFISSPPEIVEVFSDKFNELFKEAEPVRRNDKSKEEFNFYQIMATL
E2F/DP	PF02319	Lokiarchaeales_AMARA_3_SDNR010000201_9_#_4366_#_4863_#_1_#_ID_52_9partial_00start_type_ATGrbs_motif_GGAG/GAGGrbs_spacer_5_10bpgc_cont_0392	MKLVDLSRKAVSLLKDAGEKGINKIELAEKLKVPRRRVYDIIAILRSTELIEYKREKGGTTIFWKSIPSIESLSVPVDPSANIEQQKSEISKLERENADLKDKIKRMREDLAKGTSEKTTKKQQFDTSEIAVRAAKSLKISEVVSSGIEVIIKANGKGIIVEPKS
E2F/DP	PF02319	Lokiarchaeales_AMARA_7_SDNV010000131_3_#_1421_#_2350_#_1_#_ID_101_3partial_00start_type_TTGrbs_motif_Nonerbs_spacer_Nonegc_cont_0275	MFNSLGIIEKGIERIYHYLLQNKKIEDLKDVCKQFGLSLKRGYKIINVLSGMDLVQLYDRPMKINLSTPILPIWQTIINQRMEELLNEFQEKKIRCETSFENFLESYNIKQEVVQEPIEFINFSYDNFDEMYYPLFAQNECKIAIGIRYSNPLIVSLQKRSIKDFPEHSKTSLISAMNKIKENIKNINIQAIFNNELVNEILNSKEFSIFTEFIASLDFKFKNIDVHITEESFSNFSLTDIELIQPSFDPTNKLMGVYISRNENIYQIFYEKFNEIFESGIPINQYLQQIDEASFKSLSEMQSFVLCLL
E2F/DP	PF02319	Helarchaeales_Bin_186_WJJF010001351_2_#_178_#_690_#_1_#_ID_646_2partial_00start_type_ATGrbs_motif_GGA/GAG/AGGrbs_spacer_11_12bpgc_cont_0329	MKLIEIAKKSIEHLKNAGKEGINNIELAKSLDIPRRRIYDIIAILKAMDVIETQRETGGTRLIWKGTKIDYSEEEIDAEDGFHVKLKEEMRERKKLEKENELLKSKIEELRGITGETPEIEPNTKVTKFPNKRIIIRSKSPSKKIKRVQSSKYQVFIEVDSPGLIVEPVG
E2F/DP	PF02319	Lokiarchaeales_Bin_342_WJKO010002531_4_#_2603_#_3343_#_1_#_ID_87_4partial_00start_type_ATGrbs_motif_Nonerbs_spacer_Nonegc_cont_0328	MLKEVILLSDNSEQKSKKPPFPRVYQKQLKFYAKSIPLSDIYSFLYSKLKDFPGINVQFGFVKTLIPSLSKNEQEKAIIVEHESNALQTISIMYRTLHFADTTMIGLYKMSNYRPPEKRYYPFQKTCCLGLCPRTNYDEKYEGNWIADSSLVKIFNGDFIKRRFYDGKNLERGLKYVQKVKKVPKWCGCCSEQVLTDHLIPNAKDPIFNLTITRGELFHAFFYYCEEYVWKALQDYIENDIFENDI
E2F/DP	PF02319	Thorarchaeia_Bin_478_WJIL010000961_16_#_15092_#_15643_#_1_#_ID_76_16partial_00start_type_GTGrbs_motif_GGxGGrbs_spacer_3_4bpgc_cont_0431	MKLVEIAERSIDVIKDEGEDGIRSDRLAERLETPKRRIYDVLAILKAMGKVETNRRFDGTTITWVDESERYVAKEKFDATKEELENVVAQKKELQVEVAQLKQQLRIAKSKIRRDTEIQQAQNRIEFDTTQLRVRPLSNSGFKAVKDSGMEVVIECKESGLVVDPTEKEVDQNEAILRNIQRL
E2F/DP	PF02319	Lokiarchaeales_RBin_111141_100682_WJMJ010000711_59_#_54254_#_54913_#_1_#_ID_37_59partial_00start_type_ATGrbs_motif_GGA/GAG/AGGrbs_spacer_11_12bpgc_cont_0394	MFEKSQLQYKHSYSSGECLTGKVHCGIPLAQIRGAIVKLVDLAAEAVKVLKEYGEEGIRSDILAEQLRTPKRRVYDVLAVLRALKLVKTNRRFNGTTVTWVDPIKDFVQRNEYEDIKSQLDEERQSRKDLQVQVAELKEQIRITKSKLRRDTPSIEVSEKTEFNTTQLRIRSLSSSGFASVKDSGMEVYIETHEPGMVVDPTVSKKDEHEALLRSLQRI
E2F/DP	PF02319	Lokiarchaeales_RBin_125_WJKD010003851_7_#_4536_#_4796_#_1_#_ID_228_7partial_00start_type_ATGrbs_motif_Nonerbs_spacer_Nonegc_cont_0318	MTKFRNSFEFRYKVLHIVKSKKQTTIPEIRDILGIKKRSNKERKLYKIVDYLVKHSYLKKKEKNPRRKHEPKYLISITPKAKELLE
E2F/DP	PF02319	Lokiarchaeales_TEKIR_1_SDNF010000191_12_#_11972_#_12934_#_1_#_ID_158_12partial_00start_type_ATGrbs_motif_Nonerbs_spacer_Nonegc_cont_0285	MDRALLVLDQLFTSIGITELGIEKIYNFLLKNKRIDDLKKVCKQLDLTLKRGYKINSVLSSLGLVQIYDRPMKIILRTPVVQIWQKILNQRIEDLKNELNESVRQCERTFDNFIETFNLKEEEISQEPVEFINYSLDSIESLYYPFLAQNECKLALGIRYENILMIKLKNESIDKINGNYKDIIYKGMKKISENLQNIDISVVFNNDLIQELLNTREYRIILDILDDIKFRFNVFQVKVTTTNLSNFCLVDGKLSQPSFDPSNKLLGAYISRNMDIYNVFADKFDELFKNGISINEYIKENDDIKTNPLTELQKFVLCLL
E2F/DP	PF02319	Lokiarchaeales_TEKIR_23_SDNC010000171_8_#_7497_#_8018_#_1_#_ID_90_8partial_00start_type_ATGrbs_motif_Nonerbs_spacer_Nonegc_cont_0314	MRLKMKLIEIAKNSIKHLKNAGEKGINNIELAKTLNIPRRRIYDIIAILKAMDVINTQREKGGTRLIWKGNSVYYAGESSSGSGNGLTVKLNEEIRERKKLEKENEILKSKIEELKETSEDFSEGEAKATKFPNKRIIIRSKSPSKKIKRVQSSKYKVFIEVDSPGLIVEPVG
E2F/DP	PF02319	Lokiarchaeales_YT2_012_JAEOTN0100001321_6_#_4335_#_5264_#_1_#_ID_44_6partial_00start_type_ATGrbs_motif_AGGAG/GGAGGrbs_spacer_11_12bpgc_cont_0318	MEHENLPFSSLIDLFESINIVEKGIEQVYDFLLKNPIVEDLNILVEALDLKDKRIYKINSVLKELGLIQIYYRPMKIQLMDPLDSWEKLIQTKINKIQVDASSKIKYCHESMEKMFKAYKLVKTPQVPVEFVSFVTPDLDLESEFFTLISVEESWIAHGIFYKYDYNRTFDAIKKFSDEFNENISRIIKNNKFKILVSDDYLKQIDDLFENHKELIPSLGDLLNSNLNFDLRHTKKQFSNFVLKDQSVLIQPSFDPSGDNLIGCFISSPKEIVEVFSNKFNELFNGANPVRRNGKSKQEYNFYQILASL
E2F/DP	PF02319	Lokiarchaeote_ABR08..ABR08_01070	LKNYREIELEHLRKKIIKAIRFSKRFWLTYRENTFGIASIINLIYKKSFIEVLFFTNSDVIQKGVPLLKIYTPIEDEIDFSEIIFEPDLDADGTIDPVKIIQRMRKIGRIEFQKHLDRLNYEVKLIDEKFENYQIKNNPYYREIRISYPDFALQLKINLEKYPILPTFSFSKSLSKVISEREFSELDLIKNWDADHPPHVYEIAEKVCEIVPTRVKIKDLKENSQYLVLNRVSVGNIIDNLSFKIHRGKSIGIIFDEKRLENTDPRLDLMNLFNIIAGNQTDFSGSIEIFGKAMLLLTKQEKEKIFILPQAYDSSITKMRIKKALKYNTNLREIYKKKKSDFSLILRDAGLAQSLDEIMGEFLKEKSYNISRRKQFIKKVLESTGLLNKKNKKFSKLTP…
E2F/DP	PF02319	Lokiarchaeales_ABR15..ABR15_31740	MDISDENLIQLSNLFNSLGIIEKGIERIYHYLLKNKRIENLKEVCKKYDLSQKRVYKIINVLSGMELVQIYDRPMKVNLATPILPIWQRLINQRIEELLNEFQEKKIKCESSFDLFVGSYNLKEEVVQEPIEFINFSFDNFEEIYYHLQARNACKIAIGIRYANPLISFLQENSMEDFQNHLRNSLITALTRIRENLKSINIQAIFNNELVNELIKSKEFSILSKHVESQDFEFKSIEVHITEEPFSNFSLTDNELIQPSFDPANKLMGSYISRNENIYQIFYDKFNEIFEKGIPINQYLRQIKDTPFGNLSEVQSFVLCLL
E2F/DP	PF02319	Lokiarchaeales_WORC5..WORC5_20410	MIVILLYFHTRIGTSIFYSFPETPLGKEITTRLYDIMTQQKEEEFFTHSFENLKILNFYFQISSEWARGKREMVMISIITNPQISPEIEESLSLLCKKFSEKMQSNEDVYTGFYTYELNKHDDVDKERIIKNENLIKETVQDLYWETFEETRKKSEQEKITLLLNDRYIFESLEKMSRELKIISREVNSLENPPKEKSDIMKSISNLNKIIDDLSEGFIEKMSSLDIEYEDALLPLNEEMDNEVKKSKKELLQVLQDEIHGDDDDNDNDDDNDIDDDNDIDDDNNDND
E2F/DP	PF02319	Odinarchaeia_J65_bin_29_JAEOUO0100000021_79_#_73340_#_73783_#_1_#_ID_2_79partial_00start_type_TTGrbs_motif_GGAG/GAGGrbs_spacer_5_10bpgc_cont_0327	MKLVELTSKVVDCLKKSSKPLSAVEITRKINLPIEKKRRIYDVLDVLEVLNMIKISRRGNEKLAQWFSAEKTVLKESLTVEKKLEDKPHCVVNVDLVFPSSDYKNLSNQTWQEMMVRDVKRNIKGLLDIIVNDIKLMEAKRVLATSQ
E2F/DP	PF02319	Odinarchaeota_LCB_4dinLCB4_contig000001_MDVT010000041_26_#_17222_#_17668_#_1_#_ID_4_26partial_00start_type_TTGrbs_motif_GGAG/GAGGrbs_spacer_5_10bpgc_cont_0378	MKLVELTRKVVDCLINSPKPLSAIEITQRVKIPVEKKRRIYDVLDVLEVLNVIKISRRGNEKLAQWVSPQEKPVLKESLTVEERLEDKPHCVVNVDLVFPSSDYKNLSNPTWQEMMVRDVKRNIKGLLDIIVNEIKLTEAKKILAASR
E2F/DP	PF02319	Odinarchaeum_yellowstonii_LCB_4..OdinLCB4_00680	MKLVELTRKVVDCLINSPKPLSAIEITQRVKIPVEKKRRIYDVLDVLEVLNVIKISRRGNEKLAQWVSPQEKPVLKESLTVEERLEDKPHCVVNVDLVFPSSDYKNLSNPTWQEMMVRDVKRNIKGLLDIIVNEIKLTEAKKILAASR
E2F/DP	PF02319	Odinarchaeia_RPA3..RPA3_01140	LKLIELTKKVVHCLRNSPKPLSAVEISKQINLPIEKKRRIYDVLDVLEVLDVIKISRRGNEKLAQWISSTEKPVVKESLAVERKIEDKPHCVVNVDLVFPSSDYKNLSNPTWQEMMIRDVKRNIKGLLDIIVNDIKLTEAKRILAASQ
E2F/DP	PF02319	Sifarchaeotum_marinoarchaea_CR_Bin_042_1_JAECRW0100000801_1_#_255_#_800_#_1_#_ID_25_1partial_00start_type_GTGrbs_motif_AGxAGrbs_spacer_11_12bpgc_cont_0390	MNRLKLFELAKHAIEILKSAGEEGIINLELAKELEMPRRRIYDIIAILKAAELVKTTREKHGTKVSWIGHSLLPQIAQLSKNSYSSEEPDELISAQSHFNQTSPFQNKNMPLSKSFSDPFDRILIDSPFLKIRTTSKITRIKPIGIMELLVECDSPGFIIEAQQDDIRKVKEVERALVDVR
E2F/DP	PF02319	Thorarchaeota_AB_25horAB25_contig000001_MEHG010000841_13_#_9541_#_10092_#_1_#_ID_84_13partial_00start_type_TTGrbs_motif_Nonerbs_spacer_Nonegc_cont_0435	MKLVDLAKESVRVLRECGEIGIRSDILAERLDTPKRRVYDVIAVLKALDQVRTTRKFDGTIVTWIDKSKDSIPREQFMTLKTQLEQESNERKDFQVQVAELKEQVRISKIKLRRESQAVETSDKTEFNTTQLCVRALSSNGIKSVKHSGVEVRIETHEAGMIVDPSEVEVDENEVLIKNLQRL
E2F/DP	PF02319	Thorarchaeota_AMARA_2_SDOA010000561_15_#_10323_#_10874_#_1_#_ID_130_15partial_00start_type_TTGrbs_motif_Nonerbs_spacer_Nonegc_cont_0379	MKLVELARESAKILKQCGEDGIKSDELAVKLDTPKRRVYDVIAVLKALGQVRTNRKFDGTTVVWIDRSKDYVEKHIFEETKSELLRESEDRKEFQVQVAELKEQLRITRTKLRRDNQPVEMVNKTEFNTTQLRVRALSSNGIKRVEHSGIEVLIETHEAGLIVDPSVIEVDENEILIKNLQRI
E2F/DP	PF02319	Thorarchaeia_AMARA_8_SDNZ010000611_15_#_11042_#_11635_#_1_#_ID_209_15partial_00start_type_GTGrbs_motif_Nonerbs_spacer_Nonegc_cont_0428	MLFRAAAGFQWGALLKLVDLAQESVRILQECGDDGIKSDTLAERLDSPKRRVYDVIAVLKALGQVDTIRKFDGTTITWIDRSKEFVSKKQHDEMRIQLSQESDERKDLQVQVAELKEQLRITRAKLRRDVQAVEMENKTEFNTTQLRVRALSSNGIKRVKHDGIEVVIITNEAGMIVDPSEIEIDEHEDLIKSLQRI
E2F/DP	PF02319	Thorarchaeota_B29_G2_QMYU010000141_20_#_14432_#_14983_#_1_#_ID_14_20partial_00start_type_GTGrbs_motif_Nonerbs_spacer_Nonegc_cont_0531	MKLVDLAREAVRILEDAGEEGIRSDILASQLDTPKRRVYDVVAVLKALDHVTTIRKFDGTTVTWIDRSKDFVPKAVHDELRLRFTEENDERKRLQVQVAELKEQLRIARTKLRRDVKTVEKAEKTEFDTTQLRIRALSGNGIRKVEHSGVEVLIQTHEAGIVVDPTEVDEDPNDKLLKALQQP	Lokiarchaeales_AMARA_7_SDNV010000611_11_#_11701_#_12057_#_1_#_ID_260_11partial_00start_type_ATGrbs_motif_Nonerbs_spacer_Nonegc_cont_0286	-0.033	14.0	2023-04-01	3.37.5	0.0	2023-01-02	1	1	1	2	2	2	0	Pep3/Vps18/deep	orange	family
E2F/DP	PF02319	Thorarchaeota_B41_G1_QMYT010000501_3_#_935_#_1669_#_1_#_ID_50_3partial_00start_type_ATGrbs_motif_GGxGGrbs_spacer_5_10bpgc_cont_0510	MKLLVSVELAVPLGRACRPLLEKSNFRKIAMIIQRLKLKVCEVEMLAAEPTKLAIWTRGAIVKLVDLARESIRILKECGDEGIRSDVLAERLNSPKRRVYDVIAVLKALDLVKTKRRFDGTTVTWIDRSWDFVPRDQFESLRMTLDGVTSERNDLQVQVAELKEQIRMIKSRLRQEVPVTEGSAKTEFNTTMLTVRAVSRRGLKRVTDSGVEVVIESYEPGLIVDPTVKQVDETQALLRSLQRL
E2F/DP	PF02319	Thorarchaeota_B59_G1_QMYS010000031_73_#_74769_#_75320_#_1_#_ID_3_73partial_00start_type_GTGrbs_motif_Nonerbs_spacer_Nonegc_cont_0529	MKLVDLAREAVRILEDAGEEGIRSDILASQLDTPKRRVYDVVAVLKALDHVTTIRKFDGTTVTWIDRSKDFVPKAVHDELRLRFTEENDERKRLQVQVAELKEQLRIARTKLRRDVKTVEKAEKTEFDTTQLRIRALSGNGIRKVEHSGVEVLIQTHEAGIVVDPTEVDEDPNDKLLKALQQP
E2F/DP	PF02319	Thorarchaeota_B65_G9_QMYR010000551_11_#_11719_#_12453_#_1_#_ID_55_11partial_00start_type_ATGrbs_motif_GGAG/GAGGrbs_spacer_5_10bpgc_cont_0509	MKLLVSVELAVPLGQPCRPPLEKSNFRKIAMIIQRLKLKVCEVEMLAAEPTKLAIWTRGAIVKLVDLARESIRILKECGDEGIRSDVLAERLNSPKRRVYDVIAVLKALDLVKTKRRFDGTTVTWIDRSWDFVPRDQFESLRMTLDGVTSERNDLQVQVAELKEQIRMIKSRLRQEVPVTEGSAKTEFNTTMLTVRAVSRRGLKRVTDSGVEVVIESYEPGLIVDPTVKQIDETQALLRSLQRL
E2F/DP	PF02319	Thorarchaeia_BC_SHMX010000011_123_#_152061_#_152648_#_1_#_ID_1_123partial_00start_type_GTGrbs_motif_GGA/GAG/AGGrbs_spacer_5_10bpgc_cont_0410	MDLPLAHIRGAIVKLVDLAEEAVKVLKEQGEEGIRSDILAEQLDTPKRRVYDVLAVLRALNLVETNRRFNGTTVTWLDPKKDLIERVEYEDIKSQLEEERQSRKDLQVQVAELKEQIRITKSKLRRDTPSVEVSEKTEFNTTQLRIRSLSASGFASVKDSGMEVFIETHEPGMVVDPTVSEKDEHEALLRSLQRM
E2F/DP	PF02319	Thorarchaeia_DZG_bin1_115_RDNZ010000221_34_#_33160_#_33711_#_1_#_ID_18_34partial_00start_type_TTGrbs_motif_Nonerbs_spacer_Nonegc_cont_0437	MKLVDLAKESVRVLKECGDAGIRSDILAERLDTPKRRVYDIIAVLKALGQVSTTRKFDGTIVRWIDKSKDFVPREYYSELKIQLDQESSERKHLQVQVAELKEQVRISKIKLRRESTAVEISNKTEFNTTQLRVRALSSNGIKSVKHSGVEVKIETHEAGMVVDPSEIEVDEKKALITKLQRL
E2F/DP	PF02319	Thorarchaeia_E44_bin77_SOKL010002041_1_#_1_#_507_#_1_#_ID_24_1partial_10start_type_TTGrbs_motif_Nonerbs_spacer_Nonegc_cont_0442	MKLFDLAIESVRVLKERGESGIRSDILAEILNTPKRRVYDVIAVLKALGQVTTTRKFDGTIVTWIDTTKGFVPRVTYDDMKIQLDQESSERKMLQVQVAELKEQVRISKTKLRRETLSVETSDKTEFNTTQLRVRALSSNGVKRVEHSGIEVLIETHEPGLVVDPEEKK
E2F/DP	PF02319	Thorarchaeia_FT_023_JAEOUD0100003311_4_#_4176_#_4772_#_1_#_ID_264_4partial_00start_type_GTGrbs_motif_Nonerbs_spacer_Nonegc_cont_0494	MLRGHSRQLGHWGAEVKLVELAERAIGILQESGDKGIRTDELADRLDTPKRRVYDIVAILKALNQVTTKRKFDGTTVKWIDKSKDYIPRAEHEATLFKLEEVSTERKQLVVDVAELKEKLRTTKTKLRRDVQATESADKTEFNTSHLCVRALSSSGIKRVRNSGFEVIIETHEPGMLADPAEIEEDENEELLRNLQRA
E2F/DP	PF02319	Thorarchaeota_FT1_002127_10188537_JAEOUF0100000721_24_#_26507_#_27058_#_1_#_ID_31_24partial_00start_type_TTGrbs_motif_Nonerbs_spacer_Nonegc_cont_0444	MKLVDLARESVRVLKECGSEGIRSDILAELLDTPKRRVYDIIAVLKALDQVSTTRKFDGTIVKWVDKTKDFVSRESYDTVKMQLDQESTERKDLQVQVAELKEQVRISKIKLRRETTAVESSDKMEFNTTQLRVRALSSNGIKSVKHSGVEVRIETHEAGMVVDPTEIEIDEKKALVTKLQRI
E2F/DP	PF02319	Thorarchaeia_FT1_004_JAEOUG0100001421_14_#_14439_#_14990_#_1_#_ID_116_14partial_00start_type_TTGrbs_motif_Nonerbs_spacer_Nonegc_cont_0525	MKLVNLAREALKILQDCGEEGIKSEDLAATLDSPKRRVYDIIAVLKALDQVETTRKFDGTTVTWIDRSKEQVPKTEFDQLRGQLGDESEQRKALQVQVAELKEQLRIARTKLRRDVKTIETADKTEFATTQLRIRALSGTGIKKVEHSGIEVLIETHEAGLVVDPAEIESDPNENLLKNLRRL
E2F/DP	PF02319	Thorarchaeia_FT2_038_JAEOUL0100003451_9_#_7333_#_7875_#_1_#_ID_316_9partial_00start_type_TTGrbs_motif_Nonerbs_spacer_Nonegc_cont_0420	MKLVDLAKKSVRVLIERGEEGIRSDILAETLNTPKRRVYDVIAVLRALGQVTTTRKFDGTIVTWVDKTKDFVPRLTHDDLKIQLDHESSERKKLQVQVAELKEQVRISKTKLRRETQAVETSNKTEFNTTQLRVRALSSNGVKRVEHSGIEVLIETHEPGMVVDPEEKKVDEQEAIIKNL
E2F/DP	PF02319	Thorarchaeota_FT5_021127_11330426_JAEOUM0100000391_1_#_83_#_922_#_1_#_ID_236_1partial_00start_type_ATGrbs_motif_GGAGGrbs_spacer_5_10bpgc_cont_0424	MGLDFSKVRYISLIRMEGGESVLNIPYAELTVDPDLIAGFVTAVIIFAKTPIRTIRKAAYDILIEVGETVLVLLVVDPVPDEAPYREKLRQILNEVESQHGEKLRHFEGDVRRFREFALTVIREFPFQSADLNMVPIKTGNGVRIPFRVGAVDRELEQVESFINGKRTVAEIMDLMGLSDEEVLALVSVLARYRWIDFKRRLSENDVLARSACPEIILTRLRAQYGKALDDLISKFDGKKRIVDIMNVLMNVLPYDKDAIWFLINKLVEVGCLTAVHNN
E2F/DP	PF02319	Thorarchaeota_FT5_021127_11330426_JAEOUM0100000561_10_#_11214_#_11765_#_1_#_ID_20_10partial_00start_type_TTGrbs_motif_Nonerbs_spacer_Nonegc_cont_0435	MKLLELALESVRILKEAGEEGIKSDVLARRLDTPKRRVYDVVAVLKALGQVDTSRKFDGTTIVWIDHSKEFVPKLSFEELRLRLTQESEERKQFQVQVAELKEQLRITRSKLRRDVQAVEMANKTEFLTTQLRVRALSSNGIKRVEHSGIEVLIETHESGMVVDPSEIEVDENEALLKHLQRI
E2F/DP	PF02319	Thorarchaeia_FT5_026_JAEOUN0100001101_87_#_85910_#_86461_#_1_#_ID_83_87partial_00start_type_TTGrbs_motif_Nonerbs_spacer_Nonegc_cont_0399	MKLFELARESVKILKQCGEEGIKSDILAMQLDTPKRRVYDVIAVLKALGQVRTNRKFDGTTIVWIDHSKDFVDKKAYDEIKSELVSESDTRKEFQVQVAELKEQLRITRGKLRRDIQPIEMANKTEFNTTQLRVRALSSNGIKKVEHSSIEVVIETHEAGIVVDPTVVETDEHEVLIKNLQRI
E2F/DP	PF02319	Thorarchaeia_GLR93_WTCK010001141_16_#_18015_#_18692_#_1_#_ID_21_16partial_00start_type_TTGrbs_motif_GGA/GAG/AGGrbs_spacer_11_12bpgc_cont_0466	MFISEKHRKIATQHKHLNTSHAKIIGSVLVRRHTPVPPWGAIVKLVELAKESIRLLKESGYEGIRSDILADMLETPKRRVYDVIAILNALDLVATKRRFDGTTVTWIDRTKDYIPRADYEDMKSRLETEYNQRRDLQVQVAELKEQVRMARSKLRRELRTVETLTKAEFNTTFLTVRALSSNGFKKVKDSGMEVLIETHEPGMTVDPTVKTPDENEEIIKNLQRF
E2F/DP	PF02319	Thorarchaeia_L_E_AR_5_JACAEL0100000691_18_#_13186_#_13701_#_1_#_ID_68_18partial_00start_type_TTGrbs_motif_AGGAGrbs_spacer_5_10bpgc_cont_0545	MLKESGAEGLRSDDLARMLMTPKRRVYDVVAVLRALGLVTTRRRFNGTTITWVDRSKEFVPRAEHERLKNEVQALDADRKALQIQVVELKEELRQARARVAYEARPVQSVTRTEFSTTQLRVRCHTPGGFKRVTNSGMEVLLETSEPGMSVDPSVTQWNENEELLRVLQRV
E2F/DP	PF02319	Thorarchaeota_MAG56_JACZKX0100007541_2_#_883_#_1434_#_1_#_ID_135_2partial_00start_type_TTGrbs_motif_Nonerbs_spacer_Nonegc_cont_0404	MKLIELAETSVSIIKECGEDGIKSDTLAERLDTPKRRVYDVIAVLKALGHVHTSRKFDGTTITWIDHSKEYVPKNIHDELRIHLSQESDERKEFQVQVAELKEQLRITKTKLRRDVQSVEMADKTEFNTTQLRVRALSSNGIKRVKHDGIEVLIITNEAGIVVDPCEIEIDEHEDLLKNLQRI
E2F/DP	PF02319	Thorarchaeota_MP11T_1aipo_11_thor_scaffold_0_PJET010001151_22_#_24558_#_25109_#_1_#_ID_112_22partial_00start_type_TTGrbs_motif_Nonerbs_spacer_Nonegc_cont_0424	MKLVDLAKESVRVLKECGEAGIRSDVLAERLNTPKRRVYDVIAVLKALNQVSTTRKFDGTIVKWIDKTKHYVPREAHIDLKTQLEQESSQRKDLQVQVAELKEQVRISKIKLRRDTVAIETSDKTEFNTTQLRVRALSSNGIKSVKHSGVEVRIETHEAGMVVDPSEIEVDEKKALITKLQRI
E2F/DP	PF02319	Thorarchaeia_MP5_1_1636_JAEORG0100000671_4_#_3986_#_4588_#_1_#_ID_7_4partial_00start_type_ATGrbs_motif_GGA/GAG/AGGrbs_spacer_5_10bpgc_cont_0420	MEDAERSLTTASVWGAFVKLVNLARNSIAILKTHGEEGIRSDELAELLGVPKRRVYDVVAVLKSLDHVETKRRFNGTTVTWIDRSKDYVSRTEYESLKDRLNEETAARKDLQTQLAETKEQLRITRSKLRMDVQAVESADKTEFNTTHLRIRALSSRGFKRVTDSGLEAMVETYEPGIVVDPREIEVDESEAILKNLQKP
E2F/DP	PF02319	Thorarchaeia_MP5_1_1636_JAEORG0100003721_3_#_734_#_1333_#_1_#_ID_350_3partial_00start_type_ATGrbs_motif_Nonerbs_spacer_Nonegc_cont_0443	MRALLSKPPDFTRGAELKLVNLAEESVRVLKESGDAGIRSDILAERLKTPKRRVYDIIAVLKALGQVSTTRKFDGTIVTWIDNAKEFVPRETYATLKTHLEQESTERKNLQVQVAELKEQVRISKIKLRRETTAVEISDKTEFNTTQLRVRALSSNGIKSVKHSGVEVRIETHEAGMIVDPSEIEVDEKKALITKLQRL
E2F/DP	PF02319	Thorarchaeota_MP5_1_2197127_10011844_JAEORI0100000261_1_#_294_#_845_#_1_#_ID_130_1partial_00start_type_TTGrbs_motif_Nonerbs_spacer_Nonegc_cont_0397	MKLVDLAKESVRILKECGETGIRSDILAEKLYTPKRRVYDVIAVLKALNQVTTTRKFDGTIVKWIDKTKDYIPRDIHSTLKGQLEQESNQRKELQVQVAELKEQVRISKIKLRRETAAIETSDKTEFNTTQLRVRALSSNGIKSVKHSGVEVRIETHEAGMVVDPSEIEVDEKKALITKLQRL
E2F/DP	PF02319	Thorarchaeia_MP5_2226_JAEORN0100002891_2_#_1499_#_2173_#_1_#_ID_249_2partial_00start_type_TTGrbs_motif_Nonerbs_spacer_Nonegc_cont_0447	MIFGKSSYEWKQYKALNTRCFQYDKNVLFRAHCRIDKWGALLKLVELALESVRILKEAGEEGIKSDVLARQLNTPKRRVYDVVAVLKALGQVDTSRKFDGTTIVWIDRSKDYVPKQSYDELRVRVNQESEERKQFQVQVAELKEQLRITRSKLRRDVQAVEMANKTEFLTTQLRVRALSSNGIKRVEHSGIEVLIETHESGMVVDPSEIEVDENEALLKNLQRI
E2F/DP	PF02319	Thorarchaeia_MP5_2600_JAEORO0100000231_1_#_373_#_846_#_1_#_ID_99_1partial_00start_type_TTGrbs_motif_AGGAGrbs_spacer_5_10bpgc_cont_0405	MAERLDTPKRRVYDVIAVLKALNQVTTTRKFDGTIVKWIDKTKDFIPREAHSTLKIQLEQESNQRKELQVQVAELKEQVRISKIKLRRETAAIETSDKTEFNTTQLRVRALSSNGIKSVKHSGVEVRIETHEAGMVVDPSEIEVDEKKALITKLQRL
E2F/DP	PF02319	Thorarchaeia_MP5_5_633_JAEORQ0100000021_25_#_28160_#_28711_#_1_#_ID_4_25partial_00start_type_TTGrbs_motif_Nonerbs_spacer_Nonegc_cont_0435	MKLLELALESVRILKEAGEEGIKSDVLARRLDTPKRRVYDVVAVLKALGQVDTSRKFDGTTIVWIDHSKEFVPKLSFEELRLRLTQESEERKQFQVQVAELKEQLRITRSKLRRDVQAVEMANKTEFLTTQLRVRALSSNGIKRVEHSGIEVLIETHESGMVVDPSEIEVDENEALLKHLQRI
E2F/DP	PF02319	Thorarchaeia_MP5_5_633_JAEORQ0100000091_32_#_28819_#_29658_#_1_#_ID_69_32partial_00start_type_ATGrbs_motif_GGAGGrbs_spacer_5_10bpgc_cont_0426	MGLDFSKVRYISLIRMEGGESVLNIPYAELTVDPDLIAGFVTAVIIFAKTPIRTIRKAAYDILIEVGETVLVLLVVDPVPDEAPYREKLRQILNEVESQHGEKLRHFEGDVRRFREFALTVIREFPFQSADLNMVPIKTGNGVRIPFRVGAVDRELEQVESFINGKRTVAEIMDLMGLSDEEVLALVSVLARYRWIDFKRRLSENDVLARSACPEIILTRLRAQYGKALDDLISKFDGKKRIVDIMNVLMNVLPYDKDAIWFLINKLVEVGCLTAVHNN
E2F/DP	PF02319	Thorarchaeota_MP9T_1aipo_9_thor_scaffold_0_PJES010001021_2_#_1797_#_2318_#_1_#_ID_229_2partial_00start_type_GTGrbs_motif_GGA/GAG/AGGrbs_spacer_3_4bpgc_cont_0439	MRILKEAGEEGIKSDVLARQLNTPKRRVYDVVAVLKALGQVDTSRKFDGTTIVWIDRSKDYVPKQSYEELRVRLNQESEERKQFQVQVAELKEQLRITRSKLRRDVQAVEMANKTEFLTTQLRVRALSSNGIKRVEHSGIEVLIETHESGMVVDPSEIEVDENEALLKNLQRI
E2F/DP	PF02319	Thorarchaeota_OWC3hor_OWC3_001whole_PRDI010000471_11_#_8505_#_9056_#_1_#_ID_47_11partial_00start_type_TTGrbs_motif_Nonerbs_spacer_Nonegc_cont_0540	MKLVDLAQESIRLLEESGAQGIRSDVLAEKLQSPKRRVYDIVAILKALGFVSTKRRSDGTTLTWVDPRAGLVERAQYEDLKANLSEAVMTKNKLQDQVAELNERLRVARTKIRKETTTVETVRKAEFDTTQLRVRPVSSLGFKRVTDSGMEVVIETQDPGMTVDPSVMGVDEAEAVIRNLERV
E2F/DP	PF02319	Thorarchaeota_OWC5hor_OWC5_001whole_PRDJ010000661_19_#_16462_#_17013_#_1_#_ID_66_19partial_00start_type_TTGrbs_motif_GGA/GAG/AGGrbs_spacer_5_10bpgc_cont_0509	MKLVELAQKSIELIEEAGTQGIRSDVLASMLQSPKRRVYDIVAILKALGLVTTKRKSDGTTLMWVDRSVEFVQRSEYEALKTRLSDATLTKNQLQVEVAELKEQLRLTRLKIPRESQTVGTVRKTEFETTQLRVRPTSRLGFKKVTDSGMEVIIETHDPGMTVDPSEELVDKVETLIRNLERT
E2F/DP	PF02319	Thorarchaeota_SMTZ1-45OR1_30_36_101whole_LRSL010000931_23_#_25051_#_25602_#_1_#_ID_93_23partial_00start_type_TTGrbs_motif_Nonerbs_spacer_Nonegc_cont_0399	MKLVDLAKESVRVLKECGESGIRSDILAERLNTPKRRVYDIIAVLKALNQVSTTRKFDGTIVKWIDKTKDYVPREAHLELKTQLEQESSQRKELQVQVAELKEQVRISKIKLRRETVAVETSDKTEFNTTQLRVRALSSNGIKSVKHSGVEVRIETHEAGMVVDPSEVEVDEKKALITKLQRL
E2F/DP	PF02319	Thorarchaeota_SMTZ1-83OR1_30_36_10184whole_LRSK010000261_14_#_10597_#_11211_#_1_#_ID_26_14partial_00start_type_ATGrbs_motif_3Base/5BMMrbs_spacer_13_15bpgc_cont_0493	MRDIKEECPEEILAACHWGAALKLTELAENAVRLLKESGEEGIRSDILADLLETPKRRIYDVIAVLKSLGQVSTKRRFDGTTITWIDQTKNHVDREEFEAVKAQFEEVNNERMNLQLEVAQLKEQLRITKSRLKRDVRVVESAGKTEFDTTQIRVRALSSSGIKRVGDSGIEVVIETNEPGMIIDPTVVEPDETEALLRNLQRL
E2F/DP	PF02319	Thorarchaeota_SZ_4_bin10_233_RDOF010000181_29_#_28569_#_29246_#_1_#_ID_14_29partial_00start_type_TTGrbs_motif_Nonerbs_spacer_Nonegc_cont_0462	MIIHLIYSENRNITPKFKYDLSLYLRESAQRSLTPACHWGADVKLVELASEAIRILKESGDEGIRSDILAEQLDAPKRRVYDIVAILRAQGQVRSKRKFDGTTVFWVDRSRNFVARSEHDIVIHQLSEVSEERKKLQVENAELKEKLRTTIAKVRRDVQAVESNDKVEFNTSQLCIRALSSSGIKRVRNWGFEVVVETNDPGMLVDPTEEEEDETEQLLRNLQKI
E2F/DP	PF02319	Thorarchaeia_TEKIR_12S_SDNO010000091_17_#_17910_#_18461_#_1_#_ID_129_17partial_00start_type_GTGrbs_motif_Nonerbs_spacer_Nonegc_cont_0518	MKLVTLAREAVRILKESGDEGIRSDEIAEMLDVPKRRIYDVVAVLRALETVQTKRKFDGTTITWIDRFEHYVRRSEFDEVRENLDDALGSKRELQVQVAEQKQQLRNIRSRFKQDSVPVEKSDKTHFNTTQLRVRCNSGSSFKRVVDSGVEVLIETEEPGLTVDPTEAESDDCREILRSIQRT
E2F/DP	PF02319	Thorarchaeia_TEKIR_14_SDNP010000041_11_#_13273_#_13863_#_1_#_ID_1_11partial_00start_type_ATGrbs_motif_Nonerbs_spacer_Nonegc_cont_0455	MLEVRFGTAWGALLKLVELARKSIDLLKENGEDGIRSDIIADQLGVAKRRVYDVIAILKAMDRVDTDRRYNGTTVTWIDKSRDFVKKSDYETIKAELEKERESRKKIQVELAEAKETLRRTKSRLRMDTKPVTAKGRTEFDTCQLRIRSLSGRGFKKVADSGVETVIETYEPGMIVDPSEVERNRNEAILRNIQKF
E2F/DP	PF02319	Thorarchaeota_TEKIR_7_SDNH010000191_10_#_7408_#_8010_#_1_#_ID_18_10partial_00start_type_GTGrbs_motif_AGGA/GGAG/GAGGrbs_spacer_11_12bpgc_cont_0507	MEVCSIRAAAKHKWGAYLKLVNLAREALRILQECGGDGIKSDELAARLLSPKRRVYDIIAVLRALELVETVRRFDGTTVTWIDRSKEVVPRSEYDDLRLRLSDETEERKKLQVQAAELKEQLRITRTKLRREVKTVETADKTEFATRQLRVRALSANGVRKVEHSGVEVLIETHEPGMVVDPSEVKSDPNEELLKNLRKL
E2F/DP	PF02319	Thorarchaeota_TEKIR_7_SDNH010001341_5_#_3463_#_3678_#_1_#_ID_1_5partial_01start_type_GTGrbs_motif_Nonerbs_spacer_Nonegc_cont_0514	MKLVTLAREAVKILRESGNEGIRSDEIAEMLDVPKRRIYDVVAVLRALRTVSTKRKFDGTTITWIDPLEDYV
E2F/DP	PF02319	Thorarchaeota_Yap125_bin7_129_JAEORS0100001311_2_#_1339_#_1953_#_1_#_ID_77_2partial_00start_type_ATGrbs_motif_3Base/5BMMrbs_spacer_13_15bpgc_cont_0493	MRDIKEECPEEILAACHWGAALKLTELAENAVRLLKESGEEGIRSDILADLLETPKRRIYDVIAVLKSLGQVSTKRRFDGTTITWIDQTKNHVDREEFEAVKAQFEEVNNERMNLQLEVAQLKEQLRITKSRLKRDVRVVESAGKTEFDTTQIRVRALSSSGIKRVGDSGIEVVIETNEPGMIIDPTVVEPDETEALLRNLQRL
E2F/DP	PF02319	Thorarchaeia_Yap200_bin7_15_JAEORX0100000031_32_#_31767_#_32318_#_1_#_ID_14_32partial_00start_type_TTGrbs_motif_Nonerbs_spacer_Nonegc_cont_0446	MKLVDLARESVRVLKECGSEGIRSDILAELLDTPKRRVYDIIAVLKALDQVSTTRKFDGTIVKWVDKTKDFVSRESYDTVKMQLDQESTERKDLQVQVAELKEQVRISKIKLRRETTAVESSDKMEFNTTQLRVRALSSNGIKSVKHSGVEVRIETHEAGMVVDPTEIEVDEKKALVTKLQRI
E2F/DP	PF02319	Thorarchaeota_Yap2000_bin4_69_JAEOSC0100001241_4_#_3460_#_4008_#_1_#_ID_162_4partial_01start_type_ATGrbs_motif_3Base/5BMMrbs_spacer_13_15bpgc_cont_0488	MRDIKEECPEEILAACHWGAALKLTELAENAVRLLKESGEEGIRSDILADLLETPKRRIYDVIAVLKSLGQVSTKRRFDGTTITWIDQTKNHVDREEFEAVKAQFEEVNNERMNLQLEVAQLKEQLRITKSRLKRDVRVVESAGKTEFDTTQIRVRALSSSGIKRVGDSGIEVVIETNEPGMI
E2F/DP	PF02319	Thorarchaeota_Yap4_bin6_106_JAEOSJ0100001531_3_#_1409_#_2023_#_1_#_ID_259_3partial_00start_type_ATGrbs_motif_Nonerbs_spacer_Nonegc_cont_0494	MRDIKEECPEEILAACHWGAALKLTELAENAVRLLKESGEEGIRSDILADLLETPKRRIYDVIAVLKSLGQVSTKRRFDGTTITWIDQTKNHVDREEFEAVKAQFEEVNNERMNLQLEVAQLKEQLRITKSRLKRDVRVVESAGKTEFDTTQIRVRALSSSGIKRVGDSGIEVVIETNEPGMIIDPTVVEPDETEALLRNLQRL
E2F/DP	PF02319	Thorarchaeota_Yap500_bin9_44_JAEOSL0100000481_13_#_14690_#_15241_#_1_#_ID_181_13partial_00start_type_TTGrbs_motif_Nonerbs_spacer_Nonegc_cont_0408	MKLVDLAQESVRILQESGEDGIKSDLLAEKLDTPKRRVYDVIAVLKALGHVHTSRKFDGTTITWIDKSKEFVAKNLHDEIRIQLLHESDGRKDLQVQVAELKEQLRITRAKLRRDIQAVEMENKTEFNTTQLRIRALSSNGIKRVKHDGIEVVIITNEAGMVVDPSEIEIDEHEDLIKNLQRL
E2F/DP	PF02319	Thorarchaeia_Yap500_bin9_7_JAEOSM0100000881_8_#_7565_#_8116_#_1_#_ID_527_8partial_01start_type_Edgerbs_motif_Nonerbs_spacer_Nonegc_cont_0411	LKLVELAKLSIELLRENGEQGIRSDLLAEQLGVPKRRVYDVVAILRALDQVETQRRFNGTTVVWIDRSQETVPVAEYTDIKKQLDVERTLRKDLQLQVVETKEQLRRAKSKLRYDVQSVECANKTEFPTSQIRIRSISSKGFKKVADSGHEVTIETYEPGMVVDPTEKESDKHSELIKSLQRI
E2F/DP	PF02319	Thorarchaeia_YT_026_JAEOSS0100000941_2_#_210_#_875_#_1_#_ID_787_2partial_00start_type_TTGrbs_motif_Nonerbs_spacer_Nonegc_cont_0419	MNYRKIGDITQTIIYDPCVSEGRCVCARLSTLHCRGAQVKLFELAGEAISLLKESGVEGIRSNELAEALGIPKRRVYDVIAILRALDCVDTHRKYDGTTITWIDRFRNYVPRDSYDDIRLQLETERESRKKLQDQVVELKEQIRITRMKIRRDVEAVESIEKTEFSTCQIKIRPLSGTGFKRVMDSGMEVIIETDEPGMIVDPTETESDENEELLKHIQKL
E2F/DP	PF02319	Thorarchaeota_YT_029127_10174771_JAEOST0100002551_4_#_3981_#_4532_#_1_#_ID_178_4partial_00start_type_GTGrbs_motif_Nonerbs_spacer_Nonegc_cont_0442	MKLVRLAGNAVRLLKDRGEQGIRSDKLAELLGSPKRRVYDIIAVLKALGQVSTTRRYDGTTVVWIDQMKDFIPKSEHIEVKTALAEESQSRKELQVEVVELKEQLRITKTKLRKDTRAVETIGKAEFNTCQIKVRPISINSSMRVMDSGIEVIIESSEPGMIVDPTEDARDENEKLIKNIQRV
E2F/DP	PF02319	Thorarchaeota_YT_061127_10159577_JAEOSW0100002291_2_#_1713_#_2264_#_1_#_ID_162_2partial_00start_type_TTGrbs_motif_Nonerbs_spacer_Nonegc_cont_0428	MKLVDLAKESVRVLKESGEVGIRSDILAERLNTPKRRVYDIIAVLKALGQVSTTRKFDGTVVKWIDSTKDFVPRETHSTLKTQLELESNERKNLQVQVAELKEQVRISKIKLRRETAAVEISNKTEFNTTQLRVRALSSNGIKSVKHSGVEVRIETHEAGMVVDPSEVEVDEKKALITKLQRL
E2F/DP	PF02319	Thorarchaeia_YT5_027_JAEOTT0100000111_9_#_6745_#_7287_#_1_#_ID_98_9partial_00start_type_GTGrbs_motif_GGA/GAG/AGGrbs_spacer_3_4bpgc_cont_0477	MKLVDLAKESVRVLKESGEEGIRSDILAATLNTPKRRVYDVIAVLRALGQVTTTRKFDGTIVTWVDKAKDFVDRQTHEDLKVLLDQESSDRKKLQVQVAELKEQVRISKTKLRRETQAVETSDKTEFNTTQIRVRALSSNGVKRVEHSGIEVLIETHEPGMVVDPEEKKVDEQEAIIKNL
E2F/DP	PF02319	Thorarchaeia_YT5_027_JAEOTT0100000471_8_#_7971_#_8552_#_1_#_ID_368_8partial_00start_type_ATGrbs_motif_Nonerbs_spacer_Nonegc_cont_0460	MPPDFKWGALLKLVDLATESVRVLKESGEEGIRSDILAERLDTPKRRVYDVIAVLKALGQVSTTRKFDGTIVKWIDKAKDYVPRETHTMIKTQLEQESNERKNLQVQVAELKEQVRISKIKLRRESTAVEISDKTEFNTTQLRVRALSSNGIKSVKHSGVEVRLETHEAGMVVDPSEVEVDEKKALITKLQRL
E2F/DP	PF02319	Thorarchaeota_YT5_051127_10059733_JAEOTX0100000391_86_#_92150_#_92704_#_1_#_ID_179_86partial_00start_type_TTGrbs_motif_Nonerbs_spacer_Nonegc_cont_0450	MKLVDLAKTAVRIIQECGEEGVRSDVLAEQLATPKRRIYDVIAVLKALGQVSTKRRFDGTTITWIDQSQKLVSKTQYDDVVAKFEEADRERIDLQLQLVQLKEQLRITKTKLRRDVKAVEAADRTEFDTTQLRVRALSHSGIKKVSQSGIDVVIEANEPGIVVDPTVIEPDENELLLRNLQQGL
E2F/DP	PF02319	Thorarchaeia_Zod_maxbin_0292_JAFGAR0100000401_124_#_121981_#_122604_#_1_#_ID_5_124partial_00start_type_ATGrbs_motif_Nonerbs_spacer_Nonegc_cont_0423	MWYVKLNGSVLFGARRRIDQWGASLKLVELAQESVRILKEAGEEGLKSEILAQQLDTPKRRVYDVVAVLKALGQIKTSRKFDGTTIIWIDRSKDYVSKTAHEELRTQLTQENEQRKDLQVEVAELKEQLRIARSKLRRDSQAIEMAEKTEFLTTQLRVRALSSNGIKRVEHSGIEVLIETHESGMVVDPSEVEVDENEILLKNLQRI
E2F/DP	PF02319	Thorarchaeia_A361..ILBNFCAC_02611	MKLVELAQKCISLIKECGDEGIRSDIIALTIGVPKRRVYDVIAVLRALGLVRTRRRQDGTTVYWIDRSEEFVPMKDYEALLEAERRVTEERNELQVRVAELKEQVRMLRSRLRHDAAVGQATGKTQFDTTTLTVRALSKRGFKRVRDSGVEVIIETYEPGIVVDPVPRESSETRELLRSLQRI
E2F/DP	PF02319	Thorarchaeia_A381..BLHDBIJM_02090	MTRLRELAQNAIAILKERGDAGIESAELARLLGIKEKRRVYDIVAVLSALDFVHTVRRQSGTRITWVDPYSDYVPRVEFEELQQALDAESAARRKLQVQAAELKERLRVAVSRLGREARATQLSGKYEFETKCIRVRPTTGTGFVRVRDSGMEVLIETREPGMVVDPTEPESDDAQTIIEAVQRS
E2F/DP	PF02319	Thorarchaeia_A399..HGICDAHP_01764	MTARRKLVELARDTVELLKECGEEGIRSDEIATRLDTPKRRVYDVVAVLKAMGLVRTIRRFDGTTVTWIDVMKDFVPRSEYDAMKSTLDDVIDARNKLQIQVAELKEQLRVAKSRTRHETQLVESTSKTEYNTSTLTIRAISTKGFKSVTDSGLEVVIETHEPGMIVDPAEVERDERSELLKSLQRL
E2F/DP	PF02319	Thorarchaeia_AB_25..ThorAB25_17920	MDTPKRRVYDVIAVLKALDQVRTTRKFDGTIVTWIDKSKDSIPREQFMTLKTQLEQESNERKDFQVQVAELKEQVRISKIKLRRESQAVETSDKTEFNTTQLCVRALSSNGIKSVKHSGVEVRIETHEAGMIVDPSEVEVDENEVLIKNLQRL
E2F/DP	PF02319	Thorarchaeia_ABR10..ABR10_12300	VKLVRLAGNAVRLLKDRGEQGIRSDKLAELLGSPKRRVYDIIAVLKALGQVSTTRRYDGTTVVWIDQMKDFIPKSEHFEVKAALAEESQSRKELQVEVVELKEQLRITKTKLRKDTRAVETIGKAEFNTCQIKVRPISINSSMRVMDSGIEVIIESSEPGMIVDPTEDARDENEKLIKNIQRV
E2F/DP	PF02319	Thorarchaeia_GBS28..GBS28_05140	VKLVDLAREAVRILEDAGEEGIRSDILASQLDTPKRRVYDVVAVLKALDHVTTIRKFDGTTVTWIDRSKDFVPKAVHDELRLRFTEENDERKRLQVQVAELKEQLRIARTKLRRDVKTVEKAEKTEFDTTQLRIRALSGNGIRKVEHSGVEVLIQTHEAGIVVDPTEVDEDPNDKLLKALQQP
E2F/DP	PF02319	Thorarchaeote_GBS29..GBS29_10970	MKLLVSVELAVPLGRACRPLLEKSNFRKIAMIIQRLKLKVCEVEMLAAEPTKLAIWTRGAIVKLVDLARESIRILKECGDEGIRSDVLAERLNSPKRRVYDVIAVLKALDLVKTKRRFDGTTVTWIDRSWDFVPRDQFESLRMTLDGVTSERNDLQVQVAELKEQIRMIKSRLRQEVPVTEGSAKTEFNTTMLTVRAVSRRGLKRVTDSGVEVVIESYEPGLIVDPTVKQVDETQALLRSLQRL
E2F/DP	PF02319	Thorarchaeia_GBS31..GBS31_08580	LKLVDLAQESIRLLEESGAQGIRSDVLAEKLQSPKRRVYDIVAILKALGFVSTKRRSDGTTLTWVDPRAGLVERAQYEDLKANLSEAVMTKNKLQDQVAELNERLRVARTKIRKETTTVETVRKAEFDTTQLRVRPVSSLGFKRVTDSGMEVVIETQDPGMTVDPSVMGVDEAEAVIRNLERV
E2F/DP	PF02319	Thorarchaeia_GBS32..GBS32_17860	LKLVELAQKSIELIEEAGTQGIRSDVLASMLQSPKRRVYDIVAILKALGLVTTKRKSDGTTLMWVDRSVEFVQRSEYEALKTRLSDATLTKNQLQVEVAELKEQLRLTRLKIPRESQTVGTVRKTEFETTQLRVRPTSRLGFKKVTDSGMEVIIETHDPGMTVDPSEELVDKVETLIRNLERT
E2F/DP	PF02319	Thorarchaeote_GBS33..GBS33_03840	VKLVDLAREAVRILEDAGEEGIRSDILASQLDTPKRRVYDVVAVLKALDHVTTIRKFDGTTVTWIDRSKDFVPKAVHDELRLRFTEENDERKRLQVQVAELKEQLRIARTKLRRDVKTVEKAEKTEFDTTQLRIRALSGNGIRKVEHSGVEVLIQTHEAGIVVDPTEVDEDPNDKLLKALQQP
E2F/DP	PF02319	Thorarchaeia_GBS34..GBS34_12130	MKLLVSVELAVPLGQPCRPPLEKSNFRKIAMIIQRLKLKVCEVEMLAAEPTKLAIWTRGAIVKLVDLARESIRILKECGDEGIRSDVLAERLNSPKRRVYDVIAVLKALDLVKTKRRFDGTTVTWIDRSWDFVPRDQFESLRMTLDGVTSERNDLQVQVAELKEQIRMIKSRLRQEVPVTEGSAKTEFNTTMLTVRAVSRRGLKRVTDSGVEVVIESYEPGLIVDPTVKQIDETQALLRSLQRL
E2F/DP	PF02319	Thorarchaeia_SMTZ_83..AM324_02600	MKLTELAENAVRLLKESGEEGIRSDILADLLETPKRRIYDVIAVLKSLGQVSTKRRFDGTTITWIDQTKNHVDREEFEAVKAQFEEVNNERMNLQLEVAQLKEQLRITKSRLKRDVRVVESAGKTEFDTTQIRVRALSSSGIKRVGDSGIEVVIETNEPGMIIDPTVVEPDETEALLRNLQRL
E2F/DP	PF02319	Thorarchaeia_SMTZ1_45..AM325_10310	MKLVDLAKESVRVLKECGESGIRSDILAERLNTPKRRVYDIIAVLKALNQVSTTRKFDGTIVKWIDKTKDYVPREAHLELKTQLEQESSQRKELQVQVAELKEQVRISKIKLRRETVAVETSDKTEFNTTQLRVRALSSNGIKSVKHSGVEVRIETHEAGMVVDPSEVEVDEKKALITKLQRL
E2F/DP	PF02319	Thorarchaeia_WORH6..WORH6_24010	MPACQWGATLKLVELAKTAVRILKESGEDGIRSDVLAEQLKTPKRRIYDVIAVLKALGQVSTKRRFDGTTIAWIDQSKKYVSKSQHDEVVAKFVEADRERIDLQLQLVQLKEQLRITKTKLRRDVKAIEAEDRTEFDTTQLRVRALSHSGIKK
E3 UFM1-protein ligase	IPR018611	Sifarchaeum_yapensisap2000_bin9_141_JAEOSF0100000181_42_#_46727_#_47881_#_1_#_ID_35_42partial_00start_type_GTGrbs_motif_GGAG/GAGGrbs_spacer_5_10bpgc_cont_0313	MKISSDALKFLKLKQWLDSSDLTILGFIITSFLLFWLFYGVISYFFAISVPLSGIIFILAIHLFVILGSVLLITRVRRRFLRLSSFLQDERVSIKEISESFLIPIKKIKSAILQFKKEGIISGVIDDDKDVYLNVNQDRWNETRDLLIEYKKISTGDLAKHFEVSKSEAKFIFLEIQNQKMVHGYFVEDNREFITREFIYDMFRESLEKQGRINLNKTKQRIGLTDEAFQYEFRNFIRVENVNGFYFGKNEFVEFEERAKDDFLEEIKSAGSILIKTLSTNFNLSEDYCSYLITEYRSNGLLNGILSEDKRVFITLDSLREHIFLAISKDKTLKIFAKDLGLPHDVLYTTILRNFNFEDLIARTGVTRNVLENMLNQLLTEKVE
E3 UFM1-protein ligase	IPR018611	Asgardarchaeia_GBS01_Asgardarchaeia_GBS01GBS01_14340	PGDNSINVYLNASDFAPTGSQVYYIDIIELKNVVESRYGSIIVKPAVDVLVAIPNQVGYPGENLSVQLTLTNNRKSTFEEVNITLSGSAFVFTSYIVQLNYLGSPPNPIILNATVSEIVEPGEYELNVTVYRKGHKIYSSMYDITVESPVVLNTESLSQIEIYQSTKSEVTLVFENKKSKPITVSITTSGNNFKTHAIQATLQPGENEVNVPFEYNPVSPYDTGSRQAIIEVEYNGIIVYSQTITVIVKMSVTNMVIGYGLPPIIVVGVLATMFMFFRKKKKLLQDIIRTVNVKKSVSVDEIASEFNISPKKAREILIKLEEEELVNGFFDDNVNRFVVLDKTLVNSIINEIKNKGEINIQKYSQERGISETYIKDIISAAVDKGILVGRYLDNGNIFI…
E3 UFM1-protein ligase	IPR018611	Asgardarchaeia_GBS01..GBS01_14340	PGDNSINVYLNASDFAPTGSQVYYIDIIELKNVVESRYGSIIVKPAVDVLVAIPNQVGYPGENLSVQLTLTNNRKSTFEEVNITLSGSAFVFTSYIVQLNYLGSPPNPIILNATVSEIVEPGEYELNVTVYRKGHKIYSSMYDITVESPVVLNTESLSQIEIYQSTKSEVTLVFENKKSKPITVSITTSGNNFKTHAIQATLQPGENEVNVPFEYNPVSPYDTGSRQAIIEVEYNGIIVYSQTITVIVKMSVTNMVIGYGLPPIIVVGVLATMFMFFRKKKKLLQDIIRTVNVKKSVSVDEIASEFNISPKKAREILIKLEEEELVNGFFDDNVNRFVVLDKTLVNSIINEIKNKGEINIQKYSQERGISETYIKDIISAAVDKGILVGRYLDNGNIFI…
E3 UFM1-protein ligase	IPR018611	Jordarchaeia_RPF2..RPF2_06010	LFVKLFETPNLKNKPEFKMFLDLSGRMDLSDFLKKRHRNQEGAKKFLEDMDLIPEDYLVLETVIYTDYFSKLQLTRINLFVNSQKKFLTIDDISKSLDIDVAEVNYFLEYLVKNGLIFAFQDNSKFYGKEWRGYILNEIMKRVLKRGRVLKEEFLKGVAEDFNGQPLEIENLVKTLIETGAIELSKDGLYYQFPNYIDKKSAEMAELLREKKKASIQELSQIMNLNEEDCLKVAKDGAIKFGLYIINDNLILSEEAKDNYIKEAINKLKEKGIISYESLVEEIGLSDGIIRESLKKMGDTVFFIEESSKIYHRDWFDGLKKKIFQILESGGNFNKDSLFAKVDMDKQIFEDLLNILINSNMVIKLSDGSLITLNQISRKVEDQLAKVIESSEGLPTVIN…
E3 UFM1-protein ligase	IPR018611	Heimdallarchaeaceae_E29_bin46_SOIU010002681_1_#_168_#_926_#_1_#_ID_513_1partial_00start_type_ATGrbs_motif_GGA/GAG/AGGrbs_spacer_3_4bpgc_cont_0296	MSSFLQKIKDLFASEEKKFTRTILEELETTNFINIRKIQSNLSLEKRYVAISDLLSNRKMTGVFLPEKSHFFSILDEELSEIRNSLKKQGMVEISLIKNRWTVTEKTLLPLLNHLEKGIIGDKKYFTITYLQNAIDSSLANVPEYEIQKFEKKFGIEVDTLAQIIANMIENEILKGVLRHNLVFLSSETFENIVTEFLEDKLDSEKELSFDEISSELEVPSTNIEPFLVSYVNKNPGSLVIYPLEKKIIFKG
E3 UFM1-protein ligase	IPR018611	Heimdallarchaeaceae_YT1_002_JAEOSZ0100000631_10_#_7170_#_7928_#_1_#_ID_43_10partial_00start_type_ATGrbs_motif_Nonerbs_spacer_Nonegc_cont_0300	MSSFLQKIKDLFASEEKKFSMMLFEKLETTNFINIRKMESKLSLEKRYVTITSLLSNKKLSGVFLPEKSHFFTISEGELSEIRDSLKKQGMIEISIIKNHWAVTDKTLVPLLNHLEKGIIGDKRYYTTTFLQNTIKSSLARTDEYEIKEFEKKFGIEVEVFNQLITNMIEEQEINGILKNNSIYLSSETFENGLFEFLEDKLDSDNELTFDEISSELGVPSSNIERFLVSYVDKNPGSLVIYPLEKKIIFKG
E3 UFM1-protein ligase	IPR018611	Heimdallarchaeaceae_YT1_1991_JAEOTK0100002911_43_#_44241_#_44999_#_1_#_ID_247_43partial_00start_type_ATGrbs_motif_GGA/GAG/AGGrbs_spacer_3_4bpgc_cont_0294	MSTFLDKISRLFMSKEKKFILLLTEELEIKNYVNIRKIPSKLNIQGRYDLVNNYISEGKLQGVLLPERLLFLSIEKEKLSQIKDNLKTNGRLEISILKDLWKVKTDIIIGLLNHFERGINGKEAFYTLTYIHNTLFSSLSNAEEYNISTTSENLGIEQEILLPIVQQMIDEDELKGVIQDNNIYLGFEIFESLLSDYLDERIGEVSELSLNEISTSLSVLESDVEKYLMHLVEKNPGLFVIYPLEKRIQFKG
E3 UFM1-protein ligase	IPR018611	Heimdallarchaeaceae_GBS11..GBS11_12170	MSAFLKKLLSLFKSEETRFIQLFKEEVELKKFVDLKSIPSKVSKRKRLIIVDAFISSNKIEGVLIVKYMHFLSIKNSEYSRLKTTLKSAGTLELSIFQERWLVKNKIINSFLQSIGKGVMGSQNYFTDQYLKNKIITTLRNVEEEYNLGELSDDMQLSLTQIVANVRKLINENSITGVVKDNSTYMSTDSFEELFLKHIEEQINTVTELSFSDIANTLGVLDENIENYIMKHVKEYPNLIVVYPLEKKIVIKK
E3 UFM1-protein ligase	IPR018611	Helarchaeales_CR_Bin_097_JABXJT0100000021_42_#_39817_#_42897_#_1_#_ID_109_42partial_00start_type_ATGrbs_motif_GGA/GAG/AGGrbs_spacer_5_10bpgc_cont_0366	MATLSRIRYFTALKFEKPLYALAAGDVTENGHDEIIVGAEDGVVRVYKYERGGFKEIWSSTKHWQWIDQIILADVDQDYFDEILVIIGRQLIIYKYEEPIFKKVWEYEAKARITSVAVADSNNNKKKEILIGCYDGSLTVFAQKYEELYNFKPVWKRKLEGEVLVSVADVDADTLNEIVVANKNKVRVYRVIEKYPKKESWIHQFPNYIKKLLTFDLNNDKKAEIFLAMDDHILRIFSHKDGNYFSEDNQYGFQDVIAALSPGKIQDKNLIIIGSFDETLQGYRSDAKLFQIDLHEKCFSAAIADIDSDGKPEIICGGNNLYIFKEEVILTVQMDYPISLLSEDELTISYYIRNNLQNRVYNIDFSSLEWTPAVLILTGPRPKIPLIESYGRMEIALNF…
E3 UFM1-protein ligase	IPR018611	Helarchaeales_CR_Bin_097_JABXJT0100000101_40_#_58787_#_61174_#_1_#_ID_13_40partial_00start_type_ATGrbs_motif_GGAGGrbs_spacer_5_10bpgc_cont_0402	MRRRLNLTLTAEQFKLEFGDIVSTLKEMVQEGIQHGIIDTQNREFYHFTEEENRNLITLLSKEKILIDAFAQEMEIPPNAIKEWLYLLIKSKHIQGTLDAKGNTFIPYQSYLTQVKDSFERSGRLGIKEAANALQLSPKIVKDCIQLLMNSQELNGFYTADGEYFVTIKRFEEDVKDYLMEERIFPLKKLASKLAINIDLVKEYVINLTMTGRINGVITEKNEFISDEMLEQRLVDAIIPYSRISISELAENFSLNEKEMKSFIGRTISKGIIQGSIDSISNEFVKERIAVAPTPAAPKAEDLISVKRDYDYLGGDIHFKIALQNVTQTAVSKLSVLLNVPDQFKIDRNVEKVEILNPNETRGVDFIFTPLACGKGQIFGTVSYTDAFGEPHSITVRPK…
E3 UFM1-protein ligase	IPR018611	Helarchaeales_CR_Bin_143_JABXJV0100002861_3_#_1000_#_2880_#_1_#_ID_122_3partial_00start_type_ATGrbs_motif_Nonerbs_spacer_Nonegc_cont_0282	MKKRIFNINQIAKTLGVEPRDIVMTLSEIITSGEKVGFVDKLDMKFYQLTSIEFQNLITKFNNSKCTLSEGKEIVSKLIKDLKVDTDTLKRLLLFFIENQQLKGTFNSKMTEFVSLNFLYQTILRMLFNMGRLNPKELAEEFEVSENIIREAIVDLQSNNKLKGIYINEGKEYIIYETLKNEILDLIDKEFGMTVPLISSQLNVSEEMISKTIDDLLFNELIFIQSTPVGNEIHYITHRKITEEILTALKVSDRKNLNEISTRFNISLEKTKEILYDLVAQGRIIGYIDERNNEFIQQYKLVVSQLEASAPLNTILLVDNVKVKTKSKVIIENITFYLQENKILGIVGPSGTGKSTFLKAIIGQMPLASGKISISGYNTKDMGNISKIMGYVPQDLSTI…
E3 UFM1-protein ligase	IPR018611	Helarchaeales_CR_Bin_143_JABXJV0100003341_5_#_2610_#_4046_#_1_#_ID_173_5partial_00start_type_ATGrbs_motif_Nonerbs_spacer_Nonegc_cont_0248	MLKKIKDKIEKIREDLDPKKAQLKKEILNKGIFNIDFFAREVGLVEPELRKELKELIEEGQIRGYLAFRDTEFVTLDYLKDQINDRIEKTFKLDLKKQSQDFGVSLESIYEAINELCSQNIQHGFFDIPVNTTFFHVNSRTQNEFISILRKGKIHLTEVAEFIDSLIESKEDIDLSSLISDVKSNEGSDTDEWESLAKDAIDVTLGKKRARIWIENLMSWNKIIGNFIEDQNYFVSKNIIARELANFLKKTGRVKTSNLQEKLGIEKIRSLKSELKILEENKEIKGYFTIDEAEYVTENKALDEIVTILNDKNQDTVSISEIKEKIGLDHIDTINLLKKLISDKRVIKLVSKDYSKFFSLKLLNKTIMDYLEKNERIYIKTINENFNLPPQTLVNHIEE…
E3 UFM1-protein ligase	IPR018611	Helarchaeales_CR_Bin_291_JABXJU0100000071_12_#_13144_#_15558_#_1_#_ID_459_12partial_00start_type_ATGrbs_motif_GGAGGrbs_spacer_5_10bpgc_cont_0375	MKRRIDLFSTANDFKLAIEYITFTLTEMLEEGTQHGIIDKENRQFYHLTENEHQNLLSLLSRQKVPIQELAQQLEFPINSIKDWLNMLVQFEQLKGTMSLDDNHFIPQNIMLKEVKESFQRSGRLGIREAANALFLPEQDVKNSIQLLKNSKDLIGFYTTDNEYFITQPRLDEDIIDFLREERRFPLRKLASTLNMNDEVIVDSIEKLVNEKQVSGAITQKNEFISDELLDEALVDAIRPYSRISISELAQRFGFTEQNMKLLIARAISKGLVVGSIDSVSNEFIKESVIPTAKPLIAEGPELIDVKRDYDYIGGDIRFKVALRNITKTTVSKISVLLSVPDQFQIDRNVEKVEILNPNETRGVDFIFTPLACGKGQIFGTVSYTDAFGEPHSVTVRPK…
E3 UFM1-protein ligase	IPR018611	Helarchaeales_CR_Bin_291_JABXJU0100000261_22_#_19435_#_21609_#_1_#_ID_246_22partial_00start_type_ATGrbs_motif_GGAG/GAGGrbs_spacer_5_10bpgc_cont_0338	MSENKCAECGNPNIFYMCTECNKSYCWEHTASNEKFQCPRCKAEFSKLDLVEMANTEFKCNTIDRSKCPKCKFPLIVKKTEKNQLYYKCVKCEWNSLFNTPLIASDNEGELIITAIRKGVLGKRELRMCNSKLKQLKTEDQYLFCPGCFVDFLERGDVFEFDQIAQTFNLNPDSVPKLLKLYHSKRKLKNVIDPIKKTYISLRDDYKKYLINKILNEQVKLKDLAEQMKLEERQVRLIILNLTKNESILGRFLDAHTFITDDLIYQELAQMIKDDGSVKVSEITRKFRTSDELQTKRLISETIKRGLVKAFYSPDSKTVIYGEGIQTKLLEILQGKGKIYVDRTAKTLGIHPNLLRNQLKQFIENGQIEGWYTQDRGFATLDHLKSEILGILKLYEKIS…
E3 UFM1-protein ligase	IPR018611	Helarchaeales_Hel_GB_A_SUPS010000011_7_#_5364_#_8423_#_1_#_ID_250_7partial_00start_type_ATGrbs_motif_GGAG/GAGGrbs_spacer_5_10bpgc_cont_0336	MTVPLRLRLISSKKFEKPIYTVATGDFDGDGRLELAIGCGDGSLQLFKFDRGNLNSVWTTKSWAWIDQIIAADINQDYIDELLVIMGKKLIIYKYKDPTYEQIWEIETNATITSVFVGDSNNNRQNELLICCNDGSITIFAQTEEPFKFKKVWRKKYEGDTLISLGDLDADTLNEMVIANNNILRIFRVIEKYPKKEVWSETFKAYIKKLLLFDLNDDKKSEIFLGMEDGALRIFSHKDGNYFSEDKQYKFTNLVSALASGKIHDKNIIIAGSYDNTLRGFRDAEIFKIETYDKIYALSFSDIDHDGIDEIICASGNNLYILKDEVFLICQIDYPISIFSEKELIITFYIKNNSENRIYNIDFSNLEWVPKILTLKKSTFKIPLLEKYSGVELTFKFDV…
E3 UFM1-protein ligase	IPR018611	Helarchaeales_Hel_GB_A_SUPS010000231_12_#_9274_#_11445_#_1_#_ID_102_12partial_00start_type_ATGrbs_motif_GGAG/GAGGrbs_spacer_5_10bpgc_cont_0335	MSQNVCAECGNPNVYYICNQCGRSYCWEHTASNERFQCPRCKAEYSKMDLVEMGNYEFKCRAIDKSKCPKCKAPLLVKKSDKNQLYFQCLKCDWNSLFNAPLIAADDEKEFIKEGIKKNVLGRKDLKFCDAKLKQLKIQNHYLFCPGCFIDLLDGGDVFTFEKIAKTFNLNPDYVLNLLKNYQQQGKLKNVIDPIKKAYISLRKDYEKYLIEKILNQQISLPELANEMQLEERQVRLILLALTKNNNIMGRFLDPHTYITDDLICHEIAKIIREQGSVKVSEISKKFRTDENETKRLISLAIKKGLVKAFYSPDSSTIIFGEGIQTKLLEIIQKKGKIFIDRTAKTLGIHSNLLRNQIKQFIENGQIEGWYTQDRGFATLEYLKSEMLGILKLYEKISI…
E3 UFM1-protein ligase	IPR018611	Helarchaeales_Hel_GB_B_SUPR010000071_21_#_19223_#_21394_#_1_#_ID_160_21partial_00start_type_TTGrbs_motif_GGA/GAG/AGGrbs_spacer_5_10bpgc_cont_0288	MTQKCAICGDPDVVFECQDCGRSFCWNHTGSNEVFYCSKHKMRYTREKMIEYNILDKKCHIILKTSCPKCKSSLFIKKTKDDPNQLYFKCSACDWNSYNVFPLIVSNDVKELIEKARKEGILKANDLRYCNAPLKIIEGKGERFCIGCLVDTLERGDIFTQEMIIKLTKLPKEKVLPLLKDLQSQKLLNGVIDPITKVYISITQEFKDYLINKIRLEKIDLRKLADAVDLDERIMRLIIVNLINKTPEIDGKFIDIHTFINNDLLIDELIDLIKKGPILVSEISKKYSLKNNEIKKLVGIALERGLIKAFYSPDGMTIIPGEGLQTRLLDLINEKGKIYIDNISSRLKIHESIIRETIRDFIKNHQVQGYYTQDKGFATIRFLENEVIGVMKIYKKISL…
E3 UFM1-protein ligase	IPR018611	Helarchaeales_YT_4001_JAEOSY0100000111_2_#_2457_#_4844_#_1_#_ID_23_2partial_00start_type_ATGrbs_motif_GGAGGrbs_spacer_5_10bpgc_cont_0413	MKRRLDLTLTAGQYKLEVGEIVAALKELVQDGVQHGIIDLDNREFYHLTDEENQNLINLLSTQKIPVKEIAQEMEIAPKAIKEWMAILIGAQHLQGTFDSKGEIFTPYKLFTTKVKESFEKSGKLGITEAANALQLSNNEVRECINLLRASKELNGFYTVDNEYFITTKRLEVDILDYLKEEKRFPLKALATRLNMQVGLLKDFIDGYIMTGKIHGSITDANEFISDELLDQRLVDAIKPYSRVSILELGGQLGLNEKSTKSLIVRAISKGIVHGTIDSVSNEFVKETAVAAPTPVAPKTADLLDVKRDYDYLGGDIRFKVALQNVTKTTVSKLSVLLNIPDQFQAVKNVEKVEILNPNETRGVDFIFTPLACGKGQIFGTVSYTDAYGEPHSVTIRPK…
E3 UFM1-protein ligase	IPR018611	Helarchaeales_YT_4001_JAEOSY0100003791_1_#_54_#_2228_#_1_#_ID_299_1partial_00start_type_ATGrbs_motif_GGAG/GAGGrbs_spacer_5_10bpgc_cont_0354	MPDSNCAECGNSNIFYMCTECNRSYCWEHTASNEKFLCARCKAEYSKMDLVEMGNYEFKCKTVDKSRCPKCKSPLFSNESEKKQHYLQCSKCEWNSLFNTPLIATDNNQDLINEGVKKGVLFRREIRICNSKLKQLKSTDQYLFCPGCLVDLLERGDIFEFDAIARKFNLSPEVVPKVLKIYRDKGKLANVIDPIKRVYVSLRDDYIEFLVKKIMNEQVDLKELADEMQLEERQVRLLLLNLTKTRNILGRFLDAHTFIADELVYQDLAKMIKDEGSIKVTDIKQKYRVVDEKETKRLIAETIKRGLVKAFYSPDSSKVVYGEGIQTKLLETLQNKGKIYIDRTAKALGIHPNLLRNQLKQFIDNGQIDGWYTQDRGFAILEHLKNEILGILKLYEKIS…
E3 UFM1-protein ligase	IPR018611	Helarchaeales_YT_4001_JAEOSY0100004281_7_#_4127_#_7198_#_1_#_ID_356_7partial_00start_type_ATGrbs_motif_Nonerbs_spacer_Nonegc_cont_0353	MAVPLKLRLFTALRIEKPLYAIAVGDVDGDGKDDLVIGTEEGVIRIFKYERGAFGEIWSSPKHWQWIDQILIADLNQDYLNEVLVVIGRQLIVYKYEDPSYSRVWEYEAGGRITSVVIADSNNNKQKELLIGSNDGLLTIFTRKEEELFSFKQIWKRKLDGDVLVGVADVDADTLNEIIVASNNNIRVYRVIDKYPKKESWIHEFPNYIKKLLVFDLNSDNKSELFLGMENKILRIFSHKDGNYFSEDVNYTFQENVTAISSGQLQDRNLILVCSGDGILRGYRADSKLFQIELYEKCFSNALADIDNDGISEIICGGNNLYVFKEQKMLAVQMDYPKSLLVDEKFAINYYIKNNAQNRIYNLSFSNIEWDPDILILEGNKPNIPLLESNGTLEISLHF…
E3 UFM1-protein ligase	IPR018611	Helarchaeales_HEL_GB_A..HELGBA_00060	MTVPLRLRLISSKKFEKPIYTVATGDFDGDGRLELAIGCGDGSLQLFKFDRGNLNSVWTTKSWAWIDQIIAADINQDYIDELLVIMGKKLIIYKYKDPTYEQIWEIETNATITSVFVGDSNNNRQNELLICCNDGSITIFAQTEEPFKFKKVWRKKYEGDTLISLGDLDADTLNEMVIANNNILRIFRVIEKYPKKEVWSETFKAYIKKLLLFDLNDDKKSEIFLGMEDGALRIFSHKDGNYFSEDKQYKFTNLVSALASGKIHDKNIIIAGSYDNTLRGFRDAEIFKIETYDKIYALSFSDIDHDGIDEIICASGNNLYILKDEVFLICQIDYPISIFSEKELIITFYIKNNSENRIYNIDFSNLEWVPKILTLKKSTFKIPLLEKYSGVELTFKFDV…
E3 UFM1-protein ligase	IPR018611	Helarchaeales_HEL_GB_A..HELGBA_07180	MSQNVCAECGNPNVYYICNQCGRSYCWEHTASNERFQCPRCKAEYSKMDLVEMGNYEFKCRAIDKSKCPKCKAPLLVKKSDKNQLYFQCLKCDWNSLFNAPLIAADDEKEFIKEGIKKNVLGRKDLKFCDAKLKQLKIQNHYLFCPGCFIDLLDGGDVFTFEKIAKTFNLNPDYVLNLLKNYQQQGKLKNVIDPIKKAYISLRKDYEKYLIEKILNQQISLPELANEMQLEERQVRLILLALTKNNNIMGRFLDPHTYITDDLICHEIAKIIREQGSVKVSEISKKFRTDENETKRLISLAIKKGLVKAFYSPDSSTIIFGEGIQTKLLEIIQKKGKIFIDRTAKTLGIHSNLLRNQIKQFIENGQIEGWYTQDRGFATLEYLKSEMLGILKLYEKISI…
E3 UFM1-protein ligase	IPR018611	Helarchaeales_HEL_GB_B..HELGBB_04020	MTQKCAICGDPDVVFECQDCGRSFCWNHTGSNEVFYCSKHKMRYTREKMIEYNILDKKCHIILKTSCPKCKSSLFIKKTKDDPNQLYFKCSACDWNSYNVFPLIVSNDVKELIEKARKEGILKANDLRYCNAPLKIIEGKGERFCIGCLVDTLERGDIFTQEMIIKLTKLPKEKVLPLLKDLQSQKLLNGVIDPITKVYISITQEFKDYLINKIRLEKIDLRKLADAVDLDERIMRLIIVNLINKTPEIDGKFIDIHTFINNDLLIDELIDLIKKGPILVSEISKKYSLKNNEIKKLVGIALERGLIKAFYSPDGMTIIPGEGLQTRLLDLINEKGKIYIDNISSRLKIHESIIRETIRDFIKNHQVQGYYTQDKGFATIRFLENEVIGVMKIYKKISL…
E3 UFM1-protein ligase	IPR018611	Lokiarchaeales_AMARA_1S_SDNY010000611_6_#_8099_#_10471_#_1_#_ID_153_6partial_00start_type_ATGrbs_motif_Nonerbs_spacer_Nonegc_cont_0324	MATEKCLFCDSSRIEFKCEKCKSKFCINHTATTELWECKKHNQQYSKAKASELQYRCSIMEDSSCPDCGSLLRIEQLSSGQYFLQCTNPEDGWNSYLKTPGIFYPSEDQLKKEARRYNLIQSFSKCNKKLKHIIGKEICPKCFLDLLKTAPTTNFSAIMDAFHISAEQMAKLIKKYIEEERIYGIIDSTNRIFYYISFEMRKKLVTKIQEEGIIKVKDLAVMLDMSSDMALKVIYKQISKFQIKGAFSKDKRIYYSQNYITDNLIKTINEKGRIPLIELAKIFNMPSELIKNNCINLMKTKAINGYFADHGKQIITTNQIYREIKQFSKDRGVFKLSKLAEKQNIALELSRKSLHEMIKSAEISGIFTQRREFMTTKYLETKLKELTRAYRNLKLKELA…
E3 UFM1-protein ligase	IPR018611	Lokiarchaeales_AMARA_3_SDNR010000011_65_#_62346_#_65348_#_1_#_ID_21_65partial_00start_type_ATGrbs_motif_GGA/GAG/AGGrbs_spacer_5_10bpgc_cont_0381	MAAQLRLRLFSTLKFKKPIYAVKVQDTDGDGKAEIVLGSDEGLIHIYKYEKGSFEEVWQSSRWVHWVDQILIADIDDDAINEIFFVTGRHLLVFKYREPIYQLVWDYLADSAITSICVADSNNDHHKELHLGTNEGLLLVFAVKNEETLQFKQVWKRKLEGDVFISVGDIDGNTLNEIVVANKNLARVFRVVDKYPKKESWLEEFQNYIKRIHVFDWNSDNKEEIFFAMEDGLLRIFSHKDGDYISEDETISFGNIISDLESALVQKRPVLVVGSYDQTVRAFKADGQLFQIETDAKIYSVAVGDIDHDGKPELICSSGTNLYIFKEDVVLTIQMDYPNSVLADHDIQINYYITNTSAIPVTNIDFSNVDWLPDILTLHGSKPTIPLIEGNSAVEVNLK…
E3 UFM1-protein ligase	IPR018611	Lokiarchaeales_AMARA_5S_SDNW010000051_27_#_31012_#_33381_#_1_#_ID_41_27partial_00start_type_ATGrbs_motif_Nonerbs_spacer_Nonegc_cont_0355	MNCLFCDSKKIEFTCEKCNSSFCINHMATTEQWMCKKHDHNYSKVSAAEKGYRCTIVENSKCTECEALLRLERLSSGQYYLECTNPKCAWNSYLKTPGLFFPTKEQLAREATKYNLIKGYKLDLCRKSLKHITGKEICPNCFLELLKRSHITNFSTIMTSFNITAQQMVKLINKYMDEERIYGIIDQRNQIFYYISPEMREKILAKIQNDGILKVANLGEMLDMNSDITLKVIYKLISHYQIKGSFSINKGFYYTQKHIVATLIKEIKEKGRVSIENLANIFNIPAELTKSFGVNLMRTGEINAFFADRGNEIITKEKIKEETENFAKEVGLFELNSLARNLKIAVELARKTLHELIKTGTINGIFTQRREFMTSKYLEKKIKEIARAYRTMPLRELSN…
E3 UFM1-protein ligase	IPR018611	Lokiarchaeales_AMARA_7_SDNV010000041_35_#_38720_#_41092_#_1_#_ID_251_35partial_00start_type_ATGrbs_motif_Nonerbs_spacer_Nonegc_cont_0330	MTDNCLFCDSQRIDFKCEKCKSSFCINHMATTESWECKRHSDLKYSKADAVENNYKCSVVEDSNCPECNSLLRVKRLSSGQFYLSCTKCMWNSYEKTPGLFYPSKEQLAKEARRFNLISGSKMKECEKKLKYTSGRKICPNCFLDLLKRAITTNFSTLMDAFNITAEQMIKLIKKYIEEDRIYGIIDQKNRIFYYVSPEMREKLISKIQNEGAIKVADLGVMLDMSSEMALQVVYKLISQYQIRGSFSKDKKNYFTQKYITDNLIKNIKEKGRISLVDLAKNFNIPAELIKNFCVNLMRTKMIDAFFADRGKEIVTINQLYKEIKNYAKEIGVFKLEKLAEKENIAVELARKTLHEMIKEGEITGIFTQRREFMTLKYLEVKIKELARAYRNMTLRELS…
E3 UFM1-protein ligase	IPR018611	Lokiarchaeales_AMARA_7_SDNV010001541_4_#_2443_#_4815_#_1_#_ID_174_4partial_00start_type_ATGrbs_motif_GGA/GAG/AGGrbs_spacer_5_10bpgc_cont_0327	MADSCKFCENQKIVFTCEKCKSSFCINHMATTEEWQCKKHDVIYSKASAAEKFFRCTIVENSKCPECEALLRLERLSSGQYYLQCTDESCGWNSYLKTPGLFFPTKEQLAREAAKYKLISGYRMDICRKNLKKVEGKEICPNCFLEILKRSHVTNFSTIMNSFNLSAKQMVKLINEYIDEDRIYGIIDQKNQLFYYISPETRKQILSKIQEGGKINVKDLSVMLDMNTESAIRVIYKLINQYQIKGSFSQKKDFYFTQKYILDNIIKEVKEKGRISINELAKIFGIPLELTKSFCVNLMRTEAMNAFFADRGNQIITAGQIYNEIKAFAKEVGLFELTKLAQKLKIAVELARKSLHELIKSGSIKGLFTQRREFMTNAYLELKIKELARAYRTMPLREL…
E3 UFM1-protein ligase	IPR018611	Lokiarchaeales_BC1_SHMU010000701_13_#_10748_#_13114_#_1_#_ID_70_13partial_00start_type_ATGrbs_motif_Nonerbs_spacer_Nonegc_cont_0349	MEKTKCRFCGSENVEFTCEKCKSSFCINHMATTEQYECKNHDVRYSKAKAEETNHRCTVVEDSKCPECNSLLQLDKLSSGQYYLNCINCSWNSYLKTPGIFFASKEKLAREANRYRLVDGFKLCGKKLKHYEGKEVCPICFLELLKRAPLTNFSTIMSAFNITQDQMVKLIERFLKEERIYGIIDNRNEMFYYIPPELKDKLLEKFHKDGVIKIADIGIMLDMSSDIALKVVYNIISQFKIKGSFSLDKKTYYTQKYIISTTIKKINEKGRISLETLAGNFNIPKDLMKSFCVNLMRTDEISAYFADKGNEIITTDQIHTDIIDYSKQYGKFELTKLARKLKIAIELARRNLHELIKKGKINGIFTQRREFMTIAYLNKSIKDLAKAYRKMPLRELSSR…
E3 UFM1-protein ligase	IPR018611	Lokiarchaeales_BC2_SHMV010000021_17_#_17704_#_20067_#_1_#_ID_2_17partial_00start_type_ATGrbs_motif_GGA/GAG/AGGrbs_spacer_11_12bpgc_cont_0368	MKCLFCESQDIEFTCEKCNSSFCINHMATTEQWRCKRHDILYSKAKAAETDYRCVVVEDSKCPECGSLLKLDKLSSGQYYLKCTNNECGWNSYLKTPGIFYPSKEKLAREANRYDLIDGFKLCGKRLKEMEGREICPNCFLELLKRSSITNFSTITSAFNIPPEQFTKLIKSYINEDRIYGIIDKRNQMFYYISPEMRDKLLSKFHDEGIVKVADLALMLDMSSDIALQVIYKLINHFKIKGSFTQNKKTYYTQKYITSYLIDNIKKDGRVSLKKLSNQLDLPKDMVKSFCVNLMRTDAINAFFADHGNEIITSSQIYKEIKKYAKEKGLFELSKLADRLKIAVELARKSLHNLIKNGSISGIFTQRREFMTNQHLEKKIKELARAYRTMPLRELSNRL…
E3 UFM1-protein ligase	IPR018611	Lokiarchaeales_BC3189800001whole_SHMW010000021_45_#_49938_#_52295_#_1_#_ID_2_45partial_00start_type_ATGrbs_motif_Nonerbs_spacer_Nonegc_cont_0366	MKCLFCESEDIEFTCEKCGSSFCINHMATTEQWECKKHNVKYSKAKAAETSYRCTVIEDSKCPECSSLLQLDKLSSGQYYLQCTNCSWNSYLKTPGLFFASKEKLAREANRYDLIDGFKLCGKKLSHYEGKEICPKCFLDLLKRSSITNFSTITSSFNIQESQMVKLVEKYLDEERIYGIIDKKNKMFYYIPQELKENLLAKFNDEGIIKVSDIAMMLDMSSEIALKVIYKLISQFQIKGSFSLDKKTYYTQKYITSTTIEEINEEGRIGLKELADEFNIPKDLMKSFCVNLMRTKEISAFFADRGNEIITSKQIYSEIQNYADKHGKFELKKLADELKIAVELARRSLHDLIKNGKVKGIFTQRREFITEQHLEKRIKELAKAYRTMPLKELSNRIGV…
E3 UFM1-protein ligase	IPR018611	Lokiarchaeales_Bin_204_WJIS010000831_1_#_1_#_2163_#_1_#_ID_351_1partial_10start_type_Edgerbs_motif_Nonerbs_spacer_Nonegc_cont_0329	PECSGTLQLDKLSSGQYYLNCTQCSWNSYLKTPGLFFASKEKLAREANRHGLVDGFKMCGKKLKHYEGKEVCPKCFLDLLKRGPITNFSTITTSFNIQEDQMVKLINRYLNDERIYGIIDNKNKMFYYIPPEIKDKLLSKFQDEGIIKVADIGIMLDMSTETSLEIIYRLISKYKIKGSFSLDKKFYYTQTYITSTTIEEINEKGRVSLKKLADKFHIPKELMKSFCVNLMRTKEISGFFADRGNEIITSKKIYDEIKEFSKKNGKFELAKLADELKIAMELARRSLHDLIKNGQVKGIFTQRREFMTEKFLEKKIKELAKAYRTMPLRELSNRLAVTESSIEESLALLIGRGEIDGYIDMAKKLFVAYSVTEAQKYRPRKKQETKVDDKVEVVREYDF…
E3 UFM1-protein ligase	IPR018611	Lokiarchaeales_Bin_229_WJIN010004081_2_#_407_#_2764_#_1_#_ID_379_2partial_00start_type_ATGrbs_motif_AAGAArbs_spacer_15bpgc_cont_0359	MKCVFCESEDIELECKKCGSSFCINHMATTEQWECKKHNVKYSKAKASETSYRCTVIEDSKCPECNSLLQLDKLSSGQYYLQCTSCSWNSYLKTPGLFFASKEKLAREANRYDLMDGFKLCGKKLSHYEGKEICPKCFLDLLKRSSITNFSTITSSFNIQENQMVKLVEKYLDEERIYGIIDKKNKMFYYIPQELKENLLAKFNDEGIIKVSDIAMMLDMSSEIALKVIYKLISQFQIKGSFSLDKKTYYTQKYITSTTITEINEEGRIGLKELADEFNIPKDLMKSFCVNLMRTKEISAFFADRGNEIITSKQIYSEIQNYAEKHGKFELKKFADELKIAVELARRSLHDLIKNGKVKGIFTQRREFITEQHLEKRIKELAKAYRTMPLKELSNRIGV…
E3 UFM1-protein ligase	IPR018611	Lokiarchaeales_Bin_485141_1002339_WJLH010003961_8_#_7125_#_9491_#_1_#_ID_364_8partial_00start_type_ATGrbs_motif_Nonerbs_spacer_Nonegc_cont_0350	MTKCLFCDSEKIEHTCEKCGSSFCVNHILTTEQWYCKKHEDVQFSKARAQESNYRCPVIEDSECPECRSLLMLNRLSSGQFYLKCTNCSWNSYLKTPGLFFPSEANLAREAKRFGLLKKGWDKCNKKLKNISGKELCPKCFLDLLRRAPVTNFSTIMNAFNITAEKMVKFIKKFLEEERIYGVIDQKNRMFYYISAEMRNQIVSKIQDKGKIKVSDLALMLDMDSEMTLQVLYKIIGQFQIKGTFTIDKKIYYSQKYLMENLKKKIKDNGRAKITNLSREFNIPADLLKNFCINLMRTKEVRAYFADRGKEVLTINQLRNEIIAFAKKSGLFKLTKLADNLNIAQELARKSLHELIKSGTVEGLFTQKREFMTKKYLDTKIKELARAYRNMTLRELSNR…
E3 UFM1-protein ligase	IPR018611	Lokiarchaeales_CSSed165cm_327R1_SLLX010002731_2_#_2965_#_4116_#_1_#_ID_48_2partial_01start_type_ATGrbs_motif_AGGAGrbs_spacer_5_10bpgc_cont_0391	MGNCEICGSTWTKYECDKCKKEYCKTHVGNTDIYYCKKHPKLKYTELQAEELNERCPAVLSSSCPSCGNLLQIDALASGTKYLKCINCRWNSSEQSPIINYASEKIVLREAEKYNLIQKRKVCDEKLSRDKGTYYCKDCLKNRLTEKVSIDLRKVDEEFGFKKGIAKKLLTEMLNKGVLEGLVKDHMFYQVESDLRDEIVKQLRSSGLVDFHQLSLQKRIVKDALIQVMFDLIKSQQIKGCFNLKKTKYYLEAYITEELKQVLEEKGRMELDDIGEAFDLGAAYVKNLIIQLIKDNEISAYFAKRGEQVLTVKKLSAELEAYCKRHPKFPLNNAANSLSVAVELVRRTLHDLIKSGRVRGIFTQRREFMTESYLTEQIKTLART
E3 UFM1-protein ligase	IPR018611	Lokiarchaeales_DZG_bin1_240_RDOA010000141_55_#_67933_#_70302_#_1_#_ID_21_55partial_00start_type_ATGrbs_motif_GGAG/GAGGrbs_spacer_5_10bpgc_cont_0347	MVECKFCENQNIVFTCEKCNSSFCIHHMATTESWVCKKHELHYSKASAAEKFYKCTVIENSKCPECNSLLRLERLSSGQYFLECTDETCNWNSYSKSPGLFFPTKEQLAREATKYNLIQGFRLNLCRRTLKRLIGKEICPNCFLEFLQRAPVANFSTIMESFKLTAQQMVKLINQYIDEDRIYGIVDQKSQIFYYISYEIREKILSKIQNEGILKIADLATMLDMGSDAAIKVVYKLISQFQIKGSFSKTKKFYYTQKYIMDRLVEEINKEGRISLAKLSEVFDIPTELTKSFCVNLMRLNTINGFFADRGNEIITTEKIYKEIKEYSKEVGLFELSNLAKKLKIAVELARKSLHELIKSGKIKGLFTQRREFMTRKYLESKIKEIARAYRTMPLRELS…
E3 UFM1-protein ligase	IPR018611	Lokiarchaeales_E29_bin63_SOJD010001401_3_#_1442_#_3814_#_1_#_ID_230_3partial_00start_type_ATGrbs_motif_Nonerbs_spacer_Nonegc_cont_0331	MKCLFCESQRIDFTCEKCKSSFCINHIATTETHECRKHHLFYSKVKAIERNYKCTVVENSECPVCKHLLRLERLSSGQYFLECTNPDCPEAWNSYLKTPGLFFPSKEKLAREALRYNLIRGNRLILCSKKLRHIIGREVCPKCFLDLLKRAPITNFTTIMNSFNISAEQMIKFINKYMEEERIYGIIDQRNQMFYYISSEMREKILAKFQDEGIIQVPDLGIMLDMSSEIATKVIYKLINQFQIKGSFSLDKKTYYTQKYILDNLVKEISKKGRISLKNLANSFHIPKELVKSFCVNLMRTKSVNGFFADRGNEIITADQIYKDIKAYSKEMGLFELSKLAAKLKIAVELARKSLHELIKTGNIKGIFTQRREFMTYKHMEKKIKDLARAYRTMPLREL…
E3 UFM1-protein ligase	IPR018611	Lokiarchaeales_E44_bin85_SOKP010002411_12_#_13039_#_15411_#_1_#_ID_30_12partial_00start_type_ATGrbs_motif_GGA/GAG/AGGrbs_spacer_11_12bpgc_cont_0351	MVECKFCESQNISFTCEKCKSSFCINHMATTESWLCRKHGLHYSKASATEKFYKCTVIENSKCPECDSLLRLERLSSGHYYLECIDEACSWNSYLKSPGLFFPTKEQLAREATKYNLIKGYRLNLCRRSLKRIVGKEICPNCFIEFLKRASIANFSTITESFNLTAQQMVKLINQYIEEERIYGIIDQKNQIFYYISYEIREKILSKIQNEGILKVADLGEMLDMSSDAAIKVIYKLISQFQIKGSFSQTKQFYYSQKYIMDRLIKEINKKGRVSLDKLAKIFDVPGELIKSFCVNLMRTNAVNGFFADRGNEIIISDQIYKEIKAYSKEVGLFELSKLATKLKIAVELARKSLHELIKSGKVKGIFTQRREFMTRRYLETKIKEIARAYRTMPLRELS…
E3 UFM1-protein ligase	IPR018611	Lokiarchaeales_FT1_020127_10035448_JAEOUI0100003481_5_#_3104_#_5473_#_1_#_ID_374_5partial_00start_type_ATGrbs_motif_GGA/GAG/AGGrbs_spacer_5_10bpgc_cont_0370	MKCLFCESEKIDFTCERCKSSFCINHIATTEQWECKKHELVMSKAKAVEQGYKCTVVENSVCPECKGLLKLERLSSGQYYFECFDPKCAWNSYLKTPGLFFPTKEKLVREGQRYQLLRGFKMCGRRLKENEGKDVCPKCFLDLLKRSPVTNFDTIKSSFNIPPHDFTKLIEKYIEEERIYGIIDPTHQIFHYISDDVREKILSKFHDEGLIKVKDLGTMLDMSTQITLKVIYKLIRKYQIKGSFSQDKDTYYTQKYITSTFIKKINEKGRVGLNFLASEFNIPEAQVKSFCVNLMRTNEISAFFADKGNEIITANSISNEIKAYAKESGIFELSKLARKLKIAVELARKSLHNLIKNGSIKGIFTQRREFATEKYLQEKIKELAKAYRTMPLKELSNRL…
E3 UFM1-protein ligase	IPR018611	Lokiarchaeales_FT2_030_JAEOUK0100000451_2_#_1799_#_4180_#_1_#_ID_132_2partial_00start_type_ATGrbs_motif_Nonerbs_spacer_Nonegc_cont_0359	MPCLYCNNTTIAYSCEKCGSQICSNHMITTEYYSCKKHLTKYTTAQAEQSDYRCTMIPKSSCPECSKELTIDKLPSGQYFLNCPSCNWDSFNNTPKIHYVTKKLVFDEGIRAGLVKKAEECGLKLKANQGVQICPNCFIQSLKSGGVTSFATIKNIYNVDSRTIVRIITKMKKDKLITGQIDTKNQVFIYVPDDSRAYINDEIQDNGKVSMAQISNRFNVPEENALELMYEVLKEFEIHGTFDKNKKNYYSVTYLNNYITKTVEEKGRVSIKELSDTLGTSEDILKYYVIELFKSQKLDAYFADSGKQIVSKTKLKSEVESYCKEHGLFKLADAAKQYIVAVELIRKSLVALIKEKRVRGLFTQKKEFITEEELSNRIKSVTRVYRTMKLRELALKLGI…
E3 UFM1-protein ligase	IPR018611	Lokiarchaeales_Hel_238_bin105_JABXKD0100000181_12_#_13857_#_16229_#_1_#_ID_99_12partial_00start_type_ATGrbs_motif_GGA/GAG/AGGrbs_spacer_11_12bpgc_cont_0353	MVDCKFCENKNISFTCEKCNSSFCIHHMATTESWLCKKHELHYSKASAAEKFYKCTVIENSKCPECKSLLRLERLSSGQYYLECIDETCSWNSYSKSPGLFFPTKEQLAREATKYNLIQGYRLNLCRRTLKRIIGKDICPNCFLEFLKRAPITNFSTIIESFKINAQQMVKLINQYIDEDRIYGIVDQKNQIFFYISYEIREKILSKIQNEGIIKVPDLAVMLDMSSEAAIKVIYKLLSQFQIKGSFSQTKQFYYSQKYIMDRLVEEINKKGRISLVKLSEVFDIPTELAKSFCVNLMRLNTINGFFADRGNEIITSDKIYKEIKQYSKEVGLFELSNLAKKLKIAVELARKSLHELIKSGKVKGLFTQRREFMTRKYLETKIKEIARAYRTMPLRELS…
E3 UFM1-protein ligase	IPR018611	Lokiarchaeales_Hel_238_bin13_JABXKB0100002451_1_#_57_#_2429_#_1_#_ID_207_1partial_00start_type_ATGrbs_motif_Nonerbs_spacer_Nonegc_cont_0315	MKCLFCESQRIDFTCEKCKSSFCINHIATTETHECRKHNLFYSKVKAIERNYKCTVVENSECPVCKHLLRLERLSSGQYYLECTNPDCPEAWNSYLKTPGLFFPSKEKLAREALRYNLMKGNKMILCSKKLRQILGREVCPKCFLDLLKRAPLTNFSTIMNSFNISAEQMIKFINKYMEEERIYGIIDQKNQMFYYISSEMREKILAKFQDDGIIKVADLGIMLDMSSEIAIKVIYKLINQFQIKGSFSLDKDTYYTQKYILDNLIKNINTKGRISLKNLANSFRIPKELVKSFCVNIMRTKSVNGFFADRGNEIITADQINKDIKSYSKETGLFELSRLATKLKIAVELARKSLHELIKTGNIKGIFTQRREFMTNRHMEKKIKELARAYRTMPLREL…
E3 UFM1-protein ligase	IPR018611	Lokiarchaeales_Hel_238_bin90_JABXKC0100000141_28_#_29464_#_31836_#_1_#_ID_55_28partial_00start_type_ATGrbs_motif_GGA/GAG/AGGrbs_spacer_11_12bpgc_cont_0346	MVDCKFCENQNISFTCEKCNSSFCIHHMATTESWYCKKHEVHYSKASAAEKFYKCTVIENSKCPECESLLRLERLSSGQYYLECTDETCTWNSYSKSPGLFFPTKEQLAREATKYKLIQGYRLNLCRRTLKRIIGKDICPNCFLEFLKRASITNFSTIIESFKINAQQMVKLINQYIDEDRIYGIVDQKNQIFYYISYEIREKILSKIQNEGIMKVADLAVMLDMSSEAAIKVIYKLISQFQIKGSFSQTKQFYYSQKYIMDQLVEEINKKGRISLAKLSEVFDIPTELAKSFCVNLMRLNAINGFFADRGNEIITSDKIYKEIKEYSKEVGLYELSSLAKKLKIAVELARKSLHELIKSGKVKGLFTQRREFMTRKYLETKIKEIARAYRTMPLRELS…
E3 UFM1-protein ligase	IPR018611	Lokiarchaeales_N1B_bin8_272_JAEOUQ0100000351_10_#_9448_#_11817_#_1_#_ID_185_10partial_00start_type_ATGrbs_motif_AGGAG/GGAGGrbs_spacer_11_12bpgc_cont_0324	MECKFCENQKIAFTCEKCKSSFCIHHMATTEQWMCRKHDILYEKASAAEKSYRCTVIENSKCPECNALLRLERLSSGQYYLECTDLTCGWNSYLKTPGIFSPTKEQLAREATKYDLIKGYRLNLCRRTLKRITGKEICPNCFLELLKRGSVTNFSTILGTFNISAQQMIKLINQYIEEERIYGIIDQKNQMFYYISYEIREKILAKVQEDGILKIEDLATMLDMSSEVALQVMYKLISQFQIKGSFSQNKKFYYTQKYIMDNLVKEINKKGRITVDKLASIFEIDRELTKSFCVNLMRINAINGFFADRGNEIITLDKIYQEIKDYAKDTGLFELTKLAKKLQIAVELARKSLHDLIKTGAIRGLFTQRREFMTSKHLELKIKEIARAYRTMPLRELSN…
E3 UFM1-protein ligase	IPR018611	Lokiarchaeales_RBin_035141_1000656_WJIT010001081_1_#_1_#_2163_#_1_#_ID_433_1partial_10start_type_Edgerbs_motif_Nonerbs_spacer_Nonegc_cont_0329	PECSGTLQLDKLSSGQYYLNCTQCSWNSYLKTPGLFFASKEKLAREANRHGLVDGFKMCGKKLKHYEGKEVCPKCFLDLLKRGPITNFSTITTSFNIQEDQMVKLINRYLNDERIYGIIDNKNKMFYYIPPEIKDKLLSKFQDEGIIKVADIGIMLDMSTETSLEIIYRLISKYKIKGSFSLDKKFYYTQTYITSTTIEEINEKGRVSLKKLADKFHIPKELMKSFCVNLMRTKEISGFFADRGNEIITSKKIYDEIKEFSKKNGKFELAKLADELKIAMELARRSLHDLIKNGQVKGIFTQRREFMTEKFLEKKIKELAKAYRTMPLRELSNRLAVTESSIEESLALLIGRGEIDGYIDMAKKLFVAYSVTEAQKYRPRKKQETKVDDKVEVVREYDF…
E3 UFM1-protein ligase	IPR018611	Lokiarchaeales_RBin_125_WJKD010009331_8_#_7125_#_9491_#_1_#_ID_822_8partial_00start_type_ATGrbs_motif_Nonerbs_spacer_Nonegc_cont_0350	MTKCLFCDSEKIEHTCEKCGSSFCVNHILTTEQWYCKKHEDVQFSKARAQESNYRCPVIEDSECPECRSLLMLNRLSSGQFYLKCTNCSWNSYLKTPGLFFPSEANLAREAKRFGLLKKGWDKCNKKLKNISGKELCPKCFLDLLRRAPVTNFSTIMNAFNITAEKMVKFIKKFLEEERIYGVIDQKNRMFYYISAEMRNQIVSKIQDKGKIKVSDLALMLDMDSEMTLQVLYKIIGQFQIKGTFTIDKKIYYSQKYLMENLKKKIKDNGRAKITNLSREFNIPADLLKNFCINLMRTKEVRAYFADRGKEVLTINQLRNEIIAFAKKSGLFKLTKLADNLNIAQELARKSLHELIKSGTVEGLFTQKREFMTKKYLDTKIKELARAYRNMTLRELSNR…
E3 UFM1-protein ligase	IPR018611	Helarchaeales_SZ_4_bin10_384_RDOG010000191_22_#_23503_#_24978_#_1_#_ID_10_22partial_00start_type_ATGrbs_motif_GGA/GAG/AGGrbs_spacer_11_12bpgc_cont_0252	MFKKIKGKVKESVDKIKHDLKDLDLSQKQRNILIYLKERGGISNIELMSNDLGYLSSVIHQEIDELLGKKIIEGSYIFNDTEFILHEYIKAHILMQAQNNFEVDFNNIIQDFGVPITIVRDLISDLYKNNKIQGFFDIPENKTFFSVSKEDEKKFLNLLKDKRQDIKDLAIYVEDLILSNEDLDVDSLIEKIEEKPKKNDEDEFLLLAEELVKENINVKRARIWIENLISCKKISGTFDKNLETFTSDHVFLGDLLDEIQMAGRIGLYDIESRYGVTSKEKIKTYIQLLEVNKGLKGQLTEDGEEYITEEKIIEEIKQIIGSTEEILISTINSLLGLESGKLADLIYKLTKKGKLKGILSQNKEKFYQINKIKAAIMEDLSEVKEIEILEIANKYDISQ…
E3 UFM1-protein ligase	IPR018611	Lokiarchaeales_SZ_4_bin8_338_RDOE010000601_8_#_8012_#_10381_#_1_#_ID_162_8partial_00start_type_ATGrbs_motif_AGGAG/GGAGGrbs_spacer_11_12bpgc_cont_0326	MECKFCENQKIAFTCEKCKSSFCIHHMATTEQWMCRKHDILYEKASAAEKSYRCTVIENSKCPECNALLRLERLSSGQYYLECTDLTCGWNSYLKTPGIFSPTKEQLAREATKYDLIKGYRLNLCRRTLKRITGKEICPNCFLELLKRGSVTNFSTILGTFNISAQQMIKLINQYIEEERIYGIIDQKNQMFYYISYEIREKILAKVQEDGILKIEDLATMLDMSSEVALQVMYKLISQFQIKGSFSQNKKFYYTQKYIMDNLVKEINKKGRITVDKLASIFEIDRELTKSFCVNLMRINAINGFFADRGNEIITLDKIYQEIKDYAKDTGLFELTKLAKKLQIAVELARKSLHDLIKTGAIRGLFTQRREFMTSKHLELKIKEIARAYRTMPLRELSN…
E3 UFM1-protein ligase	IPR018611	Lokiarchaeales_TEKIR_1_SDNF010000261_2_#_725_#_3103_#_1_#_ID_192_2partial_00start_type_ATGrbs_motif_Nonerbs_spacer_Nonegc_cont_0334	MNKCEFCESTDIEYTCPKCGASFCINHIATTEQWMCKKHNIKYSKAKAKESNYRCTVIEDSKCPECESLLELDKLSSGQYYLNCTNCGWNSYLKTPGIFFASKSKLAREANRYKLIDGFDLCGKKLKHFEGKEICPKCFLDLLKRAPLTNFSTINDSFNIDEEQMIRLIEKYLDEERIYGIVDKRNRMFYYISKDLKEKLLEKFHSEGVVEVSDIALMLDMSSEIALQVVYNLISTFKIKGSFSLDKKTYYTQKYIISNTIKNINKKGRISLEELANKFNIPKELMKSFCVNLMRTGEISAFFADKGNEIITSDEIYDEIIKYSQKNGLFELKKLANHLKIALELARRNLHKLIKKGKIKGIFTQRREFMTNSYLEQRIQKLAKAYRKMPLKDLSSRLS…
E3 UFM1-protein ligase	IPR018611	Lokiarchaeales_TEKIR_15_SDNI010000441_5_#_3809_#_6160_#_1_#_ID_106_5partial_00start_type_ATGrbs_motif_TAArbs_spacer_14bpgc_cont_0398	MSQCLFCDNKKIEFTCERCKSSFCLDHMTTTEEWQCKKHEINYSKAKADEHGYRCSVIDKSECPECGKLLSLERLSSGQYYLECTNCDWNSYEKTPGLFFPSKESLAREAQRYGLVKSFKICNKKLKHIEGKEICPKCFLDLLKRDTITNFDTIMNSFNINAVQMIKIIQKYIDEERIDGIIDQSQRMFYYVSPEVREKILEKIQQEGVITLEKIGTMLDVSTEIAKLLLFRLINKYNLRGRFTVEQKKYYTQKYIMDAIIKRIQSKGRNKISEMANHFDLPIDLIKKFCVDLMRSKTISAYFADRAKEIVTTERIFNEIKDYAKKYGLFKLNNLADSLKIALELARKMIFKMVNKGELDGFFTQKREFMTVRYFEDKLKGYARAYNSLPLKTVTEKLG…
E3 UFM1-protein ligase	IPR018611	Lokiarchaeales_TEKIR_18_SDNJ010000211_4_#_2912_#_5275_#_1_#_ID_60_4partial_00start_type_ATGrbs_motif_Nonerbs_spacer_Nonegc_cont_0311	MESKCLFCESKEIEFRCEKCSSSFCINHMATTEQWECKKHNVKYSKAKASETNYRCTVVEDSKCPECESLLQLDKLSSGQYYLQCTNCSWNSYLNTPGLFFASKDKLAREANRYGLIEGFRLCGKKLSHYEGKEICPKCFLDLLMRSSITNFSTVTSSFNLQEDQMVKLIEKYLNEERIYGILDRKNKMFYYIPPDIKEKLLAKFNDEGIIKVADIATMLDMSSEIALKIIYKLISKYQIKGSFTLDKKTYYTQKYITSTTIKSINKEGRISLKDLADQFNIPKDLMKSFCVNLMRTDEISAFFADRGNDIITSDQIYKEILKYADDHGKFELKKLADELKIAIELARRSIHDLIKNGRLKGIFTQRREFITEKHLERRIKEIAKAYRTMPLKELSNRI…
E3 UFM1-protein ligase	IPR018611	Lokiarchaeales_TEKIR_21_SDNN010001121_4_#_1688_#_4060_#_1_#_ID_101_4partial_00start_type_ATGrbs_motif_Nonerbs_spacer_Nonegc_cont_0349	MTDKCLFCDSKQIDYTCEKCNSSFCINHMATTEQWECKKHPEVKYSKAEASENNFRCSVIENSKCPDCGSLLRVKRLSSGQYYLDCTKCEWNSYLKTPGLFFPDESQLSREAKRYNLVYGGSWKKCGKKLKHIFGREICPNCFLDLLKRSPATNFSTIMDSFNITAEQMIKLIRKYVEEEQIYGIIDQKNRMFYYLSPETREKLISKIHDEGIINVSDLAIMLDMNTEMALQLIYKQISQYQIRGAFSRDKKKYFTQKYINDNMIKLIKEKGRMPIEDLAKKFNLPAELVKNYCVNLMKTNMIDAFFADRGKEIITKDQIYDDIKKYAKETGVFKLVKLAEKLKIAVELARKSLHEMIKTGKIEGIFTQRREFATERYLEIKIKELAKAYRNMTLREIS…
E3 UFM1-protein ligase	IPR018611	Lokiarchaeales_TEKIR_5S_SDNK010000341_1_#_1_#_2223_#_1_#_ID_21_1partial_10start_type_Edgerbs_motif_Nonerbs_spacer_Nonegc_cont_0341	KGYRCTIVENSKCPECEALLQLDRLSSGQYYLKCTNPKCAWNSYLKTPGLFFPTKEQLAREATKYNLIKGYKLDLCRKSLKHITGKEICPNCFLELLKRSHVTNFSTIMTSFNITAQQMIKLINKYMDEERIYGIIDQRNQMFYYISPEMREKILAKIQNDGTLKVSNLGEMLDMNSEITLKVIYKLISQYQIKGSFSTNKKFYYTQKHIIATLIQEIKKKGRISIESLADIFNIPPELTKSFCVNLMRTGEINAFFADRGNEIITKEKIKEETETYAKEVGLFELNNLAKNLKIAVELARKTLHELIKTGTINGIFTQRREFMTSKYLEKKIKEIARAYRTMPLRELSNRLGVTESSIEENLAQLIGRGDIDGYIDMHKRLFVAYSVPRSESGKAHIK…
E3 UFM1-protein ligase	IPR018611	Lokiarchaeales_TEKIR_6S_SDNM010000081_12_#_10057_#_12429_#_1_#_ID_21_12partial_00start_type_ATGrbs_motif_Nonerbs_spacer_Nonegc_cont_0326	MATEKCLFCDSSRIEFKCEKCKTSFCINHTATTELWECKKHNQQYSKAKAAELQYRCSIMEDSSCPDCGAILRIEQLSSGQYYLQCSNPEDGWNSYLKTPGIFYPSEDQLKKEARRYNLIQSFSKCNKKLKHIIGKEICPKCFLDLLKRAPTTSFSSIMDAFHISAEQMLKLIKKYIEEERIYGIIDSKNRIFYYISFEMRKKLATKIQKEGIIKVKDLALMLDMNSDMALKVIYKQISKFQIKGAFSKDKRIYYSQNYITDNLIKTINEKGRIPLIELAKRFNMPSELIKNNCINLMKTKAINGYFADHGKQIITINQIYSEIKKFSKDMGVFKLSKLAEKQNIALELSRKSLHEMIKSGDIRGIFTQRREFMTTKHLETKLKELTRAYRNLKLKELS…
E3 UFM1-protein ligase	IPR018611	Lokiarchaeales_Yap200_bin5_98_JAEORW0100000041_79_#_82799_#_85168_#_1_#_ID_57_79partial_00start_type_ATGrbs_motif_AGGAG/GGAGGrbs_spacer_11_12bpgc_cont_0322	MECKFCENQKIAFTCEKCKSSFCIHHMATTEQWMCRKHDILYEKASAAEKSYRCTVIENSKCPECNALLRLERLSSGQYYLECTDLTCGWNSYLKTPGIFSPTKEQLAREATKYDLIKGYRLNLCRRTLKRITGKEICPNCFLELLKRGSVTNFSTILGTFNISAQQMIKLINQYIEEERIYGIIDQKNQMFYYISYEIREKILAKVQEDGILKIDDLATMLDMSSEVALQVMYKLISQFQIKGSFSQNKKFYYTQKYIMDNLVKEINKKGRITVDKLASIFEIDRELTKSFCVNLMRINAINGFFADRGNEIITLDKIYQEIKDYAKDTGLFELAKLAKKLQIAVELARKSLHDLIKTGAIRGLFTQRREFMTSKHLELKIKEIARAYRTMPLRELSN…
E3 UFM1-protein ligase	IPR018611	Lokiarchaeales_Yap2000_bin6_138_JAEOSD0100001101_1_#_3_#_2276_#_1_#_ID_2_1partial_10start_type_ATGrbs_motif_Nonerbs_spacer_Nonegc_cont_0325	MKCLFCDSKKIEFTCERCKSSFCINHMATTESWVCNKHSHVYSKASAAEKSYRCTIVENSKCPECSALLRLERLSSGQYYLECTNSKCGWNSYLKTPGLFFPTKEQLAREASKYNLIRGYRLAICRRGLKHIIGKEVCPNCFLELLKRSHVTNFSTITNAFNLSAQQMVKLINKYIDEERIYGIIDQKNQMFYYISPEMREKILSKIQNGGTIKVADLALMLDMSSEIALKVIYKLISQFQIRGSFSLNKEFYYTQKYIMDNLIKEVSEKGRISLTNLAKIFNIPMDLVKSFCVNLMRTGAINAFFADRGNEVIKGEQIYKEIKSYSKEKGLFELSKLATDLKIAVELARKNLHELIKTGKVKGIFTQRREFMTNKHLESKIREFAKAYRTMPLRELSN…
E3 UFM1-protein ligase	IPR018611	Lokiarchaeales_Yap75_bin2_47_JAEOSN0100000691_1_#_379_#_2751_#_1_#_ID_25_1partial_00start_type_ATGrbs_motif_AGGA/GGAG/GAGGrbs_spacer_11_12bpgc_cont_0344	MVDCKFCENKNISFTCEKCNSSFCIHHMATTESWLCRKHDLHYSKASAAEKFYKCTVIENSKCPECDSLLRLERLSSGQYYLECIDDSCSWNSYSKSPGLFFPTKEQLAREATKYNLIKGYRLTLCRRSLKRIIGKEVCPNCFLEFLKRAPITNFSTIIESFKITAQQMVKLINQYIDEDRIYGIVDQKNQIFYYISYEIREKILSKIQDDGILKVADLAVMLDMSSEAAIKVIYKLISQFQIKGSFSKTKQFYYSQKYIMDHLVEKINKKGRISLAKLSEVFNIPTELTKSFCVNLMRLNAISGFFAARGNEIITSDKIYKEIKEYSKEVGLFELSNLAKKLKIAVELARKSLHELIKSGKIKGIFTQRREFMTRKYLESKIKEIARAYRTMPLRELS…
E3 UFM1-protein ligase	IPR018611	Lokiarchaeales_YT1_053_JAEOTH0100000981_12_#_11968_#_14337_#_1_#_ID_46_12partial_00start_type_ATGrbs_motif_Nonerbs_spacer_Nonegc_cont_0327	MNCLFCESQKIDFTCEKCKSSFCINHMATTEIHECRKHNLIYSKVKAIERNFKCTVVEDSECPVCKHLLRLERLSSGQYYLECTNSNCPEAWNSYLKTPGLFFPSKEKLAREALRYNLIKSNRLLLCSKKLRHIIGKEVCPKCFLDLLKMAPISNFSTIMNSFNISAEQMIKFINKYIEEERIYGIIDQKNQMFYYISSEMREKILAKFQDEGIINVADLGVMLDMSAETARKVIYKLINQYQIKGSFSLNKEIYYTQKYILDNLIKEINSKGRASLKDLANIFTIPKELIKSFCVNLMRTKAVNGFFADRGNEVITANQIYKDIKSYSKETGLFELSKLASKLKIAVELARKSLHELIKTGKIKGIFTQRREFMTNKHMEKKIREIARAYRTMPLKEL…
E3 UFM1-protein ligase	IPR018611	Lokiarchaeales_YT1_065_JAEOTJ0100002491_7_#_7787_#_10144_#_1_#_ID_156_7partial_00start_type_ATGrbs_motif_Nonerbs_spacer_Nonegc_cont_0302	MKCLFCESEKIDFTCEKCKSSYCIDHMLTTEQWECKKHNIQYPKPKAVEHNYKCGAIENSMCPECKKQLKLERLSSGQYYLECNECSWNSYLKTPGIFFPTKETLARESVRYGLTQGFKICNKKLRYIMGKEICPKCFLDLLTRAHTTNFSTIINSFNITANQMIKFINKYIEEEKIHGIIDQQHKIFYYISSEVREKLLSKFQDEGIVDVADLALILDMSSDIALKMIYKLIGNFKIKGSFSIDKKKYYTQKYISDNLHDNMNSKGRVSLGELTKKFNLPKELVKNYCVNLMRANKDLAFFADRGNEILTINQIIKEIKEYSKKFGLFRLSKLAEELKIAIELARKSLHQMIKTGAIKGLFTQKREFMTTKYLEKKIRELARAYRNLPLKEISKKLGV…
E3 UFM1-protein ligase	IPR018611	Lokiarchaeales_YT2_002_JAEOTL0100000971_5_#_2466_#_4838_#_1_#_ID_34_5partial_00start_type_ATGrbs_motif_GGA/GAG/AGGrbs_spacer_5_10bpgc_cont_0335	MTCLFCESQNIDFTCEKCKSSFCINHVATTEIHECRKHNLIYSKAKAVERNFKCTVIENSECPIDKHPLRLERLSSGQYYLECTNPQCPESWNSYLKTPGLFFPSKEKLAREALRYNLIKGNKFILCNKKLRHIIGKEVCPNCFIDLLKRAPLINFSTIINSFNISAEQTIKFINKYIEEERIYGIIDQTNQMFYYISAEMRENLLSKFNDEGIITVEDFGATLDMSSDVALKVIYKLINKFQIKGSFSQDKKFYYTQKYILDHITKEIKKKGRISLDSLAKKFGLPKELLKSFCVNLMRANEINGFFADRGNEIITADQIYNEIKAYSKETGLFELNKLAVKLKIAVELARKSLHELIKTGKIKGIFTQRREFMTNKHLETKIKELARAYRTMPLREL…
E3 UFM1-protein ligase	IPR018611	Lokiarchaeales_YT5_050127_10115272_JAEOTW0100000971_30_#_32846_#_35215_#_1_#_ID_11_30partial_00start_type_ATGrbs_motif_Nonerbs_spacer_Nonegc_cont_0323	MKCLFCENQRIDFTCEKCKSSFCINHIATTEIHECKKHNLIYSKVKAIERNYKCTVVEDSECPVCKHLLRLERLSSGQYYLECTNKDCPETWNSYLKTPGLFFPSKEKLAREALRYNLIKTNRLVLCSKRLRHIVGKEVCPKCFLDLLKMAPITNFSTIMNAFNISAEQMIKFINKYIEEERIYGIIDQKNQMFYYISAEMREKILAKFQDEGIIKVADLGVMLDMSSEIALKVIYKLINQFQIKGSFSLNKDIYYTQKYILDILIKEIKAKGRVSLKNLANIFNIPKELVKSFCVNLMRTKAVNGFFADRGNEIITANQIYKDIKSYSKETGLFELSKLASKLKIAVELARKSLHELIKTGKIKGLFTQRREFMTNKHMEKKIREIAKAYRTMPLREL…
E3 UFM1-protein ligase	IPR018611	Lokiarchaeales_Zod_Metabat_1044_JAFGBS0100000091_572_#_628197_#_630551_#_1_#_ID_17_572partial_00start_type_ATGrbs_motif_3Base/5BMMrbs_spacer_13_15bpgc_cont_0364	MPCMYCGSTTIAYSCEKCGNQFCSDHVITTEYYSCKKHGIKYTTAQAEQSDYRCTLIPKSSCPDCSKELTIDKLPSGQYFLNCPSCSWDSFNGTPKIHYITKKLVFDEGSRSGLIQRPEECGLKLKINQGVQICSNCFIQSLESGGVTSFATIKNIYNIDTRTIVRIINKLKKDKLITGQIDTKNQVFIYIPDDSRAYINDEIQKNGKISMLQIANRFNVPEDNGLELMYEVLKEFEIHGTFDTKKKNYYSIDFLNEYIVKTVDEKGRVSIQEMSDILGTSVDIVKYYVIELFKSQKLDAYFADSGKQIVSKNKLKSEVESYCKEHGLFKLTDAAKHFNVAVELIRKSLVALIKEKRIRGLFTQKKEFITEEELSSRIKSVTRVYRTMKLRELALKLGI…
E3 UFM1-protein ligase	IPR018611	Lokiarchaeales_Zod_Metabat_1389_JAFGGO0100001891_18_#_17194_#_19560_#_1_#_ID_67_18partial_00start_type_ATGrbs_motif_GGA/GAG/AGGrbs_spacer_5_10bpgc_cont_0387	MKCLFCESEKIDFTCERCKSSFCINHIATTEQWECKKHEITMSKAKAVEQAYKCTVVENSVCPECKGLLKLERLSSGQYYFECTDPKCAWNSYLKTPGLFFPTKEKLVREGQRYQLLKGFKMCGRRLKENEGKDVCPKCFLDLLKRSPVTNFDTIKSSFNIPAQDFTKLIEEYLEEERIYGIIDQVHQIFYYISDEVREKILSKFHDEGLIKVKDLGTMLDMSTQITLKIIYKLIRKYQIKGSFSQDKEIYYTQKYITSTFIKKINEKGRIRLDFLAREFNIPEAQVKSFCVNLMRTNEINAFFADKGNEIITASTISNEIKAYAKDSGVFELSKLAQKLKIAVELARKSLHNLIKKGSIKGIFTQRREFATEKYLQEKIKELAKAYRTMPLKELSNRL…
E3 UFM1-protein ligase	IPR018611	Lokiarchaeales_Zod_Metabat_578_JAFGOA0100001411_9_#_10188_#_12536_#_1_#_ID_188_9partial_00start_type_ATGrbs_motif_4Base/6BMMrbs_spacer_13_15bpgc_cont_0295	MKCLFCENDKIDFTCEKCNSSFCINHIATTEQWECRKHFIKYSKAIASETYYRCTVVEESKCPECSELLQLDRLSSGQYYLKCTSCSWNSYLKTPGLFFASKEKLAREANRYGLVSGFKPCGRRLKYYEGKQICPKCFLDLLKHAPITNFSTIMSSFNITEEQMLRLITRYLQEEQIYGIIDKNNNMFYYIPPELREKLVSKFYDEGIIKIDDLALMLDVGSEIVLQIIYKLLSQYKIKGSFSLDKKVYYTQTYIISTIIKEINQKGRISLKDLANKYHIPKDLMKSFCVNLMRAKEISAFFANKGNDVITSDQIYKEITNFAEENGKFELTKLANDLKIAVELARRSLHDLIKNGKIKGIFTQRREFITEKYLQNKIKELAKAYRTMPLRELSNRLSV…
E3 UFM1-protein ligase	IPR018611	Lokiarchaeales_ABR01..ABR01_14630	MKCEFCEDENVVFTCEKCGASFCINHVISTEKWYCKDHNLYYSRVNAKDLRYRCSIIERSSCPECKALLQLDRLSSGQFYLKCTDKKCGWNSYLKSPGIFYPYKERVLRDAKRLGIIKFDEVCNKKLRKFEGKEVCPQCLLAVLKSASITNFTTLSTMFNVSSDEIVGIIKNFINENKVYGITDNIHNLFYYISSEIKQKIVSKIEEDGIIENQNLSSMLDMSSDNIIKLILKLIKEYKIKGSFTISKQKYYTKQYIFDKIIDIINLKGRISIIKLSEELDLPQENIKNFCVNLMKLEKLFAFFADKGKEIITQNQLNIEIKEYAKDKGIFKLNKISEDLKIAVELNRRTLFNLIQSGELKGVFTQRREFMTQKHLEIKIKEVTKVYRKISLTELARRL…
E3 UFM1-protein ligase	IPR018611	Lokiarchaeales_ABR02..ABR02_31180	MECKFCESQNISFTCEKCNSSFCIHHMATTESWLCKKHEISYSKASAAEKYYKCTVIENSKCPECEALLKLERLSSGQYYLECSDETCAWNSYLKSPGLFFPTKEQLAREATKYNLIKGYRLSLCRRSLKRIIGKDVCPNCFLEFLKRSPIANFSTIMESFNISAQQMIKLINQYIDEERIYGIVDQKDQMFYYISYEMREKILSKIQNEGILKVTDLATMLDMSSEIAIKVIYKLISQFQIKGSFSQTKQFYYTQKYVMDHLIKEINKKGRISLDKLAKVFDIPKELSKSFCVNLMRTNAVTAFFADRGNEIITSDRIYKEIKDFSKESGLFELTKLAKKLKIAEELARKSLHDLIKSGSVKGIFSQRREFMTRKYLEDKIKELARAYRTMPLRELSN…
E3 UFM1-protein ligase	IPR018611	Lokiarchaeales_ABR03..ABR03_25670	MHCWFCESSDIDFTCEKCKSSFCINHIATTEIHECKKHNIIYSKAKASERNFKCTIVEDSECPICKSLLRLERLSSGQYYLECTNPQCPDSWNSYLKTPGIFFPTKEKLAREALRYNLIKGNKLTLCSKKLRHIIGKEICPNCFLDLLRRAPLTNFSTIINSFNISAEQMIKFINKYMDEERIYGIVDQKNQMFYYISPEMREKLLSMFHDKGIIKVDDLTVMLDMSGELARKVIYMLINQFQIKGSFSQDKNIYYTQKYILDNLINEIKKKGRVSLKTLANNLNLPKELVKSFCVNLMRAKAVNGYFADRGNELITIDQIFNEIKAYSKEMGLFELNKLAIKLKIAVELARKSLHELIKTGKIKGLFTQRREFMTNKYMEKKIKEIARAYRTMPLREL…
E3 UFM1-protein ligase	IPR018611	Lokiarchaeales_ABR04..ABR04_33050	MVDCKFCESQNISFTCEKCKSSFCINHMATTESWLCRKHELHYSKASATEKFYKCTVIENSKCPECDSLLRLERLSSGHYYLECIDDTCSWNSYLKSPGLFFPTKEQLAREATKYNLIKGYRLNLCRRSLKKIVGKDICPNCFIEFLKRASITNFSTIIESFNLTAQQMVKLINQYIEEERIYGIIDQKNQIFYYISYEIREKILSKIQNEGILKVADLGEMLDMSSEAAIKVIYKLISQFQIKGSFSQTKQFYYSQKYIIDHLIEEINKKGRVSLDKLAKIFDVPGELTKSFCVNLMRTNAINGFFADRGNEIITSDQIYKEIKAFSKEVGLFELSKLATKLKIAIELARKSLHELIKSGKIKGLFTQRREFMTRKYLETKIKEIARAYRTMPLRELS…
E3 UFM1-protein ligase	IPR018611	Lokiarchaeales_ABR05..ABR05_09810	MKCLFCESQKIDFTCEKCKSSFCINHIATTEIHECRKHNLIYSKVKAIERNYKCTVVENSECPVCKHLLRLERLSSGQYYLECTNRNCPESWNSYLKTPGLFFPSKEKLAREALRYNLIKTNRLILCSKKLRHIIGKEVCPKCFLDLLKIAPITNFSTIMNSFNISAEQMIKFINKYIEEERIYGIIDQKNQMFYYISSEMRENILAKFQDEGIINVADLGVMLDMSSEIALKVIYKLINQFQIKGSFSLNKEIYYTQKHILDNLIKEIKSKGRVSLKDLANIFNIPQELVKSFCVNLMRTKAVNGFFADRGNEIITANQIYQEIKRYSKETGLFELSKLASKLKIAVELARKSLHELIKTGKIKGIFTQRREFMTNKRMEKKIREIARAYRTMPLREL…
E3 UFM1-protein ligase	IPR018611	Lokiarchaeales_ABR06..ABR06_17340	MKCLFCENQKIDFTCEKCKSSFCINHIATTETHECKKHNLFYSKVKAVERNFKCTVVENSECPICKHLLRLERLSSGQYYLECTNPNCPESWNSYLKTPGLFFPSKEKLAREAIRYNLIKGNRLTLCSKRLRSIIGKEVCPNCFLNLLKRAPLSNFSTIMNSFNISAEQMIKFINKYMDEERIYGIIDQKNQMFYYISSEMREKILAKFHDEGIINVADLGIMLDMSSEIATKVIYKLINQFQIKGSFTLNKEIYYTQKYIMDNLIKEINKNGRVSLKDLANNFNIPKELIKSFCVNLMRAKAVNGFFADRGYEIITANQIYTDIKDYSKETGLFELSKLASKLKIAVELARKSLHELIKTGKIKGIFTQRREFMTNKHLEKKIKEIARAYRTMPLREL…
E3 UFM1-protein ligase	IPR018611	Lokiarchaeote_ABR08..ABR08_02100	MVDCKFCENQNISFTCEKCSSSFCINHMATTESWLCKKHELHYSKASAAEKFYKCTVIENSKCPECKSLLRLERLSSGQYYLECTNETCNWNSYSKSPGLFFPTKEQLAREATKYNLITGYRLSLCRRTLKRIIGKEICPNCFLEFLKRATITNFSTIIESFNITAQQMIKLINQYIDEDRIYGIVDQKNQIFYYISYEIREKILSKIQNEGILKVADLATMLDMSSEAAIKVIYKLISQFQIKGSFSQTKQFYYSQKYIMDRLVEEINKKGRISLVMLSEVFDIPPELAKSFCVNLMRLNTINGFFADRGNEIITSDKIYEEIKAYSKEVGLFELSNLAKKLKIAVELARKSLHELIKSGKVKGLFTQRREFMTRKYLETKIKEIARAYRTMPLRELS…
E3 UFM1-protein ligase	IPR018611	Lokiarchaeales_ABR11..ABR11_33440	MVDCKFCENQNISFTCEKCNSSFCIHHMATTESWLCKKHELHYSKASAAEKFYKCTVIENSKCPECKSLLRLERLSSGQYYLECIDETCSWNSYSKSPGLFFPTKEQLAREATKYNLIQGYRLNLCRRTLKRIIGKDICPNCFLEFLKRAPITNFSTIIESFKINAQQMVKLINQYIDEDRIYGIVDQKNQIFYYISYEIREKILSKIQNEGIIKVPDLAVMLDMSSEAAIKVIYKLLSQFQIKGSFSQTKQFYYSQQYIMDRLVEEINKKGRISLIKLSEVFDIPTELAKSFCVNLMRLNTINGFFADRGNEIITSDKIYKEIKEYSKEVGLFELSNLAKKLKIAVELARKSLHELIKSGKVKGLFTQRREFMTRKYLETKIKEIARAYRTMPLRELS…	0.0032	17.0	3.30.0037	2023-08-16	2023-03-03	2023-02-01	1	0	0	1	1	1	1	Uncharacterised	protein	family	(UPF0220)
E3 UFM1-protein ligase	IPR018611	Lokiarchaeote_ABR13..ABR13_17380	MVDCKFCENQNISFTCEKCNSSFCIHHMATTESWLCKKHELHYSKASAAEKFYKCTVIENSKCPECNSLLRLERLSSGQYYLECIDETCSWNSYSKSPGLFFPTKEQLAREATKYNLIQGYRLNLCRRTLKRIIGKDICPNCFLEFLKRAPITNFSTIIESFKINAQQMVKLINQYIDEDRIYGIVDQKNQIFYYISYELREKILSKIQNEGILKVPDLAVMLDMSSEAAIKVIYKLLSQFQIKGSFSRTKQFYYSQKYIMDHLVEEINKKGRISLSKLSKVFDIPTELAKSFCVNLMRLNTINGFFADRGNEIITSDKIYKEIKAYSKEVGLFELSNLAKKLKIAVELARKSLHELIKSGKVKGLFTQRREFMTRKYLETKIKEIARAYRTMPLRELS…
E3 UFM1-protein ligase	IPR018611	Lokiarchaeales_ABR15..ABR15_25210	MTDNNCLFCDSKSIDFKCEKCKSSFCINHMATTESWECKKHFDLKYSKADAVENNYKCSVVENSRCPECTSLLRVKRLSSGQFYLSCTKCAWNSYEKTPGLFYPSKDQLAREARRFNLITGSSMKDCQKKLKYTTGRKICPNCFLDLLKRAVSTNFSTMMDSFNITAEQMIKLIKQYIEEDRIYGIIDQKNRMFYYISPEMREKLISKIQKGGATKVADLGVMLDMNTEMALQVVYKLISLHQIRGSFSKDKKNYFTQKYITDNLIKTIKEKGRISIADLAKNFNIPSELIKNFCVNLMKTKMIDAFFAARGKEIVTTNQLYNEIKKYAKEIGVVKLNKLAEKENIAVELARKTLHEMIKQGAIRGIFTQRREFMTMKHLEIKIKELARAYRNMALREL…
E3 UFM1-protein ligase	IPR018611	Lokiarchaeum_GC14_75..Lokiarch_14220	MNCLFCESQNIDFTCEKCKSSFCINHVATTEIHECRKHNLIYSKAKAAERHFKCTVVENSECPVCKSLLRLERLSSGQYYLECTNPKCPDSWNSYLKTPGLFFPSKEKLAREALRYNLIKGNRLILCSKKLRHIIGKELCPNCFLELLKRAPLTNFSTIMNSFNITAEQMIKFMNKYMDEERIYGIIDQKNQMFYYISPEMREKLLSKFYDEGILKVEDLAIMLDMGSDMARNIIYKLINQNKIKGSFSQDKMIYYTQKYILDTIIKEIKKEGRVTIKNLASRFNVPKELVKSYCVNLMRAKEINGFFADKGNEVITANQIYKEIKAYSKETGLFELNKLSAKLKIAIELARKSLHELIKTGNIKGIFTQRREFMTNKYLEKKIKDLARAYRTMPLREL…
E3 UFM1-protein ligase	IPR018611	Lokiarchaeum_GC14_75..Lokiarch_46580	MNCLFCESQNIDFTCEKCKSSFCINHAATTEIHECKKHNLIYSKAKAAERNYKCTVVENSECPVCKSLLRLERLSSGQYYLECTNRICPDSWNSYLKTPGLFFPSKEKLTREALRYNLIKGNRLILCGKKLRHIIGKELCPNCFLELLKRAPLTNFSTIMESFNITAEQMIKFINKYMDEERIYGIIDQKNQMFYFISPEMKEKLLSKFYDEGILKVEDLAIMLDMGSDIARNIIYKLINQNQIKGSFSQDKLIYYTQKYILDTIIKETKKKGRITIKDLASKFNVPKELVKSFCVNLMRAKEINGFFADKGNEVITANQIYKEIKAYSKKTGLFELNKLSAKLKIAVELARKSLHELIKTGNIKGIFTQRREFMTNKHLEKKIKDLARAYRTMPLREL…
E3 UFM1-protein ligase	IPR018611	Lokiarchaeales_WORC5..WORC5_20960	MDCLFCESKEIDFTCEKCKSSFCINHIATTEIHECKKHNIIYSKAKASERNFKCTVVEESECPICKSLLRLERLSSGQYYLECTNAQCPESWNSYLKTPGIFFPTKEKLAREALRYNLIKGNRLTLCSKKLRHIIGKEICPNCFLDLLKRAPLINFSTIMNSFNISADQMIKFINKYMDEERIYGIIDQKNQMFYYISPEMREKLLAKFNDEGIIKVDELSVMLDMSSEIARKVIYKLINQYQIKGAFSQDKNIYYTQKYILDNLIEEIKKKGRISIKTLADNLNLPNELVKSFCVNLMRTKAVNGYFADRGNEVITANQIFNEIKAYSKDMGLFELNKLASKLKIAVELARKSLHELIKTGKINGLFTQRREFMTNKHMEQKIKEIARAYRTMPLREL…
E3 UFM1-protein ligase	IPR018611	Sifarchaeotum_CR_Bin_190127_1007000whole_JAECRY0100005381_1_#_3_#_1037_#_1_#_ID_349_1partial_10start_type_Edgerbs_motif_Nonerbs_spacer_Nonegc_cont_0357	DCYQKALEINPKDADAWNNMGVAYEKVGEYNKALDCYQKALKINPKDARAWNNMGVAYRRLGEYNKALDCCQKALEINPENVDAWNNMGFAYGELGNHFQEIDCYEMSFKINPDQPLVKRALEDALKKMESVREQIQSILTEKGRVTFTEICIQLDLNIDQVRNLVFNLIKKDKIKGYITTDGNELLTAKTFEDELIHIIPELLTIYTTVPIKEISKKIKIKEKIIEDKIIEFVVSGKLKGRFDRKEKEFIPEEIPPIIEVKLDEMKCAFCGEILPKDVMDCPYCGTKIYHCSVCLLPIVYGDDFVKCPHCKTFAHRDHLIEWIKVKGSCPNCKEKLLESDIPA
E3 UFM1-protein ligase	IPR018611	Sifarchaeotum_CR_Bin_190127_1007000whole_JAECRY0100007801_1_#_74_#_1078_#_1_#_ID_630_1partial_00start_type_ATGrbs_motif_Nonerbs_spacer_Nonegc_cont_0325	MKSLRLRKKEEEKFSRMQIMLQNSIERRIASITTLFEIAKAFTYQKEHNKASEQLKKISIEIKNFDEITNQVIEENVRNFKKINFRQEINEILERWTNTKNEMQEKVRQLNQTIIEKLSESIREQIQSILIEKGRVTFTELYTQFGLNIAQVRNTVFDLVKRGIIEGYITNDDNELLTTKTFEDELIRNISELATIYTTVPMEEISKKIKIKEEVIEDKIIEFIVSGKLKGRIDRKEKELIPEEIPPIIEVKLNEIKCAFCGEILPKDVLDCPHCGTEIYQCGVCLLPIVYGEDFVKCPHCKTFSHRDHLLEWLKVKGNCPNCKEPLSEIDISA
E3 UFM1-protein ligase	IPR018611	Thorarchaeota_B16_G1_QMYV010001961_1_#_2_#_2860_#_1_#_ID_196_1partial_10start_type_Edgerbs_motif_Nonerbs_spacer_Nonegc_cont_0360	PGDNSINVYLNASDFAPTGSQVYYIDIIELKNVVESRYGSIIVKPAVDVLVAIPNQVGYPGENLSVQLTLTNNRKSTFEEVNITLSGSAFVFTSYIVQLNYLGSPPNPIILNATVSEIVEPGEYELNVTVYRKGHKIYSSMYDITVESPVVLNTESLSQIEIYQSTKSEVTLVFENKKSKPITVSITTSGNNFKTHAIQATLQPGENEVNVPFEYNPVSPYDTGSRQAIIEVEYNGIIVYSQTITVIVKMSVTNMVIGYGLPPIIVVGVLATMFMFFRKKKKLLQDIIRTVNVKKSVSVDEIASEFNISPKKAREILIKLEEEELVNGFFDDNVNRFVVLDKTLVNSIINEIKNKGEINIQKYSQERGISETYIKDIISAAVDKGILVGRYLDNGNIFI…
E3 UFM1-protein ligase	IPR018611	Njordarchaeales_CS1-K087_JAABXH0100006441_8_#_6976_#_10026_#_1_#_ID_332_8partial_00start_type_ATGrbs_motif_Nonerbs_spacer_Nonegc_cont_0411	MNIGATRENIRFIVVSEGGIPVYSYPREGSKRENLFSFFFGALTSLGEEIWGEGGTIRIEKGEKFVIADKRGGLFFSFITESKEKNKKISNLLEHATEEFISQFGSTLDQVTLIQKEKKDKFTSWLKDQLDNTKHIINGLESEKSMVEEVLGKKAGFVVKKTETREFTFRVEDEKVSQNQFVLCVDKEDRRRVLARVDKIERQTGNELATCSTLRIIQGNQLKPVGRPVCIESPVYVPSKEILSRMFYEIPRPKRILLGSLMNAPRHIPVYYNLKDFSTHLFIVASTGGGKSYTLGVLIEGVLECSKEESDTALLIFDFHNEFGGLTFPNQDTTQIQELTARNLSTTDFRSDLFVFNWKWNPIKLKPTFTPDRLKFLSDMPEEYALYLQNLMNDDEQSL…
E3 UFM1-protein ligase	IPR018611	Njordarchaeales_CS3-K094_JAABYO0100000191_8_#_6976_#_10026_#_1_#_ID_399_8partial_00start_type_ATGrbs_motif_Nonerbs_spacer_Nonegc_cont_0411	MNIGATRENIRFIVVSEGGIPVYSYPREGSKRENLFSFFFGALTSLGEEIWGEGGTIRIEKGEKFVIADKRGGLFFSFITESKEKNKKISNLLEHATEEFISQFGSTLDQVTLIQKEKKDKFTSWLKDQLDNTKHIINGLESEKSMVEEVLGKKAGFVVKKTETREFTFRVEDEKVSQNQFVLCVDKEDRRRVLARVDKIERQTGNELATCSTLRIIQGNQLKPVGRPVCIESPVYVPSKEILSRMFYEIPRPKRILLGSLMNAPRHIPVYYNLKDFSTHLFIVASTGGGKSYTLGVLIEGVLECSKEESDTALLIFDFHNEFGGLTFPNQDTTQIQELTARNLSTTDFRSDLFVFNWKWNPIKLKPTFTPDRLKFLSDMPEEYALYLQNLMNDDEQSL…
E3 UFM1-protein ligase	IPR018611	Thorarchaeota_YT_029127_10174771_JAEOST0100003381_7_#_5698_#_7656_#_1_#_ID_269_7partial_00start_type_ATGrbs_motif_GGA/GAG/AGGrbs_spacer_5_10bpgc_cont_0446	MLLQFTLLEDPLVVLIVAILLCAAIVAGIYSWAVRVRERQVSMLDSMLHSSFSLSVAEIAETLDKRQLDRSTIRGLIKRSENGVLSFGGTRVLSYPLMYLRVREMLTEEAILHVQRISSRWDISESVIGEIVDELSSKEGLDVVLTKDGDYLLVPDLKGRMKDALDLHGRIEIHSEAQRMSVPREELVRLIETWNWKLFSSSEGPLLSIDWLERTLERIVERNGFLSQKEVAERFMLSESDILRAIKLLKWKMVSTTDGRLIPAHLLQRYLRERIESEGILDLSDEQQRLLVRSTDIERVLKGLGLSFVSSKDDSLILLDYLRERLNEDLELTGVVTPREEAKSYGIDVKVIEGILRGISGIRQTKDGRFVSIWKYRLWLLDEIRDGGIIEVSKCETLW…
E3 UFM1-protein ligase	IPR018611	Thorarchaeia_A361..ILBNFCAC_02401	MNLKYCGISSVSESLLQLIGPSILYPLLGILVGIAVMGLATALIVRTRRIRARTIDQVLLTRERVSIDEIPSLVNAEYLTVSSIRGLVRHTRNGVLSFGGTSVVSLPLLKSHLRDQLFHGSRVSVSQESLHWGLREDLIGQLVEQIAREEHLDILRTDDGDYVVVKEMKDHLRDVIEIQGRLDLTSESQRLGVSRDKLLELIESWGWDVIELGDGSVVSSRWMRVSLERVVLRRGYIDLKEEARRLGITDRDILRVVRAFDWKTIETPDGRIVPVHVVEERISDELERHGVVDVRRITSELALPRGDVLRIVREIDPQVIETRHGTVVTLEYLRRRIRDDIDLMGSLLPQEEAEVLGIDARLVARILTADSSCRRASDGRFVSLRALRQWILDKVSETG…
E3 UFM1-protein ligase	IPR018611	Thorarchaeia_ABR10..ABR10_16720	MLLQFTLLEDPLVVLIVAILLCAAIVAGIYSWAVRVRERQVSMLDSMLQSSFSLSVAEIAETLDKRQLDRSTIRGLIKRSENGVLSFGGTRVLSYPLMYLRVREMLTEEAILHVQRISSRWDISESVIGEIVDELSSKEGLDVVLTKDGDYLLVPDLKGRMKDALDLHGRIEIHSEAQRMSVPREELVRLIETWNWKLFSSSEGPLLSIDWLERTLERIVERNGFLSQKEVAERFMLSESDILRAIKLLRWKMVSTTDGRLIPAHLLQRYLRERIESEGILDLSDEQQRLLVRSTDIERVLKGLGLSFVSSKDDSLILLDYLRERLNEDLELTGVVTPRDEAKSYGIDVKVIEGILRGISGIRQTKDGRFVSIWKYRLWLLDEIRDGGIIEVNKCETLW…
[truncated: 12,606 more rows]
[truncated: 40 more columns]
