# Supplementary material for: Inference and reconstruction of the heimdallarchaeial ancestry of eukaryotes
Source: Nature. 2023 Jun 14;618(7967):992–9. doi: 10.1038/s41586-023-06186-2 (PMC10307638; doi:10.1038/s41586-023-06186-2)
Supplement: Supplementary file 7 — Annotation and predicted copy number of protein families in selected Asgard ancestors. [file 41586_2023_6186_MOESM7_ESM.xlsx]

## Sheet: General Notes
Pathway Order	Pathway
1	Glycolysis/Gluconeogenesis
2	PPP, shikimate pathway and nucleotide synthesis
3	Bioenergetics (Electron transport chain complexes , molecules and hydrogenases)
4	TCA
5	WLP
6	C1 cofactor biosynthesis
7	Lipid biosynthesis
8	Beta oxidation
9	Pyruvate and acetate pathways
10	Aminoacid degradation including glycline pathway
11	ESP Eukaryotic Signature Proteins
12	CO oxidation
13	Hydrocarbon metabolism
14	Information Procesing
15	N metabolism
16	Nucleotide metabolism
17	Mevalonate pathway
18	N-glycosilation
19	Urea-cycle
20	ABC transporters
21	Aminoacid metabolism
22	Carbohydrate metabolism
23	Fatty acids degradation
24	Hyperthermophile markers
25	Monosacharides degradation
26	Nucle acids metabolism
27	Flagell
28	Inorganic metabolism (As, Selenocompounds, S,P)
29	Reductive hexulose-phosphate pathway RHP
30	AMP salvage pathway
31	Nitrate reductase complex

## Sheet: Ancestral main metabolic pathwa
Cluster ID	Number of proteins in the cluster	Annotation - general	Manual Annotation	Multiprotein complex (if applicable)	EggNOG cluster assigned by emapper	arCOG ID (if applicable)	KEGG orthology number	Label of protein in figure (If applicable)	E.C. number	Asgard	Heim+Idunn	Heim	Idunn	Skadi	Thor	Vidar	Freya	Odin	Loki	Hel		n_Asgard	diff_Asgard	n_Heim	n_Njord	n_Hod	n_Thor	diff_Thor	n_Baldr	diff_Vidar	n_Jord	diff_Freya	n_Odin	diff_Odin	n_Loki	diff_Loki	n_Hel	diff_Hel
Wood-Ljungdahl pathway, bacterial
S1SH2070000821	29	Coenzyme M biosynthesis	(2R)-phospho-3-sulfolactate synthase (PSL synthase, CoM biosynthesis)	-	COG1809	arCOG04896	K08097	-	-	0	0	0	0	0	0	0	1	0	0	0		0.0100106	0	0	0	0	0	0	0	0	1.00106	0	0	0	0	0	0	0
S1SH2070002329	45	Coenzyme M biosynthesis	Phosphosulfolactate phosphohydrolase or related enzyme	-	COG2045	arCOG04871	K05979	-	-	0	0	0.09	0.08	0.0216942	0	0	1.07	0	0.02	0.27		0.0108234	0	0.0108265	0.173373	0	0	0	0.0110023	0	1.08335	0	0	0	0.0109707	0	0.269376	0
S1SH2070001635	57	Coenzyme M biosynthesis	Sulfopyruvate decarboxylase alpha chain	-	COG4032|ENOG4111MJF	arCOG01614|arCOG01613	K13039|K09459	-	-	0	0.01	0.32	0	0.538193	0	0	1.11	0.01	0.22	0		0.0991161	0	0.0550884	0.0220676	0.266393	0	0	0	0	1.10291	0	0	0	0.190481	0	0	0
S1SH2070005667	34	Coenzyme M biosynthesis	Sulfopyruvate decarboxylase, TPP-binding subunit (coenzyme M biosynthesis)	-	COG4032	arCOG01613	K06034|K09459	-	-	0	0.04	0.92	0	0.910066	0	0	1.07	0	0	0		0.106768	0	0.160192	0	0.24702	0	0	0	0	1.03645	0	0	0	0	0	0	0
S1SH2070001114_1	77	Wood-Ljungdahl pathway, archaeal and methanogenesis	CO dehydrogenase/acetyl-CoA synthase alpha subunit	CO dehydrogenase/acetyl-CoA synthase	COG1152	arCOG02428|arCOG02429	K00192	CODH alpha	-	0.36	0	0	0.02	0	0.09	1.33	1.3	0	1.25	1.3		1.47166	0	0.0755463	0.0126741	0.0254196	0.0633381	0	1.27139	0	1.89556	0	0.0252749	0	1.31318	0	1.34835	0
S1SH2070010526	3	Wood-Ljungdahl pathway, archaeal and methanogenesis	CO dehydrogenase/acetyl-CoA synthase alpha subunit	CO dehydrogenase/acetyl-CoA synthase	COG1152		K00192	CODH alpha	-	0.02	0.02	0.02	0	0	0	0	0.54	0	0	0		0.205334	0	0.020343	0	0	0	0	0	0	0.649818	0	0	0	0.0205305	0	0	0
S1SH2070017819	2	Wood-Ljungdahl pathway, archaeal and methanogenesis	CO dehydrogenase/acetyl-CoA synthase alpha subunit	CO dehydrogenase/acetyl-CoA synthase	-	-	-	CODH alpha	-	0	0	0	0	0	0	0	0	0	0.04	0		0	0	0	0	0	0.0227613	0	0	0	0	0	0	0	0.0226712	0	0	0
S1SH2070001370	94	Wood-Ljungdahl pathway, archaeal and methanogenesis	CO dehydrogenase/acetyl-CoA synthase beta subunit, uses FAD as electron donor in archaea	CO dehydrogenase/acetyl-CoA synthase	COG1614|ENOG4111QZM	arCOG04360|arCOG02428	K00193	CODH beta	-	1.42	0.42	0.07	0.39	0	0.13	1.65	1.7	0.03	2.52	2.66		1.43717	0	0.0368883	0	0	0.0370902	0	1.5318	0	1.50516	0	0.111267	0	2.42194	0	2.63496	0
S1SH2070001218_0	84	Wood-Ljungdahl pathway, archaeal and methanogenesis	CO dehydrogenase/acetyl-CoA synthase delta subunit (corrinoid Fe-S protein)	CO dehydrogenase/acetyl-CoA synthase	COG2069	arCOG04360|arCOG02428	K00194	CODH delta	-	0.26	0.01	0	0.03	0	0.04	1.64	1.31	0	1.34	1.37		1.2666	1	0	0	0	0.039082	0	1.65982	0	1.29894	0	0.0129508	0	1.3786	0	1.35759	0
S1SH2070001371	73	Wood-Ljungdahl pathway, archaeal and methanogenesis	CO dehydrogenase/acetyl-CoA synthase epsilon subunit	CO dehydrogenase/acetyl-CoA synthase	COG1880	arCOG04408	K00195	CODH epsilon	-	0.22	0.02	0	0.02	0	0.02	1.38	1.18	0.1	1.21	1.25		1.12756	1	0.182056	0	0.0490481	0.573446	1	1.57488	0	1.242	0	0.0488487	0	1.27618	0	1.27577	0
S1SH2070001218_1	82	Wood-Ljungdahl pathway, archaeal and methanogenesis		CO dehydrogenase/acetyl-CoA synthase	COG1456	arCOG01979	K00197	CODH gamma	[EC:2.1.1.245]	0.9	0.05	0.01	0.01	0	0.01	1.49	1.21	0	1.22	1.26		1.06739	0	0.01187	0	0	0.0119172	0	0.969741	0	1.22568	0	0.0119564	0	1.243	0	1.2689	0
S1SH2070000012_49	29	Wood-Ljungdahl pathway, archaeal and methanogenesis		CO dehydrogenase/acetyl-CoA synthase	COG1456	arCOG06909|arCOG00292|arCOG01979|arCOG04340|arCOG01775		CODH gamma	-	1.01	0.75	0.84	0.12	0.852913	0.95	0.95	0.02	0	2.98	1.92		0.0611396	-1	1.69458	0.216207	1.23078	0.816004	0	0.472409	0	0	0	0	0	3.05908	0	1.92107	0
S1SH2070020079	9	Wood-Ljungdahl pathway, archaeal and methanogenesis		CO dehydrogenase/acetyl-CoA synthase	-	arCOG00295	-	CODH gamma	-	0	0	0	0	0	0	0	0	0	0	0		0	0	0	0	0	0	0	0	0	0	0	0	0	0	0	0	0
S1SH2070000231_4	116	Wood-Ljungdahl pathway, archaeal and methanogenesis	Formylmethanofuran dehydrogenase subunit A	Formylmethanofuran dehydrogenase	COG1229	arCOG04461	K00200	FMD/FWD FWDA1	[EC:1.2.7.12]	1.28	0.54	0.55	0.06	0.0246571	1.35	2.28	2.45	1.08	2.55	1.32		1.3949	0	0.866765	0.0847599	0.0243331	1.25872	0	2.15378	0	2.43981	0	0.751299	0	2.48332	0	1.26701	0
S1SH2070010489	3	Wood-Ljungdahl pathway, archaeal and methanogenesis	Formylmethanofuran dehydrogenase subunit A	Formylmethanofuran dehydrogenase	COG1229	arCOG04461	K00200	FWD/FMD FWD/FMDA2	[EC:1.2.7.12]	0.02	0.02	0	0.06	0	0	0	0.24	0	0	0		0.0200224	0	0.0198802	0.119909	0	0	0	0	0	0.159122	0	0	0	0	0	0	0
S1SH2070000114_1	136	Wood-Ljungdahl pathway, archaeal and methanogenesis	Formylmethanofuran dehydrogenase subunit B	Formylmethanofuran dehydrogenase	COG1029|COG1153	arCOG01499|arCOG01498|arCOG02674	K00201	FWD/FMD FWD/FMDB1	[EC:1.2.7.12]	0.57	0.04	0.01	0.01	0	1.37	2.68	2.51	1.31	2.56	2.62		2.84837	0	0.487786	0.0377997	0.0252635	2.53051	0	2.73213	0	2.5364	0	0.690564	0	2.61331	0	2.64497	0
S1SH2070013407	5	Wood-Ljungdahl pathway, archaeal and methanogenesis	Formylmethanofuran dehydrogenase subunit B	Formylmethanofuran dehydrogenase	COG1029|COG1153	arCOG01499|arCOG01498	K00201	FWD/FMD FWD/FMDB2	[EC:1.2.7.12]	0.02	0.04	0.07	0.04	0.0173098	0.05	0	0.02	0	0.02	0		0	0	0.0526935	0.176598	0	0	0	0	0	0	0	0	0	0.0357955	0	0	0
S1SH2070001482	44	Wood-Ljungdahl pathway, archaeal and methanogenesis	Formylmethanofuran dehydrogenase subunit C	Formylmethanofuran dehydrogenase	COG2218	arCOG00097	K00202	FWD/FMD FWD/FMDC1	[EC:1.2.7.12]	0.9	0.09	0.03	0	0.013011	0	1.46	1.3	0	1.34	1.36		1.3354	0	0	0	0	0	0	1.61186	0	1.29189	0	0.0257279	0	1.33591	0	1.35461	0
S1SH2070019692	14	Wood-Ljungdahl pathway, archaeal and methanogenesis	Formylmethanofuran dehydrogenase subunit C	Formylmethanofuran dehydrogenase	COG2218	arCOG00097	K00202	FWD/FMD FWD/FMDC2	[EC:1.2.7.12]	0	0	0	0	0	1.07	0	0	0	0	0		0	0	0	0	0	1.07627	0	0	0	0	0	0	0	0	0	0	0
S1SH2070012142	4	Wood-Ljungdahl pathway, archaeal and methanogenesis	Formylmethanofuran dehydrogenase subunit C	Formylmethanofuran dehydrogenase	COG2218	arCOG00097	K00202	FWD/FMD FWD/FMDC3	[EC:1.2.7.12]	0	0	0	0	0	0	0	0	0	0	0		0	0	0	0	0	0	0	0	0	0	0	0	0	0	0	0	0
S1SH2070001092_0	124	Wood-Ljungdahl pathway, archaeal and methanogenesis	Formylmethanofuran dehydrogenase subunit D	Formylmethanofuran dehydrogenase	COG1153|COG2218	arCOG02674	K00203	FWD/FMD FWD/FMDD	[EC:1.2.7.12]	0.91	0.29	0.28	0.05	0.0369882	1.96	2.09	2.49	0.61	2.45	2.61		1.86633	0	0.337528	0.0363825	0.048737	1.76971	0	1.63932	0	2.44334	0	1.03135	0	2.27647	0	2.56403	0
S1SH2070000044_1	114	Wood-Ljungdahl pathway, archaeal and methanogenesis	Formylmethanofuran dehydrogenase subunit E	Formylmethanofuran dehydrogenase	COG2191|ENOG4111T88|COG1720	arCOG00762|arCOG00764|arCOG00763|arCOG00761	K11261	FWD/FMD FWD/FMDE	[EC:1.2.7.12]	1.18	0.7	0.47	0.53	0.0571713	0.4	0.07	2.83	0.06	1.24	2.14		1.68028	0	0.52688	0.244394	0.0428395	0.947365	0	0.0143713	0	2.88835	0	0	0	1.26669	0	2.25298	0
S1SH2070001167_0	120	Wood-Ljungdahl pathway, archaeal and methanogenesis	Formylmethanofuran:tetrahydromethanopterin formyltransferase	-	COG2037	arCOG02695	K00672	FTR	[EC:2.3.1.101]	0.35	0.16	0.19	0	0.0114214	1.13	1.21	1.2	2.24	2.31	2.41		1.20505	0	0.936857	0.0470494	0.0828288	1.21131	0	1.44877	0	1.17419	0	2.30161	0	2.45573	0	2.53539	0
S1SH2070001655_0	109	Wood-Ljungdahl pathway, archaeal and methanogenesis	Methenyltetrahydromethanopterin cyclohydrolase	-	COG3252	arCOG02675|arCOG00097	K01499	MCH	[EC:3.5.4.27]	0.76	0.11	0.12	0.01	0.0120859	1.26	1.33	1.2	1.23	1.24	1.26		1.18646	0	0	0.0229074	0	1.19118	0	1.06149	0	1.14403	0	1.16284	0	1.19272	0	1.19715	0
S1SH2070001492	77	Wood-Ljungdahl pathway, archaeal and methanogenesis	Coenzyme F420-dependent N(5),N(10)-methenyltetrahydromethanopterin dehydrogenase	-	COG1927	arCOG04382	K00319	MTD	[EC:1.5.98.1]	1.61	0.57	0.56	0.1	0.0409276	1.74	1.44	1.43	1.39	1.45	0.98		1.76825	0	0.245049	0.0551287	0.0821241	1.56692	0	1.42067	0	1.42289	0	1.39286	0	1.45859	0	1.45591	0
S1SH2070000391_0	474	Wood-Ljungdahl pathway, archaeal and methanogenesis	Coenzyme F420-dependent N5,N10-methylene tetrahydromethanopterin reductase or related flavin-dependent oxidoreductase	-	ENOG410XQFU|COG2141|ENOG410Y55E|ENOG410XPQH|ENOG4111NDI|ENOG4111N8S|ENOG4111GWS|ENOG4111RMR|ENOG4111PMX|ENOG4111KUF|ENOG410XS2R|ENOG410ZUJP|ENOG4111PII|ENOG410XNXQ|ENOG410XTGM|ENOG410XR0T	arCOG02410	K14728|K00320|K15510	MER	[EC:1.5.98.2]	4.98	3.37	10.63	0.36	11.0291	8.37	4.07	8.54	4.49	3.1	6.22		7.61415	0	7.44357	0.443942	9.3447	9.59851	0	3.52672	0	7.57004	0	4.43796	0	2.56497	0	6.22933	0
S1SH2070001397	37	Wood-Ljungdahl pathway, archaeal and methanogenesis	Methyl coenzyme M reductase, alpha subunit	Methyl coenzyme M reductase	COG4058	arCOG04857	K00399	MCR A	[EC:2.8.4.1]	0.01	0	0	0	0	0	0	0.01	0	0.01	1.39		0	0	0	0	0	0	0	0	0	0	0	0	0	0.0120949	0	1.37011	0
S1SH2070001400	37	Wood-Ljungdahl pathway, archaeal and methanogenesis	Methyl coenzyme M reductase, beta subunit	Methyl coenzyme M reductase	COG4054	arCOG04860	K00401	MCR B	[EC:2.8.4.1]	0	0	0	0	0	0	0	0.01	0	0	1.85		0.0131307	0	0	0	0	0	0	0	0	0	0	0	0	0.0270826	0	1.72922	0
S1SH2070001398	37	Wood-Ljungdahl pathway, archaeal and methanogenesis	Methyl coenzyme M reductase, gamma subunit	Methyl coenzyme M reductase	COG4057	arCOG04858	K00402	MCR G	[EC:2.8.4.1]	0	0	0	0.01	0	0	0	0	0	0.08	1.66		0	0	0	0	0	0	0	0	0	0	0	0	0	0.101793	0	1.59264	0
S1SH2070001227	55	Wood-Ljungdahl pathway, archaeal and methanogenesis	Tetrahydromethanopterin S-methyltransferase, subunit A	Tetrahydromethanopterin S-methyltransferase	COG4063	arCOG03221|arCOG03220	K00577	MtrA	[EC:2.1.1.86]	0	0	0	0	0	1.21	0	0.06	0	0	0		0	0	0	0	0	1.24615	0	0	0	0	0	0	0	0	0	0	0
S1SH2070001224_0	184	Wood-Ljungdahl pathway, archaeal and methanogenesis	Tetrahydromethanopterin S-methyltransferase, subunit H	Tetrahydromethanopterin S-methyltransferase	COG1962	arCOG04336|arCOG03220|arCOG03221	K00584	MtrH	[EC:2.1.1.86]	0.55	0.02	0	0.05	0	3.69	4.72	5.3	2.57	3.54	2.82		4.9009	0	0.269142	0.0122995	0.0741324	3.84889	0	4.94677	0	5.28953	0	2.67011	0	3.78124	0	2.78698	0
S1SH2070000452	40	Wood-Ljungdahl pathway, bacterial	Formyltetrahydrofolate synthetase	-	COG2759	arCOG04541	K01938	Fhs	[EC:6.3.4.3]	0	0	0.09	0	0.235582	1.07	0	0	0	0.54	0		0	0	0.0212667	0	0.117644	1.06425	0	0	0	0	0	0	0	0.807223	0	0	0
S1SH2070000453	4	Wood-Ljungdahl pathway, bacterial	Formyltetrahydrofolate synthetase	-	COG2759	arCOG04541	K01938	Fhs	[EC:6.3.4.3]	0.02	0.04	0.06	0	0.0187615	0.65	0.02	0.02	0	0	0		0.0195164	0	0.0193809	0	0	0.467283	0	0.0188018	0	0	0	0	0	0.019638	0	0	0
S1SH2070000450_0	107	Wood-Ljungdahl pathway, bacterial	5,10-methylene-tetrahydrofolate dehydrogenase/Methenyl tetrahydrofolate cyclohydrolase	-	COG0190	arCOG04538	K01491	FolD	[EC:1.5.1.5 3.5.4.9]	0.08	0.17	0.96	0.02	1.05396	1.03	0.07	1.05	0.03	1.06	1.09		0.0101296	0	0.506489	0	1.01496	0.972515	0	0	0	1.013	0	0	0	1.01584	0	1.04228	0
S1SH2070014245	2	Wood-Ljungdahl pathway, bacterial	5,10-methylene-tetrahydrofolate dehydrogenase/Methenyl tetrahydrofolate cyclohydrolase	-	COG0190	arCOG04538	K01491	FolD	[EC:1.5.1.5 3.5.4.9]	0	0.02	0.12	0	0.160843	0	0	0	0	0	0		0.024258	0	0.0239163	0	0.0682366	0	0	0	0	0	0	0	0	0	0	0	0
S1SH2070000797_0	135	Wood-Ljungdahl pathway, bacterial	5,10-methylenetetrahydrofolate reductase	-	COG0685|ENOG410YAJ8	arCOG00475|arCOG04986|arCOG06204	K00297	MTHFR	[EC:1.5.1.20]	0.33	0.15	0.33	0.08	1.00635	1.12	2.12	1.54	0.02	1.4	0.25		1.20461	0	1.12135	0.605768	1.70502	1.32043	0	1.81051	0	1.39069	0	0.0121378	0	2.32011	0	0.113899	0
S1SH2070003998_0	149	Wood-Ljungdahl pathway, archaeal and methanogenesis	Trimethylamine:corrinoid methyltransferase	-	COG5598	arCOG03406|arCOG03405	K14083	mttB	[EC:2.1.1.250]	0.84	0.93	1.94	0.01	2.51495	2.24	2.67	3.15	0.04	0.39	0.03		2.551	0	2.35794	0.103931	3.13784	2.23921	0	2.53119	0	3.47293	0	0	0	0.773079	0	0.0913559	0
S1SH2070007777	36	Wood-Ljungdahl pathway, bacterial	Methionine synthase I, cobalamin-binding domain	-	COG0646|COG1410|COG2040	arCOG08715|arCOG02029	K00548|K00547	-	-	0.25	0.92	4.62	0.12	5.52192	0	0	0.01	0	0.33	0.01		0	0	2.2017	0.117391	3.6044	0	0	0	0	0	0	0	0	0.896496	0	0	0
S1SH2070004675	53	Wood-Ljungdahl pathway, methylotrophy	methylamine---corrinoid protein Co-methyltransferase	-	ENOG4110FS3	arCOG05143	K16176	-	-	0	0	0.01	0	0.0351547	0	0.31	0.96	0	0	0		0.117639	0	0	0.0117784	0.0473499	0.0117834	0	0.286557	-1	0.859792	0	0	0	0	0	0	0
S1SH2070000565_1	299	Wood-Ljungdahl pathway	uroporphyrinogen decarboxylase (URO-D)	-	COG0407|ENOG410ZGJ8|ENOG4111GIZ|ENOG4111AMZ|ENOG410ZA70|ENOG4111V83|ENOG410Y5S4|ENOG410YZ9Y|COG5012	arCOG03323|arCOG03325|arCOG03324|arCOG02032|arCOG02028	K01599|K14080	-	-	4.47	2.6	3.45	0.47	3.27874	3.18	3.04	11.46	0.32	9.77	12.1		1.86727	0	2.66185	0.168263	2.57532	2.481	0	2.25558	0	8.09479	0	0.0693802	-1	7.78664	0	10.453	0
S1SH2070000565_3	409	Methylotrophy	corrinoid_protein_B12-BD	-	COG5012|ENOG4111G0X|ENOG410YZ9Y|COG1410|ENOG41110QK	arCOG02028|arCOG02030|arCOG02032|arCOG03402|arCOG02031|arCOG03859|arCOG02029	K18011|K14084|K00548	-	-	1.91	0.9	1.6	0.11	1.99336	2.54	2.47	17.05	1.78	12.93	12.43		12.4599	0	2.3501	0.0726647	2.22364	3.89016	0	2.1057	0	18.964	0	1.59848	0	13.5528	0	12.7215	0
Glucose metabolism; Glucose <-> PEP,
S1SH2070000224	97	Glycolysis	Glucokinase	-	COG1940|ENOG4111Q1I	arCOG04280	K00845	GLK	-	0.07	0.07	0.01	0.3	0.0927719	0.05	1.17	0	0	0.69	0.83		0.0114345	0	0.0915357	0.195009	0.161618	0	0	1.1792	0	0.011462	0	0.0346025	0	0.736757	0	0.789259	0
S1SH2070006316	36	Glycolysis/Gluconeogenesis	Archaeal ADP-dependent phosphofructokinase/glucokinase (catalyses Glucose > G6P; F6P > FBP Figure S14)	-	COG4809	arCOG03370	K00918	ADP-GLK	2.7.1.2/2.7.1.47	0.08	0.41	1.11	0.06	1.14425	0.05	0.01	1.28	0	0	0		0.386374	1	1.15999	0.242011	1.18184	0.201482	0	0.0135492	0	1.31221	0	0.0266296	0	0.0551967	0	0.041896	0
S1SH2070002511	25	Glycolysis (ED)	2-dehydro-3-deoxyphosphogluconate aldolase / (4S)-4-hydroxy-2-oxoglutarate aldolase	-	COG0800	arCOG01090	K01625	KDPGA (EDA)	4.1.2.14 4.1.3.42	0	0	0	0	0	1.2	0.09	0	0	0.12	0.01		0.0119818	0	0.023984	0	0	1.19211	0	0	0	0	0	0	0	0.28327	0	0.0251266	0
S1SH2070000566_0	159	Glycolysis (ED)	COG/KO/arCOG inconsitent with E.C. number	-	COG0129	arCOG04045	K01687	6PGD (EDD)	4.2.1.12	2.23	1.1	0.23	1	0.0799991	0.35	2.52	5.41	1.48	2.94	3.27		4.50277	0	0.173314	0.10755	0.0268523	0.17459	-1	2.34308	0	6.25189	0	1.43745	0	2.66258	0	2.93156	0
S1SH2070004194	7	Glycolysis (ED)	COG/KO/arCOG inconsitent with E.C. number	-	COG0129	arCOG04045	K01687	6PGD (EDD)	4.2.1.12	0	0	0	0	0	0.03	0.65	0.12	0	0.14	0		0.0700968	0	0.0349256	0	0.0173087	0	0	0.588898	0	0.0700138	0	0.0170472	0	0.177861	0	0	0
S1SH2070000049_0	806	Glycolysis (ED)	Glucose dehydrogenase - Does this catalyze Glucose > Gluconate?	-	COG1063|COG0604|COG1064|ENOG410XT3D|ENOG410XPQW|COG1062|ENOG410XR24|ENOG410XS2M|ENOG410XSBZ|ENOG410YFZ9|ENOG410XRQW|ENOG4111FHK|COG2130|ENOG410XSIT|ENOG410ZFQ8|ENOG4111FQ2	arCOG01459|arCOG01455|arCOG01458|arCOG05990|arCOG01621|arCOG01461|arCOG01457|arCOG01456	K00008|K00004|K18012|K13953|K00060|K12957|K22969|K23256|K00344|K07538|K05352	GDH	1.1.1.47	5.02	4.71	11.67	0.97	15.8609	6.44	1.86	5.21	3.11	14.68	9.99		3.50464	0	9.91529	1.77959	15.2434	9.01614	0	1.7348	0	4.45367	0	2.82517	0	16.9592	0	10.6382	0
S1SH2070000136	31	Glycolysis (ED)	Glucolactonase	-	COG3386	arCOG05370	-	Glac	3.1.1.17	0	0	0	0.01	0	0	0	0	0	0.07	0		0	0	0	0	0	0	0	0	0	0	0	0	0	0.0427617	0	0.0143902	0
S1SH2070000313_0	130	Glycolysis (ED)	Glycerate kinase	-	COG2379	arCOG04170	K11529	GK	2.7.1.165	1.05	0.68	0.88	0.3	0.77552	0.08	0.86	1.2	1.21	1.25	1.26		1.21782	0	1.31562	0.327606	1.51211	0.0121306	0	0.703014	0	1.21077	0	1.22709	0	1.24339	0	1.29376	0
S1SH2070000135_0	200	Glycolysis (ED)	Gluconate dehydratase	-	COG4948|ENOG41107K3|ENOG410YA43	arCOG01168|arCOG06337|arCOG06232	K19802|K02549|K01856|K18983	GAD	4.2.1.39	0.87	1.48	1.4	2.48	1.50937	0.54	1.85	3.04	0.04	2.28	2.27		0.736218	0	1.94338	2.46236	1.86989	0.076563	-1	1.95303	0	2.95527	0	0.0637606	0	2.94979	0	2.2811	0
S1SH2070000870_0	531	Glycolysis/Gluconeogenesis	Glucose-6-phsophate isomerase family	-	COG2140|COG1917|ENOG4111TWT|ENOG410Y4C8|ENOG4111WBU|ENOG4111RMI|COG0662|ENOG4111RS9|ENOG41124BF|ENOG410XZD3|ENOG4111JMP|COG3435|ENOG4111U2G|ENOG410ZRNW|ENOG4111WXS|ENOG410XZXQ|ENOG411219I|COG0599|ENOG410YRJS|ENOG410ZIZ7|ENOG4111WJH|ENOG410Y3BY|ENOG410YWWG|ENOG4111TP5|ENOG41122JN|ENOG410Z0SM|ENOG410ZN7V|ENOG41129EG|ENOG41120EH|COG4997	arCOG02994|arCOG02999|arCOG02602|arCOG03004|arCOG03003|arCOG02992|arCOG03008|arCOG03001|arCOG03444|arCOG03002|arCOG03000|arCOG02427|arCOG03006|arCOG02996|arCOG02998|arCOG04188|arCOG01865	K06859|K00963|K14977	PGI		4.02	4.09	4.22	2.47	3.86398	3.62	2.16	4.54	1.4	4.84	3.61		2.70842	0	3.54929	2.18057	3.64368	3.54302	0	1.9709	0	3.43174	0	1.38453	0	4.94653	0	3.65792	0
S1SH2070000002_0	338	Glycolysis (ED)	Aldehyde dehydrogenase	-	COG1012|ENOG410XNP1|ENOG410XT7Y|COG4230|COG0014|ENOG410XZ4B|COG1454	arCOG01252|arCOG01253|arCOG09601	K00140|K00128|K00135|K00131|K00294|K10217|K00147|K18978|K22187|K07248	GADH	1.2.1.3	2.81	2.64	4.45	0.67	6.42892	2.32	2.88	1.78	1.55	5.11	2.33		2.2513	0	4.20064	0.259913	6.52721	2.40986	0	2.64792	0	2.54648	0	1.494	0	5.71587	0	2.84191	0
S1SH2070005146	21	Glycolysis ED/OPPP	6-phosphogluconolactonase	-	COG0363|ENOG4111G1H		K02564|K01057	6PGL	3.1.1.31	0.1	0.17	0.62	0.06	0.750898	0	0	0.01	0	0.09	0.48		0	0	0.364336	0	0.619185	0	0	0.0141732	0	0	0	0	0	0.101472	0	0.569872	0
S1SH2070000196_0	719	Glycolysis (ED)	Sugar kinase, ribokinase family; 2-dehydro-3-deoxygluconokinase	-	COG0524|ENOG4111VMM|ENOG410YU6C|COG2870|ENOG410Y09H|ENOG410ZSV3|COG0800|COG1105|ENOG410XTDT|ENOG4112AU1|ENOG4110R6B|ENOG410ZNG4|ENOG4111W6T|ENOG4111H4F|ENOG410ZKZF|COG0005|ENOG4111J1X	arCOG00016|arCOG00014|arCOG00015|arCOG01222|arCOG00020|arCOG01327	K00852|K00847|K00874|K00856|K19978|K00882|K03272	KDGK	2.7.1.45	6.61	5.89	5.79	5.57	5.81715	5.98	4.21	6.75	2.85	13.73	11.94		4.64698	0	6.70671	4.51678	5.43915	5.92903	0	3.06977	0	5.55708	0	2.6017	0	13.3449	0	12.5556	0
S1SH2070002162	22	Glycolysis/Gluconeogenesis	fructose-1,6-bisphosphatase I	-	COG0158	arCOG04603	K03841	-	-	0	0	0.01	0	0	0	0	0	0	0	0		0	0	0	0	0	0	0	0	0	0	0	0	0	0.0134509	0	0	0
S1SH2070000531_0	146	Glycolysis/Gluconeogenesis	Bifunctional fructose-1 6-bisphosphate aldolase/phosphatase FBPA/FBPase	-	COG1980	arCOG04180|arCOG01885|arCOG09282	K01622	FBP A/P	4.1.2.13/3.1.3.11	0.19	0.25	0.02	1.1	0	1.11	1.16	1.09	1.1	0	0.01		1.05895	1	0.0756704	1.0717	0.0108895	1.07175	0	1.12339	0	1.09281	0	1.11143	0	0.0219695	0	0.0338298	0
S1SH2070003677	15	Glycolysis/Gluconeogenesis	Fructose/tagatose bisphosphate aldolase	-	ENOG410XQFE	arCOG07500	K01624	FBPA II	4.1.2.13	0.09	0.17	0.45	0.01	0.470325	0.01	0	0	0	0.08	1.35		0	0	1.36584	0.33415	1.25801	0.0302928	0	0	0	0	0	0	0	0.108753	0	1.55423	0
S1SH2070004139	19	Glycolysis/Gluconeogenesis	Fructose/tagatose bisphosphate aldolase	-	COG0191	arCOG07500	K01624	FBPA II	4.1.2.13	0.41	0.3	0.49	0.02	0.031271	0	0	0.02	0	1.63	0.05		0.016287	-1	0.795866	0.0825301	0.0160186	0.0328175	0	0.0160068	0	0	0	0	0	1.7297	0	0.0166065	0
S1SH2070000955_0	207	Glycolysis/Gluconeogenesis	Archaeal fructose-1 6-bisphosphatase	-	COG0483|COG1218	arCOG01349|arCOG01084	K01092|K01082	FBPA IV archaeal	3.1.3.1.1	2.54	2.41	3.05	2.81	5.0136	1.34	1.39	1.34	1.38	1.36	1.79		1.64271	0	3.37762	2.76597	4.66142	1.56649	0	1.13553	0	1.30819	0	1.45917	0	1.3873	0	2.40728	0
S1SH2070000012_52	276	Glycolysis/Gluconeogenesis	2-amino-3,7-dideoxy-D-threo-hept-6-ulosonic acid synthase, DhnA-aldolase family	-	COG1830	arCOG04044|arCOG01089|arCOG01502|arCOG04320	K16306|K11645|K08321	FBPA V archaeal/aldolase	4.1.2.13	2.6	1.99	2.35	0.4	2.51932	1.74	1.51	2.83	2.68	4.13	2.84		3.74629	0	1.93468	0.0538441	2.64684	1.39823	0	1.69405	0	2.8139	0	2.68944	0	4.44906	0	2.99102	0
S1SH2070000272_0	233	Glycolysis/Gluconeogenesis	3-phosphoglycerate kinase	-	COG0126	arCOG00496	K00927	PGK	2.7.2.3	2	1.1	1.53	1.02	1.44678	1.65	1.29	1.2	1.24	1.3	1.35		1.85588	0	1.05645	0.720665	1.25153	1.88027	0	1.25334	0	1.25496	0	1.22177	0	1.27765	0	1.29004	0
S1SH2070000910_0	203	Glycolysis/Gluconeogenesis	2,3-bisphosphoglycerate-independent phosphoglycerate mutase	-	COG3635	arCOG01696	K15635	iPGAM	5.4.2.1	1.52	1.15	0.81	1.59	0.691481	1.29	1.47	2.66	1.35	1.23	0.71		1.76224	0	0.236052	1.18822	0.263529	1.18753	0	2.19462	0	2.54393	0	1.27312	0	1.16811	0	0.796991	0
S1SH2070000206_0	208	Glycolysis/Gluconeogenesis	Phosphoglycerate mutase 1	-	COG0406|COG0588|COG2062|ENOG411237D|ENOG411275A|ENOG410Y5HW	arCOG01991|arCOG01993|arCOG01992	K01834|K08296|K22305|K15634|K22316	PGAM	5.4.2.11	0.03	0.19	2.14	0.07	2.30327	1.13	0.37	0.06	0.02	0.44	0.49		0.0455493	0	1.36724	0.194096	1.8037	1.19912	0	0.394905	0	0.102697	0	0	0	0.709085	0	0.950413	0
S1SH2070014201	2	Glycolysis/Gluconeogenesis	Phosphoglyceromutase	-	COG0696	arCOG03068	K15633	-	5.4.2.12	0	0	0.02	0	0.136883	0.26	0.02	0	0	0	0		0.0247028	0	0.0486702	0	0.1846	0.365093	1	0	0	0	0	0	0	0	0	0	0
S1SH2070001315	17	Glycolysis/Gluconeogenesis	Phosphoglyceromutase	-	COG0696	arCOG03068	K15633	-	5.4.2.12	0.04	0.03	0.13	0	0	0	0	0	0	1.06	0		0	0	0.0800452	0	0	0	0	0	0	0	0	0	0	1.21527	0	0.0279426	0
S1SH2070003678	75	Glycolysis/Gluconeogenesis	6-phosphofructokinase; ATP-dependent phosphofructokinase / diphosphate-dependent phosphofructokinase	-	COG0205	arCOG03641|arCOG03640	K21071|K00850	ATP-PFK	2.7.1.11/ 2.7.1.90/2.7.1.146	0.09	0.2	0.53	0.08	1.48281	1.05	0.01	0	0	1.24	1.32		0.0369884	0	1.45596	0.32211	2.34043	1.22671	0	0	0	0.0123716	0	0	0	1.39373	0	1.39292	0
S1SH2070001259_0	990	Glycolysis/Gluconeogenesis	Aldehyde:ferredoxin oxidoreductase	-	COG2414	arCOG00706|arCOG00707|arCOG05072|arCOG00709|arCOG00708|arCOG00984|arCOG00053|arCOG00117	K03738|K11389	AFOR	1.2.7.6	19.86	16.89	12.95	11.39	11.1973	14.93	17.93	16.87	3.1	18.38	22.87		15.6288	0	15.2488	9.85799	10.779	15.3606	0	15.8994	0	19.7522	0	2.66094	0	18.0993	0	22.1784	0
S1SH2070014232	2	Glycolysis/Gluconeogenesis	Aldehyde:ferredoxin oxidoreductase	-	COG2414	-	K03738	AFOR	1.2.7.6	0	0	0.04	0	0.256274	0	0	0	0	0.02	0		0	0	0	0	0.172343	0	0	0	0	0	0	0	0	0	0	0	0
S1SH2070000239_0	225	Glycolysis/Gluconeogenesis	Enolase	-	COG0148	arCOG01169|arCOG01170	K01689	ENO	4.2.1.11	1.18	1.3	1.16	1.63	1.18496	0.59	1.4	1.54	1.18	1.85	1.22		1.42346	0	1.18151	1.40725	1.17027	1.04657	0	1.48039	0	1.4631	0	1.17955	0	1.91498	0	1.18052	0
S1SH2070015578	3	Glycolysis/Gluconeogenesis	Enolase	-	COG0148	-	K01689	ENO	4.2.1.11	0.04	0.02	0	0.11	0	0	0	0	0	0	0		0	0	0	0.0533836	0	0	0	0	0	0	0	0	0	0	0	0	0
S1SH2070000012_26	115	Glycolysis/Gluconeogenesis	Glucose-6-phosphate isomerase/mannose-6-phosphate isomerase	-	COG0166	arCOG00052	K15916	PGI/PMI	5.3.1.9/5.3.1.8	0.79	0.91	1.07	1.19	1.25965	0.86	1.25	0.06	0	0.02	0.49		0.0798638	-1	0.353954	1.13389	1.07207	0.733038	0	1.1664	0	0.0457625	0	0.0115136	0	0.0233828	0	0.311176	0
S1SH2070000012_26	115	Glycolysis/Gluconeogenesis	Glucose-6-phosphate isomerase/mannose-6-phosphate isomerase	-	COG0166	arCOG00052	K15916	PGI/PMI	5.3.1.9/5.3.1.9	0.79	0.91	1.07	1.19	1.25965	0.86	1.25	0.06	0	0.02	0.49		0.0798638	-1	0.353954	1.13389	1.07207	0.733038	0	1.1664	0	0.0457625	0	0.0115136	0	0.0233828	0	0.311176	0
S1SH2070013636	2	Glycolysis/Gluconeogenesis	Oxalate decarboxylase/archaeal phosphoglucose isomerase cupin superfamily	-	-	arCOG02602	-	-	-	0	0	0	0	0	0	0	0	0	0	0		0	0	0	0	0	0	0	0	0	0	0	0	0	0	0	0	0
S1SH2070005322	29	Glycolysis/Gluconeogenesis	Glucose-6-phosphate isomerase	-	COG0166	arCOG00052	K01810|K13810	-	-	0	0	0	0	0.0200134	0	0	0	0	0.99	0.04		0	0	0	0	0.0200134	0	0	0	0	0	0	0	0	1	0	0.0409744	0
S1SH2070000273_0	126	Glycolysis/Gluconeogenesis	Glyceraldehyde-3-phosphate dehydrogenase/erythrose-4-phosphate dehydrogenase	-	COG0057	arCOG00493	K00150	GADPH	1.2.1.59	0.21	0.71	1.29	0.95	1.82545	0.01	0	0.01	1.21	0	0		0.105853	0	1.01241	1.51321	1.40326	0	0	0.012031	0	0.0354091	0	1.17439	0	0.0120956	0	0	0
S1SH2070000273_3	105	Glycolysis/Gluconeogenesis	Glyceraldehyde-3-phosphate dehydrogenase/erythrose-4-phosphate dehydrogenase	-	COG0057	arCOG00494|arCOG00493|arCOG00254	K00134	GADPH	1.2.1.12	1.42	1.67	1.88	1.51	1.22137	1.35	1.5	1.31	0.08	1.35	1.38		0.0474028	-1	1.16229	1.21416	1.13752	1.20241	0	1.2109	0	1.17699	0	0.0238944	0	1.22892	0	1.25442	0
S1SH2070014242	5	Glycolysis/Gluconeogenesis	Sugar (pentulose and hexulose) kinase	-	COG0554	arCOG00024|arCOG00025	K00864|K00854	-	-	0.02	0.02	0.08	0.02	0.208794	0.39	0.02	0.02	0	0.4	0.02		0.192406	0	2.34171	0	2.0902	2.33618	0	0	0	0	0	0	0	2.31086	0	0	0
S1SH2070002594	79	includes candidate proteins for key enzymes of the 3-hydroxypropionate/4-hydroxybutyrate, some of these enzymes could perhaps be involved in hydrocarbon degradation	Biotin carboxyl carrier protein, putative pyruvate carboxylase	-	ENOG410XV05|ENOG41127M8|COG1038|COG4770|ENOG410ZPVT|COG0511	arCOG02095|arCOG02699	K23351|K01968|K01960|K01958	PC	6.4.1.1	0.04	0.26	1.31	0.26	2.34273	1.1	0.01	0	0	0.01	0		0	0	0.97502	0.26949	2.11293	1.10062	0	0	0	0	0	0	0	0.0228488	0	0.0116913	0
S1SH2070000198_0	350	Glycolysis/Gluconeogenesis	Sugar (pentulose and hexulose) kinase	-	COG1070|COG0554|COG4806|COG1069	arCOG00025|arCOG00024|arCOG00026	K00854|K00864|K11216|K00848|K19583|K00851	-	-	3.12	2.7	3.34	3.48	3.77341	4.16	5	7.84	0.23	9.63	9.1		7.06276	0	6.68984	4.27816	5.334	5.80092	0	5.11809	0	9.0639	0	0.26146	0	10.2501	0	9.30916	0
Pentose phostphate pathway, shikimate pathway and nucleotide biosynthesis
S1SH2070000273_1	136	Alternative shikimate pathway	Aspartate-semialdehyde dehydrogenase	-	COG0136	arCOG00494	K00133	ASAD	1.2.1.11	0.73	0.45	0.43	0.17	0.543703	0.24	0.89	1.21	1.22	2.45	1.52		1.20037	0	0.558336	0.0366204	0.564143	0.610133	1	1.00468	0	1.24216	0	1.22138	0	2.46555	0	1.51874	0
S1SH2070000367	94	Alternative shikimate pathway	Alternative 3-dehydroquinate synthase	-	COG1465	arCOG04353	K11646	DHQ synthase II	1.4.1.24	0.84	0.27	0.54	0.02	0.741122	0	0.01	1.15	1.16	1.18	1.2		1.07418	0	0.163624	0	0.307094	0	0	0.0119532	0	1.17194	0	1.1781	0	1.20193	0	1.22925	0
S1SH2070000630_0	241	Ribulose-5-phosphate pathway	Phosphoribosylpyrophosphate synthetase; R5P to Phosphoribosylpyrophosphate (arrow to nucleotides)	-	COG0462	arCOG00067	K00948	-	-	3.22	2.28	2.23	1.45	1.13596	2.28	1.3	2.41	1.22	0.16	2.49		1.96922	0	0.481267	1.08099	0.428234	1.67883	0	1.25331	0	2.31979	0	1.19023	0	0.705018	1	1.68436	0
S1SH2070000012_24	77	Ribulose-5-phosphate pathway	3-hexulose-6-phosphate synthase / 6-phospho-3-hexuloisomerase fusion protein	-	COG0269|COG0684|ENOG4111T46	arCOG00117|arCOG00053|arCOG00068	K13831	HPS/PHI	4.1.2.43/5.3.1.27	0.95	0.83	0.3	1.16	0.063187	0.54	0.75	0	0	2.22	2.39		0.212537	-1	1.00118	1.22167	0.151631	0.881242	0	0.549129	0	0.0125601	0	0.0251374	0	2.31257	0	2.53656	0
S1SH2070000012_27	421	RuMP/PPP/Nucleotide synthesis	3-hexulose-6-phosphate synthase and orotidine-5'-phosphate decarboxylase cluster	-	COG0284|COG1795|COG0269|COG0036|COG0461	arCOG00081|arCOG00103|arCOG05046|arCOG00053|arCOG00104|arCOG00029	K01591|K13812|K01783|K13831|K08093|K10713|K13421	HPS* or RPE*	4.1.2.43 or 5.1.3.1	1.91	2.04	2.58	2.82	2.06112	2.02	2.42	2.34	2.35	2.53	2.73		2.01977	0	1.70614	2.76954	1.70013	1.90087	0	2.93885	0	2.35493	0	2.41466	0	2.86958	0	2.70087	0
S1SH2070000012_18	228	Ribulose-5-phosphate pathway	Phospho-3-hexuloisomerase (Note:Sugar phosphate isomerase involved in capsule formation *(includes 3-hexulose 6-phosphate isomerases) (EC 5.3.1.27))	-	COG0794|COG0279|COG4821|COG2103	arCOG00068|arCOG05355|arCOG07451	K08094|K03271	PHI	5.3.1.27	3.5	1.75	1.46	2.36	1.49678	0.04	3.17	2.6	1.32	3.61	2.61		3.30433	0	2.15966	2.38926	1.48789	0.301567	1	3.45402	0	2.5316	0	1.37886	0	3.11177	0	2.62727	0
S1SH2070000229_0	187	NO-PPP	Ribose 5-phosphate isomerase	-	COG0120	arCOG01122	K01807	RPI	5.3.1.6	0.94	1.1	1.11	1.1	0.98779	1.13	1.12	1.1	0.12	1.16	1.31		0.878934	0	0.263819	1.10131	0.310316	1.12341	0	1.13238	0	1.10059	0	0.13301	0	1.15347	0	1.25207	0
S1SH2070002012	77	NO-PPP	Transaldolase	-	COG0176	arCOG05061	K00616	TA	2.2.1.2	0	0	0	0	0	0.73	0	0	0	0.01	0		0	0	0	0	0	0.721447	0	0	0	0	0	0	0	0.0109028	0	0	0
S1SH2070000743_0	117	NO-PPP	Transketolase, C-terminal subunit	Transketolase	COG3958|COG0021|COG1071|COG0022|COG1154	arCOG01051|arCOG01053|arCOG01052|arCOG01054	K00615|K01662	TK (TK-C)	2.2.1.1	0	0	0	0	0	1.12	0.29	0	0	0.02	0.01		0	0	0.0110625	0	0	1.10817	0	0.259205	0	0	0	0	0	0	0	0	0
S1SH2070000744_0	75	NO-PPP	Transketolase, N-terminal subunit	Transketolase	COG3959	arCOG01053|arCOG05046|arCOG05754	K00615	TK (TK-N)	2.2.1.1	0.02	0.01	0	0.01	0	0.01	0.21	0.01	0	0.15	0.01		0.0124171	0	0.0124294	0	0	0	0	0.317178	1	0.0124729	0	0	0	0.102584	0	0.0130521	0
S1SH2070000012_11	375	Nucleotide synthesis	Amidophosphoribosyltransferase	-	COG0449|COG2222|ENOG4111HW6|COG0034|COG0367	arCOG00057|arCOG00058|arCOG00059|arCOG00068|arCOG00095|arCOG00052|arCOG07614|arCOG05355|arCOG03639|arCOG00121|arCOG00039	K00820|K00764|K01953	-	-	4.2	4.52	4.65	4.56	2.8594	3.17	2.49	4.2	2.64	4.49	3.4		3.00811	0	4.34013	4.91667	2.68489	3.52996	0	1.66885	0	3.2047	0	2.50182	0	4.32422	0	3.69021	0
S1SH2070000074_0	182	OPPP	6-Phosphogluconate dehydrogenase	-	COG2084|COG0345|COG1023|COG0362|ENOG4111H8Z	arCOG00247|arCOG00455|arCOG00248	K00286|K00020|K00033	6PGDH	1.1.1.44	1.71	1.7	1.84	0.77	2.60871	0.04	0.03	0.01	0.01	2.51	1.5		0.416552	0	1.55029	0.380446	1.9572	0.22291	0	0	0	0.117703	0	0.0130455	0	2.48955	0	1.41949	0
S1SH2070000366_0	114	Shikimate pathway	3-Dehydroquinate dehydratase / Shikimate dehydrogenase	-	COG0710	arCOG02097|arCOG02098	K03785|K13832	AroD	4.2.1.10	1.01	0.81	0.82	0.2	1.02966	0.01	0	1.29	1.25	1.29	1.33		0.973164	0	1.03672	0.0125802	1.34987	0.0754275	0	0.0382549	0	1.29153	0	1.25425	0	1.36904	0	1.32712	0
S1SH2070000365_0	206	Shikimate pathway	Shikimate dehydrogenase	-	COG0169|COG0373|COG0710	arCOG01033|arCOG01036|arCOG02097|arCOG01047	K00014|K02492|K13832	AroE	1.1.1.25	0.07	0.12	0.68	0.06	1.22611	0	0.01	1.14	1.16	1.16	1.19		0.375167	1	0.261659	0.011407	1.25138	0.0228164	0	0.0232273	0	1.15107	0	1.14706	0	1.16319	0	1.1904	0
S1SH2070000214_1	957	Shikimate pathway	Shikimate kinase	-	COG1102|COG1931|COG1936|COG0563|COG0529|COG0703|COG4088|COG0645|ENOG4111XYN|ENOG4111R6J|COG3545|ENOG4111HI0|COG3896|COG2131|ENOG410Y4HT|ENOG411109T|ENOG410ZQ5P|COG0283|COG5418|ENOG4111X3T	arCOG01045|arCOG01038|arCOG01037|arCOG01040|arCOG01046|arCOG01041|arCOG01047|arCOG01043|arCOG01487	K00945|K18532|K00860|K00939|K00891|K10837|K18554|K07028|K15456|K07588|K03238	AroLK	2.7.1.71	5.15	6.11	7.51	4.14	7.25018	5.01	6.91	6.55	4.76	8.04	8.5		4.9911	0	7.54491	3.73978	7.79504	5.46471	0	7.06237	0	6.6601	0	4.7458	0	8.95678	0	9.4311	0
S1SH2070000236_3	104	Shikimate pathway	Shikimate kinase (archaeal)	-	COG1685	arCOG01025	K00891	AroLK (archaeal)	2.7.1.71	0.07	0.04	0.01	0.06	0.0477479	0.04	0.02	1.18	1.19	0	0		0.492815	1	0.0234881	0.0117913	0.118623	0.0117909	0	0.0240014	0	1.17737	0	1.19534	0	0.0241202	0	0.012324	0
S1SH2070010614	2	Shikimate pathway	3-phosphoshikimate 1-carboxyvinyltransferase	-	COG0128	arCOG04134	K00800	AroA	2.5.1.19	0.02	0.02	0	0.02	0	0	0	0.05	0	0	0		0	0	0.0225895	0	0	0	0	0	0	0	0	0	0	0	0	0	0
S1SH2070000364_0	131	Shikimate pathway	3-phosphoshikimate 1-carboxyvinyltransferase	-	COG0128|COG0766|COG0082	arCOG04134|arCOG04133	K00800	AroA	2.5.1.19	1.23	0.52	0.59	0.09	0.752378	0.01	0.02	1.26	1.31	1.39	1.32		1.21689	0	0.976974	0.109166	1.06039	0.16975	0	0.086301	0	1.21008	0	1.23834	0	1.35549	0	1.28143	0
S1SH2070000363_0	133	Shikimate pathway	Chorismate synthase	-	COG0082	arCOG04133	K01736	AroC	4.2.3.5	1.49	1.15	1.15	0.04	1.1993	0.02	0.01	1.19	1.2	1.21	2.01		1.15883	0	1.15997	0	1.18402	0.0117678	0	0.0119816	0	1.17489	0	1.18094	0	1.21695	0	1.52764	0
S1SH2070015419	5	Shikimate pathway	3-deoxy-7-phosphoheptulonate synthase	-	-	-	K01626	AroFGH	2.5.1.54	0	0	0	0	0	0	0	0	0	0	0		0	0	0	0	0	0	0	0	0	0	0	0	0	0	0	0	0
S1SH2070000742	81	Shikimate pathway	3-deoxy-7-phosphoheptulonate synthase	-	COG2089|COG2876|COG2877	arCOG01050|arCOG01049	K18430|K15898|K05304|K03856	AroFGH	2.5.1.54	1.17	1.98	3.61	1.04	3.43287	0.05	0	0	0	0.48	0.02		0.0593022	-1	1.51122	0.836175	1.67483	0.134254	0	0	0	0.0297334	0	0	0	0.244142	-1	0.0153304	0
S1SH2070000112_1	444	Xylose Metabolism	Xylose isomerase	-	ENOG41125V9|COG1082|ENOG410YB1G|ENOG411025J|COG4952|ENOG4111FQJ|ENOG4111F99|ENOG410XS5U|ENOG4110DHN|ENOG410XYB7|ENOG410ZVDG|ENOG410ZJH3|ENOG4111KX3|ENOG410ZUXC|ENOG4111GRQ|ENOG410ZJ47|ENOG410ZCDD|ENOG4111IEY|ENOG4111HW4|ENOG410ZMXI|ENOG410XSX8|ENOG410Y8V2|ENOG4111MR8|ENOG410ZHVV|ENOG4112BWZ|ENOG41121V2|ENOG41100PA|ENOG4111G0W|ENOG410XSQ2|ENOG4111KIK|ENOG4111IZF|ENOG4111QMW|COG3622|COG3623	arCOG01895|arCOG01900|arCOG01897|arCOG01902|arCOG01896|arCOG01899	K01805|K03335|K01151|K01820|K18910	XYI	5.3.1.5	9.58	6.38	4.13	7.27	2.46427	5.73	2.99	5.99	0.35	7.37	9.21		8.49909	0	6.35317	7.27096	2.31964	5.84477	0	3.14084	0	7.17807	0	0.226379	-1	6.82676	0	9.11573	0
Tricarboxylic Acid Cycle
S1SH2070000404_0	105	Tricarboxylic acid cycle (TCA)	Malate/lactate dehydrogenase	-	COG0039	arCOG00246	K00024|K00016	-	1.1.1.37	0.08	0.18	0.06	0.43	0.10347	0	0.39	0	0.01	0.85	0.01		0.0128042	0	0.115339	0.503075	0.142211	0.0257881	0	0.313377	0	0	0	0	0	0.833457	0	0.0403028	0
S1SH2070002231	78	Tricarboxylic acid cycle (TCA)	Malate/lactate/ureidoglycolate dehydrogenase, LDH2 family	-	COG2055	arCOG04874		MDH	1.1.1.37	1.92	2.09	2.88	0.46	2.89352	0.06	0	1.06	0.01	1.66	1.42		0.622319	0	2.51801	0.204938	2.71059	0.55941	1	0	0	0.475867	0	0	0	2.01902	0	1.44489	0
S1SH2070004197	25	Tricarboxylic acid cycle (TCA)	Malate dehydrogenase	-		arCOG05752|arCOG09426|arCOG04317|arCOG03794|arCOG06589	K00024	-		1.19	0.08	0.01	0.05	0	0.17	2.64	0.01	0	1.38	1.39		1.09649	0	0.0406461	0.0137062	0	0.0820484	0	2.6246	0	0.0544643	0	0.0673875	0	1.4084	0	1.40686	0
S1SH2070000026_10	294	Tricarboxylic acid cycle (TCA)	Succinate dehydrogenase/fumarate reductase, flavoprotein subunit,SDHA	Succinate Dehydrogenase (Complex II)	COG0029|COG1053	arCOG00571|arCOG00573|arCOG00572|arCOG00575	K00239|K00278|K18209|K05898|K00244	SDH	1.3.5.1	3.91	4.14	5.67	2.53	4.82056	4.73	1.76	5.4	0.31	3.12	2.95		4.92117	0	5.22602	2.37299	4.61703	5.40504	0	1.44864	0	6.04884	0	0.205223	-1	3.25907	0	2.95869	0
S1SH2070012961	6	Tricarboxylic acid cycle (TCA)	Succinate dehydrogenase/fumarate reductase, flavoprotein subunit,SDHA	Succinate Dehydrogenase (Complex II)	COG1053		K00239	SDH	1.3.5.1	0.4	0.69	1.66	0.02	1.67785	0	0	0	0	0	0		0	-1	1.33297	0.055123	1.35844	0	0	0	0	0.0179841	0	0	0	0	0	0	0
S1SH2070003258	5	Tricarboxylic acid cycle (TCA)	Succinate dehydrogenase/fumarate reductase, flavoprotein subunit, SDHA	Succinate Dehydrogenase (Complex II)	COG1053	arCOG04585	K00239	SDH	1.3.5.1	0	0	0.05	0.03	0.117748	0.02	0	0.1	0	0	0		0.0168352	0	0.0335815	0	0.167085	0	0	0	0	0.0168343	0	0	0	0	0	0	0
S1SH2070000050_4	114	Tricarboxylic acid cycle (TCA)	Succinate dehydrogenase/fumarate reductase, Fe-S protein subunit, SDHB	Succinate Dehydrogenase (Complex II)	COG0479	arCOG00962	K00240	SDH	1.3.5.1	1.22	1.31	2.03	1.03	2.17619	1.72	0.03	1.03	0.03	0.29	0.07		1.07621	0	1.64135	0.296834	2.01799	1.76745	0	0.117585	0	1.17119	0	0.0128577	0	0.291174	0	0.0403204	0
S1SH2070000050_1	489	Tricarboxylic acid cycle (TCA)	Succinate dehydrogenase subunit C	Succinate Dehydrogenase (Complex II)	COG2048	arCOG00338|arCOG00342|arCOG00964|arCOG00965|arCOG00335	K03389	SDH		4.28	3.04	3.08	3.87	2.51253	10.65	9.61	10.34	1.68	11.66	7.21		8.8679	0	4.17508	3.37862	2.64379	10.2438	0	8.7166	0	10.3697	0	1.58288	0	10.7898	0	6.8106	0
S1SH2070010376	3	Tricarboxylic acid cycle (TCA)	Succinate dehydrogenase subunit C	Succinate Dehydrogenase (Complex II)				SDH		0	0	0	0.03	0	0.03	0	0.4	0	0	0		0.0511911	0	0	0	0	0.0502918	0	0	0	0.250093	-1	0	0	0	0	0	0
S1SH2070000394	81	Tricarboxylic acid cycle (TCA)	Succinate dehydrogenase/fumarate reductase, cytochrome b subunit|Succinate dehydrogenase, hydrophobic anchor subunit, SDHCD	Succinate Dehydrogenase (Complex II)	ENOG410Y5DW|COG2009|ENOG410ZYM2	arCOG02244|arCOG04162	K00241|K00242	SDH	1.3.5.1	0.02	0.1	0.51	0.02	2.27788	0	0	0	0	0	0		0	0	0.405225	0.0225549	2.28086	0	0	0	0	0	0	0	0	0.03442	0	0	0
S1SH2070000011_1	107	Tricarboxylic acid cycle (TCA)	Fumarase|Aspartate ammonia-lyase	-	COG0114|COG1027	arCOG01749|arCOG01750	K01679|K01744	FUMII	4.2.1.2	0.92	0.93	1.13	0.09	1.1928	2.07	0.01	0.08	0	0.95	1.07		0.104875	-1	0.874687	0.140464	1.18956	2.13041	0	0.0119152	0	0.105209	0	0	0	0.729822	0	0.880578	0
S1SH2070012959	5	Tricarboxylic acid cycle (TCA)	Fumarase|Aspartate ammonia-lyase	-	COG0114		K01679	FUMII	4.2.1.2	0.27	0.82	1.89	0.04	1.83656	0.21	0	0	0	0	0		0.407346	1	2.46664	0	2.16693	2.45147	1	0	0	0	0	0	0	0	0	0	0
S1SH2070001937_0	132	Tricarboxylic acid cycle (TCA)	Tartrate dehydratase alpha subunit/Fumarate hydratase class I, N-terminal domain	Tartrate dehydratase alpha subunit/Fumarate hydratase class I	COG1951|COG1838	arCOG04407|arCOG04406	K01677	FUMI	4.2.1.2	1.99	2.46	1.84	2.73	1.45175	1.35	2.06	2.54	1.41	1.22	0.56		2.33018	0	2.60758	2.65681	1.51909	1.34667	0	2.18662	0	2.22409	0	1.441	0	1.15382	0	0.85265	0
S1SH2070018056	4	Tricarboxylic acid cycle (TCA)	Tartrate dehydratase alpha subunit/Fumarate hydratase class I, N-terminal domain	Tartrate dehydratase alpha subunit/Fumarate hydratase class I	COG1951	arCOG04407	K01677	FUMI	4.2.1.2	0.02	0	0.02	0	0.0583493	0.22	0	0	0	0.62	0		0.0206063	0	0	0	0	0.410087	1	0.0196396	0	0	0	0.0192633	0	0.659335	0	0	0
S1SH2070011563	3	Tricarboxylic acid cycle (TCA)	Tartrate dehydratase beta subunit/Fumarate hydratase class I, C-terminal domain	Tartrate dehydratase alpha subunit/Fumarate hydratase class I		arCOG04406		FUMI	4.2.1.2	0	0	0	0	0	0	0	0	0	0	0		0	0	0	0	0	0	0	0	0	0	0	0	0	0	0	0	0
S1SH2070001938_0	129	Tricarboxylic acid cycle (TCA)	Tartrate dehydratase beta subunit/Fumarate hydratase class I, C-terminal domain	Tartrate dehydratase alpha subunit/Fumarate hydratase class I	COG1838	arCOG04406	K01678	FUMI	4.2.1.2	1.01	1.21	1.18	1.32	1.19185	1.18	0.39	1.27	1.22	1.22	0.61		0.745498	0	1.45636	1.47585	1.31326	1.31833	0	0.307472	0	1.23142	0	1.24809	0	1.32609	0	0.531082	0
S1SH2070000405_2	69	Tricarboxylic acid cycle (TCA)	Aconitase A	-	COG1048	arCOG01697	K01681	Acn	4.2.1.3	0.51	1.17	1.4	1.17	1.35388	0.01	0	0	0	0.39	0.71		0	-1	1.11438	1.04468	1.3461	0	0	0	0	0	0	0	0	0.294901	-1	0.775027	0
S1SH2070010228	4	Tricarboxylic acid cycle (TCA)	Aconitase	-	COG1679	arCOG04278		Acn	4.2.1.3	0	0	0.02	0	0.156357	0	0	0.2	0	0.04	0		0.0201396	0	0.0399887	0	0.195213	0	0	0	0	0.280055	0	0	0	0.0605953	0	0	0
S1SH2070000221_2	169	Tricarboxylic acid cycle (TCA)	Swiveling domain associated with predicted aconitase	-	COG1786|ENOG4111MX4|ENOG4111YN2	arCOG04279|arCOG01127	K09128	Acn	4.2.1.3	1.52	1.44	2.07	0.98	2.21323	1.75	1.43	4.36	1.54	1.58	2.01		3.19153	0	2.05458	0.981751	2.2307	1.79191	0	1.46036	0	4.23872	0	1.40572	0	1.89908	0	1.6527	0
S1SH2070000242_0	185	Tricarboxylic acid cycle (TCA)	Aconitase A	-	COG1679|COG1786	arCOG04278|arCOG04279		Acn	4.2.1.3	1.28	1.08	0.48	1	1.21096	1.29	1.35	2.55	1.24	1.23	1.72		0.883913	0	1.0942	0.327157	1.22269	1.21513	0	1.43925	0	2.39193	0	1.17335	0	1.01525	0	0.989216	0
S1SH2070000154	10	Tricarboxylic acid cycle (TCA)	Succinyl-CoA synthetase, alpha subunit	Succinyl-CoA synthetase	ENOG410XPNV	arCOG01339		SCS	6.2.1.5	1.68	1.66	1.71	0	1.75185	0.02	0	0	0	0	0		1.02415	0	1.25566	0.0188925	1.77016	0.0186393	0	0	0	0.0183951	0	0	0	0	0	0	0
S1SH2070000332_6	167	Tricarboxylic acid cycle (TCA)	Succinyl-CoA synthetase, alpha subunit	Succinyl-CoA synthetase	COG0074	arCOG01339	K01902	SCS	6.2.1.5	0.2	1.19	1.19	1.21	1.29759	1.78	1.39	1.99	0.04	0	0.37		1.15377	1	0.202407	1.19638	0.288714	1.23204	0	1.10742	0	2.1613	0	0.0119923	0	0.0122525	0	0.362822	0
S1SH2070000332_5	14	Tricarboxylic acid cycle (TCA)	Succinyl-CoA synthetase, alpha subunit	Succinyl-CoA synthetase	COG0372	arCOG01339|arCOG04237	K01648	SCS	6.2.1.5	0	0	0	0	0	0	0	0	0	0.33	0		0	0	0	0	0	0	0	0	0	0	0	0	0	0.42792	0	0	0
S1SH2070000332_3	188	Tricarboxylic acid cycle (TCA)	Succinyl-CoA synthetase, beta subunit	Succinyl-CoA synthetase	COG0045|COG0372	arCOG01337	K01903|K01648|K15231	SCS	6.2.1.5	1.51	1.79	2.43	1.25	2.59661	1.21	1.22	2.14	0.08	0.82	1.2		1.56932	0	2.15858	1.2659	2.44787	1.25346	0	1.23811	0	2.23751	0	0	0	0.605433	0	0.920614	0
S1SH2070014244	3	Tricarboxylic acid cycle (TCA)	Succinyl-CoA synthetase, beta subunit	Succinyl-CoA synthetase	COG0372	arCOG01337	K01648	SCS	6.2.1.5	0	0	0.01	0	0.0665851	0	0	0	0	0.07	0		0	0	0	0	0.0131531	0	0	0	0	0	0	0	0	0.013311	0	0	0
S1SH2070013386	3	Tricarboxylic acid cycle (TCA)	Succinyl-CoA synthetase, beta subunit	Succinyl-CoA synthetase	COG0045	arCOG01337	K01903	SCS	6.2.1.5	0	0	0	0	0	0.02	0	0	0	0	0		0	0	0	0	0	0.0208306	0	0.0199413	0	0	0	0	0	0	0	0	0
S1SH2070000332_4	142	Tricarboxylic acid cycle (TCA)	Citrate synthase	-	COG0372|COG0074	arCOG04237|arCOG01339	K01647|K01902|K01659|K01648	CS		0.48	0.63	1.71	0.44	2.31958	0.3	0	0.5	1.28	1.25	0.09		0.691095	0	1.53702	0.670002	2.32531	0.656957	0	0.0391385	0	0.77115	0	1.29732	0	1.39974	0	0.227974	0
S1SH2070000405_1	297	Tricarboxylic acid cycle (TCA)	Homoaconitate hydratase/3-isopropylmalate dehydratase large subunit family protein	-	COG0065|COG1048|COG1049	arCOG01698|arCOG01697|arCOG02230	K01703|K01681	-	-	3.36	2.45	6.12	1.21	5.98288	1.67	1.67	4.43	4.15	6.06	3.15		4.30287	0	5.82685	0.274179	5.76557	1.7386	0	2.13475	0	4.32415	0	4.12541	0	5.33153	0	2.89836	0
S1SH2070009866	10	Tricarboxylic acid cycle (TCA)	Homoaconitate hydratase/3-isopropylmalate dehydratase large subunit family protein	-	-	-	K01703	-	-	0	0	0	0	0	0	0	1	0	0	0		0	0	0	0	0	0	0	0	0	1	0	0	0	0	0	0	0
S1SH2070000179_0	259	Tricarboxylic acid cycle (TCA)	Indolepyruvate ferredoxin oxidoreductase, alpha and beta subunit	Indolepyruvate ferredoxin oxidoreductase	COG4231	arCOG01609|arCOG01612	K00179	-	-	2.9	1.96	1.62	2.68	1.17634	4.36	3.07	4.55	0.22	5.29	4.23		3.44071	0	2.26703	3.11476	1.26471	4.285	0	2.46685	0	3.79674	0	0.0880285	0	5.02102	0	4.25154	0
S1SH2070013406	2	Tricarboxylic acid cycle (TCA)	Indolepyruvate ferredoxin oxidoreductase, alpha and beta subunit	Indolepyruvate ferredoxin oxidoreductase	COG4231	arCOG01609	K00179	-	1.2.7.8	0	0	0.06	0	0.0201441	0	0	0	0	0	0		0	0	0.0413965	0	0.0200764	0	0	0	0	0	0	0	0	0	0	0	0
S1SH2070015726	3	Tricarboxylic acid cycle (TCA)	Indolepyruvate ferredoxin oxidoreductase, alpha and beta subunit	Indolepyruvate ferredoxin oxidoreductase			K00179	-	-	0	0	0	0	0	0	0	0	0	0	0		0	0	0	0	0	0	0	0	0	0	0	0	0	0	0	0	0
S1SH2070012421	19	Tricarboxylic acid cycle (TCA)	isocitrate dehydrogenase [EC:1.1.1.42]	-	ENOG41122A1		K00031	IDH	1.1.1.42	0.04	0.01	0	0	0	0.12	0	0.01	0	1.49	0.03		0.0463324	0	0.323854	0.0155984	0.0613086	0.497541	1	0	0	0	0	0	0	1.65478	0	0.0158723	0
S1SH2070000405_0	256	Tricarboxylic acid cycle (TCA)	3-isopropylmalate dehydratase small subunit	-	COG0066|COG0065|COG1048	arCOG02230	K01704|K01681			4.65	2.99	5.51	1.48	5.71482	1.52	1.92	4.12	2.77	4.48	2.76		5.0184	0	3.52647	0.606707	3.83357	1.54833	0	2.6864	0	4.13238	0	2.73167	0	4.70665	0	2.84193	0
S1SH2070000141_0	318	Tricarboxylic acid cycle (TCA)	Isocitrate/isopropylmalate dehydrogenase	-	COG0473|COG0538	arCOG01163|arCOG01164	K00052|K00030|K00031	IDH	1.1.1.42	2.57	2.27	3.59	1.7	3.23425	1.3	2.15	4.08	2.71	2.16	4.68		3.10568	0	2.61916	1.56275	1.79238	1.39018	0	2.24965	0	4.29743	0	2.52364	0	2.03031	0	4.18908	0
S1SH2070017466	5	Tricarboxylic acid cycle (TCA)	2-oxoacid:ferredoxin oxidoreductase	2-oxoacid:ferredoxin oxidoreductase		arCOG00959	K00176	2-oxoacid:ferredoxin oxidoreductase	1.2.7.3	0	0	0	0	0	0	0	0	0	0.04	0		0	0	0	0	0	0	0	0	0	0	0	0	0	0.0139412	0	0	0
S1SH2070010183	6	Tricarboxylic acid cycle (TCA)	Pyruvate:ferredoxin oxidoreductase or related 2-oxoacid:ferredoxin oxidoreductase, alpha subunit	2-oxoacid:ferredoxin oxidoreductase			K00169	2-oxoacid:ferredoxin oxidoreductase	1.2.7.3	0	0	0	0	0	0	0	0	0	0	0		0	0	0	0	0	0	0	0	0	0	0	0	0	0	0	0	0
S1SH2070000179_6	688	Tricarboxylic acid cycle (TCA)	Pyruvate:ferredoxin oxidoreductase or related 2-oxoacid:ferredoxin oxidoreductase, alpha subunit and gamma	2-oxoacid:ferredoxin oxidoreductase	COG0674|COG1014|COG4892|COG4231	arCOG01608|arCOG01606|arCOG01607|arCOG01609	K00174|K00169|K00179	2-oxoacid:ferredoxin oxidoreductase	1.2.7.3	8.26	9.58	12.01	8.19	11.1098	6.96	7	4.65	5	9.4	9.59		5.77917	0	9.79678	7.67121	9.33149	6.16181	0	6.64554	0	4.21585	0	4.96149	0	8.61015	0	9.3628	0
S1SH2070000179_8	706	Tricarboxylic acid cycle (TCA)	Pyruvate:ferredoxin oxidoreductase or related 2-oxoacid:ferredoxin oxidoreductase, beta subunit	2-oxoacid:ferredoxin oxidoreductase	COG1013	arCOG01601|arCOG01600|arCOG01599|arCOG01613	K00175|K00170	2-oxoacid:ferredoxin oxidoreductase	1.2.7.3	6.7	7.44	8.45	7.87	8.47973	7.51	6.22	4.97	4.03	7.53	8.64		6.60691	0	10.0362	7.87142	10.2029	8.21441	0	6.65949	0	4.68974	0	4.0469	0	7.38901	0	7.9984	0
S1SH2070000179_3	732	Tricarboxylic acid cycle (TCA)	Pyruvate:ferredoxin oxidoreductase or related 2-oxoacid:ferredoxin oxidoreductase, gamma subunit	2-oxoacid:ferredoxin oxidoreductase	COG1014|COG1144|COG0674|ENOG41129UU	arCOG01603|arCOG01602|arCOG01605|arCOG01604|arCOG01600	K00172|K00180|K00177|K00174	2-oxoacid:ferredoxin oxidoreductase	1.2.7.3	10.07	8.03	7.31	7.37	4.00327	10.06	8.3	9.7	2.85	12.5	12.74		9.24456	0	6.69147	7.27373	3.8366	9.89919	0	8.61632	0	9.26511	0	2.93898	0	11.6825	0	12.7241	0
S1SH2070000804_0	113	Tricarboxylic acid cycle (TCA)	Pyruvate/2-oxoglutarate dehydrogenase complex, dihydrolipoamide acyltransferase (E2) component or related enzyme	Pyruvate/2-oxoglutarate dehydrogenase complex	COG0508|ENOG410ZU71	arCOG01706|arCOG02700|arCOG02148|arCOG02095	K00627			0.41	0.63	1.35	0.08	1.39713	1.44	0.03	0.03	0	0.22	1.42		0.155972	-1	0.864956	0.157289	1.46519	1.49973	0	0.028639	0	0.042702	0	0	0	0.234278	0	1.50446	0
S1SH2070012169	3	Tricarboxylic acid cycle (TCA)	Pyruvate/2-oxoglutarate dehydrogenase complex, dihydrolipoamide acyltransferase (E2) component or related enzyme	Pyruvate/2-oxoglutarate dehydrogenase complex	ENOG410ZU71	arCOG01706				0	0	0.05	0	0.0227359	0.02	0	0	0	0	0.02		0.0242541	0	0.0239004	0	0	0	0	0	0	0	0	0	0	0	0	0	0
S1SH2070000743_1	87	Tricarboxylic acid cycle (TCA)	Pyruvate/2-oxoglutarate/acetoin dehydrogenase complex, dehydrogenase (E1) component	Pyruvate/2-oxoglutarate dehydrogenase complex	COG0022	arCOG01052	K21417			0.49	0.34	0.84	0.08	1.47472	1.09	0.11	0.07	0.07	1.49	1.44		0.145365	-1	0.436373	0.0133117	1.38565	1.10448	0	0.0134456	0	0.0265464	0	0.0132295	0	1.44654	0	1.39667	0
S1SH2070000744_1	95	Tricarboxylic acid cycle (TCA)	Pyruvate/2-oxoglutarate/acetoin dehydrogenase complex, dehydrogenase (E1) component, eukaryotic type, alpha subunit	Pyruvate/2-oxoglutarate dehydrogenase complex	COG1071	arCOG01054	K21416|K00166			1.13	0.67	1.25	0.17	1.62155	0.93	0.04	0.01	0.01	2.27	1.59		0.586047	0	0.907977	0.088656	1.62683	1.06236	0	0.0442056	0	0.191091	0	0.0144704	0	2.0103	0	1.57919	0
S1SH2070000073_1	65	Tricarboxylic acid cycle (TCA)	Isocitrate lyase (K01637)	-	COG2513|COG2224|COG1213	arCOG00581|arCOG00583|arCOG00582|arCOG00673	K01841|K03417|K01637|K20454	-	-	0.02	0.03	0.05	0.05	0.140914	0	0	0	0	0.07	0.02		0	0	0.0349114	0.0933588	0.0821975	0	0	0	0	0	0	0	0	0.0833458	0	0	0
Bioenergetics (Electron transport chain complexes, electron carrier molecules and hydrogenases)
S1SH2070000481_0	144	Candidates for genes encoding proteins involved in quinone/ubiquinone/menaquinone biosynthesis	3-polyprenyl-4-hydroxybenzoate decarboxylase	-	COG0163	arCOG01703	K03186			0.15	0.04	0.11	0.05	0.916888	1.03	0.99	1.1	1.12	0.45	0.05		1.00691	1	0.166064	0.0221851	0.80373	1.03171	0	1.37759	0	1.10854	0	1.11628	0	0.31595	0	0.0115656	0
S1SH2070000220_0	242	Candidates for genes encoding proteins involved in quinone/ubiquinone/menaquinone biosynthesis	3-polyprenyl-4-hydroxybenzoate decarboxylase or related decarboxylase	-	COG0043	arCOG01671|arCOG04279	K03182|K16874			0.78	0.8	0.48	1.15	0.481838	1.11	1.22	1.15	1.27	1.15	0.12		0.881368	0	0.995025	1.19027	1.16374	1.12237	0	1.17727	0	1.1666	0	1.16294	0	1.10926	0	0.0709792	0
S1SH2070008601	3	Candidates for genes encoding proteins involved in quinone/ubiquinone/menaquinone biosynthesis	3-polyprenyl-4-hydroxybenzoate decarboxylase or related decarboxylase	-	COG0043					0.04	0.04	0	0.12	0	0.36	0	0.02	0	0	0		0.0200192	0	0	0.0399612	0	0.299317	-1	0	0	0	0	0	0	0.0200902	0	0	0
S1SH2070000243_0	1559	Candidates for genes encoding proteins involved in quinone/ubiquinone/menaquinone biosynthesis	Alpha/beta superfamily hydrolase	-	COG1506|ENOG410XR4M|COG1073|ENOG4111RM0|COG2267|COG0657|ENOG410YAG9|COG1647|COG2945|ENOG410ZEAM|ENOG410YFT0|ENOG410XRPK|COG1505|COG0412|COG2021|ENOG4111VN9|ENOG410ZY6X|COG3243|ENOG410ZVIC|ENOG410XQGI|ENOG410ZXIH|ENOG410ZVHB|ENOG4111RSR|ENOG4111QDI|ENOG4111FW9|ENOG410XPGK|ENOG410ZYNI|ENOG410Y9GW|ENOG410XP44|ENOG410XX3U|ENOG4111U8X|COG1770|ENOG410ZWZ8|ENOG410Z0U8|ENOG410YNJD|ENOG410XPIC|COG1926|ENO…	arCOG01650|arCOG01651|arCOG07416|arCOG01648|arCOG02638|arCOG03383|arCOG01646|arCOG05706|arCOG01652|arCOG01647|arCOG01659|arCOG00627|arCOG01653|arCOG01658|arCOG01661|arCOG01657|arCOG06234|arCOG01654|arCOG01649|arCOG06847|arCOG01660|arCOG02527|arCOG00620|arCOG01662|arCOG02263|arCOG01655|arCOG06357	K03928|K06889|K14731|K07018|K01322|K01563|K22318|K01354|K01259|K01054|K00641|K07000|K00433|K13706|K07397|K01061|K19367|K01076|K22369			29.36	32.78	45.45	13.59	39.448	14.02	6.22	17.7	2.16	51.32	32.04		7.5931	0	40.9971	12.1862	36.4575	14.026	0	4.95885	0	16.2263	0	1.52951	0	51.9401	0	31.5997	0
S1SH2070012734	8	Candidates for genes encoding proteins involved in quinone/ubiquinone/menaquinone biosynthesis	Alpha/beta superfamily hydrolase	-		arCOG01660				0.14	0.23	0.57	0.03	1.36026	0	0	0.02	0	0.11	0.02		0.015634	0	0.468322	0	1.38758	0	0	0	0	0	0	0	0	0.287882	0	0.048165	0
S1SH2070012206	4	Candidates for genes encoding proteins involved in quinone/ubiquinone/menaquinone biosynthesis	Alpha/beta superfamily hydrolase	-			K13617			0.02	0.08	0.33	0	0	0	0	0	0	0	0		0	0	0.0766138	0	0	0	0	0	0	0	0	0	0	0	0	0	0
S1SH2070013696	2	Candidates for genes encoding proteins involved in quinone/ubiquinone/menaquinone biosynthesis	Alpha/beta superfamily hydrolase	-						0	0	0	0	0	0	0	0	0	0	0		0	0	0	0	0	0	0	0	0	0	0	0	0	0	0	0	0
S1SH2070001761	4	Candidates for genes encoding proteins involved in quinone/ubiquinone/menaquinone biosynthesis	Alpha/beta superfamily hydrolase	-	ENOG4111K6P					0	0	0	0.02	0	0	0.02	0	0	0	0		0	0	0	0.0314048	0	0	0	0	0	0	0	0	0	0	0	0	0
S1SH2070000156_0	886	Candidates for genes encoding proteins involved in quinone/ubiquinone/menaquinone biosynthesis	Multimeric flavodoxin WrbA	-	COG0655|COG4635|COG0431|ENOG4111ITQ|ENOG410YRGK|ENOG4111NY9|COG0426|ENOG4111THQ|COG0716|ENOG410YUFD|ENOG4111T3P|COG2249|ENOG410XPB7|ENOG410YSYF|ENOG410ZX2G|ENOG4110ICM|ENOG4112388|ENOG4111VZC|ENOG4111Z78|ENOG4111KVH|ENOG410XTDD|ENOG410ZWS1|ENOG4111XK1|ENOG410YKQ5|ENOG410Y4H7|ENOG4111ZKR|ENOG4112401|ENOG410Y24Y|ENOG410ZVYP|ENOG410ZJN7|ENOG41127PV|ENOG4111WMJ	arCOG00519|arCOG02573|arCOG02572|arCOG02449|arCOG00510|arCOG04624|arCOG00509|arCOG02576|arCOG00524|arCOG00525|arCOG02575|arCOG02574|arCOG02577|arCOG02578|arCOG01843	K03809|K00230|K00355|K02045			5.62	5.84	8.99	3.2	7.27581	4.56	4.3	9.46	1.72	17.4	13.26		3.79769	0	9.18528	3.68858	8.30381	5.24293	0	3.49069	0	7.75575	0	1.44364	0	18.153	0	13.526	0
S1SH2070005893	39	Candidates for genes encoding proteins involved in quinone/ubiquinone/menaquinone biosynthesis	Multimeric flavodoxin WrbA	-	ENOG4111ITQ	arCOG02572				0.01	0.16	0.88	0	1.37474	0.01	0	0	0	0.02	0		0	0	0.112414	0	1.1197	0	0	0	0	0	0	0	0	0.0228036	0	0	0
S1SH2070017197	8	Candidates for genes encoding proteins involved in quinone/ubiquinone/menaquinone biosynthesis	Multimeric flavodoxin WrbA	-	COG0655					0	0	0	0	0	0	0	0	0	0.01	0		0	0	0	0	0	0	0	0	0	0	0	0	0	0.0131983	0	0	0
S1SH2070013531	2	Candidates for genes encoding proteins involved in quinone/ubiquinone/menaquinone biosynthesis	Multimeric flavodoxin WrbA	-						0	0	0	0.02	0	0	0	0.02	0	0	0		0	0	0.0201852	0.0203097	0	0	0	0	0	0	0	0	0	0	0	0	0
S1SH2070000315_5	237	Candidates for genes encoding proteins involved in quinone/ubiquinone/menaquinone biosynthesis	Thiamine biosynthesis enzyme ThiH, FO synthase or related uncharacterized enzyme	-	COG1060|COG0502|COG1427|ENOG410ZIPK	arCOG00656|arCOG00657|arCOG00658|arCOG00659	K11781|K11780|K16180			1.49	1.59	2.06	0.07	2.34868	0.02	0.03	2.46	0.14	2.09	2.6		1.22526	0	2.23003	0.0623232	2.43978	0.0872185	0	0.0126476	0	2.47403	0	0.024901	0	2.19875	0	2.66793	0
S1SH2070001623	40	-	multicomponent Na+:H+ antiporter subunit E	Complex I	COG1863	arCOG03099	K05569			0.02	0	0	0.03	0	0	0	0	0	0.02	0		0.01632	0	0	0.0658397	0	0.0163986	0	0	0	0	0	0	0	0.016731	0	0	0
S1SH2070000512_0	214	Complex III?	Riskie center? E transport	Complex III?	COG2146|ENOG410XPPK|COG0723|ENOG410ZWS0|ENOG4111QJG|ENOG41127FC|ENOG41121XP|ENOG41126CD	arCOG02852|arCOG01720|arCOG02854|arCOG02853|arCOG02855	K05710			0.72	0.5	0.99	0.01	0.848183	0.19	0.01	1.35	1.44	0.52	0.04		1.37185	0	0.736286	0.101892	0.809846	0.0726936	0	0.0581846	0	1.27493	0	1.45787	0	0.610484	0	0.0149781	0
S1SH2070000971	78	Complex IV	Heme/copper-type cytochrome/quinol oxidase, subunit 1 and 3	Complex IV	COG0843|ENOG4110RRB	arCOG01237|arCOG01238|arCOG09415|arCOG04650	K02274	Complex IV		0.27	0.64	1.4	0.17	1.44625	0.03	0.03	0.01	0	0.01	0.01		0.0144675	0	1.37404	0.0437488	1.49193	0.0291301	0	0	0	0.0145137	0	0	0	0.0447458	0	0.0300012	0
S1SH2070002576	13	Complex IV	Heme/copper-type cytochrome/quinol oxidase, subunit 3	Complex IV	COG1845	arCOG04650	K02276	Complex IV		0	0	0	0	0.992883	0	0	0	0	0	0		0	0	0	0	0.990524	0	0	0	0	0	0	0	0	0	0	0	0
S1SH2070000970_0	319	Complex IV	Nitrite reductase, copper-type; Subunit 2	Complex IV	COG1622|COG3794|ENOG410XV93|COG2132|ENOG4110ZJN|ENOG410ZSV1|ENOG4110ZJK|ENOG4110ZJQ|ENOG4111TBQ|ENOG4110ZS7|ENOG41124N7|COG4633|COG4263|ENOG410YT10|ENOG41110FI|ENOG410XP6Q|ENOG410ZPVD|COG3291	arCOG02926|arCOG03914|arCOG01235|arCOG01236|arCOG02929|arCOG08033|arCOG06217|arCOG08643|arCOG08795|arCOG03700|arCOG08716|arCOG02924|arCOG02917|arCOG08764|arCOG02933|arCOG09173|arCOG02921|arCOG03268|arCOG11135|arCOG10579|arCOG10350|arCOG08793|arCOG07581|arCOG02918|arCOG08778	K02275|K00368	Complex IV		0.28	0.44	0.96	0.1	2.30601	0.01	0.01	0	0	0.03	0		0.0733994	0	0.572219	0.0443141	1.92272	0	0	0	0	0.0441378	0	0	0	0	0	0	0
S1SH2070006767	24	Complex IV	Heme/copper-type cytochrome/quinol oxidase, subunit 1	Complex IV	ENOG410YCUN	arCOG07070	K02274|K17087	Complex IV		0	0.1	0.19	0.16	0.400069	0.06	0	0	0	0.06	0		0	0	0.368719	0.405875	0.564351	0.0955139	0	0	0	0	0	0	0	0.183028	0	0.012452	0
S1SH2070010307	8	Complex IV	Heme/copper-type cytochrome/quinol oxidase, subunit 3	Complex IV			K02276|K08235	Complex IV		0	0	0	0	0	0	0	1.07	0	0	0		0.0641753	0	0	0	0	0	0	0	0	1.07097	0	0	0	0	0	0	0
S1SH2070000360_1		Complex V: A1A0-type ATP synthase	Archaeal/vacuolar-type H+-ATPase subunit A	Complex V	COG1155|COG1156	arCOG00868|arCOG00865|arCOG03145	K02117|K02118			1.99	1.99	1.78	1.32	1.74329	1.15	1.2	1.15	1.15	1.3	1.2		1.84747	0	2.32293	1.47332	2.22973	1.18319	0	1.19314	0	1.16998	0	1.17686	0	1.35197	0	1.24989	0
S1SH2070012020	2	Complex V: A1A0-type ATP synthase	Archaeal/vacuolar-type H+-ATPase subunit A	Complex V	COG1155		K02117			0	0.02	0.05	0.19	0	0	0	0.02	0	0	0		0	0	0.0463001	0.303125	0	0	0	0	0	0	0	0	0	0	0	0	0
S1SH2070000360_0	208	Complex V: A1A0-type ATP synthase	Archaeal/vacuolar-type H+-ATPase subunit B	Complex V	COG1156|COG0056|COG0055	arCOG00865|arCOG00867|arCOG00866	K02118			3.61	3.69	2.71	1.37	2.65779	2.41	1.37	1.43	1.34	1.4	1.43		3.20139	0	2.77316	1.46596	2.65063	2.16258	0	1.27778	0	1.35344	0	1.37241	0	1.38415	0	1.42933	0
S1SH2070000861_0	185	Complex V: A1A0-type ATP synthase	Archaeal/vacuolar-type H+-ATPase subunit C	Complex V	ENOG410XPA7|COG1527	arCOG02459	K02119|K16822			1.39	1.56	1.38	1.25	1.33195	1.23	1.25	1.24	1.25	0.43	0.01		1.21005	0	1.22342	1.21855	1.23664	1.21796	0	1.20206	0	1.20343	0	1.20762	0	0.346446	0	0.0126304	0
S1SH2070000359_0	207	Complex V: A1A0-type ATP synthase	Archaeal/vacuolar-type H+-ATPase subunit D	Complex V	COG1394	arCOG04101	K02120			1.58	1.67	1.28	1.21	1.27176	1.15	1.23	1.16	1.17	1.09	1.2		1.01038	0	1.41549	1.11508	1.2811	1.12639	0	1.14715	0	1.13655	0	1.15566	0	1.14816	0	1.22358	0
S1SH2070000860_0	117	Complex V: A1A0-type ATP synthase	Archaeal/vacuolar-type H+-ATPase subunit E	Complex V	COG1390|ENOG4111U31|COG1882	arCOG00869	K02121|K02150|K23121|K07192			1.48	1.62	1.42	1.45	1.33897	1.34	1.34	0.78	1.34	0.23	1.22		2.04752	0	1.43337	1.43647	1.37575	1.71711	0	1.79551	0	1.18478	0	1.40088	0	0.250753	0	1.39285	0
S1SH2070009972	3	Complex V: A1A0-type ATP synthase	Archaeal/vacuolar-type H+-ATPase subunit E	Complex V	ENOG4111U31	arCOG00869				0	0	0	0	0	0	0	0	0	0	0		0	0	0	0	0	0	0	0	0	0	0	0	0	0	0	0	0
S1SH2070010628	4	Complex V: A1A0-type ATP synthase	Archaeal/vacuolar-type H+-ATPase subunit E	Complex V	ENOG4111U31	arCOG00869				0	0	0	0	0	0	0	0	0	0	0		0	0	0	0	0	0	0	0	0	0	0	0	0	0	0	0	0
S1SH2070017088	12	Complex V: A1A0-type ATP synthase	Archaeal/vacuolar-type H+-ATPase subunit E	Complex V						0	0	0	0	0	0	0	0	0	0.15	0		0	0	0	0	0	0	0	0	0	0	0	0	0	0.14	0	0	0
S1SH2070000361_0	201	Complex V: A1A0-type ATP synthase	Archaeal/vacuolar-type H+-ATPase subunit F	Complex V	COG1436|ENOG41124BE	arCOG04102	K02122|K02151			1.28	1.41	1.2	1.29	1.19748	1.21	1.34	1.14	1.15	0.25	0.49		1.19256	0	1.31977	1.18611	1.28644	1.22062	0	1.45422	0	1.20761	0	1.26137	0	0.294074	0	0.517719	0
S1SH2070011337	3	Complex V: A1A0-type ATP synthase	Archaeal/vacuolar-type H+-ATPase subunit H	Complex V						0	0	0	0	0	0	0	0	0	0	0		0	0	0	0	0	0	0	0	0	0	0	0	0	0	0	0	0
S1SH2070014610	2	Complex V: A1A0-type ATP synthase	Archaeal/vacuolar-type H+-ATPase subunit H	Complex V		arCOG03363				0	0	0	0	0	0	0	0	0	0	0		0	0	0	0	0	0	0	0	0	0	0	0	0	0	0	0	0
S1SH2070014956	4	Complex V: A1A0-type ATP synthase	Archaeal/vacuolar-type H+-ATPase subunit H	Complex V		arCOG03363				0	0	0	0	0	0	0	0	0	0	0		0	0	0	0	0	0	0	0	0	0	0	0	0	0	0	0	0
S1SH2070020252	5	Complex V: A1A0-type ATP synthase	Archaeal/vacuolar-type H+-ATPase subunit H	Complex V		arCOG03363				0	0	0	0	0	0	0	0	0	0	0		0	0	0	0	0	0	0	0	0	0	0	0	0	0	0	0	0
S1SH2070000317_0	208	Complex V: A1A0-type ATP synthase	Archaeal/vacuolar-type H+-ATPase subunit I	Complex V	COG1269	arCOG04138	K02123|K02154			3.99	3.31	2.63	1.67	1.46293	1.46	2.6	1.38	1.39	1.45	1.51		1.87486	0	1.77616	1.39584	1.28458	1.39477	0	2.37765	0	1.30257	0	1.27664	0	1.32878	0	1.3376	0
S1SH2070000859_0	176	Complex V: A1A0-type ATP synthase	Archaeal/vacuolar-type Na+/H+-ATPase, subunit K	Complex V	ENOG4111URT|ENOG410XTT9|ENOG410Y24D|ENOG4112APS|ENOG410ZMC5|ENOG411270T|ENOG410ZRBY|COG0636	arCOG02455|arCOG13284|arCOG06776	K02124|K03661			0.66	0.77	0.41	1.31	0.244638	1.31	0.9	1.32	1.29	1.35	1.35		1.19697	0	1.96998	1.46386	1.1261	1.38155	0	1.55523	0	1.60418	0	1.39495	0	1.43386	0	1.46464	0
S1SH2070000051_0	230	Electron transfer flavoproteins	Electron transfer flavoprotein, alpha subunit	ETF	COG2025|COG2086|COG1145	arCOG00447|arCOG00446|arCOG02185|arCOG00958|arCOG02189|arCOG00289|arCOG02772|arCOG00448|arCOG02060|arCOG04891|arCOG02588|arCOG02460|arCOG02036|arCOG02445|arCOG01610|arCOG00291	K03522			3.27	3.96	3.01	3.43	2.72843	1.51	0.23	1.95	0.12	2.66	2.58		1.02147	0	2.39828	1.84698	2.08675	1.38464	0	0.01333	0	1.22327	0	0.0262325	0	3.3136	0	2.6737	0
S1SH2070000051_1	200	Electron transfer flavoproteins	Electron transfer flavoprotein, beta subunit	ETF	COG2086	arCOG00446|arCOG00448	K03521			2.65	2.94	2.58	2.66	2.63139	1.67	1.18	1.61	0.08	2.07	2.57		0.982932	0	2.32992	2.12409	2.45406	1.43281	0	0.97536	0	0.818542	0	0.0389053	0	2.16515	0	2.41406	0
S1SH2070014179	2	Electron transfer flavoproteins	Electron transfer flavoprotein, beta subunit	ETF	COG2086	arCOG00448|arCOG00446	K03521			0.05	0.04	0.04	0.02	0	0.02	0	0	0.02	0	0		0	0	0	0	0	0	0	0	0	0	0	0	0	0	0	0	0
S1SH2070001160_0	412	Electron transfer molecules	Cupredoxins	-	ENOG410XNQ9|ENOG41123M7|ENOG411069W|ENOG4111MF0|ENOG410ZVG2|ENOG410XUI8|COG4935|COG3291|ENOG4111MFM	arCOG00702|arCOG00705|arCOG01312|arCOG00704|arCOG06823|arCOG01314|arCOG01144|arCOG05350|arCOG06738|arCOG05723|arCOG02512|arCOG07273|arCOG00391|arCOG05417|arCOG07534|arCOG03614|arCOG03999|arCOG01310|arCOG06599|arCOG05967|arCOG03665|arCOG03441|arCOG04500|arCOG11061|arCOG01673|arCOG07700	K17734|K14645			8.09	8.9	9.5	8.39	8.6367	12.03	3.59	5.76	1.63	7.67	6.93		2.32378	0	10.0283	8.00753	8.66866	13.5147	0	2.83665	0	5.4975	0	1.36406	0	8.44714	0	6.83616	0
S1SH2070000078_0	327	Electron transfer molecules	Cupredoxins	-	COG2217|COG2216|COG4087	arCOG02763|arCOG01579|arCOG04507|arCOG01577|arCOG02949|arCOG02764|arCOG04508|arCOG05114|arCOG01576|arCOG02765|arCOG14779	K17686|K01534|K01533			4.29	4.73	5.79	3.02	5.80284	4.31	3.93	3.2	1.55	3.51	3.99		2.20806	0	3.66012	1.99652	4.2225	3.5494	0	2.32613	0	2.16417	0	1.47694	0	2.91163	0	3.58859	0
S1SH2070013925	3	Electron transfer molecules	Cupredoxins	-		arCOG03700				0.22	0.92	3.44	0	3.31709	0	0	0	0	0	0		0	0	0.297642	0	0.674492	0	0	0	0	0	0	0	0	0	0	0	0
S1SH2070001410	18	Electron transfer molecules	Cupredoxins	-	COG0348|ENOG410ZFJM	arCOG02772|arCOG01236				0	0.1	0.83	0	1.17524	0	0	0	0	0	0		0	0	0.169786	0	0.446846	0	0	0	0	0	0	0	0	0.0133396	0	0	0
S1SH2070001402	65	Electron transfer molecules	Cupredoxins	-	COG2133	arCOG02796|arCOG02926|arCOG02929|arCOG08764|arCOG02917				0.03	0.17	0.68	0.01	0.71035	0.01	0	0	0.01	0	0.01		0	0	0.0871387	0.0146049	0.319989	0	0	0	0	0	0	0	0	0	0	0	0
S1SH2070000997	98	Electron transfer molecules	Cupredoxins	-	COG1651|ENOG4111J87|COG2761|ENOG410YQ5D|ENOG410YUTJ|ENOG4111N9J|COG3917|ENOG41129FQ|ENOG410Y6C6	arCOG02868|arCOG02869|arCOG06217				0.17	0.01	0	0	0	0.03	0	0.31	0	1.34	1.32		0.116782	0	0.0649267	0.0130632	0.0392658	0.0391796	0	0	0	0.208473	-1	0	0	1.32507	0	1.30354	0
S1SH2070013574	7	Electron transfer molecules	Cupredoxins	-		arCOG03700				0	0	0	0	0	0	0	0	0	0	0		0	0	0	0	0.0100017	0	0	0	0	0	0	0	0	0	0	0	0
S1SH2070001890	28	Electron transfer molecules	Cupredoxins	-	COG2335	arCOG03335|arCOG03336|arCOG02929				0	0	0	0	0	0	0	0	0	0.11	0		0	0	0	0	0	0	0	0	0	0	0	0	0	0.215023	0	0	0
S1SH2070009980	2	Electron transfer molecules	Hemocyanin family protein, binds copper ions	-	ENOG410ZIN9	arCOG10597|arCOG02540|arCOG07554				0.02	0	0	0	0	0	0	0.54	0	0	0		0.246302	0	0	0	0	0	0	0	0	0.558951	0	0	0	0	0	0	0
S1SH2070011129	4	Electron transfer molecules	Hemocyanin family protein, binds copper ions	-	ENOG410ZIVT	arCOG10597				0	0	0	0	0	0	0	0.02	0	0	0		0	0	0	0	0	0	0	0	0	0	0	0	0	0	0	0	0
S1SH2070000412_0	663	Electron transfer molecules|Subunits of class 4 NADP dehydrogenases and/or other energy converting membrane associated hydrogenases (Vignais and Billoud, 2007)	Subunits of class 4 NADP dehydrogenases and/or other energy converting membrane associated hydrogenases (Vignais and Billoud, 2007)	-	COG0651|COG1009|COG1007|COG1008|COG0650|COG2111	arCOG01539|arCOG01537|arCOG01540|arCOG01538|arCOG06059|arCOG01541|arCOG04833|arCOG01542|arCOG04841|arCOG03696|arCOG05363|arCOG08614|arCOG08669|arCOG04203|arCOG05350|arCOG03207|arCOG03447|arCOG12892|arCOG07279|arCOG10419|arCOG04829|arCOG04469|arCOG00268|arCOG06447|arCOG03206	K00341|K00342|K05568|K22169|K05565|K12137|K22167|K00343			5.07	7.43	7.49	6.79	6.43996	8.28	7.48	4.5	7.81	0.16	0.17		3.83392	0	6.33397	6.24566	5.2793	7.86739	0	7.08514	0	3.888	0	7.66304	0	0.307338	1	0.143379	0
S1SH2070000496_0	182	Membrane-bound pyrophosphatase	Na+ or H+-translocating membrane pyrophosphatase	-	COG3808	arCOG04949	K15987			1.57	1.41	1.6	1.42	1.16075	1.54	2.09	0.16	1.39	0.97	2.26		0.584845	0	2.43411	1.80918	1.67455	1.49989	0	2.35162	0	0.0934729	0	1.35552	0	0.591004	0	2.11511	0
S1SH2070013431	3	NADH:ubiquinone oxidoreductase subunit 5 (chain L)/Multisubunit Na+/H+ antiporter, MnhA subunit [Energy production and conversion, Inorganic ion transport and metabolism]	NADH:ubiquinone oxidoreductase subunit 5	Complex I	COG1009		K00341			0.04	0.08	0.14	0.12	0	0	0	0	0.02	0	0		0	0	0.0399784	0.221342	0	0	0	0	0	0	0	0	0	0	0	0	0
S1SH2070001303_0	230	Ni,Fe-hydrogenase maturation factor [Energy production and conversion]	Ni,Fe-hydrogenase maturation factor	-	COG0680|ENOG41123M0|ENOG41129JY|ENOG410XYJR|ENOG410ZJ8A|ENOG4111W95	arCOG04429|arCOG06056	K08315|K03605|K00442			2.31	2.8	3.59	2.44	2.61667	1.57	2.47	2.72	1.41	1.66	1.54		2.00079	0	2.61495	2.33739	2.14964	1.36066	0	1.91145	0	2.68891	0	1.42004	0	1.37037	0	1.43219	0
S1SH2070017582	6	put. Cytochromes and assembly proteins	Bacterioferritin (cytochrome b1)		COG2193	arCOG01094	K03594			0.03	0	0	0	0	0	0	0	0	1.68	0		0	0	0	0	0	0	0	0	0	0	0	0	0	1.69198	0	0	0
S1SH2070007006	8	put. Cytochromes and assembly proteins	Cytochrome b subunit of formate dehydrogenase		COG2864	arCOG02478	K03620			0.18	0.63	1.8	0	2.0818	0	0	0	0	0	0		0	0	1.56832	0	2.0654	0	0	0	0	0	0	0	0	0	0	0	0
S1SH2070004219	9	put. Cytochromes and assembly proteins	Cytochrome b5-like heme/steroid binding domain		COG4892	arCOG02922				0.01	0	0	0	0	0.07	0	0	0	0	0		0	0	0	0	0	0.0142679	0	0	0	0	0	0	0	0	0	0	0
S1SH2070001300_0	194	put. Cytochromes and assembly proteins	Cytochrome c biogenesis protein		COG0785|ENOG4111V8F|ENOG410YR4Z|ENOG4111ZM3|ENOG4111HWS|ENOG410Z07C|ENOG4110YQE|ENOG410Z3S6	arCOG02398|arCOG02400|arCOG04522|arCOG02406|arCOG02404|arCOG02402|arCOG01975|arCOG06181|arCOG03562|arCOG05417|arCOG03913	K06196|K04084			2.82	1.67	3	0.17	3.04984	1.52	0.56	0.05	0.01	2.4	1.6		1.10796	0	2.24421	0.08943	2.80443	1.48788	0	0.652615	0	0.237092	0	0.0436802	0	2.45398	0	1.48349	0
S1SH2070013622	3	put. Cytochromes and assembly proteins	Cytochrome c-552/DMSO reductase-like, haem-binding domain		ENOG410XRPW	arCOG04198				0.29	0.74	2.55	0	2.23362	0	0	0	0	0	0		0	0	0.0418358	0	0.279992	0	0	0	0	0	0	0	0	0	0	0	0
S1SH2070001306	9	put. Cytochromes and assembly proteins	multiheme cytochrome		ENOG410ZWD7|ENOG410XNZR|ENOG41119TD	arCOG05009|arCOG08705|arCOG10826|arCOG10904|arCOG12382	K03385			0	0.03	0.11	0	0.241668	0.03	0	0	0	0	0		0.0150306	0	0	0	0.0901132	0	0	0	0	0	0	0	0	0	0	0	0
S1SH2070000053_0	622	put. Cytochromes and assembly proteins	Polyprenyltransferase (cytochrome oxidase assembly factor)		COG0382|COG0109|COG1575|ENOG410ZXH3|ENOG4111PI3|ENOG4111K5M|ENOG4111K8I|ENOG4111RRM|ENOG410YAHU|ENOG41128KC|ENOG410ZJKZ|ENOG410ZQ8N	arCOG00476|arCOG00480|arCOG00479|arCOG00478|arCOG00477|arCOG00481|arCOG00483|arCOG00482|arCOG00484|arCOG02577|arCOG10667|arCOG03103|arCOG07253|arCOG06621	K17105|K02548|K02257|K20616|K03179|K04040|K12501|K09833			5.36	7.32	10.62	3.98	15.9679	4.4	2.45	4.07	2.68	3.94	2.81		2.94126	0	9.16054	2.93688	14.3584	5.41412	0	2.22882	0	3.9942	0	2.78994	0	4.06756	0	2.84929	0
S1SH2070003593	21	put. Cytochromes and assembly proteins	Uncharacterized protein required for cytochrome oxidase assembly		COG1612	arCOG03103	K02259			0.11	0.29	0.92	0.03	1.03184	0	0	0	0.01	0	0		0	0	0.416322	0.0491918	0.543812	0	0	0	0	0	0	0	0	0	0	0	0
S1SH2070000050_0	1137	Putative heterodisulfide reductase subunits	CoB--CoM heterodisulfide reductase subunit D, GlpC family (Fe-S oxidoreductase)		COG0247|COG1139|ENOG4110IG2|COG0479|ENOG410YWXS|COG2086	arCOG00333|arCOG00961|arCOG00332|arCOG00335|arCOG05014|arCOG00964|arCOG00962|arCOG00343|arCOG07320|arCOG00336|arCOG00963|arCOG00965|arCOG02194|arCOG02428|arCOG05128|arCOG02653|arCOG06548	K08264|K18210|K00782			15.19	9.55	8.53	9.76	7.34223	21.55	21.01	35.39	2.21	32.3	46.49		22.3675	0	10.2852	8.46377	7.35653	20.4488	0	16.2048	0	32.3506	0	2.11513	0	29.7189	0	43.5446	0
S1SH2070015418	7	Putative heterodisulfide reductase subunits	CoB--CoM heterodisulfide reductase subunit D, GlpC family (Fe-S oxidoreductase)							0.09	0.34	0	1.5	0	0	0	0	0	0	0		0	0	0.0436989	1.48588	0	0	0	0	0	0	0	0	0	0	0	0	0
S1SH2070000619	13	Putative heterodisulfide reductase subunits	CoB--CoM heterodisulfide reductase subunit E		ENOG410XT3Q|COG1150	arCOG05014				0	0.01	0.01	0.04	0	0.04	0.03	0	0	0	0		0	0	0.0144176	0.0724481	0.0144684	0.0434808	0	0	0	0.0144633	0	0	0	0.0147993	0	0.0149295	0
S1SH2070000509_0	795	Putative heterodisulfide reductase subunits	FAD/FMN-containing dehydrogenase		COG0277|COG0247|ENOG410XRGV|ENOG410XYJC|COG0377|ENOG4110F4M|ENOG410ZNC6	arCOG00337|arCOG00344|arCOG00340|arCOG00345|arCOG00336|arCOG01554|arCOG00961|arCOG00333|arCOG02181|arCOG03407	K00104|K00803|K00102|K05797			15.61	11.06	8.97	6.96	6.68839	18.32	10.86	29.34	1.86	22.3	35.12		19.6985	0	10.5029	5.20215	6.88575	18.8402	0	8.71778	0	26.5302	0	1.84099	0	19.6697	0	33.1676	0
S1SH2070000026_14	893	Putative heterodisulfide reductase subunits	Heterodisulfide reductase, subunit A or related polyferredoxin	Heterodisulfide reductase	COG1148|COG1908|COG0493	arCOG02476|arCOG02234|arCOG02236|arCOG02475|arCOG02235|arCOG01292|arCOG03859|arCOG02619|arCOG02189|arCOG01300|arCOG02740|arCOG05466|arCOG00574|arCOG10656|arCOG04890|arCOG02187|arCOG04073|arCOG04117|arCOG00291|arCOG01984	K03388			11.29	7.1	5.15	5.72	3.34042	18.25	10.4	16.65	0.57	25.92	31.03		19.8565	0	6.40181	4.97539	3.63765	20.7996	0	10.4501	0	17.0308	0	0.369426	0	25.4533	0	31.594	0
S1SH2070017112	3	Putative heterodisulfide reductase subunits	Heterodisulfide reductase, subunit A or related polyferredoxin	Heterodisulfide reductase	COG1148		K03388			0	0	0	0	0	0	0	0	0	0.17	0		0	0	0	0	0	0	0	0	0	0	0	0	0	0.110449	0	0	0
S1SH2070017195	4	Putative heterodisulfide reductase subunits	Heterodisulfide reductase, subunit A or related polyferredoxin	Heterodisulfide reductase						0	0	0	0	0	0	0	0	0	0	0		0	0	0	0	0	0	0	0	0	0	0	0	0	0	0	0	0
S1SH2070017320	2	Putative heterodisulfide reductase subunits	Heterodisulfide reductase, subunit A or related polyferredoxin	Heterodisulfide reductase			K03388			0	0	0	0	0	0	0	0	0	0.02	0		0	0	0	0	0	0	0	0	0	0	0	0	0	0	0	0	0
S1SH2070020372	2	Putative heterodisulfide reductase subunits	Heterodisulfide reductase, subunit A or related polyferredoxin	Heterodisulfide reductase	COG1148	arCOG05744	K03388			0	0	0	0	0	0.11	0	0	0	0	0		0	0	0	0	0	0.0443318	0	0	0	0	0	0	0	0	0	0	0
S1SH2070020774	3	Putative heterodisulfide reductase subunits	Heterodisulfide reductase, subunit A or related polyferredoxin	Heterodisulfide reductase	COG1148	arCOG02187|arCOG04891	K03388			0	0	0	0	0	0.01	0	0	0	0	0		0	0	0	0	0	0.0139749	0	0	0	0	0	0	0	0	0	0	0
S1SH2070017123	2	Putative heterodisulfide reductase subunits	Heterodisulfide reductase, subunit A or related polyferredoxin	Heterodisulfide reductase						0	0	0	0	0	0	0	0	0	0	0		0	0	0	0	0	0	0	0	0	0	0	0	0	0	0	0	0
S1SH2070000050_3	499	Putative heterodisulfide reductase subunits	Heterodisulfide reductase, subunit C	Heterodisulfide reductase	COG1150|ENOG41129F1|COG0247	arCOG00964|arCOG00965|arCOG00961|arCOG00966|arCOG00962|arCOG05014|arCOG00335	K03390|K11473|K18929|K00113			3.97	3.55	2.9	4.43	1.82841	7.07	5.92	8.69	0.09	11.24	6.27		6.60489	0	2.05452	4.74938	1.58429	8.24168	0	6.32898	0	9.8471	0	0.100063	0	10.3226	0	5.74282	0
S1SH2070005928	4	Putative heterodisulfide reductase subunits	Heterodisulfide reductase, subunit C	Heterodisulfide reductase						0.19	0	0	0	0	0	1.88	0	1.82	0	0		0.0493951	0	0	0	0	0	0	1.26467	0	0	0	1.24174	0	0	0	0	0
S1SH2070017625	5	Putative heterodisulfide reductase subunits	Heterodisulfide reductase, subunit C	Heterodisulfide reductase	COG1150|COG4097	arCOG00965|arCOG00964	K03390			0	0	0	0	0	0	0	0	0	0.42	0		0	0	0	0	0	0	0	0	0	0	0	0	0	0.527501	0	0	0
S1SH2070000116_1	296	Subunits of class 4 NADP dehydrogenases and/or other energy converting membrane associated hydrogenases (Vignais and Billoud, 2007)	Coenzyme F420-reducing hydrogenase, alpha subunit	[NiFe]-Hydrogenase; Coenzyme F420-reducing hydrogenase	COG3259|COG0374	arCOG01549|arCOG01550	K14126|K00440|K00436|K06281	-	-	3	3.24	3.73	3.27	2.6812	4.36	0.75	1.63	1.38	2.78	3.14		1.81453	0	2.26325	2.38501	2.22742	4.17154	0	0.990114	0	1.40002	0	1.35572	0	2.81226	0	2.83612	0
S1SH2070010271	5	Subunits of class 4 NADP dehydrogenases and/or other energy converting membrane associated hydrogenases (Vignais and Billoud, 2007)	Coenzyme F420-reducing hydrogenase, alpha subunit	[NiFe]-Hydrogenase; Coenzyme F420-reducing hydrogenase		arCOG06685		-	-	0	0	0	0	0	0	0	0.49	0	0	0		0.209881	0	0	0	0	0	0	0	0	0.486029	0	0	0	0	0	0	0
S1SH2070000026_3	363	Subunits of class 4 NADP dehydrogenases and/or other energy converting membrane associated hydrogenases (Vignais and Billoud, 2007)	Coenzyme F420-reducing hydrogenase, beta subunit	[NiFe]-Hydrogenase; Coenzyme F420-reducing hydrogenase	COG1035|ENOG4111JIS|COG1145|COG2221|COG1908|ENOG410ZB0Z|COG0493	arCOG02650|arCOG02653|arCOG02651|arCOG02199|arCOG02652|arCOG02061|arCOG02473|arCOG01543|arCOG02472|arCOG02569	K00441|K00125|K02823	-	-	4.25	2.66	2.83	1.69	2.94828	2.97	5.01	6.29	1.52	11.43	6.88		4.00767	0	4.70797	1.67717	4.19844	2.43191	0	4.65577	0	6.28902	0	1.51174	0	11.0439	0	6.69241	0
S1SH2070000026_26	414	Subunits of class 4 NADP dehydrogenases and/or other energy converting membrane associated hydrogenases (Vignais and Billoud, 2007)	Coenzyme F420-reducing hydrogenase, delta subunit	[NiFe]-Hydrogenase; Coenzyme F420-reducing hydrogenase	COG1908|COG1148	arCOG02475|arCOG00960|arCOG02619|arCOG00289|arCOG04891	K14127|K03388|K07190	-	-	6.68	5.44	3.7	4.8	2.45101	10.61	2.55	10.14	0.26	14.18	10.02		6.50062	0	6.00108	4.58658	4.2555	10.3258	0	2.55132	0	11.3685	0	0.108365	0	13.2832	0	10.127	0
S1SH2070017362	5	Subunits of class 4 NADP dehydrogenases and/or other energy converting membrane associated hydrogenases (Vignais and Billoud, 2007)	Coenzyme F420-reducing hydrogenase, delta subunit	[NiFe]-Hydrogenase; Coenzyme F420-reducing hydrogenase				-	-	0	0	0	0	0	0	0	0	0	0.01	0		0	0	0	0	0	0	0	0	0	0	0	0	0	0	0	0	0
S1SH2070000114_0	551	Subunits of class 4 NADP dehydrogenases and/or other energy converting membrane associated hydrogenases (Vignais and Billoud, 2007)	Coenzyme F420-reducing hydrogenase, gamma subunit (NuoB)	[NiFe]-Hydrogenase; Coenzyme F420-reducing hydrogenase	COG1941|COG3260|COG0377|COG1740	arCOG02472|arCOG01553|arCOG01554|arCOG02474|arCOG02473|arCOG01557|arCOG05466	K14128|K00331|K18023|K00443|K03940|K06282	-	-	7.01	7.01	5.99	6.79	3.84327	5.68	5.37	3.25	5.42	3.89	3.39		3.14365	0	5.10427	5.74383	3.23708	5.71474	0	5.27331	0	2.86962	0	5.35795	0	4.15132	0	3.34849	0
S1SH2070000724_0	205	Subunits of class 4 NADP dehydrogenases and/or other energy converting membrane associated hydrogenases (Vignais and Billoud, 2007)	Multisubunit Na+/H+ antiporter, MnhC subunit (NuoK)		COG0713|COG1006|ENOG410XYUY|ENOG41120JQ|ENOG410Z077	arCOG03073|arCOG03072|arCOG12271|arCOG05519	K00340|K05576|K05567			0.9	2	2.02	2.19	2.02397	2.29	1.77	1.34	1.3	0.01	0.08		1.34206	0	2.42318	2.43908	2.16758	2.58948	0	1.62684	0	1.27275	0	1.29837	0	0.0518616	0	0.0659295	0
S1SH2070016865	2	Subunits of class 4 NADP dehydrogenases and/or other energy converting membrane associated hydrogenases (Vignais and Billoud, 2007)	Multisubunit Na+/H+ antiporter, MnhC subunit			arCOG03072				0.02	0	0	0	0	0	0	0	0	0.02	0		0	0	0	0.0203212	0	0	0	0	0	0	0	0	0	0	0	0	0
S1SH2070012008	3	Subunits of class 4 NADP dehydrogenases and/or other energy converting membrane associated hydrogenases (Vignais and Billoud, 2007)	NADH dehydrogenase subunit 4L (K,kappa) (NuoK)	Complex I; NADH:Quinone Oxidoreductase		arCOG03073	K05576	NADH dehydrogenase subunit 4L (K,kappa)	-	0	0	0	0	0	0	0	0	0	0	0		0	0	0	0	0	0	0	0	0	0	0	0	0	0	0	0	0
S1SH2070000113_0	104	Subunits of class 4 NADP dehydrogenases and/or other energy converting membrane associated hydrogenases (Vignais and Billoud, 2007)	NADH dehydrogenase subunit A (NuoA)	Complex I; NADH:Quinone Oxidoreductase	COG0838|ENOG410ZFVC	arCOG01557	K00330	NADH dehydrogenase subunit A	-	0.01	0.12	0.85	0.01	1.09162	0.27	0	0	0	0	0		0	0	0.202773	0	1.07372	0.202967	0	0	0	0	0	0	0	0	0	0	0
S1SH2070003791	46	Subunits of class 4 NADP dehydrogenases and/or other energy converting membrane associated hydrogenases (Vignais and Billoud, 2007)	NADH dehydrogenase subunit A (NuoA)	Complex I; NADH:Quinone Oxidoreductase		arCOG01557		NADH dehydrogenase subunit A	-	3.34	2.5	0.88	3.14	0.0319719	2.48	1.61	1.74	1.61	0.64	0.02		1.27607	0	1.25208	1.48289	0.154776	1.28767	0	1.30297	0	1.28347	0	1.27981	0	0.954422	0	0.0941838	0
S1SH2070000115_0	197	Subunits of class 4 NADP dehydrogenases and/or other energy converting membrane associated hydrogenases (Vignais and Billoud, 2007)	NADH dehydrogenase subunit C (NuoC)	Complex I; NADH:Quinone Oxidoreductase	COG0852|COG3262|ENOG41122VN	arCOG01551|arCOG01552|arCOG01556|arCOG01555|arCOG03729	K00332|K15830|K18017	NADH dehydrogenase subunit C	-	3.43	3.42	3.19	2.36	1.25878	2.85	3.98	2.75	1.39	1.09	0.04		3.33134	0	2.5723	2.85564	1.35617	2.70898	0	3.67384	0	2.68743	0	1.3714	0	0.857341	0	0.013586	0
S1SH2070012295	3	Subunits of class 4 NADP dehydrogenases and/or other energy converting membrane associated hydrogenases (Vignais and Billoud, 2007)	NADH dehydrogenase subunit C (NuoC)	Complex I; NADH:Quinone Oxidoreductase				NADH dehydrogenase subunit C	-	0	0	0	0	0	0	0	0	0	0	0		0	0	0	0	0	0	0	0	0	0	0	0	0	0	0	0	0
S1SH2070000116_0	291	Subunits of class 4 NADP dehydrogenases and/or other energy converting membrane associated hydrogenases (Vignais and Billoud, 2007)	NADH dehydrogenase subunit D; NuoD; Ni,Fe-hydrogenase III large subunit and subunit G	Complex I; NADH:Quinone Oxidoreductase	COG3261|COG0649|COG0852|COG3262|COG0377	arCOG01548|arCOG01547|arCOG01554|arCOG01551|arCOG01555|arCOG07485	K00333|K13378	NADH dehydrogenase subunit D|Ni,Fe-hydrogenase III large subunit and subunit G	-	6.29	5.64	5.62	3.85	3.67	3.28	5.47	3.38	4.26	1.42	0.31		3.47263	0	5.33628	4.2125	3.41919	3.11139	0	4.70868	0	3.01501	0	4.31744	0	1.57018	0	0.203196	-1
S1SH2070001610	24	Subunits of class 4 NADP dehydrogenases and/or other energy converting membrane associated hydrogenases (Vignais and Billoud, 2007)	NADH:ubiquinone oxidoreductase 24 kD subunit (NuoE)	Complex I; NADH:Quinone Oxidoreductase	COG1905	arCOG04890	K00334			0.41	0.71	1.46	0.2	1.56412	0.56	0.8	0.02	0.01	0.59	0.06		0.291246	-1	1.45449	0.247386	1.52679	1.06484	0	0.950113	0	0.0460988	0	0.0601463	0	1.29502	0	0.173858	0
S1SH2070001609	34	Subunits of class 4 NADP dehydrogenases and/or other energy converting membrane associated hydrogenases (Vignais and Billoud, 2007)	NADH:ubiquinone oxidoreductase (NuoF), NADH-binding 51 kD subunit (chain F)	Complex I; NADH:Quinone Oxidoreductase	COG1894	arCOG04537|arCOG01610|arCOG05466|arCOG04074	K00335			0.23	0.4	1.4	0.1	1.55041	0.36	0.48	0	0	0.21	0.04		0.0603993	0	1.47837	0.243274	1.62727	0.941608	0	0.438877	0	0.0151338	0	0	0	0.54333	1	0.0467205	0
S1SH2070012702	2	Subunits of class 4 NADP dehydrogenases and/or other energy converting membrane associated hydrogenases (Vignais and Billoud, 2007)	[NiFe]-hydrogenase, large subunit	[NiFe]-Hydrogenase						0	0	0	0	0.0800746	0	0	0	0	0	0		0	0	0	0	0.100093	0	0	0	0	0	0	0	0	0	0	0	0
S1SH2070000117_0	268	Subunits of class 4 NADP dehydrogenases and/or other energy converting membrane associated hydrogenases (Vignais and Billoud, 2007)	NADH dehydrogenase subunit H (NuoH)	Complex I; NADH:Quinone Oxidoreductase	COG1005|COG0650	arCOG01546|arCOG01545	K00337|K05572	NADH dehydrogenase subunit H	-	2.33	2.87	2.88	2.94	2.0462	2.78	2.56	1.72	3.98	0.18	0.07		1.60251	0	1.88857	2.48922	1.56561	2.53953	0	2.68751	0	1.33768	0	3.91234	0	0.12038	0	0.0814218	0
S1SH2070016673	3	Subunits of class 4 NADP dehydrogenases and/or other energy converting membrane associated hydrogenases (Vignais and Billoud, 2007)	NADH dehydrogenase subunit H (NuoH)	Complex I; NADH:Quinone Oxidoreductase	COG1005		K00337	NADH dehydrogenase subunit H	-	0	0	0	0	0	0.2	0	0	0	0	0		0	0	0	0	0	0.180443	0	0	0	0	0	0	0	0	0	0	0
S1SH2070000026_7	1304	Subunits of class 4 NADP dehydrogenases and/or other energy converting membrane associated hydrogenases (Vignais and Billoud, 2007)	NADH dehydrogenase subunit I (NuoI)	Complex I; NADH:Quinone Oxidoreductase	COG1143|COG1144|COG1146|ENOG4111IC0|COG2440|ENOG4112178|ENOG410XW6J|COG1142|ENOG41125QS|ENOG4111KAF|ENOG41123TW|ENOG410XUIC|ENOG410ZI69|ENOG410Z8WH|COG1245|ENOG41127NF|ENOG410ZY3D|ENOG41122HR|ENOG410XQJM|ENOG410XZDQ|COG1141|ENOG4111ZXJ|ENOG41125VC|ENOG410ZN2K|ENOG410XZSY|COG1145|ENOG410Y8UB|ENOG410ZXVN|ENOG411250M|COG1456	arCOG01543|arCOG01605|arCOG00349|arCOG00959|arCOG04548|arCOG01984|arCOG00292|arCOG02461|arCOG05744|arCOG02587|arCOG01604|arCOG00960|arCOG02618|arCOG00291|arCOG02588|arCOG06908|arCOG01610|arCOG02460|arCOG04117|arCOG02187|arCOG00289|arCOG01985|arCOG04476|arCOG02449|arCOG08753|arCOG01979|arCOG00958|arCOG02060|arCOG02619|arCOG10208|arCOG00621|arCOG02182|arCOG05410|arCOG02237|arCOG05745|arCOG02473|arC…	K00171|K00176|K11260|K00338|K05337|K03855|K05580|K12143|K06174|K03941|K02691	NADH dehydrogenase subunit I	-	14.99	13.75	11.17	14.11	8.86258	13.02	14.65	21.5	10.66	14.73	20.06		10.6838	0	13.0169	13.4381	10.1442	12.0692	0	12.0837	0	19.2459	0	9.82205	0	14.537	0	18.5132	0
S1SH2070005650	5	Subunits of class 4 NADP dehydrogenases and/or other energy converting membrane associated hydrogenases (Vignais and Billoud, 2007)	NADH dehydrogenase subunit I (NuoI)	Complex I; NADH:Quinone Oxidoreductase			K07307	NADH dehydrogenase subunit I	-	0.7	0	0	0	0	2.42	2.08	0	0	0	2.19		0.039743	-1	0	0	0	0	-1	0.633465	0	0.0394977	0	0	0	0.0399143	0	0.65029	0
S1SH2070014257	19	Subunits of class 4 NADP dehydrogenases and/or other energy converting membrane associated hydrogenases (Vignais and Billoud, 2007)	NADH dehydrogenase subunit I (NuoI)	Complex I; NADH:Quinone Oxidoreductase	COG0493	arCOG07638|arCOG01292	K07307|K05796	NADH dehydrogenase subunit I	-	0	0	0	0	0	1	0	0	0	0	1.03		0	0	0	0	0	1.00001	0	0	0	0	0	0	0	0	0	1.02683	0
S1SH2070009805	11	Subunits of class 4 NADP dehydrogenases and/or other energy converting membrane associated hydrogenases (Vignais and Billoud, 2007)	NADH dehydrogenase subunit I (NuoI)	Complex I; NADH:Quinone Oxidoreductase				NADH dehydrogenase subunit I	-	0	0	0	0	0	0	0	1	0	0	0		0	0	0	0	0	0	0	0	0	1	0	0	0	0	0	0	0
S1SH2070011355	3	Subunits of class 4 NADP dehydrogenases and/or other energy converting membrane associated hydrogenases (Vignais and Billoud, 2007)	NADH dehydrogenase subunit I (NuoI)	Complex I; NADH:Quinone Oxidoreductase		arCOG06908|arCOG02461		NADH dehydrogenase subunit I	-	0	0	0	0	0	0	0	0	0	0	0		0	0	0	0	0	0	0	0	0	0	0	0	0	0	0	0	0
S1SH2070015532	3	Subunits of class 4 NADP dehydrogenases and/or other energy converting membrane associated hydrogenases (Vignais and Billoud, 2007)	NADH dehydrogenase subunit I (NuoI)	Complex I; NADH:Quinone Oxidoreductase	COG1143			NADH dehydrogenase subunit I	-	0	0.01	0	0.12	0	0	0	0	0	0	0		0	0	0	0.0388635	0	0	0	0	0	0	0	0	0	0	0	0	0
S1SH2070002008	73	Subunits of class 4 NADP dehydrogenases and/or other energy converting membrane associated hydrogenases (Vignais and Billoud, 2007)	NADH dehydrogenase subunit J (NuoJ)	Complex I; NADH:Quinone Oxidoreductase	COG0839|ENOG410YWN1	arCOG04654	K00339	NADH dehydrogenase subunit J	-	0.91	1.52	1.27	1.62	1.26604	1.15	0.1	0.04	0	0.04	0.05		0	-1	0.01	0.0600001	0.990686	0.730001	0	0	0	0	0	0	0	0	0	0	0
S1SH2070001427	97	Subunits of class 4 NADP dehydrogenases and/or other energy converting membrane associated hydrogenases (Vignais and Billoud, 2007)	NADH dehydrogenase subunit J (NuoJ)	Complex I; NADH:Quinone Oxidoreductase	COG1563|COG0839|ENOG411251U|ENOG410XWSK	arCOG04654|arCOG03076|arCOG03078	K00339	NADH dehydrogenase subunit J	-	1.74	1.88	1.76	1.57	0.96404	1.58	1.47	1.64	1.5	0.03	0.06		1.7732	0	1.27451	1.20094	0.673412	1.53749	0	1.44144	0	1.50037	0	1.52834	0	0.0910727	0	0.0304144	0
S1SH2070016863	2	Subunits of class 4 NADP dehydrogenases and/or other energy converting membrane associated hydrogenases (Vignais and Billoud, 2007)	NADH dehydrogenase subunit J (NuoJ)	Complex I; NADH:Quinone Oxidoreductase		arCOG04654		NADH dehydrogenase subunit J	-	0	0	0	0	0	0	0	0	0	0	0		0	0	0	0	0	0	0	0	0	0	0	0	0	0.081303	0	0	0
S1SH2070011878	3	Subunits of class 4 NADP dehydrogenases and/or other energy converting membrane associated hydrogenases (Vignais and Billoud, 2007)	NADH:quinone oxidoreductase/Mrp antiporter (nuoL)	Complex I; NADH:Quinone Oxidoreductase	COG1009	arCOG07351|arCOG03696	K00341			0	0	0	0	0	0	0	0	0	0	0		0	0	0	0	0	0	0	0	0	0	0	0	0	0	0	0	0
S1SH2070012404	2	Subunits of class 4 NADP dehydrogenases and/or other energy converting membrane associated hydrogenases (Vignais and Billoud, 2007)	NADH:quinone oxidoreductase/Mrp antiporter (NuoN)	Complex I; NADH:Quinone Oxidoreductase	COG1007	arCOG06566|arCOG06974	K00343			0	0	0	0	0	0	0	0	0	0	0		0	0	0	0	0	0	0	0	0	0	0	0	0	0	0	0	0
S1SH2070000262	41	Terminal oxidases	Complex III; Cytochrome bd-type quinol oxidase, subunit 1	Cytochrome bd-type quinol oxidase	COG1271	arCOG02721	K00425			0.09	0.21	0.31	0.26	0.533513	0	0	0	0	0	0		0.0257752	0	0.257899	0.22019	0.571833	0.0129551	0	0	0	0.0129323	0	0	0	0.0132484	0	0	0
S1SH2070000263	21	Terminal oxidases	Complex III; Cytochrome bd-type quinol oxidase, subunit 1	Cytochrome bd-type quinol oxidase	COG1271	arCOG02720	K00425			0.01	0.01	0	0.05	0	0	0	0	0	0	0		0	0	0.0124252	0.0498969	0	0	0	0.0126637	0	0	0	0	0	0	0	0	0
S1SH2070011265	4	Terminal oxidases	Complex III; Cytochrome bd-type quinol oxidase, subunit 2	Cytochrome bd-type quinol oxidase	COG1294	arCOG04791	K00426			0	0	0.02	0	0.214022	0	0	0	0	0	0		0	0	0.0113356	0	0.159832	0	0	0	0	0	0	0	0	0	0	0	0
S1SH2070013578	5	Terminal oxidases	Complex III; Heme/copper-type cytochrome/quinol oxidase, subunit 2	Heme/copper-type cytochrome/quinol oxidase, subunit 2		arCOG01236	K02275			0	0	0	0	0	0	0	0	0	0	0		0	0	0	0	0	0	0	0	0	0	0	0	0	0	0	0	0
S1SH2070000122_2	460	Cytochromes and some cytochrome biogenesis proteins			COG1225|COG0450|ENOG4111FJX|COG1999|ENOG4111MBK|ENOG410XPNR|ENOG4112AGG|ENOG4112A14|ENOG4111Y4J|ENOG410XVW9|ENOG4111K27	arCOG00312|arCOG00310|arCOG00314|arCOG00313|arCOG00316|arCOG00315	K03564|K03386|K07152			4.69	5.66	8.79	2.65	10.237	2.77	1.3	2.7	1.35	4.9	2.61		2.30737	0	8.21365	3.50025	10.131	3.27165	0	0.539398	0	2.15761	0	0.716411	0	5.53257	0	2.70485	0
S1SH2070000698_0	307	Cytochromes and some cytochrome biogenesis proteins			ENOG4111XGT|COG2406|COG2193|COG1528|ENOG4112AMU|ENOG4111QFN|COG1633|COG0783|ENOG410ZICK|ENOG411101D|ENOG410YZX3|ENOG4111P43|ENOG4111KUK	arCOG00022|arCOG01094|arCOG01093|arCOG01102|arCOG01095|arCOG01103|arCOG01101|arCOG07410|arCOG01105	K03594|K02217			1.5	3.65	4.39	3.52	4.32439	5.27	0.5	1.05	2.71	0.61	1.2		0.63477	0	2.87165	2.5453	3.03947	5.76718	0	0.201768	-1	0.597749	0	2.65961	0	1.3663	0	1.3979	0
S1SH2070000114_2	286	Nitrate reductase complex /Complex I	Cluster ontaininng 'Nitrate reductase, alpha subunit' and NuoG proteins	Nitrate reductase complex / Complex I	COG0243|COG3383|COG1034|COG5013	arCOG01492|arCOG01495|arCOG01491|arCOG01497|arCOG01493|arCOG01496|arCOG04862|arCOG00937|arCOG02472|arCOG02674|arCOG01925|arCOG02448|arCOG11941|arCOG04986|arCOG01498	K07306|K22516|K00370|K05299	narG		2.22	2.27	2.71	2.48	2.71014	1.27	1.78	2.29	0.12	3.58	1.72		0.9479	0	2.60934	1.96918	2.42302	2.33405	0	1.20368	0	2.00417	0	0	0	3.74205	0	1.70758	0
S1SH2070000026_28	631	Nitrate reductase complex	Nitrate reductase, beta subunit	Nitrate reductase complex	COG0437|ENOG410ZN2K|COG1142|COG1140|ENOG4112A73|ENOG410XSV0|ENOG4111PSU|ENOG410Y8PW	arCOG01502|arCOG01500|arCOG02180|arCOG01503|arCOG00291|arCOG01501|arCOG02182|arCOG01985|arCOG02185|arCOG02154|arCOG00958|arCOG02059|arCOG02186|arCOG04476|arCOG02619|arCOG10404|arCOG01610|arCOG00292|arCOG02237	K00205|K07307|K00184|K00196|K00371|K04014|K03616	narH		9.09	6.32	6.29	5.31	6.42606	8.17	8.12	13.41	1.78	8.81	11.53		7.79862	0	3.85208	3.21376	3.96733	6.72755	0	6.28238	0	12.9926	0	1.58464	0	7.31717	0	11.0954	0
S1SH2070001653	34	Nitrate reductase complex	Nitrate reductase, gamma subunit	Nitrate reductase complex	COG2181|ENOG410XTQB|ENOG410XT3Q	arCOG02194|arCOG05014|arCOG02196	K00374	narI		0	0.02	0.09	0.01	0.274991	0	0	0	0	0	0		0	0	0.0369104	0	0.198462	0	0	0	0	0	0	0	0	0.0125924	0	0	0
S1SH2070004700	3	Nitrate reductase complex	Nitrate reductase, delta subunit	Nitrate reductase complex	COG2180|ENOG411281H	arCOG01504	K00373	narJ		0.08	0.29	0.87	0	1.15998	0.02	0	0	0	0	0		0.0202646	0	0.341911	0.0202197	0.745149	0.0201876	0	0	0	0.0402345	0	0	0	0	0	0	0
S1SH2070017059	25	Oxygen metabolism (Oxidative phosphorylation Complex IV)	cytochrome c oxidase subunit I [EC:7.1.1.9]	Complex IV	ENOG410Z10Z	arCOG03634|arCOG03635	K02274			0.03	0	0	0	0	0.04	0	0	0.38	0.6	0.01		0	0	0	0	0	0.0386729	0	0	0	0	0	0.295365	-1	0.502493	0	0	0
Other pathways
S1SH2070002542	46	C1 Cofactor biosynthesis			COG0302	arCOG04542	K01495			0.01	0.06	0.06	0.16	0	0.02	0.01	0	0	0.25	0.02		0	0	0.0572585	0.264063	0	0.0114831	0	0	0	0	0	0	0	0.210692	0	0.0239372	0
S1SH2070013860	3	C1 Cofactor biosynthesis			COG1539	arCOG07203	K07589|K01633			0	0	0	0	0	0	0	0	0	0	0		0	0	0	0	0	0	0	0	0	0	0	0	0	0	0	0	0
S1SH2070004916	6	C1 Cofactor biosynthesis			COG0801|ENOG410Y54K	arCOG07203	K00950			0	0	0	0	0	0	0	0	0	0	0		0	0	0	0	0	0	0	0	0	0	0	0	0	0	0	0	0
S1SH2070000106_0	116	C1 Cofactor biosynthesis			COG0294	arCOG02817	K00796			1.03	1.05	1.27	0.08	1.31627	0.71	1.1	1.17	1.17	1.18	1.25		1.12934	0	1.15308	0	1.25658	0.45815	0	1.15493	0	1.15546	0	1.15131	0	1.18127	0	1.19755	0
S1SH2070000663_0	119	C1 Cofactor biosynthesis			COG1469	arCOG04301	K17488|K09007			2.35	2.36	2.51	1.51	1.39623	1.37	2.13	1.37	1.34	1.39	1.42		2.12803	0	2.3935	1.40923	1.67023	1.34003	0	2.36777	0	1.49337	0	1.3389	0	1.40794	0	1.42457	0
S1SH2070000729	66	C1 Cofactor biosynthesis			COG2098	arCOG04705	K09739			0.09	0	0	0	0	0	0.03	1.13	1.14	0.69	1.2		1.10879	1	0	0	0	0	0	0.0238946	0	1.17143	0	1.17764	0	0.44442	0	1.2284	0
S1SH2070000443_0	148	C1 Cofactor biosynthesis			COG1634	arCOG04303	K07142			1.14	1.05	1.23	0.36	1.25575	1.25	1.23	1.31	1.24	1.28	1.29		0.711789	0	1.23185	0	1.28132	1.26255	0	1.30833	0	1.24795	0	1.28849	0	1.30712	0	1.38421	0
S1SH2070013836	2	ent-copalyl diphosphate synthase			ENOG410XP7U		K04120			0.05	0.02	0.02	0	0	0	0	0.02	0	0.87	0.02		0	0	0	0	0	0	0	0	0	0	0	0	0	0.983979	0	0.0227063	0
S1SH2070001732	44	geranylgeranyl transferase type-1 subunit beta			COG1689|COG5029|ENOG410ZBVS	arCOG04438	K05954|K05956|K07377|K11713			0.05	0	0	0	0.03309	1.1	1.12	0.01	0	1.11	1.14		0.474031	1	0.0237256	0	0.131867	1.19185	0	1.21289	0	0.285545	0	0.0119508	0	1.22112	0	1.28481	0
S1SH2070019946	11	geranylgeranyl transferase type-2 subunit beta				arCOG04438|arCOG02916	K05956			0	0	0	0	0	1.28	0	0	0	0	0		0.0129721	0	0	0	0	1.33647	0	0	0	0	0	0	0	0	0	0	0
S1SH2070014925	6	protein prenyltransferase alpha subunit repeat containing protein 1				arCOG07638	K14137			0	0	0	0	0	0	0	0	0	0	0		0	0	0	0	0	0	0	0	0	0	0	0	0	0	0	0	0
S1SH2070005754	68	squalene-hopene/tetraprenyl-beta-curcumene cyclase			ENOG41100WZ|ENOG410XSWC|ENOG410YHKR|ENOG410ZPW3|COG1657	arCOG12322	K06045			0.12	0.22	0.75	0.03	2.02448	0.26	0	0.01	0.01	0.94	0.01		0.0680003	0	1.48285	0.136825	2.51804	0.998727	1	0.0137972	0	0.0545973	0	0.0135852	0	2.04432	0	0.198306	0
S1SH2070000012_2	181	Archaeal Lipid biosynthesis	(S)-3-O-geranylgeranylglyceryl phosphate synthase, TIM-barrel fold		COG1646	arCOG01085	K17104			1.12	1.11	0.82	1.11	1.05653	1.07	1.2	1.13	1.13	1.65	1.11		1.12981	0	1.25246	0.199998	1.35327	1.12218	0	1.15452	0	1.12117	0	1.11802	0	1.34689	0	1.12658	0
S1SH2070010544	4	Archaeal Lipid biosynthesis	(S)-3-O-geranylgeranylglyceryl phosphate synthase, TIM-barrel fold		COG1646	arCOG01085	K17104			0.02	0.02	0.02	0.04	0	0.02	0	0.25	0	0	0.04		0.11013	0	0	0	0	0.036708	0	0	0	0.237927	0	0	0	0	0	0.0184508	0
S1SH2070014376	15	Archaeal Lipid biosynthesis	4-hydroxybenzoate polyprenyltransferase or related prenyltransferase			arCOG04355				0	0	0	0	0	0	0	0	0	1	1.04		0	0	0	0	0	0	0	0	0	0	0	0	0	1	0	1.02775	0
S1SH2070000720_0	186	Archaeal Lipid biosynthesis	CDP-diglyceride synthetase		ENOG4111UKH|COG0575	arCOG04106	K19664			1.08	1.09	1.08	1.09	1.11426	1.1	1.15	1.09	1.09	1.93	1.17		1.07413	0	1.09635	1.08729	1.094	1.08731	0	1.13998	0	1.08663	0	1.10541	0	1.96584	0	1.15684	0
S1SH2070000085_0	373	Archaeal Lipid biosynthesis	Geranylgeranyl pyrophosphate synthase		COG0142|COG1443	arCOG01726|arCOG01727|arCOG01081	K13787|K02523|K13789|K05356			3.03	3.22	3.45	1.61	2.96708	2.32	1.35	1.25	2.51	2.03	3		1.68003	0	2.71204	1.38032	3.15915	2.30799	0	1.2591	0	1.27081	0	2.41008	0	2.20547	0	3.27369	0
S1SH2070000026_19	1050	Archaeal Lipid biosynthesis	Geranylgeranyl reductase, flavoprotein		COG0644|ENOG4111H23|ENOG410XTNK|ENOG410ZNQW|COG0654	arCOG00570|arCOG00575|arCOG00574|arCOG01984|arCOG06720|arCOG02232|arCOG01525|arCOG02231|arCOG02233	K17830|K00313|K10960|K00486|K21401			9.42	9.52	11.51	5.53	10.079	19	4.68	8.15	3.91	10.58	19.44		4.62267	0	10.3298	4.84522	10.7397	17.835	0	3.40644	0	7.04082	0	3.78171	0	9.97736	0	19.0961	0
S1SH2070000026_19	1050	Archaeal Lipid biosynthesis	Geranylgeranyl reductase, flavoprotein		COG0644|ENOG4111H23|ENOG410XTNK|ENOG410ZNQW|COG0654	arCOG00570|arCOG00575|arCOG00574|arCOG01984|arCOG06720|arCOG02232|arCOG01525|arCOG02231|arCOG02233	K17830|K00313|K10960|K00486|K21401			9.42	9.52	11.51	5.53	10.079	19	4.68	8.15	3.91	10.58	19.44		4.62267	0	10.3298	4.84522	10.7397	17.835	0	3.40644	0	7.04082	0	3.78171	0	9.97736	0	19.0961	0
S1SH2070015177	5	Archaeal Lipid biosynthesis	Geranylgeranyl reductase, flavoprotein							0	0	0	0	0	0	0	0	0	0	0		0	0	0	0	0	0	0	0	0	0	0	0	0	0	0	0	0
S1SH2070020108	2	Archaeal Lipid biosynthesis	Geranylgeranyl reductase, flavoprotein							0	0.05	0	0	0	0.05	0	0	0	0	0		0	0	0	0	0	0.0721935	0	0	0	0	0	0	0	0.0238725	0	0	0
S1SH2070000230_0	213	Archaeal Lipid biosynthesis	Glycerol dehydrogenase or related enzyme *(Glycerol-1-phosphate dehydrogenase)		COG0371|COG0337	arCOG00982|arCOG00983	K00096|K00005|K01735			1.47	1.5	1.45	1.13	2.34314	0.44	0.05	1.31	2.33	1.07	0.77		1.5161	0	1.44794	1.08147	2.34032	0.779051	0	0.142095	0	1.23081	0	2.33573	0	1.01066	0	0.924517	0
S1SH2070000073_4	366	Archaeal Lipid biosynthesis	Phosphatidylglycerophosphate synthase		COG0558|ENOG410Y3RP|ENOG4111GYR|COG1213|ENOG4112DEI|ENOG4111Y4B|COG1183|COG1430|ENOG410XQD6	arCOG00670|arCOG09739|arCOG00671|arCOG00672|arCOG00674|arCOG03116	K17884|K00995|K08744|K07281|K07291			5.48	4.46	4.47	4.02	4.72184	4.34	3.41	3.83	1.32	5.9	4.9		4.65391	0	4.99532	3.33597	4.85631	4.04846	0	3.84051	0	3.7886	0	1.36385	0	5.85592	0	5.35656	0
S1SH2070017901	2	Archaeal Lipid biosynthesis	Phosphatidylglycerophosphate synthase							0	0	0	0	0	0	0	0	0	0.04	0		0	0	0	0	0	0	0	0.0201657	0	0	0	0	0	0.0634472	0	0	0
S1SH2070001255	78	Archaeal Lipid biosynthesis	Phosphatidylserine synthase		COG1183|ENOG4111YAI	arCOG00671|arCOG09739	K17103			0.98	1.18	1.18	1.18	2.28521	0	0	0	0	1.28	2.06		0	-1	1.27625	1.15472	1.86417	0	0	0	0	0	0	0	0	1.2492	0	1.54244	0
S1SH2070000012_31	208	Archaeal lipid biosynthesis	Triosephosphate isomerase		COG0149	arCOG01087	K01803		5.3.1.1	0.62	0.86	0.96	1.09	0.710556	0.83	0.23	1.12	1.1	0.84	0.31		0.728467	0	0.511242	1.10031	0.438409	0.838905	0	0.354734	1	1.09973	0	1.10751	0	0.995576	0	0.317812	0
S1SH2070000012_31	208	Archaeal lipid biosynthesis	Triosephosphate isomerase		COG0149	arCOG01087	K01803		5.3.1.1	0.62	0.86	0.96	1.09	0.710556	0.83	0.23	1.12	1.1	0.84	0.31		0.728467	0	0.511242	1.10031	0.438409	0.838905	0	0.354734	1	1.09973	0	1.10751	0	0.995576	0	0.317812	0
S1SH2070000074_3	306	ell wall/membrane/envelope biogenesis			COG0677|COG1004|ENOG4112DD2	arCOG00252|arCOG00253|arCOG00247	K02472|K00012|K13015|K02474|K00066			4.07	3.83	3.41	2.69	2.18079	3.79	1.22	2.29	2.83	2.56	3.8		2.65929	0	4.00486	2.42465	2.3541	3.60017	0	1.32359	0	2.38834	0	2.74975	0	3.04261	0	3.99139	0
S1SH2070019730	6				COG5029	arCOG04438	K05956			0	0	0	0	0	0.25	0	0	0	0	0		0	0	0	0	0	0.229031	0	0	0	0	0	0	0	0	0	0	0
S1SH2070000060_1	357	Beta-oxidation / Lipid metabolism	3-hydroxyacyl-CoA dehydrogenase, some fused to Enoyl-CoA hydratase		COG1250|ENOG4110MSI|ENOG410YGZG|ENOG410XSNJ	arCOG00249|arCOG00250|arCOG00239|arCOG00251|arCOG00242|arCOG01283|arCOG00241|arCOG00240	K15016|K00074			2.06	1.91	2.09	2.06	1.87426	3.62	3.79	7.88	0.4	3.74	1.25		2.77486	0	2.22944	1.70455	2.46756	3.29285	0	2.41446	0	7.27393	0	0.0638997	-1	3.21857	0	1.14776	0
S1SH2070000059_0	721	Beta-oxidation / Lipid metabolism	Acetyl-CoA acetyltransferase		ENOG410XPRW|ENOG410YAJC|ENOG410ZRWA|ENOG410XQS7|ENOG410ZII3|ENOG410XP4X	arCOG01280|arCOG01278|arCOG01279|arCOG01281|arCOG01287	K00626			7.43	6.21	5.92	3.53	5.75885	10.09	10.05	28.58	2.36	11.9	13.3		11.7832	0	6.77424	3.08151	6.68882	8.51713	0	9.25592	0	29.265	0	1.87234	0	11.9401	0	13.8937	0
S1SH2070000059_1	246	Beta-oxidation / Lipid metabolism	Acetyl-CoA acetyltransferase		COG0183|ENOG410XPRW|ENOG410XQKG|ENOG4110J0Q|ENOG410XVDF	arCOG01282|arCOG01278|arCOG01280	K00626|K00632			1.92	1.7	1.41	1.35	3.35713	1.19	1.8	3.69	1.39	9.4	7.77		3.56237	0	4.61398	1.41071	5.94351	1.93769	0	1.99327	0	4.01146	0	1.39533	0	9.18359	0	8.58253	0
S1SH2070002135	17	Beta-oxidation / Lipid metabolism	Acyl carrier protein		ENOG41121U4|ENOG410ZQGN	arCOG09600				0.01	0.11	0.81	0.01	1.26307	0.18	0.01	0	0	0	0		0.0274526	0	1.04354	0.138316	1.33951	0.691203	1	0	0	0.0137843	0	0	0	0.0283475	0	0.028645	0
S1SH2070000058_0	735	Beta-oxidation / Lipid metabolism	Acyl-CoA dehydrogenase		ENOG410XNMY|COG1960|ENOG410XQAR|ENOG41102GG|ENOG4111GZS|ENOG41115YJ|ENOG410XNVZ|ENOG410XR2A|ENOG410XNTS|ENOG410XPZ7|ENOG410XP2E|ENOG410XP8P|ENOG410XRQX	arCOG04310|arCOG01709|arCOG01707|arCOG04100|arCOG04350|arCOG01708|arCOG01843|arCOG00778|arCOG04391|arCOG02143	K00249|K00253|K18244|K00248			8.36	7.34	6.96	4.34	9.73071	8.34	10.6	18.6	0.52	25.02	19.42		10.4144	0	8.82511	1.64894	11.7983	8.17014	0	9.44767	0	17.745	0	0.214146	-1	24.1688	0	18.827	0
S1SH2070009931	4	Beta-oxidation / Lipid metabolism	Acyl-CoA dehydrogenase				K00249			0	0	0	0	0	0.29	0	0.33	0	0	0		0.0599383	0	0	0	0	0.47797	1	0	0	0.17862	-1	0.0189187	0	0	0	0	0
S1SH2070000048_0	744	Beta-oxidation / Lipid metabolism	Acyl-CoA synthetase (AMP-forming)/AMP-acid ligase II		COG0318|ENOG410XNSP|ENOG410XQ8T|COG0365|COG1022|ENOG410XNYF|ENOG4111EZA|ENOG410Z2U8|COG1021|ENOG410XW1U	arCOG00857|arCOG00856|arCOG04199|arCOG06122|arCOG05176|arCOG11553|arCOG06112|arCOG09005|arCOG04201|arCOG10617	K01897|K00666|K02182|K13776|K08745|K01895|K01907|K01911|K08746			5.9	2.72	4.18	0.76	7.15027	6.01	10.05	22.95	0.79	28.86	31.37		16.6396	0	7.25954	0.610306	8.56789	6.83384	0	9.45816	0	22.954	0	0.327714	0	28.3366	0	30.7039	0
S1SH2070000048_1	267	Beta-oxidation / Lipid metabolism	Acyl-coenzyme A synthetase/AMP-(fatty) acid ligase		COG0365	arCOG01529|arCOG06112|arCOG04201|arCOG06122|arCOG06060|arCOG05176|arCOG03146	K01895|K01907|K01908			1.84	1.96	2.97	0.26	3.77938	1.93	0.17	0.94	1.57	2.33	1.79		0.522368	0	1.86368	0.0142307	3.07453	1.69187	0	0.0713225	0	0.581014	0	1.43006	0	2.95763	0	1.93835	0
S1SH2070000060_0	663	Beta-oxidation / Lipid metabolism			ENOG410Z8FE|ENOG410XTHX|ENOG4111P85|ENOG410XPNC|ENOG411019X|COG0447|ENOG410XSNJ|ENOG410ZZDY|ENOG410XNS2|ENOG4111RXR|ENOG4110402|ENOG4111HJD|ENOG41129V2|ENOG410XPEY|ENOG410YYSJ|ENOG410YFAM|ENOG4111T66|ENOG410XNZ4|ENOG4110MSI|COG1024|ENOG410YI3M	arCOG00239|arCOG00242|arCOG00240|arCOG00241	K01715|K15866|K01692|K15016|K01661|K08299|K13766|K07536|K07539|K13238|K01782			7.18	6.06	7.34	2.1	9.1422	4.63	4.12	17.54	0.49	15.84	14.38		10.726	0	9.73084	1.63621	10.2282	5.7556	0	2.89878	0	18.7281	0	0.21115	-1	15.1442	0	15.781	0
S1SH2070010543	2	Beta-oxidation / Lipid metabolism								0	0	0	0	0.0229078	0.02	0	0.26	0	0	0		0.0737608	0	0	0.0243327	0	0	0	0	0	0.241236	0	0.0221836	0	0	0	0	0
S1SH2070006488	6				ENOG410ZYRB|ENOG410XUIS	arCOG11156|arCOG09600	K02078			0	0	0	0	0	0	0	0	0	0	0		0	0	0	0.0191917	0	0	0	0	0	0	0	0	0	0	0	0	0
S1SH2070005203	16	Acetate synthesis	Acetate kinase		COG0282|COG3426	arCOG05260	K00925|K00929			0.02	0.02	0.05	0	0.123022	0	0	0.54	0.02	0	0		0.310364	1	0.0619828	0	0.154125	0	0	0	0	0.622089	0	0	0	0	0	0	0
S1SH2070000332_0	818	Acetate synthesis	Acyl-CoA synthetase (NDP forming)		COG1042	arCOG01340|arCOG01338|arCOG04227|arCOG01339|arCOG05477|arCOG00834|arCOG00843|arCOG00534|arCOG10401	K01905|K22224|K09181|K18594			16.5	10.71	9.13	5.69	7.51196	9.51	14.46	30.74	4.75	24.72	34.57		28.2887	0	10.0693	4.94642	7.84776	9.16555	0	14.0457	0	30.8151	0	4.64665	0	22.5967	0	31.7176	0
S1SH2070000332_2	160	Acetate synthesis	Acyl-CoA synthetase, ATP-grasp containing subunit		COG1042|COG0045	arCOG01337	K22224|K01905|K01903			3.23	3.35	3.17	2.07	1.54682	1.41	1.48	1.58	1.39	2.74	1.71		1.39142	0	2.19228	1.5103	1.30944	1.07147	0	1.28721	0	1.42173	0	1.23108	0	2.43479	0	1.47716	0
S1SH2070010595	2	Acetate synthesis	Acyl-CoA synthetase, ATP-grasp containing subunit		COG1042					0.04	0.07	0.02	0.26	0	0	0	0.04	0	0	0		0	0	0.0436084	0.197443	0	0	0	0	0	0.0652552	0	0	0	0	0	0	0
S1SH2070000230_1	208	Alcohol dehydrogenase	Alcohol dehydrogenase, class IV		COG1454|COG1979	arCOG00984|arCOG01842	K04072|K11173|K13954			3.89	2.72	2.44	1.43	2.35355	1.64	2.63	2.82	0.13	7.86	5.05		1.85214	0	3.29846	0.774436	2.91132	1.95434	0	1.83524	0	1.97528	0	0.0857707	0	7.06121	0	4.95949	0
S1SH2070005725	44	Proteins potentially involved in Glycerol-3-phosphate conversions	Anaerobic glycerol-3-phosphate dehydrogenase		COG3075	arCOG04585	K00112			1.09	0.89	0.01	1	0	1.28	1.17	2.49	0.04	0.86	0.03		2.56553	0	1.26499	1.29062	0.0911584	1.34047	0	1.30182	0	2.60659	0	0	0	1.31345	0	0.0135865	0
S1SH2070000383_0	356	Proteins potentially involved in Glycerol-3-phosphate conversions	Dolichol kinase		COG0170|ENOG4111FFA|ENOG41122F3|ENOG410YGJT	arCOG01880|arCOG01879|arCOG01882|arCOG01881|arCOG12386	K18678|K00981|K15892|K05293|K00902			3.31	4.8	4.71	4.11	3.90018	2.6	2.56	2.57	1.3	12.54	8.35		2.45151	0	3.47967	3.84339	3.42867	2.56546	0	2.53159	0	2.19268	0	1.26487	0	12.211	0	8.981	0
S1SH2070000026_6	330	Proteins potentially involved in Glycerol-3-phosphate conversions	Glycerol-3-phosphate dehydrogenase		COG0578|ENOG410XQMM|COG0579|ENOG410XNXW|COG0665|ENOG410XWBT|ENOG4111P73|ENOG410XPGC|ENOG410ZW9H|ENOG410XQGW|ENOG410YG2H|ENOG410ZVDK|ENOG410XNXD	arCOG00755|arCOG00753|arCOG00754|arCOG00758|arCOG00759|arCOG02854|arCOG05746	K00111|K00303|K00306			4.18	4.18	3.35	4.09	2.7756	1.59	1.43	2.91	1.39	3.66	2.93		3.3023	0	3.63701	3.35183	1.96986	2.45199	0	1.75561	0	2.93289	0	1.49755	0	3.30533	0	2.76897	0
S1SH2070010502	5	Proteins potentially involved in Glycerol-3-phosphate conversions	Glycerol-3-phosphate dehydrogenase		COG0578	arCOG00753	K00111			0	0	0	0	0	0	0	0	0	0	0		0	0	0	0	0	0	0	0	0	0	0	0	0	0	0	0	0
S1SH2070014931	2	Proteins potentially involved in Glycerol-3-phosphate conversions	Glycerol-3-phosphate dehydrogenase				K00111			0	0	0	0	0	0	0	0	0	0	0		0	0	0	0	0	0	0	0	0	0	0	0	0	0	0	0	0
S1SH2070001978	13	Proteins potentially involved in Glycerol-3-phosphate conversions	NAD(P)H-dependent glycerol-3-phosphate dehydrogenase *(gps)		COG0240	arCOG00456	K00057			0.01	0.01	0.01	0.11	0	0	0	0	0	0.11	0		0.0275691	0	0.0275693	0.0830655	0	0.0138504	0	0.0139735	0	0	0	0.0137767	0	0.240463	0	0.0143084	0
S1SH2070002650	48	Proteins potentially involved in Glycerol-3-phosphate conversions	Phospholipid glycerol acyltransferase		ENOG410Z3QU|COG0204|ENOG4111NXA|ENOG4111K0K		K00655			1.56	2.13	4.17	0.56	5.68739	0	0	0	0	4.24	1.49		0.042243	-1	4.29544	1.42144	5.90178	0.0141896	0	0	0	0	0	0	0	4.35222	0	1.53839	0
S1SH2070017134	12	Proteins potentially involved in Glycerol-3-phosphate conversions	Phospholipid glycerol acyltransferase				K00655			0	0	0	0	0	0	0	0	0	1	0		0	0	0	0	0	0	0	0	0	0	0	0	0	1	0	0	0
S1SH2070000508_0	154	Pyruvate conversions	Malic enzyme		COG0281	arCOG00853|arCOG00855|arCOG00606	K00027			2.85	3.16	2.73	2.58	2.66617	1.56	0.84	0.24	1.42	1.54	1.52		0.841118	0	2.21791	1.77853	2.05847	1.45365	0	1.47925	0	0.147584	0	1.45362	0	1.39645	0	1.45478	0
S1SH2070001851	57	Pyruvate conversions	Phosphoenolpyruvate carboxykinase (ATP)		COG1866|ENOG410XT66	arCOG06073|arCOG06074	K01610			0.21	0.6	0.95	0.71	1.2769	0.01	0.42	0.58	0.01	0.02	1.15		0.0330312	0	0.649864	0.727879	1.09811	0.0110307	0	0.302658	0	0.485098	0	0	0	0.0447624	0	1.09903	0
S1SH2070002202	66	Pyruvate conversions	Phosphoenolpyruvate carboxykinase, GTP-dependent		COG1274	arCOG05865	K01596			0.35	0.1	0.1	0.03	0.0131838	1.58	1.38	0.51	1.33	1.56	0.23		0.532102	0	1.09126	0.0262046	0.0131022	1.68835	0	1.33608	0	0.247897	-1	1.2999	0	1.57444	0	0	0
S1SH2070011244	3	Pyruvate conversions	Phosphoenolpyruvate carboxylase		COG2352	arCOG06225	K01595			0.13	0.21	0.79	0.02	1.0234	0	0	0	0	0	0		0	0	0.139404	0	0.699788	0	0	0.0193261	0	0	0	0	0	0	0	0	0
S1SH2070000215	68	Pyruvate conversions	Phosphoenolpyruvate carboxylase		COG1892	arCOG04435	K01595			0.75	0.33	0.07	0.34	0	0.17	0.73	2.75	1.46	0.3	1.01		2.31546	0	0.197683	0.19945	0.0283413	0.156514	0	0.827495	0	2.67957	0	1.45736	0	0.321135	0	0.911725	0
S1SH2070011101	3	Pyruvate conversions	Phosphoenolpyruvate carboxylase		COG1892	arCOG04435	K01595			0.02	0	0	0	0	0	0	0.49	1.04	0.02	0		0.117486	0	0	0	0	0.0195358	0	0	0	0.155825	-1	0.578665	0	0.0196945	0	0	0
S1SH2070000631_0	119	Pyruvate conversions	Phosphoenolpyruvate synthase/pyruvate phosphate dikinase		COG0574|COG1080	arCOG01111|arCOG01113|arCOG01114	K01006|K08483|K01007			1.45	1.55	1.45	1.67	1.27204	1.73	0.11	0.03	0.01	2.24	0.38		0.932496	0	1.30648	1.0217	1.15465	2.09504	0	0	0	0.107097	0	0.0133098	0	2.29012	0	0.460689	0
S1SH2070000631_1	181	Pyruvate conversions	Phosphoenolpyruvate synthase/pyruvate phosphate dikinase		COG0574|COG2071	arCOG01111|arCOG01114|arCOG03145	K01007|K22579			2.94	0.61	0.36	0.28	0.599203	1.04	1.5	1.41	1.38	3.27	2.86		2.88462	0	1.20478	0.0567102	1.50389	1.79585	0	1.13187	0	1.52005	0	1.44272	0	3.1715	0	2.89715	0
S1SH2070007394	3	Pyruvate conversions	Phosphoenolpyruvate synthase/pyruvate phosphate dikinase		COG0574	arCOG01114	K01006			0.02	0.02	0.06	0	0.291561	0.02	0	0	0	0	0		0	0	0.0204691	0	0.0596762	0	0	0	0	0	0	0	0	0.0206404	0	0	0
S1SH2070012706	2	Pyruvate conversions	Phosphoenolpyruvate synthase/pyruvate phosphate dikinase				K01007			0	0	0	0	0.0900839	0	0	0	0	0	0		0	0	0	0	0.0900839	0	0	0	0	0	0	0	0	0	0	0	0
S1SH2070009934	9	Pyruvate conversions	Phosphoenolpyruvate synthase/pyruvate phosphate dikinase		COG0574		K01007			0	0	0	0	0	0	0	1	0	0	0		0	0	0	0	0	0	0	0	0	0.990001	0	0	0	0	0	0	0
S1SH2070019892	14	Pyruvate conversions	Phosphoenolpyruvate synthase/pyruvate phosphate dikinase							0	0	0	0	0	0.98	0	0	0	0	0		0	0	0	0	0	0.98617	0	0	0	0	0	0	0	0	0	0	0
S1SH2070017335	2	Pyruvate conversions	Phosphoenolpyruvate synthase/pyruvate phosphate dikinase		COG0574		K01006			0	0	0	0	0	0	0	0	0	0	0		0	0	0	0	0	0	0	0	0	0	0	0	0	0.0221994	0	0	0
S1SH2070004666	15	Pyruvate conversions	Phosphoenolpyruvate synthase/pyruvate phosphate dikinase		COG0574	arCOG01114	K22579			0	0	0	0	0	0.01	0	0	0	0.01	0		0	0	0	0.013908	0	0.013913	0	0	0	0	0	0	0	0	0	0	0
S1SH2070000498_0	146	Pyruvate conversions	Pyruvate kinase		COG0469|COG3848	arCOG04120|arCOG01112	K00873			0.54	0.8	1.63	1.12	2.20927	1.09	0.33	0.59	0.05	1.85	1.25		0.0814378	-1	1.57187	1.18011	1.75176	1.15679	0	0.285435	-1	0.338421	0	0	0	1.8027	0	1.37897	0
S1SH2070000013_1	1769	Includes candidate proteins for acetate synthesis			COG0456|ENOG411253A|ENOG410XNVW|ENOG4111XZR|ENOG410Y684|COG0454|ENOG410XYRQ|ENOG4111JKF|COG1247|ENOG4111VJM|ENOG4112141|ENOG4111KE0|ENOG41125G2|ENOG4111VZV|COG1670|ENOG4111RPR|ENOG4111W59|ENOG4111VRJ|ENOG41122RM|ENOG4111M88|ENOG41124V2|ENOG41120TT|COG1246|ENOG4111Y9S|ENOG4111J6U|ENOG41128SP|ENOG4111WK2|ENOG4111VQY|ENOG4111NHW|ENOG41124AQ|ENOG4111KFH|ENOG410ZZVX|ENOG410Z8BD|COG3153|ENOG4111N89|ENO…	arCOG00833|arCOG00842|arCOG00826|arCOG00845|arCOG00828|arCOG00839|arCOG00846|arCOG00831|arCOG00851|arCOG00827|arCOG00830|arCOG00834|arCOG05161|arCOG00837|arCOG00836|arCOG00844|arCOG05477|arCOG00848|arCOG00843|arCOG00849|arCOG00850|arCOG04721|arCOG06852|arCOG04563|arCOG00840|arCOG04971|arCOG14882|arCOG01510|arCOG06124	K03789|K09181|K00657|K00619|K03790|K00670|K20791|K03823							41.1929								7.78536	0	38.6945	17.39	38.1262	23.4958	0	11.8947	0	10.0415	0	4.78316	0	38.7574	0	29.3279	0
S1SH2070002177	37	includes arCOG00834 ADP Dependent acetyl-CoA synthetase			ENOG410XQ1R	arCOG00827|arCOG05477|arCOG00837|arCOG00826|arCOG00834				0.89	1.17	2.09	0.13	2.08544	1.47	1.25	0.01	0	0	0		1.29223	0	2.95124	0.0747295	2.92705	2.95692	0	1.46895	0	0	0	0	0	0	0	0	0
S1SH2070000013_0	73				COG0427	arCOG06124|arCOG05477|arCOG00834	K18122			1.1	0.97	1.08	0.13	1.55039	1.34	0.04	0.03	0.01	4.15	0.08		0.0789053	-1	2.23722	0.0397357	2.41245	1.36363	0	0	0	0.0132054	0	0	0	4.73626	0	0.137512	0
S1SH2070000057_2	258	Aminoacid metabolism	Aminoacid metabolism, glycine pathway		COG0112|COG0698	arCOG00070|arCOG00116|arCOG00114	K00600	SHMT	2.1.2.1	3.13	3.03	2.58	2.24	2.60843	1.24	3.01	1.65	2.26	1.07	0.84		3.82799	0	2.49409	1.88551	2.26236	1.27262	0	2.93483	0	3.44307	0	2.26423	0	0.82912	0	0.922214	0
S1SH2070000164_4	137	(Arginine-) L-citrulline degradation (L-arginine degradation V)	Carbamate kinase		COG0549	arCOG00863	K00926			1.02	1.16	1.3	1.29	1.25211	1.23	1.29	1.35	0.1	0.92	0.19		0.893597	0	0.962115	1.14621	1.15364	1.18036	0	1.0862	0	1.15653	0	0.0342408	0	0.242966	-1	0.0947635	0
S1SH2070004223	10	(Arginine-) L-citrulline degradation (L-arginine degradation V)	N-Dimethylarginine dimethylaminohydrolase		COG1834|COG1351|ENOG4112BDC|COG1372	arCOG03109|arCOG01883|arCOG01290				0	0	0	0	0	0	0	0	0	0	0		0	0	0	0	0.0100092	0	0	0	0	0	0	0	0	0	0	0	0
S1SH2070002091	93	(Arginine-) L-citrulline degradation (L-arginine degradation V)	N-Dimethylarginine dimethylaminohydrolase|Arginine deiminase		COG1834|COG2235	arCOG03109|arCOG03108	K01482|K01478			0.32	0.53	1.67	0.09	2.00438	1.43	1.24	1.88	0.13	0.71	0		1.62714	0	1.42625	0.0813386	1.78779	1.66629	0	1.35226	0	1.70197	0	0.147739	0	1.22314	0	0.0984277	0
S1SH2070001906	16	Aminoacid degradation	Alanine		COG3288|COG0686	arCOG06678	K00259			0	0	0	0	0	0	0	0	0	0.07	0		0	0	0	0	0	0	0	0	0	0.0149899	0	0	0	0.185396	0	0	0
S1SH2070001697_0	116	Aminoacid degradation	Arginine		COG1945|ENOG4111F00	arCOG04490	K02626			0.07	0.2	0.03	1.11	0.172148	0	1.2	0.06	1.12	1.17	0.01		0.199686	0	0.137419	1.26945	0.365767	0	0	1.30016	0	0.0250727	0	1.30501	0	1.30178	0	0.0131133	0
S1SH2070012924	2	Aminoacid degradation	Asparagine				K13566			0	0.02	0.07	0	0.274168	0	0	0	0	0	0		0	0	0.0221896	0	0.0213314	0.0444752	0	0	0	0	0	0	0	0	0	0.0216805	0
S1SH2070000322_0	105	Aminoacid degradation	Asparagine		COG1446	arCOG04779	K13051			0.87	1.16	1.15	1.25	0.226768	2.42	1.44	0	0	0	0		0.468605	0	0.950229	1.41497	0.388939	2.40587	0	1.43845	0	0.0482658	0	0.0968714	0	0	0	0.0252981	0
S1SH2070014199	2	Aminoacid degradation	Asparagine		COG0029		K00278			0.05	0.05	0.14	0	0.175452	0	0	0	0.02	0	0.53		0.0232194	0	0.160404	0.0460993	0.283997	0.0458939	0	0	0	0	0	0	0	0.0228468	0	0.997972	0
S1SH2070002190	6	Aminoacid degradation	Aspartate		COG2502		K01914			0.02	0.06	0.16	0	0.591874	0	0	0	0	0	0		0.020394	0	0.30291	0	0.563362	0	0	0	0	0.0201391	0	0	0	0.0204019	0	0	0
S1SH2070011606	3	Aminoacid degradation	Cysteine		COG1168		K14155			0	0	0	0	0	0	0	0	0	0	0		0	0	0	0	0	0	0	0	0	0	0	0	0	0	0	0	0
S1SH2070017856	2	Aminoacid degradation	Glutamine				K01425			0	0	0	0	0	0	0	0	0	0	0		0	0	0	0	0	0	0	0	0	0	0	0	0	0	0	0	0
S1SH2070001090	89	Aminoacid degradation	Histidine		COG2986	arCOG04671	K01745			1.09	1.66	2.58	1.4	2.24904	1.27	0.59	0.04	0.04	0.96	0.09		0.173535	-1	1.44726	1.17325	1.5898	1.1501	0	1.00518	0	0.011603	0	0.0817001	0	1.18641	0	0.109182	0
S1SH2070000451	85	Aminoacid degradation	Histidine		COG2987	arCOG04670	K01712			1.24	1.74	1.52	1.48	1.35303	1.99	1.05	0.04	0	0.91	0.03		0.908828	0	1.71847	1.49285	1.35228	2.76442	0	1.1744	0	0.0713074	0	0.0702595	0	1.33867	0	0.0739515	0
S1SH2070007595	31	Aminoacid degradation	Histidine		ENOG4111KPN	arCOG08266	K01458			0.17	0.45	0.02	2.35	0.0120367	0	0	0	0	0.31	0		0	0	0.250735	2.32968	0	0	0	0	0	0	0	0	0	0.357091	0	0	0
S1SH2070005890	27	Aminoacid degradation	Lysine		ENOG410YF6X|COG1748	arCOG06678	K14157			0	0.04	1.03	0	1.07556	1.07	0	0	0	0	0		0.0361303	0	1.24184	0.0727557	1.27932	1.26057	0	0	0	0	0	0	0	0.236229	0	0.012685	0
S1SH2070001417	60	Aminoacid degradation	Lysine		COG1509	arCOG03246	K01843			0.04	0.03	0.07	0.01	0.132034	0.03	0	0	0	0.59	0.01		0	0	0.0262939	0.0132301	0.079484	0.0396786	0	0	0	0	0	0	0	0.705035	0	0.0274884	0
S1SH2070004838	93	Aminoacid degradation	Lysine		COG3246	arCOG06125	K18013			0.35	0.03	0	0	0	0.19	1.28	4.31	0.05	5.5	3.58		2.35282	0	0.0952621	0.0137387	0.0136822	0.740698	1	1.03414	0	4.20902	0	0.0135401	0	5.83522	0	3.51421	0
S1SH2070009077	12	Aminoacid degradation	Lysine		ENOG410XSK3		K01844			0	0	0	0	0	0	0	0	0	0.18	0		0	0	0	0	0	0	0	0	0	0	0	0	0	0.13	0	0	0
S1SH2070000803	95	Aminoacid degradation	Methionine		COG0270	arCOG04157	K00558			0.99	1.32	1.91	0.32	1.89967	0.32	1.33	0.96	0.05	2.12	0.59		0.232275	-1	1.07676	0.442625	1.26015	0.245891	-1	1.27393	0	0.466357	0	0.0369254	0	1.75011	0	0.679896	0
S1SH2070000166_0	233	Aminoacid degradation	Methionine		COG0499	arCOG04137	K01251			1.44	1.38	1.41	1.49	1.88601	1.29	0.97	2.57	1.24	1.16	2.15		1.37611	0	1.11933	1.59685	1.72724	1.26197	0	0.728705	0	2.60461	0	1.2489	0	1.02869	0	1.78522	0
S1SH2070001902	42	Aminoacid degradation	Methionine		COG0192	arCOG07444	K00789			0	0.05	0.79	0	1.07203	0	0	0	0	0	0		0	0	0	0	1.01062	0	0	0	0	0	0	0	0	0	0	0	0
S1SH2070011103	3	Aminoacid degradation	Phenylalanine		COG0376	arCOG04487	K03782			0.02	0.02	0.02	0	0.0187359	0.02	0	0.04	0	0.58	0.02		0	0	0	0	0	0.0189847	0	0	0	0.0189268	0	0	0	0.786093	0	0.113977	0
S1SH2070000057_3	96	Aminoacid degradation	Threonine		COG0156|COG1424	arCOG00113	K00639			0.2	0.43	1.47	0.06	1.29409	1.18	0.02	0	0	0.64	0.01		0	0	1.33839	0.0498135	1.26332	1.28266	0	0	0	0	0	0	0	1.47928	0	0.0129807	0
S1SH2070000497_0	141	Aminoacid degradation	Tryptophan		COG1878|ENOG410XQPU|ENOG410Z2AW|ENOG410XSZB	arCOG02462	K07130			1.58	1.31	1.91	0.59	2.45376	0.07	0.09	3.57	0.08	1.69	2.01		1.39426	0	0.808773	0.140402	1.63911	0.126304	0	0.0141137	0	3.77856	0	0.0416495	0	1.66726	0	2.11847	0
S1SH2070013695	3	Aminoacid degradation	Tryptophan		ENOG4111GH8		K00452			0.14	0.63	1.92	0	1.81693	0	0	0	0	0	0		0.0439568	0	2.15525	0	1.97103	0	0	0	0	0	0	0	0	0	0	0	0
S1SH2070002772	8	Aminoacid degradation	Tryptophan		COG3483		K00453			0.03	0.2	1.09	0	1.08932	0	0	0	0	0	0		0	0	0	0	0.0200138	0	0	0	0	0	0	0	0	0	0	0	0
S1SH2070008581	11	Aminoacid degradation	Tyrosine		COG3508	arCOG06976	K00451			0.1	0.36	1.02	0.04	1.05595	0.01	0	0	0	0	0		0	0	0.211669	0.0125084	0.464893	0	0	0	0	0	0	0	0	0.0128037	0	0	0
S1SH2070008582	10	Aminoacid degradation	Tyrosine		COG3185	arCOG02706	K00457			0.05	0.29	0.8	0.05	0.943744	0	0.01	0	0	0	0.01		0	0	0.0490877	0	0.247714	0	0	0	0	0	0	0	0	0	0	0	0
S1SH2070000320_0	142	Candidates for genes encoding proteins involved in amino acid degradation	Alanine dehydrogenase/(1)-pyrroline-2-carboxylate reductase ProC		COG2423|ENOG4110EHU	arCOG01035	K19244			2.33	2.89	3.73	1.77	3.73888	0.47	0.03	0.92	0.03	0.12	0.05		1.07456	0	1.65491	1.05455	3.00876	0.365637	0	0	0	1.09279	0	0.0430658	0	0.194819	0	0.0301262	0
S1SH2070000069_0	274	Candidates for genes encoding proteins involved in amino acid degradation	Glutamate dehydrogenase		COG0334	arCOG01352|arCOG00620|arCOG01848	K00261|K00262|K00260|K00263			3.21	2.17	2.44	0.85	2.32797	3.18	1.97	2.98	0.91	5.1	2.97		2.22616	0	2.81814	0.473572	2.80976	3.19003	0	1.85276	0	2.54662	0	0.629278	0	4.71918	0	3.00415	0
S1SH2070008596	7	Candidates for genes encoding proteins involved in amino acid degradation	Glutamate synthase domain 1		COG0067	arCOG00095|arCOG00096				0.08	0.17	0.34	0	0.735338	0	0	0	0	0	0		0	0	0.492185	0.0191501	0.973722	0	0	0.0182395	0	0	0	0	0	0	0	0.0377291	0
S1SH2070000147_3	151	Candidates for genes encoding proteins involved in amino acid degradation	Glutamate synthase domain 2 and ferredoxin domain		COG0069|ENOG4111RQP|COG1146|COG1035|COG3369	arCOG00619|arCOG02460|arCOG03896|arCOG00096|arCOG02461|arCOG04391|arCOG02650|arCOG02852|arCOG01502|arCOG02588				2.01	1.77	0.92	1.43	1.43003	0.59	3.27	2.79	0.19	3.06	0.73		2.35823	0	1.63899	1.16009	1.48474	0.405586	0	2.95926	0	2.67037	0	0.156744	0	3.02896	0	0.82192	0
S1SH2070009855	2	Candidates for genes encoding proteins involved in amino acid degradation	Glutamate synthase domain 2 and ferredoxin domain		COG0069	arCOG00619				0.02	0	0	0	0	0	0	2.24	0	0	0		0.68716	1	0	0	0	0	0	0	0	2.31616	0	0	0	0	0	0	0
S1SH2070000026_8	1321	Candidates for genes encoding proteins involved in amino acid degradation	Cluster containing Glycine cleavage system L protein and other proteins		COG0492|COG1249|COG0493|COG2210|COG1251|ENOG41113CZ|COG1252|COG3862|COG3634|ENOG410Y5YR|ENOG410Y3KQ|ENOG4110JWC|ENOG41127MH|ENOG41120VT|ENOG4111I5C|COG0446|COG0243|COG1143|COG0067	arCOG01296|arCOG01069|arCOG01292|arCOG01068|arCOG01064|arCOG01294|arCOG01070|arCOG02428|arCOG01295|arCOG01297|arCOG01067|arCOG01065|arCOG01299|arCOG05744|arCOG04391|arCOG02021|arCOG01293|arCOG02650|arCOG01301|arCOG02077|arCOG04648|arCOG01300|arCOG00575|arCOG02606|arCOG05745|arCOG02652|arCOG05543|arCOG00964|arCOG01605|arCOG00937|arCOG14779|arCOG00615|arCOG01555|arCOG04633|arCOG10559|arCOG07320|arC…	K00384|K00382|K00266|K00362|K17870|K00302|K17218|K00520|K18367|K04488|K03885	-		17.43	17.33	19.79	12.67	19.5658	11.69	7.36	10.26	7.99	13.61	10.41		9.99265	0	15.9047	10.5515	17.707	11.5728	0	7.14823	0	8.98654	0	7.61001	0	14.1563	0	10.7361	0
S1SH2070000718_0	287	Candidates for genes encoding proteins involved in amino acid degradation	Glycine cleavage system H protein (lipoate-binding)		COG0509	arCOG01303|arCOG03333	K02437	GCS		2.1	2.33	2.75	1.2	3.06233	2.48	3.12	3.73	2.24	3.54	3.57		3.9106	0	3.81531	1.13813	3.80275	3.9253	0	3.7423	0	5.12606	0	1.86032	0	4.69575	0	4.53114	0
S1SH2070000057_9	263	Candidates for genes encoding proteins involved in amino acid degradation	Glycine cleavage system protein P (pyridoxal-binding)		COG1003|COG0403	arCOG00076|arCOG00077	K00283|K00282	GCS		2.69	3.02	5.22	0.33	5.06311	2.56	3.76	3.05	2.7	1.64	0.35		2.77265	0	4.78451	0.845201	4.79783	2.59557	0	4.04356	0	2.58993	0	2.58411	0	1.80941	0	0.320261	0
S1SH2070017633	3	Candidates for genes encoding proteins involved in amino acid degradation	Glycine cleavage system protein P (pyridoxal-binding)		COG0403	arCOG00077	K00282	GCS		0	0	0	0	0	0	0	0.01	1.31	0	0		0.0124338	0	0	0	0	0	0	0.0126918	0	0	0	1.25079	0	0	0	0	0
S1SH2070000792_0	127	Candidates for genes encoding proteins involved in amino acid degradation	Glycine cleavage system T protein (aminomethyltransferase)		COG0404|ENOG410ZR3A	arCOG00756|arCOG00757	K00605	GCS		2.16	1.28	1.48	0.1	1.37378	1.45	2.06	1.33	1.36	0.77	0.2		2.03695	0	1.5163	0.118782	1.42325	1.47586	0	2.14151	0	1.47067	0	1.37146	0	1.00356	0	0.260971	0
S1SH2070000331	24	Candidates for genes encoding proteins involved in amino acid degradation	Proline dehydrogenase		COG0506	arCOG06322	K00318			0.05	0.23	1.06	0	1.32339	0	0	0	0	0	0		0	0	0.571201	0.0400842	1.35124	0	0	0	0	0	0	0	0	0	0	0	0
S1SH2070000057_6	52	Candidates for genes encoding proteins involved in amino acid degradation	Threonine aldolase		COG2008	arCOG00113	K01620			0.01	0.09	1.04	0	1.06107	1.04	0.03	0	0	0.21	0		0.0110802	0	1.0754	0.1111	1.07341	1.11107	0	0.180993	0	0	0	0	0	0.633205	1	0.0927396	0
S1SH2070018224	3	Candidates for genes encoding proteins involved in amino acid degradation	Threonine aldolase		COG2008	arCOG00113	K01620			0	0	0	0	0	0.02	0	0.02	0	0	0		0.0215564	0	0	0.021462	0	0	0	0	0	0	0	0.0200632	0	0	0	0	0
S1SH2070004513	22	Candidates for genes encoding proteins involved in amino acid degradation	Serine dehydratase		COG1760	arCOG05065|arCOG13501	K01752			0.12	0.78	1.21	0.7	1.22928	0.02	0.29	0	0	0.13	0.01		0	0	1.24292	1.21264	1.26743	0.0126276	0	0.268969	0	0	0	0	0	0.233168	0	0	0
S1SH2070004514	8	Candidates for genes encoding proteins involved in amino acid degradation	Serine dehydratase beta chain		COG1760	arCOG13501	K01752			0.08	0.17	0.44	0.03	0.0471131	0.02	0.6	0	0	0	0		0.0156525	0	0.187524	0.0474038	0.0155411	0	0	0.498561	0	0	0	0	0	0	0	0	0
S1SH2070000598	5	Candidates for genes encoding proteins involved in amino acid degradation	Serine dehydratase-like, alpha subunit		COG3681	arCOG05065				0.03	0	0	0	0	0	0	0	0	0.61	0		0	0	0.0334951	0.0168867	0.0165844	0.0337162	0	0	0	0	0	0	0	0.411824	0	0.017084	0
S1SH2070000036_1	365	Candidates for genes encoding proteins involved in amino acid degradation	Threonine/Serine dehydratase		COG0031|COG1171	arCOG01431|arCOG01430|arCOG01875|arCOG00608|arCOG02021	K01754|K01738|K22589|K01697|K12339|K01883|K01751	SerDH	4.3.1.19	5.28	7.37	9.98	5.03	9.26687	4.68	2.28	1.6	1.39	3.24	2.32		1.06889	0	6.37937	4.1648	6.78627	4.29379	0	1.8587	0	0.877426	0	0.626849	0	3.51731	0	2.03616	0
S1SH2070018066	2	Candidates for genes encoding proteins involved in amino acid degradation	Threonine dehydratase		COG1171		K01754			0	0	0	0	0	0.02	0	0	0	0.98	0		0.0250761	0	0	0	0.0232509	0.0246574	0	0	0	0	0	0.0223469	0	0.731659	0	0.0235128	0
S1SH2070015071	3	Candidates for genes encoding proteins involved in amino acid degradation	Threonine dehydratase		COG1171		K01754			0	0	0	0	0	0	0	0.02	0	0	0		0	0	0	0.0243961	0	0.0242839	0	0	0	0	0	0	0	0.024063	0	0	0
S1SH2070013689	2	Candidates for genes encoding proteins involved in amino acid degradation			COG0354	arCOG00757	K06980			0	0	0	0	0	0	0	0	0	0	0		0	0	0	0	0	0	0	0	0	0	0	0	0	0	0	0	0
S1SH2070000057_1	692	L-arginine degradation I	Ornithine/acetylornithine aminotransferase		COG0160|COG0001|COG4992|COG0161|COG2334|ENOG410ZW5E	arCOG00918|arCOG00915|arCOG00914|arCOG00916|arCOG00917|arCOG06801|arCOG11616	K01845|K00823|K00819|K07250|K05830|K03918|K00836|K15372|K00821|K14286|K09251|K00827			8.31	8.56	10.82	3.02	9.27461	4.88	6.1	6.05	2.96	7.22	5.3		6.446	0	8.14693	2.47852	7.96414	5.23913	0	6.04606	0	6.21731	0	2.90955	0	7.17732	0	5.36511	0
S1SH2070000057_13	7	L-arginine degradation I	Ornithine/acetylornithine aminotransferase		COG0160|COG4992|COG0001		K00836|K01845|K05830|K00823|K00821			0	0	0	0	0	0.01	0	0	0	0.01	0		0	0	0	0	0	0	0	0	0	0	0	0	0	0	0	0	0
S1SH2070000057_13	7	L-arginine degradation I	Ornithine/acetylornithine aminotransferase		COG0160|COG4992|COG0001		K00836|K01845|K05830|K00823|K00821			0	0	0	0	0	0.01	0	0	0	0.01	0		0	0	0	0	0	0	0	0	0	0	0	0	0	0	0	0	0
S1SH2070009132	5	Peptide degradation	Carbon metabolism		COG0112		K00600			0.02	0.02	0.02	0	0.019148	0.04	0.46	0.02	0.02	0	0		0.0195701	0	0	0.0195412	0	0	0	0.75952	0	0	0	0.0373311	0	0	0	0	0
S1SH2070000535_1	154	Cell division/ cytoskeleton	Actin and actin-related proteins (includes conserved lokiactins)		COG5277|ENOG410XQEF	arCOG05583|arCOG03061	K05692|K10355|K16575|K18641			1.92	1.98	2.27	1.28	2.32237	1.35	1.22	1.14	1.16	4.69	1.25		1.63611	0	3.43242	1.53836	2.44634	2.19149	0	1.25572	0	1.2083	0	1.22433	0	5.14185	0	1.40664	0
S1SH2070000535_2	40	Cell division/ cytoskeleton	Actin-like ATPase involved in cell morphogenesis		ENOG4111PH8|COG1077|COG0443	arCOG03061|arCOG03060	K03569|K18640			0.88	1.21	1.19	1.2	0.094895	0	0	0	0	0.01	2.46		0	-1	0.955309	1.17459	0.0344316	0.0114048	0	0	0	0	0	0	0	0.0116298	0	2.40436	0
S1SH2070009801	25	Cell division/ cytoskeleton	Actin-related protein 2/3 complex subunit 4							1.23	1.23	1.24	1.24	1.24726	0	0	1.25	0	0	0		1.23865	0	1.25282	1.26418	1.25376	0	0	0	0	1.24594	0	0	0	0	0	0	0
S1SH2070000026_22	156	Cell division/ cytoskeleton	Profilin domain			arCOG02603	K01280			1.41	1.2	1.2	1.19	2.39434	3.74	1.37	1.19	1.19	7.57	3.01		1.19726	0	1.19845	1.16847	2.37428	3.79968	0	1.42935	0	1.17811	0	1.19579	0	7.35726	0	3.19808	0
S1SH2070000026_22	156	Cell division/ cytoskeleton	Profilin domain			arCOG02603	K01280			1.41	1.2	1.2	1.19	2.39434	3.74	1.37	1.19	1.19	7.57	3.01		1.19726	0	1.19845	1.16847	2.37428	3.79968	0	1.42935	0	1.17811	0	1.19579	0	7.35726	0	3.19808	0
S1SH2070015856	2	Cell division/ cytoskeleton	Putative actin-like family				K16575			0.26	0.81	0	2.49	0	0	0	0	0	0	0		0	0	0.260255	2.43321	0	0	0	0	0	0	0	0	0	0	0	0	0
S1SH2070012211	3	Cell division/ cytoskeleton	Putative actin-like family		COG5277	arCOG05583	K10355			0	0.02	0.02	0	0	0	0	0.02	0.58	0.04	0		0	0	0	0	0	0	0	0	0	0	0	0.565331	0	0	0	0	0
S1SH2070019254	2	Cell division/ cytoskeleton	putative dynactin p62 family			arCOG07221				0	0	0	0	0	0	0	0	1	0	0		0	0	0	0	0	0	0	0	0	0	0	1.00306	0	0	0	0	0
S1SH2070019164	2	Cell division/ cytoskeleton	Tubulin		COG5023	arCOG14071	K07375			0	0	0	0	0	0	0	0	1	0	0		0	0	0	0	0	0	0	0	0	0	0	1.00306	0	0	0	0	0
S1SH2070001129_0	445	Cell division/ cytoskeleton	Tubulin/FtsZ, GTPase domain superfamily		COG0206|COG1650	arCOG02201|arCOG02202|arCOG02203	K03531|K22222|K02343			3.97	2.58	2.76	1.46	2.96364	5.01	4.04	2.77	2.77	2.74	1.54		3.11254	0	3.75448	1.4375	2.76798	4.54805	0	3.28294	0	2.61342	0	2.61276	0	2.20126	0	1.65932	0
S1SH2070012752	2	Cell division/ cytoskeleton	Tubulin/FtsZ, GTPase domain superfamily							0	0	0	0	0.100093	0	0	0	0	0	0		0	0	0	0	0.100093	0	0	0	0	0	0	0	0	0	0	0	0
S1SH2070005559_0	306	Cell division/ cytoskeleton	Villin/Gelsolin family protein		ENOG410XR0A|ENOG410XYF5|ENOG410ZJE9|ENOG4112DAK	arCOG03729|arCOG03441	K05768|K10368|K05761|K07646|K17550|K04428|K10369			1.62	1.7	3.8	0	2.78289	7.44	1.36	3.82	1.27	7.16	5.09		2.34619	0	5.77361	0.122986	4.0763	7.31553	0	1.27374	0	2.85901	0	1.26694	0	8.51909	0	4.3655	0
S1SH2070012685	2	Cell division/ cytoskeleton	Villin/Gelsolin family protein							0	0	0	0	0.0900839	0	0	0	0	0	0		0	0	0	0	0.030028	0	0	0	0	0	0	0	0	0	0	0	0
S1SH2070012903	2	Cell division/ cytoskeleton	Villin/Gelsolin family protein							0	0	0	0	0.0700652	0	0	0	0	0	0		0	0	0	0	0.0600559	0	0	0	0	0	0	0	0	0	0	0	0
S1SH2070005949	48	Cell division/ cytoskeleton	Villin/Gelsolin family protein			arCOG03729|arCOG10617|arCOG03441	K10369			0	0	0	0	0	1	1.01	1	1	1	1.03		0.999917	1	0	0	0	1.02054	0	1.03295	0	1.02046	0	1.02531	0	1.0253	0	1.07536	0
S1SH2070019205	2	Cell division/ cytoskeleton	Villin/Gelsolin family protein							0	0	0	0	0	0	0	0	1	0	0		0	0	0	0	0	0	0	0	0	0	0	1.00306	0	0	0	0	0
S1SH2070014629	13	Cell division/ cytoskeleton	Villin/Gelsolin family protein				K10369			0	0	0	0	0	0	0	0	0	0	0		0	0	0	0.02	0	0	0	0	0	0	0	0	0	0	0	0	0
S1SH2070016949	13	Cell division/ cytoskeleton	Villin/Gelsolin family protein			arCOG04887				0	0	0	0	0	0	0	0	0	0.14	0		0	0	0	0	0	0	0	0	0	0	0	0	0	0.16	0	0	0
S1SH2070017705	2	Cell division/ cytoskeleton	Villin/Gelsolin family protein							0	0	0	0	0	0	0	0	0	0	0		0	0	0	0	0	0	0	0	0	0	0	0	0	0.0194723	0	0	0
S1SH2070012568	3	ESCRT machinery	EAP30/Vps36 family							0	0	0	0	1.00093	0	0	0	0	0	0		0	0	0	0	1.00093	0	0	0	0	0	0	0	0	0	0	0	0
S1SH2070014709	8	ESCRT machinery	EAP30/Vps36 family							0.01	0.14	0	1.13	0	0	0	0	0	0	0		0	0	0	1.13843	0	0	0	0	0	0	0	0	0	0	0	0	0
S1SH2070017169	4	ESCRT machinery	ESCRT-I (Vps28 domain)							0.02	0	0	0	0	0	0	0	0	1.71	0		0	0	0	0	0	0	0	0	0	0	0	0	0	1.71093	0	0	0
S1SH2070005591	36	ESCRT machinery	ESCRT-I (Vps28 domain) (OdinLCB4_14280 gene cluster)				K12184			0.9	0.91	1.09	0.01	1.10315	0.01	1.12	1.09	1.1	1.12	0.97		1.02058	0	1.09811	0	1.10812	0	0	1.12179	0	1.09973	0	1.11895	0	1.12113	0	1.05989	0
S1SH2070020251	10	ESCRT machinery	ESCRT-II (Vps22/36)							0	0	0	0	0	0.04	0	0	0	0	0		0	0	0	0	0	0.0481574	0	0	0	0	0	0	0	0	0	0	0
S1SH2070005592	85	ESCRT machinery	ESCRT-II (Vps22/36) (OdinLCB4_14290 gene cluster)		ENOG410XPVM		K12188|K10696			1	1.27	2.27	1.16	2.09942	1.05	1.37	1.04	1.06	0.51	1.46		0.281616	-1	2.77329	2.25059	2.28822	1.15345	0	1.44037	0	1.14084	0	1.13722	0	1.21209	0	2.29604	0
S1SH2070005870	60	ESCRT machinery	ESCRT-II (Vps25) (OdinLCB4_14300 gene cluster)		ENOG4111F6Y		K12189|K18334			0.29	1	1.02	0.84	1.0182	1.01	1.03	1.02	1.02	1.02	1.05		0.849865	1	1.03656	0.176288	1.04112	1.02663	0	1.05174	0	1.03681	0	1.1054	0	1.04522	0	1.07473	0
S1SH2070000025_0	292	ESCRT machinery	ESCRT-III (Vps2/24/46 and Vps20/32/60) (OdinLCB4_14320 and OdinLCB4_14330 gene cluster)		COG5491|ENOG410YS75|ENOG4111HN3	arCOG00452|arCOG00453|arCOG00454|arCOG04782	K12195|K03969|K12197|K12191|K12198|K10408|K21764|K12194|K10352			2.17	2.18	2.19	3.3	2.22324	2.23	1.88	2.22	2.22	2.64	1.41		0.771056	0	2.38058	4.11914	2.28941	2.37441	0	2.24873	0	2.22915	0	2.23387	0	2.7523	0	2.41976	0
S1SH2070005535	47	ESCRT machinery	Steadiness box (putative ESCRT-I)			arCOG07221|arCOG03734|arCOG09624	K14437			0.08	0	0	0	0	1.03	1.05	1.03	0	1.04	1.07		0.913471	1	0.170004	0	0.0213922	1.06369	0	0.908732	0	1.05261	0	0	0	1.07741	0	1.10808	0
S1SH2070012233	2	ESCRT machinery	Vps4 ATPase with characteristic MIT domain							0	0	0	0	0	0	0	0	0	0	0		0	0	0	0	0	0	0	0	0	0	0	0	0	0	0	0	0
S1SH2070000024_1	986	ESCRT machinery	Vps4 ATPase with characteristic MIT domain (OdinLCB4_14310 gene cluster)		COG0464|COG1222|ENOG410XPN7|ENOG410XRHN|COG1223|COG0465	arCOG01308|arCOG01307|arCOG01306|arCOG04163|arCOG03947|arCOG04081|arCOG04368|arCOG03154|arCOG07960|arCOG05773|arCOG03779|arCOG03145|arCOG00473|arCOG03799|arCOG04159|arCOG03146|arCOG03702|arCOG03156|arCOG15221|arCOG05101|arCOG06456|arCOG03886|arCOG03409|arCOG02160	K13525|K03420|K12196|K07392|K07767|K03798|K22531|K03064|K03066			10.01	9.7	8.98	7.1	11.6591	8.8	10.36	9.98	8.57	11.42	10.88		8.65721	0	10.5311	7.37733	12.2388	8.32459	0	10.8979	0	9.09223	0	8.4693	0	11.0495	0	10.0862	0
S1SH2070006462	32	Trafficking system	Arrestin		ENOG41102NY					0	0.01	0	0.01	0	0.46	0	0	0	0.44	0.01		0	0	0	0	0	0.559861	0	0	0	0	0	0	0	0.443056	0	0	0
S1SH2070019161	2	Trafficking system	Longin domain							0	0	0	0	0	0	0	0	1	0	0		0	0	0	0	0	0	0	0	0	0	0	1.00306	0	0	0	0	0
S1SH2070016900	17	Trafficking system	Longin domain							0	0	0	0	0	0	0	0	0	1	0		0	0	0	0	0	0	0	0	0	0	0	0	0	1	0	0	0
S1SH2070017672	7	Trafficking system	Longin-like domain							0.03	0	0	0	0	0	0	0	0	1.56	0		0	0	0	0	0	0	0	0	0	0	0	0	0	1.61685	0	0	0
S1SH2070014458	2	Trafficking system	Longin-like domain							0	0	0	0	0	0	0	0	0	0	1.03		0	0	0	0	0	0	0	0	0	0	0	0	0	0	0	1.02889	0
S1SH2070017369	10	Trafficking system	Longin-like domain							0	0	0	0	0	0	0	0	0	0	0		0	0	0	0	0	0	0	0	0	0	0	0	0	0.0404521	0	0	0
S1SH2070012497	2	Trafficking system	putatitve soluble NSF attachment protein (SNAP)							0	0.02	0.09	0	0.253958	0	0	0	0	0	0		0	0	0.0876914	0	0.232304	0.0439508	0	0	0	0	0	0.0204946	0	0	0	0	0
S1SH2070020054	11	Trafficking system	putatitve soluble NSF attachment protein (SNAP)			arCOG02733				0	0	0	0	0	0.34	0	0	0	0	0		0	0	0	0	0	0.28	-1	0	0	0	0	0	0	0	0	0	0
S1SH2070010524	6	Trafficking system	putatitve soluble NSF attachment protein (SNAP)			arCOG02733				0	0	0	0	0	0	0	1.15	0	0	0		0.0685502	0	0	0	0	0	0	0	0	1.14682	0	0	0	0	0	0	0
S1SH2070010010	8	Trafficking system	putatitve soluble NSF attachment protein (SNAP)			arCOG02733				0	0	0	0	0	0	0	1	0	0	0		0	0	0	0	0	0	0	0	0	1	0	0	0	0	0	0	0
S1SH2070017090	52	Trafficking system	Putative coatomer component		COG0457|ENOG410XQVJ|ENOG4111QI4	arCOG07638|arCOG05326|arCOG03038|arCOG00127|arCOG06139				0	0	0	0	0	0	0	0.01	0	1.27	0		0	0	0	0	0	0	0	0	0	0	0	0	0	1.28888	0	0	0
S1SH2070019856	8	Trafficking system	Putative coatomer component							0	0	0	0	0	0.08	0	0	0	0	0		0	0	0	0	0	0.0306342	0	0	0	0	0	0	0	0	0	0	0
S1SH2070012750	2	Trafficking system	Putative t-SNARE							0	0	0	0	0.110103	0	0	0	0	0	0		0	0	0	0	0.0600559	0	0	0	0	0	0	0	0	0	0	0	0
S1SH2070009814	22	Trafficking system	Putative vacuolar protein sorting-associated protein 26				K04439			0.09	0	0	0	0	0	0	1.1	0	1.18	1.15		1.16326	1	0	0	0	0	0	0	0	1.15606	0	0	0	1.20968	0	1.2147	0
S1SH2070019625	12	Trafficking system	Putative vacuolar protein sorting-associated protein 62		ENOG4111KEM					0	0	0	0	0	1.12	0	0	0	0	0		0	0	0	0	0	1.10055	0	0	0	0	0	0	0	0	0	0	0
S1SH2070009856	25	Trafficking system	Putative vesicle coat protein involved in Golgi to plasma membrane transport/Folliculin				K09594|K23284			0	0.06	1.05	0	1.25009	0	0	1.03	0	0	0		0.0110105	0	1.05755	0	1.44359	0	0	0	0	1.10292	0	0	0	0	0	0	0
S1SH2070014262	2	Trafficking system	Putative vesicle coat protein involved in Golgi to plasma membrane transport/Folliculin							0	0	0	0	0	0	0	0	0	0	1.03		0	0	0	0	0	0	0	0	0	0	0	0	0	0	0	1.02889	0
S1SH2070020051	11	Trafficking system	putative Zinc finger, Sec23/Sec24-type superfamily			arCOG10807				0	0	0	0	0	1.73	0	0	0	0	0		0.0660829	0	0	0	0	1.72796	0	0	0	0	0	0	0	0	0	0	0
S1SH2070012757	3	Trafficking system	Roadblock							0	0	0	0	1.00093	0	0	0	0	0	0		0	0	0	0	1.00093	0	0	0	0	0	0	0	0	0	0	0	0
S1SH2070010498	2	Trafficking system	Roadblock							0	0	0	0	0.0231186	0	0	0.29	0.02	0.02	0		0.097665	0	0	0	0	0	0	0	0	0.215711	0	0	0	0	0	0	0
S1SH2070014919	38	Trafficking system	Roadblock			arCOG07638				0.02	0.14	0	2.19	0	1.11	0	0	0	0	0		0	0	0.0350575	2.1823	0	1.12625	0	0	0	0	0	0	0	0	0	0	0
S1SH2070014797	8	Trafficking system	Roadblock							0	0.14	0	1.13	0	0	0	0	0	0	0		0	0	0.0112632	1.13078	0	0	0	0	0	0	0	0	0	0	0	0	0
S1SH2070014731	16	Trafficking system	Roadblock				K03237			0	0	0	1	0	0	0	0	0	0	0		0	0	0	1	0	0	0	0	0	0	0	0	0	0	0	0	0
S1SH2070014459	12	Trafficking system	Roadblock							0	0	0	0	0	0	0	0	0	1	1.03		0	0	0	0	0	0	0	0	0	0	0	0	0	1	0	1.02889	0
S1SH2070019781	8	Trafficking system	Roadblock							0.02	0	0	0	0	3.21	0	0	0	0	0		0.0727812	0	0	0	0	3.42981	0	0	0	0	0	0	0	0	0	0	0
S1SH2070017165	13	Trafficking system	Roadblock							0	0	0	0	0	0	0	0	0	1	0		0	0	0	0	0	0	0	0	0	0	0	0	0	1	0	0	0
S1SH2070014398	2	Trafficking system	Roadblock							0	0	0	0	0	0	0	0	0	0	1.03		0	0	0	0	0	0	0	0	0	0	0	0	0	0	0	1.02889	0
S1SH2070014315	2	Trafficking system	Roadblock							0	0	0	0	0	0	0	0	0	0	1.03		0	0	0	0	0	0	0	0	0	0	0	0	0	0	0	1.02889	0
S1SH2070014482	2	Trafficking system	Roadblock							0	0	0	0	0	0	0	0	0	0	1.03		0	0	0	0	0	0	0	0	0	0	0	0	0	0	0	1.02889	0
S1SH2070014682	2	Trafficking system	Roadblock							0	0	0	0	0	0	0	0	0	0	0		0	0	0	0	0	0	0	0	0	0	0	0	0	0	0	0	0
S1SH2070011369	4	Trafficking system	Roadblock							0	0	0.01	0	0	0	0	0	0	0	0		0	0	0	0	0	0	0	0	0	0	0	0	0	0	0	0	0
S1SH2070010593	2	Trafficking system	Roadblock							0	0	0	0	0	0	0	0	0	0	0		0	0	0	0	0	0	0	0	0	0	0	0	0	0	0	0	0
S1SH2070011465	3	Trafficking system	Roadblock							0	0	0	0	0	0	0	0	0	0	0		0	0	0	0	0	0	0	0	0	0	0	0	0	0	0	0	0
S1SH2070010082	10	Trafficking system	Roadblock							0	0	0	0	0	0	0	0	0	0	0		0	0	0	0	0	0	0	0	0	0	0	0	0	0	0	0	0
S1SH2070010610	2	Trafficking system	Roadblock							0	0	0	0	0	0	0	0.2	0	0	0		0.0672363	0	0	0	0	0	0	0	0	0.133968	0	0	0	0	0	0	0
S1SH2070000066_10	817	Trafficking system	Roadblock/LAMTOR3		COG2018|ENOG4111NDV|ENOG410XXDW|ENOG41122WD|ENOG410YYKH|ENOG4111HUM	arCOG02603|arCOG02605|arCOG03932|arCOG03729	K07131|K10419|K09458|K19366|K03517|K04069|K00626			8.75	9.56	9.81	7.42	13.1319	19.76	18.52	16.86	8.72	20.79	15.88		12.4034	0	12.5859	6.8631	13.9506	20.096	0	19.0491	0	16.8702	0	8.86947	0	20.9989	0	16.0999	0
S1SH2070000066_10	817	Trafficking system	Roadblock/LAMTOR3		COG2018|ENOG4111NDV|ENOG410XXDW|ENOG41122WD|ENOG410YYKH|ENOG4111HUM	arCOG02603|arCOG02605|arCOG03932|arCOG03729	K07131|K10419|K09458|K19366|K03517|K04069|K00626			8.75	9.56	9.81	7.42	13.1319	19.76	18.52	16.86	8.72	20.79	15.88		12.4034	0	12.5859	6.8631	13.9506	20.096	0	19.0491	0	16.8702	0	8.86947	0	20.9989	0	16.0999	0
S1SH2070011596	11	Trafficking system	Roadblock/LAMTOR3			arCOG00878|arCOG07164				1.58	1.57	1.56	0	1.53948	0	0	0	0	1.67	0		0.0276518	-1	1.38362	0	1.41635	0	0	0	0	0	0	0	0	1.49824	0	0	0
S1SH2070009795	38	Trafficking system	Roadblock/LAMTOR3			arCOG02603				0.99	0.98	1	0	1.09888	1.09	0	1.09	0	1.09	0		1.02534	0	1.00449	0	1.06407	1.05839	0	0	0	1.05798	0	0	0	1.0498	0	0.0110205	0
S1SH2070000066_26	10	Trafficking system	Roadblock/LAMTOR3							0	0.09	0	1.06	0	0	0	0	0	0	0		0	0	0	1.04917	0	0	0	0	0	0	0	0	0	0	0	0	0
S1SH2070014779	5	Trafficking system	Roadblock/LAMTOR3				K12183			0.01	0.15	0	0.37	0	0	0	0	0	0	0		0	0	0.0291471	0.416272	0	0	0	0	0	0	0	0	0	0	0	0	0
S1SH2070000066_13	32	Trafficking system	Roadblock/LAMTOR3			arCOG02603				0.08	0	0	0	0	1.08	1.12	0.01	1.11	0.96	1.14		0.0212163	0	0	0	0	1.06225	0	1.08008	0	0	0	1.06916	0	1.07554	0	1.10592	0
S1SH2070000066_13	32	Trafficking system	Roadblock/LAMTOR3			arCOG02603				0.08	0	0	0	0	1.08	1.12	0.01	1.11	0.96	1.14		0.0212163	0	0	0	0	1.06225	0	1.08008	0	0	0	1.06916	0	1.07554	0	1.10592	0
S1SH2070010013	23	Trafficking system	Roadblock/LAMTOR3				K16776			0	0	0	0	0	0	0	1	0	1	0		0	0	0	0	0	0	0	0	0	1	0	0	0	0.990001	0	0	0
S1SH2070005927	31	Trafficking system	Roadblock/LAMTOR3			arCOG03729	K00727			0	0	0	0	0	2.01	0	0	0	0	0		0	0	0	0	0	2.00451	0	0	0	0	0	0	0	0	0	0	0
S1SH2070009962	8	Trafficking system	Roadblock/LAMTOR3							0	0	0	0	0	0	0	1	0	0	0		0	0	0	0	0	0	0	0	0	1	0	0	0	0	0	0	0
S1SH2070019178	2	Trafficking system	Roadblock/LAMTOR3			arCOG02603	K10365			0	0	0	0	0	0	0	0	1	0	0		0	0	0	0	0	0	0	0	0	0	0	1.00306	0	0	0	0	0
S1SH2070017147	11	Trafficking system	Roadblock/LAMTOR3							0	0	0	0	0	0	0	0	0	1.06	0		0	0	0	0	0	0	0	0	0	0	0	0	0	1.03108	0	0	0
S1SH2070015584	3	Trafficking system	Roadblock/LAMTOR3							0	0	0	0.04	0	0	0	0	0	0	0		0	0	0	0.107934	0	0	0	0	0	0	0	0	0	0	0	0	0
S1SH2070014651	2	Trafficking system	Roadblock/LAMTOR3							0	0	0	0	0	0	0	0	0	0	0		0	0	0	0	0	0	0	0	0	0	0	0	0	0	0	0	0
S1SH2070005700	11	Trafficking system	Roadblock/LAMTOR3							0	0	0	0	0	0	0	0	0	0.09	0		0	0	0	0	0	0	0	0	0	0	0	0	0	0.0600001	0	0	0
S1SH2070014916	8	Trafficking system	Roadblock/LAMTOR3/LAMTOR5							0	0	0	0.06	0	0	0	0	0	0	0		0	0	0	0.1	0	0	0	0	0	0	0	0	0	0	0	0	0
S1SH2070012186	3	Trafficking system	Roadblock/LAMTOR5							0	0	0	0	0	0	0	0	0	0	0		0	0	0	0	0	0	0	0	0	0	0	0	0	0	0	0	0
S1SH2070020186	8	Trafficking system	Sec13/31 [discussed Armadillo-fold (alpha helices)]							0	0	0	0	0	0	0	0	0	0	0		0	0	0	0	0	0	0	0	0	0	0	0	0	0	0	0	0
S1SH2070019757	14	Trafficking system	Sec13/31 [discussed WD40 repeat proteins (beta propellers)]		ENOG410XP3K|ENOG410ZW01|ENOG410XPM5|ENOG410XR4H|ENOG410ZXHD|ENOG410XQ2U|ENOG410YMKP	arCOG02561				0	0	0	0	0	1	0	0	0	0	0		0	0	0	0	0	1	0	0	0	0	0	0	0	0	0	0	0
S1SH2070003167	47	Trafficking system	Sec23/Sec24		ENOG4111G7E|COG2304	arCOG02900				0.12	0.07	0.07	0	0	1.99	0.14	1.13	0.07	0.21	0.01		0.712883	1	0.657225	0	0	2.35578	0	0	0	0.884826	0	0.0415693	0	0.507554	1	0.0291887	0
S1SH2070012922	18	Trafficking system	small GTPase				K03242|K04759|K02358|K02355			0	0	0	0	1.00072	0	0	0	0	1	0		0	0	1.18621	0	1.21058	0	0	0	0	0	0	0	0	2.47851	0	0	0
S1SH2070012786	4	Trafficking system	small GTPase		ENOG410XQ0R		K06682			0	0	0	0	1.00064	0	0	0	0	0	0		0	0	0	0	1.02066	0	0	0	0	0	0	0	0	0	0	0	0
S1SH2070012625	2	Trafficking system	small GTPase							0	0	0	0	0.0900839	0	0	0	0	0	0		0	0	0	0	0.120112	0	0	0	0	0	0	0	0	0	0	0	0
S1SH2070012858	2	Trafficking system	small GTPase		ENOG410XP1U		K07951			0	0	0	0	0.0800746	0	0	0	0	0	0		0	0	0	0	0.120112	0	0	0	0	0	0	0	0	0	0	0	0
S1SH2070012537	2	Trafficking system	small GTPase							0	0	0	0	0.0700652	0	0	0	0	0	0		0	0	0	0	0.110103	0	0	0	0	0	0	0	0	0	0	0	0
S1SH2070012015	5	Trafficking system	small GTPase			arCOG03441	K16186			0.03	0.11	0.48	0	0	0	0	0	0	0	0		0	0	0.121301	0	0	0	0	0	0	0	0	0	0	0	0	0	0
S1SH2070014705	11	Trafficking system	small GTPase			arCOG00364	K07863|K02355			0	0.02	0	1.03	0	0	0	0	0	0	0		0	0	0	1.0284	0	0	0	0	0	0	0	0	0	0	0	0	0
S1SH2070000066_14	29	Trafficking system	small GTPase		ENOG410XNZV|ENOG410XQN5		K07874|K17199			0.19	0	0	0	0	1.26	0	1.26	0	1.3	3.52		1.2729	1	0	0	0	1.27118	0	0	0	1.26729	0	0	0	1.33411	0	3.66791	0
S1SH2070000066_14	29	Trafficking system	small GTPase		ENOG410XNZV|ENOG410XQN5		K07874|K17199			0.19	0	0	0	0	1.26	0	1.26	0	1.3	3.52		1.2729	1	0	0	0	1.27118	0	0	0	1.26729	0	0	0	1.33411	0	3.66791	0
S1SH2070014323	6	Trafficking system	small GTPase		ENOG410XSQJ|COG4995|COG0457	arCOG14083|arCOG05343				0.1	0	0	0	0	0	0	0	0	2.96	3.11		0	0	0	0	0	0	0	0	0	0	0	0	0	2.95036	0	3.06617	0
S1SH2070011924	4	Trafficking system	small GTPase		ENOG410XQN5	arCOG05343|arCOG06650	K07903			0	0	0	0	0	0	0	0	0	0	0		0	0	0	0	0	0	0	0	0	0	0	0	0	0	0	0	0
S1SH2070017663	3	Trafficking system	small GTPase		COG1100|ENOG410XQN5|ENOG410XPD0		K07901|K07904			0	0	0	0	0	0	0	0	0	0.02	0		0	0	0	0	0	0	0	0	0	0	0	0	0	0.067789	0	0	0
S1SH2070012236	4	Trafficking system	small GTPase		ENOG410XQ9X	arCOG04991|arCOG05343|arCOG07580	K07900|K07904			0	0	0	0	0	0	0	0	0	0	0		0	0	0	0	0	0	0	0	0	0	0	0	0	0	0	0	0
S1SH2070013378	12	Trafficking system	small GTPase		COG1100|ENOG410XQN5	arCOG00362|arCOG03729|arCOG05343|arCOG08635|arCOG03601|arCOG09501	K07917			0	0	0	0	0	0	0	0	0	0.03	0		0	0	0	0	0	0	0	0	0	0	0	0	0	0.0600001	0	0	0
S1SH2070000066_35	2	Trafficking system	small GTPase							0.02	0	0.02	0	0	0.1	0	0	0	0	0		0	0	0.0243437	0	0	0.170369	0	0	0	0	0	0	0	0	0	0	0
S1SH2070000066_35	2	Trafficking system	small GTPase							0.02	0	0.02	0	0	0.1	0	0	0	0	0		0	0	0.0243437	0	0	0.170369	0	0	0	0	0	0	0	0	0	0	0
S1SH2070012078	8	Trafficking system	small GTPase							0	0	0	0	0	0	0	0	0	0	0		0	0	0	0	0	0	0	0	0	0	0	0	0	0	0	0	0
S1SH2070000066_23	6	Trafficking system	small GTPase				K07914			0.03	0.06	0.25	0	0	0	0	0	0	0	0		0	0	0.0140652	0	0	0	0	0	0	0	0	0	0	0	0	0	0
S1SH2070015459	3	Trafficking system	small GTPase			arCOG00364|arCOG03729				0	0	0	0	0	0	0	0	0	0	0		0	0	0	0	0	0	0	0	0	0	0	0	0	0	0	0	0
S1SH2070013704	15	Trafficking system	Trafficking protein Mon1		COG1225	arCOG00312	K03564			0	0.22	1.41	0	1.62046	1.47	0	0	0	0	0		0.0299525	0	1.19712	0.0151457	1.81879	1.61511	0	0	0	0	0	0	0	0	0	0	0
S1SH2070005697	76	Trafficking system	Transport protein particle (TRAPP) component			arCOG01688	K20302			0.24	0.01	0	0.09	0	3.36	2.4	1.27	0	0.02	5.05		0.968298	1	0.0700536	0.269438	0.0117863	3.49125	0	2.52713	0	1.17008	0	0.152948	0	0.0837563	0	5.20772	0
S1SH2070011085	2	Trafficking system	Vacuolar fusion protein Mon1							0	0	0	0	0	0	0	0	0	0	0		0	0	0	0	0	0	0	0	0	0	0	0	0	0	0	0	0
S1SH2070011755	3	Trafficking system	Vacuolar fusion protein Mon1							0	0	0	0	0	0	0	0	0	0	0		0	0	0	0	0	0	0	0	0	0	0	0	0	0	0	0	0
S1SH2070000066_36	839	Trafficking system	Vacuolar fusion protein Mon1 and longin-like domain		COG1100|COG2018	arCOG00364|arCOG01688|arCOG07060|arCOG02603|arCOG08078|arCOG07638	K07937|K08790|K02147|K10901|K04428|K00814|K03165|K03260|K01946|K03702|K10396|K01755|K14676			20.55	11.29	11.96	6.43	10.4499	22.58	11.67	18.67	8.02	40.6	35.86		17.461	0	17.8672	6.21534	14.3063	23.0214	0	9.48612	0	17.2971	0	7.97632	0	40.3841	0	35.186	0
S1SH2070000066_36	839	Trafficking system	Vacuolar fusion protein Mon1 and longin-like domain		COG1100|COG2018	arCOG00364|arCOG01688|arCOG07060|arCOG02603|arCOG08078|arCOG07638	K07937|K08790|K02147|K10901|K04428|K00814|K03165|K03260|K01946|K03702|K10396|K01755|K14676			20.55	11.29	11.96	6.43	10.4499	22.58	11.67	18.67	8.02	40.6	35.86		17.461	0	17.8672	6.21534	14.3063	23.0214	0	9.48612	0	17.2971	0	7.97632	0	40.3841	0	35.186	0
S1SH2070005532	10	Trafficking system	Vacuolar fusion protein Mon1 and longin-like domain			arCOG07331	K17751			0	0	0	0	0	0	0	1	0	0	0		0	0	0	0	0	0	0	0	0	1	0	0	0	0	0	0	0
S1SH2070001120	85	Trafficking system	Yip1 domain containing protein		COG2881	arCOG02054|arCOG10463|arCOG03630	K22942|K16682			0.82	1.03	1.04	1.04	1.04802	1.04	0.34	1.04	0	1.05	0.05		0.938265	0	1.03115	1.0314	1.04514	1.03142	0	0.198442	-1	1.0313	0	0	0	1.04827	0	0.106513	0
S1SH2070014382	2	Trafficking system	Yip1 domain containing protein			arCOG10204				0	0	0	0	0	0	0	0	0	0	1.03		0	0	0	0	0	0	0	0	0	0	0	0	0	0	0	1.02889	0
S1SH2070001589	13	Trafficking system	Yip1 domain containing protein		COG2881	arCOG03630				0	0	0	0	0	0	0	0	0	0	0		0	0	0	0	0	0.0121529	0	0	0	0	0	0	0	0	0	0	0
S1SH2070014701	6	Trafficking system	Yip1 domain containing protein			arCOG03630				0.05	0.05	0	0.15	0	0	0	0.02	0	0.02	0		0	0	0.0160054	0.225305	0.0159563	0	0	0	0	0	0	0	0	0	0	0	0
S1SH2070019258	2	Trafficking system	Yip1 domain containing protein (gene cluster OdinLCB4_14210)			arCOG02054				0	0	0	0	0	0	0	0	1	0	0		0	0	0	0	0	0	0	0	0	0	0	1.00306	0	0	0	0	0
S1SH2070014304	2	Ubiquitin modifier system	E3 UFM1-protein ligase 1 domain				K09228			0	0	0	0	0	0	0	0	0	0	1.03		0	0	0	0	0	0	0	0	0	0	0	0	0	0	0	1.02889	0
S1SH2070019956	4	Ubiquitin modifier system	E3 UFM1-protein ligase 1 domain							0	0	0	0	0	1.8	0	0	0	0	0		0.0182025	0	0	0	0	1.8264	0	0	0	0	0	0	0	0	0	0	0
S1SH2070017009	14	Ubiquitin modifier system	E3 UFM1-protein ligase 1 domain							0	0	0	0	0	0	0	0	0	0.18	0		0	0	0	0	0	0	0	0	0	0	0	0	0	0.1	0	0	0
S1SH2070000318_0	363	Ubiquitin modifier system	JAB1/MPN/MOV34 metalloenzyme domain		COG1310|ENOG410XZHS|ENOG410Y38R	arCOG01138|arCOG01139|arCOG06655|arCOG08073|arCOG03724|arCOG08433	K03030|K09613|K11864|K11866			6.09	4.91	7.11	2.11	7.23856	1.52	2.65	5.11	1.33	15.92	11.1		2.75074	0	7.29793	1.57636	6.95296	1.33564	0	1.80149	0	3.21715	0	1.30675	0	15.7452	0	10.8909	0
S1SH2070010825	25	Ubiquitin modifier system	Putative deubiquitinase			arCOG01139	K23368			2.01	3.19	1.37	4.29	0.0763435	0	0	1.02	0	0.19	1.62		0.202069	-1AA1:AA1048576,AA1:AA1048576	1.71761	3.89269	0.0577257	0	0	0	0	0.217473	-1	0	0	0.164981	0	1.57728	0
S1SH2070014543	3	Ubiquitin modifier system	Putative deubiquitinase							0.18	0	0	0	0	0	0	0	0	2.31	2.06		0	0	0	0	0	0	0	0	0	0	0	0	0	2.32056	0	2.05579	0
S1SH2070016962	2	Ubiquitin modifier system	Putative ubiquitin fusion degradation protein 1 homolog							0	0	0	0	0	0	0	0	0	0	0		0	0	0	0	0	0	0	0	0	0	0	0	0	0	0	0	0
S1SH2070014421	2	Ubiquitin modifier system	Ubiquitin domain				K07605			0	0	0	0	0	0	0	0	0	0	1.03		0	0	0	0	0	0	0	0	0	0	0	0	0	0	0	1.02889	0
S1SH2070017241	11	Ubiquitin modifier system	Ubiquitin domain							0	0	0	0	0	0	0	0	0	0	0		0	0	0	0	0	0	0	0	0	0	0	0	0	0	0	0	0
S1SH2070017321	7	Ubiquitin modifier system	Ubiquitin domain							0	0	0	0	0	0	0	0	0	0	0		0	0	0	0	0	0	0	0	0	0	0	0	0	0.0347763	0	0	0
S1SH2070010828	4	Ubiquitin modifier system	Ubiquitin domain		ENOG410XP1M	arCOG07600				0	0	0	0	0	0	0	0	0	0	0		0	0	0	0	0	0	0	0	0	0	0	0	0	0	0	0	0
S1SH2070000017_2	520	Ubiquitin modifier system	Ubiquitin domain - Molybdopterin converting factor, small subunit		COG1977|ENOG410Y0D8|ENOG411268E|COG5131|ENOG410ZIXZ|ENOG410ZIV3|ENOG410Y8T8|ENOG410ZJ73|ENOG4111121|ENOG4112CQF|ENOG410ZI4S|ENOG410ZA3K|ENOG410ZP3X|ENOG4110ZKA	arCOG00537|arCOG00540|arCOG00536|arCOG00534|arCOG00538|arCOG00535	K03636|K12161|K21232|K17592|K04964			6.48	6.49	6.12	6.11	6.57274	6.72	4.59	7.12	4.36	6.23	8.28		5.96729	0	6.33891	5.87161	6.31023	6.9356	0	4.82362	0	6.79785	0	4.16688	0	5.98343	0	8.75436	0
S1SH2070003491	36	Ubiquitin modifier system	Ubiquitin ligase E3 (OdinLCB4_14250 gene cluster)		ENOG41121N2	arCOG04103	K10635|K10636			0.86	0.85	1.15	0.01	1.15975	0	1.29	1.4	1.16	0.02	1.21		1.155	0	1.15618	0.0117336	1.18034	0	0	1.27819	0	1.25307	0	1.17723	0	0.0120138	0	1.33944	0
S1SH2070015528	2	Ubiquitin modifier system	Ubiquitin-activating enzyme - Dinucleotide-utilizing enzyme involved in molybdopterin and thiamine biosynthesis		COG0476					0.31	0.81	0	2.5	0	0	0	0	0	0	0		0	-1	0.28771	2.46528	0	0	0	0	0	0	0	0	0	0	0	0	0
S1SH2070000207_0	417	Ubiquitin modifier system	Ubiquitin-activating enzyme E1 (OdinLCB4_14220 gene cluster) and archaeal Dinucleotide-utilizing enzyme involved in molybdopterin and thiamine biosynthesis		COG0476|COG1179|ENOG41125DD|ENOG410XYAA|ENOG4112CQV	arCOG01676|arCOG09483|arCOG01677|arCOG00537|arCOG02021	K21029|K10686|K12164|K03178|K21147|K22132|K10685			11.84	11.97	9.85	10.59	8.59384	2.02	3.7	5.78	4.22	8.96	11.73		3.65697	0	11.0598	8.86292	8.3605	1.90368	0	2.8612	0	4.07373	0	3.99928	0	9.91925	0	11.2475	0
S1SH2070003637_0	130	Ubiquitin modifier system	Ubiquitin-conjugating enzyme E2 (OdinLCB4_14230 and OdinLCB4_14270 gene cluster) and E2+ESCRT-I fussion proteins		COG5078|ENOG4112966|ENOG410XS81		K06689|K04649|K13960|K06688|K10580|K02207|K10575|K10582|K10689			3.58	3.69	5.66	0.87	4.61104	0.16	2.55	3.53	2.48	2.8	5.02		2.63877	0	4.93663	0.88935	4.37293	0.036041	0	2.44414	0	3.36935	0	2.44335	0	3.51067	0	4.62801	0
S1SH2070014407	11	Ubiquitin modifier system	Ubiquitin-conjugating enzyme E2 domain				K10580			0.04	0	0	0	0	0	0	0	0	1.41	2.88		0	0	0	0	0	0	0	0	0	0	0	0	0	1.46382	0	2.91134	0
S1SH2070010245	6	Ubiquitin modifier system	Ubiquitin-conjugating enzyme E2 domain							0	0	0	0	0	0	0	0	0	0	0		0	0	0	0	0	0	0	0	0	0	0	0	0	0	0	0	0
S1SH2070005787	6	Ubiquitin modifier system	Ubiquitin-conjugating enzyme/RWD-like				K10687			0.22	0.65	1.76	0	1.7003	0	0	0	0	0	0		0	0	2.04543	0	1.89787	0	0	0	0	0	0	0	0	0	0	0	0
S1SH2070010824	33	Ubiquitin modifier system	Ubiquitin-conjugating enzyme/RWD-like domain				K10356|K10573			1.07	1.27	0.04	2.77	0.013073	0	0	0.34	0	0.12	4.09		0.0122181	-1	0.782735	2.52053	0	0.0122923	0	0	0	0.0122683	-1	0	0	0.0881838	0	3.86352	0
S1SH2070014282	3	Ubiquitin modifier system	Ubiquitin-conjugating enzyme/RWD-like domain							0	0	0	0	0	0	0	0	0	0	1.18		0	0	0	0	0	0	0	0	0	0	0	0	0	0	0	1.20519	0
S1SH2070010448	4	Ubiquitin modifier system	Ubiquitin-like domain							0	0	0	0	0.100058	0	0.01	0	0	0	0		0	0	0	0	0.0800466	0	0	0	0	0	0	0	0	0	0	0	0
S1SH2070005739	43	Ubiquitin modifier system	Ubiquitin-like protein							1.36	1.55	2.61	0	2.63053	0	0	0	0	1.41	0		0	-1	2.5732	0	2.60858	0	0	0	0	0	0	0	0	1.38135	0	0	0
S1SH2070014427	15	Ubiquitin modifier system	Ubiquitin-like protein							0.03	0	0	0	0	0	0	0	0	1.48	1.38		0	0	0	0	0	0	0	0	0	0	0	0	0	1.50969	0	1.4228	0
S1SH2070003603	39	Ubiquitin modifier system	Ubiquitin-like protein (OdinLCB4_14240 gene cluster)				K10839|K08770|K03070			0	0.01	1.02	0	1.02613	0	1.04	1.04	1.03	0	1.06		1.10559	1	1.09523	0.0219473	1.12644	0	0	1.1174	0	1.2172	0	1.1045	0	0	0	1.15697	0
S1SH2070000070_0	182	Candidates for a carbon monoxide dehydrogenase	Aerobic-type carbon monoxide dehydrogenase, large subunit CoxL/CutL homolog		COG1529|COG3427|COG4631|COG2080	arCOG01167|arCOG01925	K13482|K03520			0.75	1.05	2.95	0.02	4.65206	0.02	0.06	0.08	0	0	0.02		0.0937606	-1	1.79422	0.0628822	3.9128	0.0313938	0	0	0	0.0469158	0	0	0	0.01601	0	0.0160159	0
S1SH2070000071_0	101	Candidates for a carbon monoxide dehydrogenase	Aerobic-type carbon monoxide dehydrogenase, middle subunit CoxM/CutM homolog		COG1319|COG4630	arCOG01926|arCOG01925	K13481|K03519			0.83	1.15	2.19	0.11	2.93755	0	0.02	0.02	0	0.03	0.02		0.211198	-1	1.43177	0.0151964	2.55736	0.0455222	0	0.03021	0	0.181404	0	0	0	0.0155124	0	0.0155523	0
S1SH2070000072_0	101	Candidates for a carbon monoxide dehydrogenase	Aerobic-type carbon monoxide dehydrogenase, small subunit CoxS/CutS homolog		COG2080	arCOG01925	K03518			0.17	0.29	0.83	0.06	2.38105	0.01	0.33	0	0.01	0.01	0		0.0419526	0	0.475484	0.028134	2.31738	0.0281278	0	0.325362	0	0.014029	0	0	0	0	0	0.0145217	0
S1SH2070017062	27	Candidates for a carbon monoxide dehydrogenase	Carbon monoxide dehydrogenase subunit G, CoxG				K16749			0.01	0	0	0	0	0	0	0	0	1.91	0		0	0	0	0	0	0	0	0	0	0	0	0	0	1.8676	0	0	0
S1SH2070001114_0	38	Candidates for a carbon monoxide dehydrogenase anaerobic	anaerobic carbon-monoxide dehydrogenase catalytic subunit		COG1151	arCOG02429	K00198		1.2.7.4	0.21	0.01	0	0	0	0.01	0.42	1.25	0.04	1.14	1.21		0.417036	1	0.0139061	0.028077	0.013971	0.0140187	0	0.365925	0	1.20116	0	0	0	1.22387	0	1.30661	0
S1SH2070002207_0	170	Hydrocarbon activation	Pyruvate-formate lyase		COG1882	arCOG06130	K23121|K00656|K20038			1.32	0.71	1.26	0.1	1.19874	4.68	1.39	3.9	0.1	8.09	3.49		1.62084	0	0.975654	0.110827	0.883755	3.45963	0	0.626067	0	2.33105	0	0.013674	0	6.71433	0	2.67965	0
S1SH2070000068_1	1075	Hydrocarbon activation	Pyruvate-formate lyase-activating enzyme		COG1180|COG1313|COG5014|COG0602|COG1145|ENOG410YBKN|COG2896|ENOG410YK12	arCOG00946|arCOG00952|arCOG00934|arCOG00936|arCOG05120|arCOG02173|arCOG00947|arCOG00954|arCOG01925|arCOG04891|arCOG00948|arCOG04476|arCOG05466|arCOG02460|arCOG04117|arCOG06130	K04069|K04070|K10026|K04068			12.95	12.88	11.52	11.03	8.78895	9.73	13.34	16.74	6.92	13.52	13.46		10.7791	0	9.70575	10.0107	8.84331	8.2812	0	12.4201	0	15.5612	0	6.79418	0	12.5868	0	12.3472	0
S1SH2070005623	4	Hydrocarbon activation	Pyruvate-formate lyase-activating enzyme							0.34	0	0	0	0	0	1.88	0	1.82	0	0		0.0246975	-1	0	0	0	0	0	1.26467	0	0	0	1.24174	0	0	0	0	0
S1SH2070004308	5	Hydrocarbon activation	Pyruvate-formate lyase-activating enzyme		COG1355	arCOG00947	K04069			0.02	0	0	0	0	0.02	0.56	0.08	0	0	0		0	0	0	0	0	0	0	0.534765	0	0	0	0	0	0.0313128	0	0	0
S1SH2070014961	3	Hydrocarbon activation	Pyruvate-formate lyase-activating enzyme		COG1180		K04069			0	0	0	0	0	0	0	0	0	0	0.01		0	0	0	0	0	0	0	0	0	0	0	0	0	0	0	0	0
S1SH2070017038	3	Hydrocarbon activation	Pyruvate-formate lyase-activating enzyme		COG1180		K04069			0.02	0	0	0	0	0	0	0	0	0.2	0		0	0	0	0	0	0	0	0	0	0	0	0	0	0.101631	0	0	0
S1SH2070012309	4	Hydrocarbon activation	Pyruvate-formate lyase-activating enzyme							0	0	0	0	0	0	0	0	0	0	0		0	0	0	0	0	0	0	0	0	0	0	0	0	0	0	0	0
S1SH2070004239_0	243	hydrocarbons	Benzoate CoA reduction		COG1775|ENOG410ZNKJ|ENOG410Y9AF	arCOG04464	K04113			3.69	2.77	5.29	0.48	6.32756	1.73	4.01	6.55	0.31	14.55	16.32		2.74449	0	4.50955	0.230574	6.13633	1.26038	0	2.56787	0	3.79693	0	0.0940138	-1	13.7225	0	14.8208	0
S1SH2070002508	94	includes candidate proteins for key enzymes of the 3-hydroxypropionate/4-hydroxybutyrate, some of these enzymes could perhaps be involved in hydrocarbon degradation	Acetyl-CoA carboxylase, carboxyltransferase component		COG4799	arCOG02705	K01966|K01604|K01969|K19312			1.25	1.43	3.03	1.22	3.7706	1.3	0.03	0	0.01	0.21	0		0.93688	0	2.62818	0.692654	3.65952	1.46361	0	0.0402839	0	0.106104	0	0.026389	0	0.943536	1	0.09692	0
S1SH2070003391	5	includes candidate proteins for key enzymes of the 3-hydroxypropionate/4-hydroxybutyrate, some of these enzymes could perhaps be involved in hydrocarbon degradation	Acetyl-CoA carboxylase, carboxyltransferase component		COG4799	arCOG02705	K01966			0	0	0	0	0	0	0	0	0	0	0.02		0	0	0.0189334	0.0190314	0	0	0	0	0	0	0	0	0	0.0192018	0	0	0
S1SH2070000965_0	138	includes candidate proteins for key enzymes of the 3-hydroxypropionate/4-hydroxybutyrate, some of these enzymes could perhaps be involved in hydrocarbon degradation	Aromatic ring hydroxylase *( candidates for 4-hydroxybutyryl-CoA dehydratases)		COG2368	arCOG02143	K14534			0.12	0.02	0.11	0	0.533879	0.23	2	3.7	0.11	3.76	0.19		3.65432	1	1.83502	0.0274241	1.96896	0.862843	1	2.42597	0	4.9275	0	0.08125	0	4.30421	0	0.142101	0
S1SH2070017920	2	includes candidate proteins for key enzymes of the 3-hydroxypropionate/4-hydroxybutyrate, some of these enzymes could perhaps be involved in hydrocarbon degradation	Aromatic ring hydroxylase *( candidates for 4-hydroxybutyryl-CoA dehydratases)							0	0	0	0	0	0	0	0	0	0	0		0	0	0	0	0	0	0	0	0	0	0	0	0	0	0	0	0
S1SH2070002594	79	includes candidate proteins for key enzymes of the 3-hydroxypropionate/4-hydroxybutyrate, some of these enzymes could perhaps be involved in hydrocarbon degradation	Biotin carboxyl carrier protein		ENOG410XV05|ENOG41127M8|COG1038|COG4770|ENOG410ZPVT|COG0511	arCOG02095|arCOG02699	K23351|K01968|K01960|K01958			0.04	0.26	1.31	0.26	2.34273	1.1	0.01	0	0	0.01	0		0	0	0.97502	0.26949	2.11293	1.10062	0	0	0	0	0	0	0	0.0228488	0	0.0116913	0
S1SH2070000424_0	728	includes candidate proteins for key enzymes of the 3-hydroxypropionate/4-hydroxybutyrate, some of these enzymes could perhaps be involved in hydrocarbon degradation	Biotin carboxylase		COG0189|COG4770|COG2232|COG1821|COG1181|COG0027|COG0026|ENOG4110GF6|COG3919|ENOG410ZTPB|COG4067|ENOG410YKB1|ENOG4111G4K|COG0458|ENOG4111MC3|ENOG4110KIK|ENOG4111HX6|ENOG410ZRMN|ENOG4111TBH	arCOG01589|arCOG01592|arCOG01590|arCOG06897|arCOG01595|arCOG01596|arCOG01598|arCOG01597|arCOG01791|arCOG02296|arCOG01591|arCOG02095|arCOG08154|arCOG00842	K06913|K05827|K01921|K05844|K01961|K06914|K01955|K01959|K08289|K01920|K00913|K16181|K01968|K14940			7.21	4.59	4.32	3.13	4.2257	5.65	8.19	9.05	8.05	14.2	6.86		8.69559	0	4.7324	2.92343	3.19984	5.32302	0	8.74824	0	8.99793	0	8.8345	0	14.3103	0	7.19973	0
S1SH2070001333	98	includes candidate proteins for key enzymes of the 3-hydroxypropionate/4-hydroxybutyrate, some of these enzymes could perhaps be involved in hydrocarbon degradation	Biotin-(acetyl-CoA carboxylase) ligase		COG1654|COG0340	arCOG01940|arCOG05062|arCOG04056	K03524			0.7	1.22	1.35	1.28	1.28501	1.32	0	0.01	0	0.13	0.03		0.0120193	-1	1.21508	1.3054	1.21513	1.14816	0	0	0	0	0	0	0	0.099009	0	0.0505026	0
S1SH2070000687_1	183	includes candidate proteins for key enzymes of the 3-hydroxypropionate/4-hydroxybutyrate, some of these enzymes could perhaps be involved in hydrocarbon degradation	Methylmalonyl-CoA epimerase		ENOG4111RU7|ENOG410ZU8P|ENOG410ZGXV|ENOG410XP4D|COG0346|ENOG410XUYC|ENOG410XZ1P|ENOG410XT43|ENOG410Y3EB|ENOG410XVVP|ENOG4111T2M	arCOG02706|arCOG02708|arCOG02709	K05606|K08234|K01759			2.62	2.4	3.62	0.56	3.37507	1.54	2.21	3.79	0.24	4.57	2.75		1.89304	0	3.65611	0.4001	3.54887	1.4663	0	1.25181	0	3.76244	0	0.092703	0	4.94818	0	2.97672	0
S1SH2070000634_0	191	includes candidate proteins for key enzymes of the 3-hydroxypropionate/4-hydroxybutyrate, some of these enzymes could perhaps be involved in hydrocarbon degradation	Methylmalonyl-CoA mutase		COG1884|COG2185	arCOG04232|arCOG01226|arCOG01710	K01848|K11942			2.08	1.47	1.97	0.21	2.12679	2.63	2.72	2.98	0.15	3.88	3.97		1.50216	0	2.24331	0.271086	2.26483	2.60503	0	2.51848	0	1.89529	0	0.224852	0	3.63711	0	3.62881	0
S1SH2070000565_0	129	includes candidate proteins for key enzymes of the 3-hydroxypropionate/4-hydroxybutyrate, some of these enzymes could perhaps be involved in hydrocarbon degradation	Methylmalonyl-CoA mutase, C-terminal domain/subunit (cobalamin-binding)		COG2185|ENOG4111F75	arCOG01710	K01849			0.92	0.13	0.06	0.05	0.12929	1.21	1.99	1.42	0.06	1.49	3.24		1.27999	0	0.972737	0.142966	0.910645	1.22705	0	2.2786	0	1.60574	0	0.0597491	0	2.1213	0	3.47334	0
S1SH2070012681	3	Information processing	DNA-directed polymerase epsilon, putative		COG0417	arCOG03145	K02324			0	0	0	0	1.00093	0	0	0	0	0	0		0	0	0	0	1.00093	0	0	0	0	0	0	0	0	0	0	0	0
S1SH2070000654_0	233	Information processing	DNA-directed RNA polymerase subunit A' and fused proteins		COG0086	arCOG04257|arCOG04256	K03041			1.02	1.03	1.04	0.48	1.04988	1.05	1.06	1.05	1.72	1.04	1.08		0.911829	0	1.02733	0.797206	1.06437	1.05947	0	1.09695	0	1.0487	0	1.76238	0	1.05941	0	1.08885	0
S1SH2070000654_1	161	Information processing	DNA-directed RNA polymerase subunit A''		COG0086	arCOG04256	K03042|K03041			1.04	1.05	1.07	0	1.07823	1.08	1.09	1.07	1.08	1.09	0		1.02019	0	1.04117	0.0104166	1.04604	1.0521	0	1.05676	0	1.04147	0	1.04767	0	1.05065	0	0.431905	1
S1SH2070005617	11	Information processing	DNA-directed RNA polymerase subunit RPB8			arCOG04271				0.32	0	0	0	0	0	0	1.35	1.34	0	1.42		1.56127	0	0	0	0	0	0	0	0	1.5642	0	1.49988	0	0	0	1.60316	0
S1SH2070019696	15	Information processing	DNA-directed RNA polymerase subunit RPB8			arCOG04271				0	0	0	0	0	0.02	0	0	0	0	0		0	0	0	0	0	0.03	0	0	0	0	0	0	0	0	0	0	0
S1SH2070012464	2	Information processing	DNA-directed RNA polymerase, subunit RPB8			arCOG04271				0	0.06	0.32	0	1.40556	0	0	0	0	0	0		0	0	0.359999	0	1.43789	0	0	0	0	0	0	0	0	0	0	0	0
S1SH2070005473	31	Information processing	E2F/DP homolog			arCOG02749	K06620|K09391|K09390			0.11	0.07	0.07	0	0	1.12	1.35	1.12	0	0.03	1.2		1.24104	1	1.2427	0	0	1.28916	0	1.57412	0	1.24796	0	0	0	0	0	1.31044	0
S1SH2070019157	2	Information processing	E2F/DP homolog				K06620			0	0	0	0	0	0	0	0	1	0	0		0	0	0	0	0	0	0	0	0	0	0	1.00306	0	0	0	0	0
S1SH2070012944	3	Information processing	Ribosomal L28e/Mak16							0	0	0	0	1.00093	0	0	0	0	0	0		0	0	0	0	1.00093	0	0	0	0	0	0	0	0	0	0	0	0
S1SH2070000094_1	227	Information processing	Ribosomal protein L15 [Translation, ribosomal structure and biogenesis]		COG0200	arCOG00779	K02876|K02900			1.51	1.17	1.3	1.32	1.47979	1.22	1.3	1.16	1.19	1.36	2.4		1.05794	0	1.18125	1.2514	1.34964	1.24019	0	1.19519	0	1.12738	0	1.1241	0	1.30964	0	1.44853	0
S1SH2070004136	23	Information processing	Ribosomal protein L22e							0	0	0	0	0	0	0.16	0	0.14	1	1.04		0	0	0	0	0	0	0	0.907809	1	0	0	0.912645	1	1	0	1.02736	0
S1SH2070000372	50	Information processing	Topoisomerase IB		COG3569	arCOG08649	K03163			0	0	0	0	0	1	0.93	0	0	0	0		1.13782	1	0.635466	0	0	1.21722	0	0.956165	0	1.13066	1	0.0724363	0	0.0123585	0	0.012615	0
S1SH2070000125_0	248	Aminoacid metabolism	Aminoacid metabolism		COG0174	arCOG01909	K01915			2.77	2.5	2.18	2.52	2.247	2.63	1.21	1.4	1.36	2.67	1.41		0.729588	0	2.19088	1.59652	2.17335	2.59648	0	0.809071	0	1.32683	0	1.27666	0	2.37814	0	1.51956	0
S1SH2070000026_16	220	N assimilation	nitrogen fixation protein NifU and related proteins		COG0822|ENOG410ZDI1	arCOG02077	K04488			1.39	1.39	1.25	1.14	0.420125	1.91	0.61	2.12	1.27	2.18	4.18		0.88853	0	0.402028	1.27304	0.455155	1.6157	0	0.522356	0	1.25851	0	1.22575	0	1.15314	0	3.35967	0
S1SH2070002701	30	N assimilation			COG0288	arCOG02860	K01673			0.01	0	0.02	0	0.0848103	0	0	0.04	0.29	0.8	0.59		0	0	0.0969458	0.0121718	0.183533	0.0121721	0	0	0	0	0	0.231729	0	0.685148	0	0.647683	0
S1SH2070008983	10	N assimilation			ENOG4111GX7|COG3420|ENOG41122WW	arCOG02499|arCOG02550|arCOG07561|arCOG03614	K07218			0.06	0.39	0	1.55	0	0	0	0	0	0	0		0	0	0.0709497	1.58152	0	0	0	0	0	0	0	0	0	0	0	0	0
S1SH2070000593	90	N assimilation			COG0004|COG0347	arCOG04397	K03320			0.08	0	0	0	0	0	0.53	0.02	0	0.5	0.02		0.0792933	0	0	0	0.0156947	0	0	0.550028	0	0.0158649	0	0	0	0.407303	0	0	0
S1SH2070000398_0	204	AMP salvage pathway	Methylthioribose-1-phosphate isomerase (methionine salvage pathway), a paralog of eIF-2B alpha subunit		COG0182|COG1184	arCOG01123|arCOG01124	K08963|K18237			0.81	1.09	1.09	1.1	1.10641	1.18	1.75	2.19	1.12	1.18	1.57		1.17961	0	1.03935	1.10583	1.13419	1.12759	0	1.94112	0	2.18895	0	1.18946	0	1.17712	0	1.55793	0
S1SH2070009249	2	AMP salvage pathway	Methylthioribose-1-phosphate isomerase (methionine salvage pathway), a paralog of eIF-2B alpha subunit		COG0182		K08963			0	0	0	0	0	0	0.75	0.04	0	0	0		0.0218192	0	0	0	0.0208566	0	0	0.722648	0	0.0215717	0	0	0	0	0	0	0
S1SH2070000037_1	171	AMP salvage pathway	Thymidine phosphorylase *(AMP phosphorylase)		COG0213	arCOG02013	K18931			2.97	2.61	2.51	1.79	2.79212	0.11	1.41	1.36	1.43	1.4	1.43		2.51617	0	1.41671	1.66727	2.82892	0.0132158	0	1.3607	0	1.36996	0	1.45492	0	1.39931	0	1.40346	0
S1SH2070000398_1	179	AMP salvage pathway	Translation initiation factor 2B subunit, eIF-2B alpha/beta/delta family		COG1184|COG0182|ENOG4111YN2	arCOG01124|arCOG01125|arCOG01123|arCOG01127	K18237|K08963			2.73	2.94	3.25	2.37	3.32051	0.11	0.08	0.52	1.34	2.83	2.84		2.899	0	3.0364	2.6463	2.96049	0.272277	0	0.109537	0	1.42372	0	1.42416	0	2.91456	0	2.90047	0
S1SH2070000174_0	241	AMP salvage pathway			COG2820|ENOG4111F11|COG0813	arCOG01324|arCOG01325	K00757|K03784|K01241			2.03	2.33	2.43	1.24	2.7354	3.68	0.59	1.2	0.07	1.22	1.28		0.230555	-1	2.45732	1.24998	2.99339	3.81963	0	0.447761	0	1.13296	0	0	0	1.24092	0	1.23291	0
S1SH2070000012_8	221	AMP salvage pathway			COG2236|COG0634|ENOG410YG64|ENOG4111RR1|ENOG410XZ1F|COG2065	arCOG00040|arCOG00540	K07101|K00760			2.17	1.93	1.84	1.59	1.49043	2.61	1.34	1.28	1.27	2.21	1.8		1.24559	0	1.72363	1.42617	1.58065	2.51955	0	1.28613	0	1.0916	0	1.30332	0	1.89081	0	1.77281	0
S1SH2070000513	58	AMP salvage pathway			COG1957|ENOG4111I0U	arCOG04558	K01239|K01250			2.12	1.39	1.41	0.08	1.30914	0.11	0.56	2.99	0.09	1.83	4.66		1.83074	0	1.49028	0.0622878	1.46546	0.108559	0	0.458972	0	2.88264	0	0.0299635	0	1.54206	0	4.54534	0
S1SH2070000140_0	291	Mevalonate pathway (Acetyl-CoA -> Mevalonate)	3-hydroxy-3-methylglutaryl CoA synthase		COG3425|COG0332|COG1545|ENOG4111G1U	arCOG01767|arCOG01285|arCOG01286	K01641|K00648			2.02	1.78	1.99	1.62	2.44206	2.52	4.57	5.31	1.3	2.77	4.86		2.94108	0	2.59336	1.39597	2.95052	2.43971	0	3.23631	0	4.45049	0	1.28345	0	3.10836	0	4.55271	0
S1SH2070000147_6	192	Mevalonate pathway (Acetyl-CoA -> Mevalonate)	FMN-dependent dehydrogenase, includes L-lactate dehydrogenase and type II isopentenyl diphosphate isomerase		COG1304|COG1577|COG1608	arCOG00613|arCOG00860	K01823|K11517			1.18	0.99	1.19	0.19	1.14296	1.12	1.16	1.15	1.13	1.49	1.95		1.00327	0	1.73729	0.124464	1.74258	1.06356	0	1.15266	0	0.24865	-1	1.13787	0	2.03188	0	1.98776	0
S1SH2070000514_1	127	Mevalonate pathway (Acetyl-CoA -> Mevalonate)	Hydroxymethylglutaryl-CoA reductase		COG1257	arCOG04260	K00054			1.24	1.43	2.21	0.49	1.30552	1.23	0.52	0.01	0.4	1.12	1.03		0.181336	-1	2.04536	1.12025	1.36998	1.2414	0	0.532032	0	0	0	0.194871	-1	1.0992	0	0.955588	0
S1SH2070000514_0	67	Mevalonate pathway (Acetyl-CoA -> Mevalonate)	Hydroxymethylglutaryl-CoA reductase		COG1257	arCOG04260	K00021|K00054			1.15	0.95	0.04	1	0.0126802	0	0	1.27	0.42	0.03	1.3		0.712486	0	0.0118876	0.0358545	0	0.0238941	0	0.0121577	0	1.19247	0	0.203568	-1	0.0122493	0	0.513013	0
S1SH2070000164_1	292	Mevalonate pathway (Acetyl-CoA -> Mevalonate)	Isopentenyl phosphate kinase, enzyme of modified mevalonate pathway		COG1608|COG2054|COG0263|COG1234|COG0548	arCOG00860|arCOG00859|arCOG00864|arCOG11023|arCOG00499|arCOG00500|arCOG00862	K06981|K07144|K00931|K00930			2.09	2.09	1.98	1.18	2.04673	2.37	2.68	2.31	2.3	4.18	3.27		2.05797	0	1.43254	0.852612	2.14538	2.03069	0	2.29623	0	2.24185	0	1.9977	0	3.72578	0	2.71698	0
S1SH2070000236_0	448	Mevalonate pathway (Acetyl-CoA -> Mevalonate)	Mevalonate kinase		COG1577|COG0153|COG0083|COG2605|COG3890|ENOG410XWRE|COG1947|COG0279	arCOG01028|arCOG01029|arCOG01027|arCOG01030|arCOG01032|arCOG05355	K00869|K00849|K07031|K00872|K00938|K16190|K18674			2.74	3.16	5.45	1.94	6.23903	3.16	2.24	2.74	2.48	3.87	4.24		2.84608	0	5.99868	1.87341	6.42612	3.45567	0	2.27327	0	2.66516	0	2.52948	0	4.48453	0	4.47528	0
S1SH2070008900	5	Mevalonate pathway (Acetyl-CoA -> Mevalonate)	Mevalonate kinase		COG1577	arCOG01029	K00869			0.04	0	0.02	0.05	0	0	0	0	0	0.72	0		0	0	0	0.052713	0	0	0	0	0	0	0	0.0170277	0	0.748131	0	0	0
S1SH2070011588	15	N-glycosilation	Alg9 family protein mannosyltransferase		ENOG410ZWVE	arCOG00566|arCOG00562|arCOG07791|arCOG10204|arCOG06566|arCOG03702	K05286			0.1	0.44	3.2	0	3.22537	0	0	0	0	0	0		0.016666	0	3.71931	0	3.63734	0	0	0	0	0	0	0	0	0	0	0	0
S1SH2070004072	82	N-glycosilation	Oligosaccharyl transferase complex, subunit OST3/OST6		ENOG4111G0G	arCOG14980	K12669|K00133			0.61	1.16	1.19	1.07	1.07827	1.12	1.13	1.04	1.09	1.09	1.17		1.02839	0	1.02848	1.02874	1.03212	1.02874	0	1.04201	0	1.02863	0	1.03396	0	1.03505	0	1.11671	0
S1SH2070000659_0	231	N-glycosilation	Oligosaccharyl transferase, STT3 subunit		COG1287	arCOG02044|arCOG02043|arCOG05365|arCOG04767|arCOG00563|arCOG07351|arCOG00981|arCOG02842|arCOG03671|arCOG00566|arCOG02560|arCOG07611|arCOG09652	K07151			1.1	1.09	1.09	1.32	1.09402	1.35	1.17	1.09	1.09	0.3	1.13		1.06708	0	1.06742	1.21812	1.07436	1.31435	0	1.184	0	1.06813	0	1.07542	0	1.07137	0	1.11131	0
S1SH2070012561	17	N-glycosilation	Oligosaccharyltransferase 48 kDa subunit beta			arCOG01314|arCOG01312				0.04	1.06	1.06	1.06	1.06523	0	0	0	0	0	0		0	0	1.05815	1.05929	1.06511	0	0	0	0	0	0	0	0	0	0	0	0
S1SH2070010302	17	N-glycosilation	OST-5							0.28	0	0	0	0	1.29	0	1.29	0	0	1.35		1.30518	1	0	0	0	1.32064	0	0	0	1.31443	0	0	0	0	0	1.37909	0
S1SH2070019204	2	N-glycosilation	OST-5							0	0	0	0	0	0	0	0	1	0	0		0	0	0	0	0	0	0	0	0	0	0	1.00306	0	0	0	0	0
S1SH2070010558	3	N-glycosilation	OST-5				K06584			0	0	0	0	0	0	0	0	0	0	0		0	0	0	0	0	0	0	0	0	0	0	0	0	0	0	0	0
S1SH2070004937	15	N-glycosilation	Putative Alg14-like		ENOG4111QSM	arCOG01394	K07441			0.22	0	0	0	0	1.37	0.07	0.12	1.35	0.01	0		1.55841	1	0	0	0	1.57728	0	0	0	0	0	1.49789	0	0	0	0	0
S1SH2070005793	52	N-glycosilation	Putative Alg6/Alg8			arCOG00561|arCOG06688|arCOG07477|arCOG03701|arCOG06399|arCOG03812	K15172			0.1	0.09	0.14	0.04	0.0222296	2.11	0.01	0	0.01	0.97	1.03		0	0	0.945146	0.539044	0.0943128	2.5073	0	0	0	0	0	0	0	1.18696	0	1.20156	0
S1SH2070001477	83	N-glycosilation	putative glycosyltransferase of PMT family		ENOG411250H|ENOG41126N4|COG1807|ENOG41121E1|ENOG410YEKP|ENOG410Z7PK|ENOG410YUW9|ENOG410ZEM6	arCOG00566|arCOG00562|arCOG07791|arCOG00567|arCOG03188|arCOG05830|arCOG00561|arCOG00563|arCOG03192|arCOG06399				0.25	0.08	0	0.1	0	0.01	0.01	1.43	0.04	0.06	1.17		0.50962	1	0.0141557	0.0427682	0	0.028493	0	0	0	1.42041	0	0	0	0.058338	0	0.955701	0
S1SH2070006001	24	N-glycosilation	putative oligosaccharyl transferase, PMT/STT3 family			arCOG00563|arCOG08157|arCOG07110|arCOG05831				0	0	0	0	0	0	0	2.54	0	0	0		0.81734	1	0	0	0	0.0137482	0	0	0	2.65633	0	0	0	0	0	0	0
S1SH2070003156	23	N-glycosilation	putative UDP-N-acetylglucosamine:LPS N-acetylglucosamine transferase		COG0707|COG5017	arCOG01394	K07441			0	0	0	0	0	0.04	0.28	0	0	0	0		0	0	0.0132941	0	0	0	0	0.405384	1	0	0	0	0	0	0	0	0
S1SH2070004169	76	N-glycosilation	Ribophorin I		ENOG410XQVZ	arCOG03733|arCOG04054|arCOG12508|arCOG06492|arCOG05899	K16599|K07610|K06636			0.97	1.08	1.08	1.08	1.08814	1.08	1.1	1.08	1.09	1.1	1.11		1.02845	0	1.02854	1.02883	1.03237	1.02883	0	1.04254	0	1.0287	0	1.0342	0	1.03541	0	1.06483	0
S1SH2070014791	15	N-glycosilation	Translocon-associated protein (TRAP), alpha subunit							0	0	0	1	0	0	0	0	0	0	0		0	0	0	1	0	0	0	0	0	0	0	0	0	0	0	0	0
S1SH2070012197	18	N-glycosilation	Translocon-associated protein (TRAP), beta subunit			arCOG03270	K15400			0.02	1.02	1.02	1.02	1.02023	0	0	0	0	0	0		0	0	1.01829	1.01844	1.02123	0	0	0	0	0	0	0	0	0	0	0	0
S1SH2070000244_0	323	Urea cycle	Arginase family enzyme		COG0010	arCOG01700	K01480|K01476|K01479|K18459			1.31	3.86	5.02	3.77	4.18915	1.19	1.41	2.35	1.18	1.41	1.49		0.768167	0	3.49467	3.98729	4.3061	1.02896	0	0.55946	0	2.3003	0	1.18593	0	2.00822	0	1.71105	0
S1SH2070012492	2	Urea cycle	Arginase family enzyme				K01480			0	0	0	0	0.0800746	0	0	0	0	0	0		0	0	0	0	0.0500466	0	0	0	0	0	0	0	0	0	0	0	0
S1SH2070004691	11	Urea cycle	Arginase family enzyme							1.59	0.21	0.05	0.05	0	1.1	0.02	0	0	1.79	1.76		1.4674	0	0.0527246	0.0179607	0	1.59845	0	0.0338307	0	0.140457	0	0.0164891	0	1.75617	0	1.76276	0
S1SH2070003359	4	Urea cycle	Arginase family enzyme		COG0010		K01480			0	0	0	0.02	0	0.02	0	0	0	0.02	0		0	0	0	0	0.0187178	0.0191326	0	0	0	0	0	0	0	0	0	0.0191367	0
S1SH2070000426_0	110	Urea cycle	Argininosuccinate synthase		COG0137	arCOG00112	K01940			0.54	0.02	0	0.02	0	0.05	0.49	1.22	1.22	1.27	1.41		0.82115	0	0.0357408	0.0119784	0.0120417	0	0	1.20619	0	1.19512	0	1.22396	0	1.25235	0	1.34174	0
S1SH2070000424_1	143	Urea cycle	Carbamoylphosphate synthase large subunit		COG0458|COG0505	arCOG01594|arCOG01589	K01955			1.07	0.06	0	0.04	0	0.05	1.35	1.29	1.29	2.54	1.38		1.57378	0	0	0.0269437	0	0	0	1.28767	0	1.36737	0	1.35792	0	2.76596	0	1.39852	0
S1SH2070000103_0	287	Urea cycle	Ornithine carbamoyltransferase		COG0078	arCOG00912	K00611|K09065			3.11	3.17	3.39	1.46	2.93871	4.6	0.21	2.61	1.35	2.56	2.53		3.37945	0	4.28393	1.63582	3.64779	5.23782	0	0.0917732	0	2.66203	0	1.30069	0	3.34899	0	3.1536	0
S1SH2070014835	2	ABC Transporters	ATP-binding cassette subfamily C (CFTR/MRP) member 8				K05032			0	0	0	0.01	0	0	0	0	0	0	0		0	0	0	0	0	0	0	0	0	0	0	0	0	0	0	0	0
S1SH2070011723	5	ABC Transporters	ATP-binding cassette subfamily C (CFTR/MRP) member 9				K05033			0	0	0	0	0	0	0	0	0	0	0		0	0	0	0	0	0	0	0	0	0	0	0	0	0	0	0	0
S1SH2070001174_0	121	ABC Transporters	cobalt/nickel		COG0310	arCOG02248|arCOG03159	K02007			1.69	1.42	1.28	1.18	1.2949	1.32	1.07	2.92	1.5	1.85	2.22		2.30911	0	1.32568	1.2675	1.32884	1.17878	0	0.862628	0	2.92027	0	1.49543	0	1.88934	0	2.49352	0
S1SH2070004017	47	ABC Transporters	cobalt/nickel		ENOG4112AT4	arCOG03159	K02009			1.57	1.6	1.14	1.36	1.19872	0.02	0.06	0.15	1.49	0.3	1.43		0.939611	0	1.3563	1.20528	1.31027	0.0901967	0	0.149571	0	0.0897878	0	1.48168	0	0.169544	-1	1.32814	0
S1SH2070009119	4	ABC Transporters	D-ribose pyranase [EC:5.4.99.62]		COG1869|ENOG4111WCQ		K06726			0	0	0	0	0	0.07	0.51	0	0.02	0	0.02		0.0182022	0	0.0181231	0.0364157	0	0	0	0.518757	0	0	0	0.0175995	0	0	0	0.018332	0
S1SH2070020307	4	ABC Transporters	D-xylose				K10544			0	0	0	0	0	0	0	0	0	0	0		0	0	0	0	0	0	0	0	0	0	0	0	0	0	0	0	0
S1SH2070004456	22	ABC Transporters	glucose/mannose		ENOG410XQ0Q	arCOG00150	K17315			0	0	0	0	0	0	0	0.01	0	0.54	0		0	0	0	0	0	0	0	0	0	0	0	0	0	0.404115	0	0.0136562	0
S1SH2070013857	3	ABC Transporters	glutamine		COG0765	arCOG01798	K10037			0	0	0.04	0	0	0	0	0	0	0	0		0	0	0	0	0	0	0	0	0	0	0	0	0	0	0	0	0
S1SH2070001551	27	ABC Transporters	heme exporter protein C		COG0755	arCOG00267	K02195			0.09	0.23	0.66	0.08	1.5078	0	0	0	0.01	0	0.02		0.0612859	0	0.688654	0.0619526	1.50886	0.0617688	0	0	0	0.015362	0	0.0149836	0	0.0633018	0	0	0
S1SH2070001499	12	ABC Transporters	lipopolysaccharide export system ATP-binding protein [EC:3.6.3.-]		ENOG410ZA8Z	arCOG04024	K06861			0	0	0	0	0	0	1.1	0	0	0	0		0	0	0	0	0	0	0	1.19651	0	0	0	0.0100184	0	0	0	0	0
S1SH2070000310_1	448	ABC transporters	Peptide and nickel transporters		ENOG410XPRS|COG0747|ENOG410XQF5|ENOG410XNRA|ENOG410Y6NK|ENOG410XPCU|ENOG410ZJTT|ENOG410XRAT|ENOG410XQUV|ENOG4111GX7	arCOG01533|arCOG01535|arCOG08575|arCOG01536|arCOG01672|arCOG01673|arCOG14688|arCOG07273|arCOG00221|arCOG07458|arCOG01023|arCOG05640|arCOG03264|arCOG06301|arCOG09132|arCOG06180|arCOG05900|arCOG11019|arCOG02519|arCOG08609	K02035			4.95	4.8	5.49	3.1	4.19205	8.01	9.3	0.84	1.66	2.47	0.18		1.97568	0	5.66807	4.08579	4.44845	6.6597	0	6.78638	0	0.401806	0	1.7923	0	1.70307	0	0.0592064	0
S1SH2070013910	5	ABC transporters	Peptide and nickel transporters		COG1173		K02034			0.01	0.04	0.12	0	0.482485	0.03	0	0	0	0	0		0	0	0.174931	0.0135137	0.487315	0.162202	0	0	0	0	0	0	0	0	0	0.0139764	0
S1SH2070012240	5	ABC transporters	Phosphate and aminoacid transporters				K02037			0.06	0.46	2.64	0	2.50632	0	0	0	0	0	0		0.022236	0	2.77448	0	3.14915	0	0	0	0	0	0	0	0	0	0	0	0
S1SH2070000338_0	159	ABC transporters	Phosphate and aminoacid transporters		COG0115	arCOG02297	K00826			2.32	1.4	1.32	0.05	1.33299	1.47	1.24	1.3	1.28	2.54	1.39		1.48022	0	1.29193	0	1.31715	1.31374	0	0.620203	0	1.24641	0	1.2956	0	2.41284	0	1.49227	0
S1SH2070000799_0	126	ABC transporters	Phosphate and aminoacid transporters		COG0226|ENOG410XT4V|COG0581	arCOG00213|arCOG00168|arCOG08728|arCOG08733|arCOG08033|arCOG06468	K02040			0.63	0.68	0.52	0.75	0.0672466	1.01	1.55	1.72	2.63	0.51	0.04		2.1426	0	0.596928	0.682902	0	1.17405	0	1.49978	0	1.76995	0	2.69392	0	0.587558	0	0.0424423	0
S1SH2070020035	4	ABC transporters	Phosphate and aminoacid transporters		ENOG410XSV7	arCOG01799	K02030			0	0	0	0	0	2	0	0	0	0	0		0.0208151	0	0	0	0	2.06105	0	0	0	0	0	0	0	0	0	0	0
S1SH2070016930	15	ABC transporters	Phosphate and aminoacid transporters				K02038			0	0	0	0	0	0	0	0	0	1	0		0	0	0	0	0	0	0	0	0	0	0	0	0	1	0	0	0
S1SH2070001262	19	ABC transporters	Phosphate and aminoacid transporters		COG3221|ENOG410YPJ6	arCOG01805	K02044			0	0	0.04	0	0	0	0	0	0	0.01	0.01		0.0134545	0	0	0.01354	0	0	0	0	0	0	0	0	0	0	0	0	0
S1SH2070011197	6	ABC Transporters	trehalose/maltose		ENOG410XSJ0|COG1653	arCOG00151|arCOG00154	K10236			0	0	0	0	0	0	0	0	0	0.36	0.01		0	0	0	0	0	0	0	0	0	0	0	0	0	0.202553	-1	0.043825	0
S1SH2070000066_17	184	ABC transporters	ABC transporters: Metallic cation, ion-siderophore and vitamin B12 transporters		COG0370	arCOG00359	K04759			2.48	3.13	3.29	3.59	3.4309	1.35	2.73	1.85	1.37	0.83	2.83		1.62582	0	2.69448	2.46391	3.17618	1.25761	0	2.63692	0	1.58106	0	1.31668	0	0.793083	0	2.72701	0
S1SH2070000066_17	184	ABC transporters	ABC transporters: Metallic cation, ion-siderophore and vitamin B12 transporters		COG0370	arCOG00359	K04759			2.48	3.13	3.29	3.59	3.4309	1.35	2.73	1.85	1.37	0.83	2.83		1.62582	0	2.69448	2.46391	3.17618	1.25761	0	2.63692	0	1.58106	0	1.31668	0	0.793083	0	2.72701	0
S1SH2070000628_1	154	ABC transporters	ABC transporters: Metallic cation, ion-siderophore and vitamin B12 transporters		COG1918|ENOG411010R|ENOG410ZYBH|ENOG410ZZ3Y|ENOG410ZIZ5	arCOG02102	K04758			1.47	1.88	1.75	2.48	1.47217	1.44	2.75	1.7	0.09	0.66	1.42		1.32888	0	1.43113	2.62107	1.39226	0.814414	0	2.64471	0	1.77833	0	0.0890193	0	0.585956	0	1.40282	0
S1SH2070000066_1	178	ABC transporters	ABC transporters: Metallic cation, ion-siderophore and vitamin B12 transporters		COG0003	arCOG02849	K01551			1.19	1.25	1.88	1.16	1.30269	1.12	1.77	1.11	1.11	2.27	3.71		0.192463	-1	1.26206	1.10258	1.34504	1.08128	0	1.8159	0	1.07018	0	1.07717	0	2.23184	0	3.58785	0
S1SH2070000690_0	238	ABC transporters	ABC transporters: Metallic cation, ion-siderophore and vitamin B12 transporters		COG0614|ENOG4110TNH|ENOG4111FVQ|ENOG4111HND|ENOG4111JWT|ENOG410ZXYJ|ENOG4111RGB|ENOG410ZK2W|ENOG410XRC7|ENOG4112001|COG0725	arCOG04233|arCOG03303|arCOG03306|arCOG03302|arCOG06180|arCOG03417|arCOG03309|arCOG03304|arCOG00219|arCOG05755|arCOG04011|arCOG07273	K02016			0.29	0.26	0.35	0.2	0.740031	0.13	1.81	1.38	0.06	0.06	0.04		1.06229	1	0.153764	0.126581	0.771924	0.028118	0	1.45583	0	1.44429	0	0.0834729	0	0.0143814	0	0	0
S1SH2070001032_0	154	ABC transporters	ABC transporters: Metallic cation, ion-siderophore and vitamin B12 transporters		COG0609	arCOG01007|arCOG01006|arCOG10675|arCOG05708|arCOG03849|arCOG08970|arCOG04791|arCOG02712|arCOG04565|arCOG02191	K02015			0.8	0.34	0.29	0.19	0.364197	0.19	1.74	1.52	0.13	0.02	0.05		1.38474	0	0.028842	0.130837	0.260072	0.0435647	0	1.42437	0	1.47614	0	0.014283	0	0.029742	0	0.0149629	0
S1SH2070005763	14	ABC transporters	ABC transporters: Metallic cation, ion-siderophore and vitamin B12 transporters			arCOG07486|arCOG00266|arCOG00264	K16925			0	0	0	0	0.091856	0	0	0	0	0	0		0	0	0	0	0.0715142	0	0	0	0	0	0	0	0	0	0	0	0
S1SH2070020050	2	ABC transporters	ABC transporters: Metallic cation, ion-siderophore and vitamin B12 transporters		COG0474		K01537			0.02	0	0	0	0	0.72	0	0	0	0	0		0.0210626	0	0	0	0	0.645623	0	0	0	0	0	0	0	0	0	0	0
S1SH2070000026_23	3	ABC transporters	ABC transporters: Metallic cation, ion-siderophore and vitamin B12 transporters		COG1122		K02013			0	0	0	0.02	0	0	0	0	0	0	0		0	0	0	0.0468249	0	0	0	0	0	0	0	0	0	0	0	0	0
S1SH2070000026_23	3	ABC transporters	ABC transporters: Metallic cation, ion-siderophore and vitamin B12 transporters		COG1122		K02013			0	0	0	0.02	0	0	0	0	0	0	0		0	0	0	0.0468249	0	0	0	0	0	0	0	0	0	0	0	0	0
S1SH2070003703	27	ABC transporters	ABC transporters: Metallic cation, ion-siderophore and vitamin B12 transporters		COG1268	arCOG02986	K03523			0	0.04	0.04	0	0	0.01	0	0.01	0	0.01	0		0.0134754	0	0.0134814	0	0	0	0	0	0	0	0	0	0	0.194626	0	0.0140702	0
S1SH2070007015	22	ABC transporters	ABC-2 and other transporters		ENOG410ZXKH|ENOG4111VIX|ENOG4111H5W	arCOG02441|arCOG08617|arCOG03689	K01992			1.2	1.36	1.6	0.05	3.30392	0	0	0	0	1.64	0.02		0.060651	-1	1.63593	0	3.17552	0	0	0	0	0	0	0	0	1.80773	0	0.0312893	0
S1SH2070009340	22	ABC transporters	ABC-2 and other transporters				K02004			1.19	1.19	1.19	1.2	1.20251	0	1.22	0	0	0	0		0	-1	1.03006	1.03039	1.0341	0	0	0.229781	-1	0	0	0	0	0	0	0	0
S1SH2070014317	8	ABC transporters	ABC-2 and other transporters		COG1131|COG5029	arCOG04438	K01990			0.01	0	0	0	0	0	0	0	0	1.36	1.43		0	0	0	0	0	0	0	0	0	0	0	0	0	1.36353	0	1.39349	0
S1SH2070000521_0	178	ABC transporters	Mineral and organic ion transporters		COG2107|ENOG410XQHT|COG3888|COG1427|COG4521|COG0715|ENOG410XYQ2|ENOG41126F7|ENOG410XTCH|ENOG410YAK2|ENOG41102CS|ENOG4111IV9|ENOG4111R4R	arCOG01803|arCOG00654|arCOG01804|arCOG00655	K02051			0.94	0.05	0.03	0.04	0.0257394	1.31	1.3	0.1	0.01	1.38	0.03		1.1004	0	0.0128063	0.0515486	0.0129187	1.36558	0	1.30478	0	0.282756	0	0.0128423	0	1.3214	0	0.0402594	0
S1SH2070000368	40	ABC transporters	Mineral and organic ion transporters		COG4986	arCOG00174	K02050			0	0	0.01	0	0.012969	0.03	0	0	0	0.01	0		0.0257003	0	0	0	0	0.0517147	0	0	0	0.012902	0	0	0	0.0264872	0	0.0403452	0
S1SH2070000026_27	2	ABC transporters	Mineral and organic ion transporters		COG1116		K02049			0	0	0	0	0	0.23	0	0	0	0	0		0	0	0	0	0	0.115461	0	0	0	0	0	0	0	0	0	0	0
S1SH2070000026_27	2	ABC transporters	Mineral and organic ion transporters		COG1116		K02049			0	0	0	0	0	0.23	0	0	0	0	0		0	0	0	0	0	0.115461	0	0	0	0	0	0	0	0	0	0	0
S1SH2070000762_1	208	ABC transporters	Oligosaccharide, polyol and lipid transporters		COG4603|COG1079	arCOG00260|arCOG00261|arCOG00259|arCOG00262	K02057			1.99	2.84	4.25	1.82	4.78507	2.88	3.68	0.01	0	0.01	0.01		1.42032	0	4.45401	1.73436	5.2897	3.60381	0	3.6284	0	0.0411427	0	0.0680872	0	0.0564186	0	0.0285054	0
S1SH2070000614	32	ABC transporters	Oligosaccharide, polyol and lipid transporters		ENOG410YFTP	arCOG13398	K10112			0.14	0.01	0	0	0	1.03	0.91	1.3	0.05	0	0		0.65232	1	0.0125591	0.012655	0.0253684	0.935678	0	0.615346	0	1.26101	0	0.0378157	0	0.0129971	0	0	0
S1SH2070000627_1	60	iron(III) transport system substrate-binding protein			COG1840	arCOG00221|arCOG11061|arCOG00227|arCOG08575				0.61	0.84	1.62	0.15	1.61996	1.67	0.01	0	0	0	0		0.284706	-1	1.62304	0.331232	1.68295	2.3558	0	0.0143464	0	0.0142978	0	0	0	0	0	0.0148278	0
S1SH2070000026_0	1521	ABC transporters	Contains nitrate transporter proteins		COG0444|COG4608|COG3842|COG3839|COG1117|COG1136|COG1126|COG1123|ENOG410Y04P|COG1116|ENOG410XR2R|COG1122|COG1135|COG4175|COG1125|COG1118|COG0411|COG1134|COG3845|COG1124|COG4754|COG4619|COG4148	arCOG00181|arCOG00184|arCOG00231|arCOG00177|arCOG00923|arCOG05192|arCOG00228|arCOG07874|arCOG00182|arCOG00175|arCOG00178|arCOG00192|arCOG00193|arCOG00922|arCOG00204|arCOG00183|arCOG00180|arCOG05705|arCOG00191|arCOG00195|arCOG00211|arCOG04297|arCOG03228|arCOG13084|arCOG00203|arCOG05410|arCOG00186|arCOG00207|arCOG00188|arCOG00925|arCOG00210|arCOG00202|arCOG00205|arCOG07506|arCOG00185|arCOG05372|arC…	K02031|K10823|K02036|K02003|K02032|K10112|K02028|K02052|K02010|K10038|K06857|K15583|K15497|K11072|K16786|K02045|K02068|K05847							30.4062								15.5769	0	32.7618	18.57	31.6946	26.4769	0	18.9142	0	6.30605	0	6.80523	0	21.004	0	8.22232	0
S1SH2070000306_1	136				COG0600|COG3639|ENOG4110009|COG1174|COG4176|ENOG4111NED|ENOG410YNM1|ENOG4111RM6|COG4986|ENOG4111KZM	arCOG00169|arCOG00173|arCOG00170|arCOG00172|arCOG00171|arCOG00174	K02050|K02042|K05846			0.13	0.09	0.11	0.1	0	1.25	1.31	0.01	0	0.56	0.07		0.13954	0	0.0253871	0.178465	0	0.828776	0	1.31833	0	0.0127291	0	0.114711	0	0.534544	0	0.0132479	0
S1SH2070000010_0	187	Aminoacid metabolism	Aminoacid metabolism		COG0104	arCOG04387	K01939			1.69	1.56	1.55	1.33	1.77319	1.25	1.36	1.24	1.22	1.29	1.94		1.75425	0	2.87759	1.46914	2.50462	1.39236	0	1.34869	0	1.26339	0	1.30079	0	1.38044	0	1.85082	0
S1SH2070000057_15	227	Aminoacid metabolism	Aminoacid metabolism		COG0075	arCOG00082|arCOG07484|arCOG00116	K00830			2.92	2.69	2.6	2.65	1.61121	0.32	3.28	3.9	1.46	0.88	1.45		2.95558	0	2.94545	2.74652	1.49856	0.208112	-1	3.11864	0	4.05985	0	1.41036	0	1.64336	0	1.42342	0
S1SH2070000057_15	227	Aminoacid metabolism	Aminoacid metabolism		COG0075	arCOG00082|arCOG07484|arCOG00116	K00830			2.92	2.69	2.6	2.65	1.61121	0.32	3.28	3.9	1.46	0.88	1.45		2.95558	0	2.94545	2.74652	1.49856	0.208112	-1	3.11864	0	4.05985	0	1.41036	0	1.64336	0	1.42342	0
S1SH2070000012_20	227	Aminoacid metabolism	Aminoacid metabolism		COG0367|COG2102|COG0350	arCOG00071|arCOG00121|arCOG00035	K01953			1.56	1.82	1.2	2.72	1.17273	1.87	0.07	2.53	1.24	1.12	1.3		2.07793	0	2.55323	3.34505	2.64071	2.10411	0	0.101673	0	2.72444	0	1.27635	0	0.706472	0	1.32023	0
S1SH2070000012_20	227	Aminoacid metabolism	Aminoacid metabolism		COG0367|COG2102|COG0350	arCOG00071|arCOG00121|arCOG00035	K01953			1.56	1.82	1.2	2.72	1.17273	1.87	0.07	2.53	1.24	1.12	1.3		2.07793	0	2.55323	3.34505	2.64071	2.10411	0	0.101673	0	2.72444	0	1.27635	0	0.706472	0	1.32023	0
S1SH2070014636	37	Aminoacid metabolism	Aminoacid metabolism				K01756			0.01	0.29	0	5.5	0	0	0	0	0	0	0		0	0	0.0390825	5.54514	0	0	0	0	0	0	0	0	0	0	0	0	0
S1SH2070000162_0	122	Carbohydrate metabolism	Amylolytic enzymes		COG1449|ENOG411163U|COG1543	arCOG03278|arCOG03280|arCOG03284|arCOG03279	K07405			0.88	1.1	2.61	0.01	2.35606	0	0.01	0.49	0.01	2.54	1.33		0.532563	0	2.14506	0.0639031	2.34433	0.0255466	0	0.0129423	0	0.968319	0	0.0127324	0	2.58359	0	1.38591	0
S1SH2070007154	6	Carbohydrate metabolism	Amylolytic enzymes		COG3281	arCOG02948|arCOG07490	K05343			0	0	0	0	0	0	0	0	0	0	0		0	0	0	0	0	0	0	0	0	0	0	0	0	0	0	0	0
S1SH2070006509	18	Carbohydrate metabolism	Carbohydrate metabolism		COG3345	arCOG03663|arCOG06049	K07407			0.13	0.01	0	0.01	0.066344	1.17	0.03	0.03	0	1.36	1.41		0.0258458	0	0.103486	0	0.026093	1.25058	0	0	0	0	0	0	0	1.36537	0	1.38492	0
S1SH2070017655	6	Carbohydrate metabolism	Carbohydrate metabolism			arCOG03696	K01187			0.01	0	0	0	0	0	0	0	0	1.38	0		0	0	0	0	0	0	0	0	0	0	0	0	0	1.38032	0	0	0
S1SH2070014648	6	Carbohydrate metabolism	Carbohydrate metabolism		COG2730	arCOG07700	K01179			0	0	0	0.05	0	0	0	0.02	0	0	0		0	0	0	0.0826521	0	0	0	0.0162333	0	0	0	0	0	0	0	0	0
S1SH2070018207	2	Carbohydrate metabolism	Carbohydrate metabolism				K07406			0	0	0	0	0	0	0	0	0	0.02	0		0	0	0.0233422	0	0	0	0	0	0	0	0	0	0	0.046401	0	0	0
S1SH2070004153	76	Carbohydrate metabolism	Cellulose degrading		COG1794|COG0796	arCOG02005|arCOG02006	K01779			0.78	1.27	1.33	1.15	1.33498	0	0	0.08	0	3.03	0.15		0.0129106	-1	1.2793	0.989262	1.30345	0	0	0.0131627	0	0.0259472	0	0.0129454	0	2.97882	0	0.203326	0
S1SH2070017903	2	Carbohydrate metabolism	Cellulose degrading		COG1472		K05349			0	0.02	0	0	0	0	0	0	0	0	0.02		0	0	0	0	0	0	0	0	0	0.021002	0	0	0	0	0	0	0
S1SH2070012221	29	Carbohydrate metabolism	Chitin degrading		ENOG410ZVD2|COG3525	arCOG07452	K12373			1.12	1.13	1.26	0	1.24124	0	0	0	0	2.83	1.42		0	-1	1.27058	0	1.24123	0	0	0	0	0	0	0	0	2.98264	0	1.40577	0
S1SH2070004193_0	176	Carbohydrate metabolism	ethanol fermentation		ENOG410YG5M|ENOG41100VV|ENOG4111SV9|ENOG4111PIK|ENOG410Y2G7|ENOG410XWC0	arCOG10401|arCOG08232|arCOG01688	K00002			2.03	0.46	0.59	0.01	0.475778	4.63	4.26	2.13	0.03	4.87	4.52		2.7077	0	1.99904	0.100179	1.53525	4.07209	0	3.06136	0	2.77541	0	0.0702324	0	5.26255	0	4.6324	0
S1SH2070000542_0	121	Carbohydrate metabolism	fucose degradation		COG2407|ENOG410YEKT	arCOG01772	K01818			0.54	0.84	0.62	1.96	0.527421	0.22	1.34	0.28	0.03	0.74	0.05		0.220606	-1	0.493506	1.75163	0.392794	0.196	0	1.30861	0	0.39103	1	0.0130078	0	0.576287	0	0.0271918	0
S1SH2070015900	2	Carbohydrate metabolism	fucose degradation		COG0235	arCOG04226	K01628			0	0	0	0	0	0	0	0	0	0	0		0	0	0	0	0	0	0	0	0	0	0	0	0	0	0	0	0
S1SH2070001048	36	Carbohydrate metabolism	galacturonic acid degradation		COG2721	arCOG05317	K16850			0.2	0.05	0.03	0.03	0	0.51	1.1	1.34	0.05	0.67	1.67		0.389445	1	0.0129921	0	0	0.0392241	-1	0.595138	0	1.25195	0	0.052046	0	0.91228	0	1.38814	0
S1SH2070014259	2	Carbohydrate metabolism	galacturonic acid degradation		COG0246		K00041			0	0	0	0	0	0	0	0	0	0	1.03		0	0	0	0	0	0	0	0	0	0	0	0	0	0	0	1.02889	0
S1SH2070017831	3	Carbohydrate metabolism	galacturonic acid degradation		COG1904	arCOG08625	K01812			0.02	0	0	0	0	0	0	0	0	0.63	0		0	0	0	0	0	0	0	0	0	0	0	0	0	0.557123	0	0	0
S1SH2070003504	17	Carbohydrate metabolism	Hemicullulose debranching		COG3534	arCOG10185	K01209			0	0	0	0	0	0	0	0.05	0	0.43	1.38		0	0	0	0	0	0	0	0	0	0.141787	0	0	0	0.527458	0	1.41899	0
S1SH2070003553	10	Carbohydrate metabolism	Hemicullulose debranching		ENOG410XNWE|ENOG410XRPP	arCOG03865|arCOG03287	K05989			0.1	0.01	0	0	0	0	0	0	0	1.05	1.45		0	0	0.0553652	0	0.0139127	0.0139433	0	0	0	0	0	0	0	1.03006	0	1.44411	0
S1SH2070006151	5	Carbohydrate metabolism	lactose degradation		COG1874	arCOG05856	K12309			0.03	0	0	0	0	0	0	0	0	0.17	0.79		0.0170768	0	0	0	0	0.0171194	0	0	0	0	0	0	0	0.104379	0	0.7454	0
S1SH2070015080	12	Carbohydrate metabolism	mannose degradation		COG3716	arCOG14685	K02796			0.03	0.18	0.01	1.08	0	0	0	0	0	0	0		0	0	0.0259361	1.09795	0	0	0	0	0	0	0	0	0	0	0	0	0
S1SH2070014054	2	Carbohydrate metabolism	Other oligosaccharide degrading		COG3250	arCOG07337	K01192			0.02	0.16	0.56	0	1.6792	0	0	0	0	0	0		0	0	0.598843	0	1.696	0	0	0	0	0	0	0	0	0	0	0	0
S1SH2070004306	24	Carbohydrate metabolism	Other oligosaccharide degrading		COG1874|ENOG410XUPA|ENOG410ZVJH	arCOG05856|arCOG04085	K12308			0	0	0	0	0.0200663	0	0	1	0.04	0	0		0	0	0	0	0	0	0	0	0	1	0	0	0	0	0	0	0
S1SH2070017497	8	Carbohydrate metabolism	propionate fermentation			arCOG02706	K05606			0	0	0	0	0	0	0	0	0	0.01	0		0	0	0	0	0	0	0	0	0	0	0	0	0	0.0144592	0	0	0
S1SH2070009214	27	Complex carbon degradation	Carbohydrate metabolism			arCOG08994|arCOG04868|arCOG04386	K01188			0	0	0	0	0	2.38	1.21	1.94	0	0	0		0	0	0	0	0	0.990001	0	1.00842	0	0.850001	0	0	0	0	0	0	0
S1SH2070009213	3	fatty acids	fatty acid activation				K01896			0	0	0	0	0	0	1.01	0	0	0	0		0	0	0	0	0	0	0	1.00915	0	0	0	0	0	0	0	0	0
S1SH2070000134	4	fatty acids	glycerol degradation		COG2376	arCOG08942	K05879			0.04	0.07	0.02	0.13	0.0179524	0.02	0	0	0	0.04	0.02		0	0	0.0183854	0.0554118	0	0.0184659	0	0	0	0	0	0	0	0.0186737	0	0	0
S1SH2070000133	4	fatty acids	glycerol degradation		COG2376	arCOG08941	K05878			0	0.05	0.02	0.04	0	0.02	0	0.04	0	0.02	0		0	0	0	0.0554118	0	0	0	0.0181131	0	0	0	0	0	0.0186737	0	0	0
S1SH2070000004_0	186	fatty acids	Phospholipases		COG0584|COG4781	arCOG00701|arCOG06605|arCOG07282	K01126			3.54	3.98	4.41	3.52	4.05693	3.79	1.55	1.61	0.04	7.33	3.19		1.31499	0	5.61154	2.57313	3.80607	4.61442	0	1.45646	0	1.71457	0	0.0971439	0	7.14725	0	3.15326	0
S1SH2070004888	24	fatty acids	Phospholipases		ENOG4111G0K|COG2755|ENOG41122GT|ENOG41107NJ|ENOG410ZUG1|ENOG410XR59	arCOG05121	K10804			0.03	0.14	0.46	0.09	1.25693	0.05	0.01	0.01	0	0.05	0		0	0	0.412441	0.0803285	1.34011	0.147238	0	0	0	0	0	0	0	0.0685903	0	0	0
S1SH2070000357_0	119	Hyperthermophile	reverse gyrase		COG1110	arCOG01526	K03170			0.25	0.34	0.06	1.12	0	0	1.86	0.22	0.01	0	0		0.909351	1	0	1.16015	0	0	0	1.86299	0	0.932109	1	0.0109123	0	0	0	0	0
S1SH2070014984	2	monosacharides	2_D_deoxyribose_1P_degradation		COG1015	arCOG01696	K01839			0	0	0	0	0	0	0	0	0	0	0		0	0	0	0	0	0	0	0	0	0	0	0	0	0	0	0	0
S1SH2070000440	88	monosacharides	2_D_deoxyribose_degradation		COG0274	arCOG04320	K01619			0.79	1.13	1.75	0.9	1.81049	1.34	1.34	0	0.01	0.04	0.05		0.86115	0	1.82977	0.481379	2.16423	1.33582	0	1.36151	0	0.159793	0	0.105972	0	0.0411802	0	0.0555883	0
S1SH2070014926	4	monosacharides	D_galactose				K01684			0	0	0	0	0	0	0	0	0	0	0		0	0	0	0	0	0	0	0	0	0	0	0	0	0	0	0	0
S1SH2070016830	15	monosacharides	fructuose and mannose			arCOG02427	K16011			0	0	0	0	0	0	0	0	0	1	0		0	0	0	0	0	0	0	0	0	0	0	0	0	1	0	0	0
S1SH2070000231_6	129	nucle acids	AMP dAMP		COG1001	arCOG00693	K01486			1.31	1.4	1.33	1.84	1.44254	1.26	0.33	1.31	0.03	0.18	0.04		1.12351	0	1.21386	1.31091	1.21153	1.5034	0	0.325432	0	1.34623	0	0.0512696	0	0.276598	0	0.0802741	0
S1SH2070000147_1	116	nucle acids	AMP dAMP		COG0516	arCOG00612	K00088			1.46	1.44	0.45	1.42	0.425761	0.11	1.44	1.26	0.02	1.37	1.38		0.501758	0	0.385422	0.832664	0.129791	0.0351795	0	0.764094	0	1.17092	0	0.0117726	0	1.19968	0	1.26345	0
S1SH2070000001	14	nucle acids	AMP dAMP		COG1816		K01488			0.03	0.04	0.16	0.01	0.399094	0	0	0.04	0	0.03	0		0	0	0.0677467	0	0.354328	0.0408018	0	0	0	0	0	0	0	0	0	0	0
S1SH2070004855	25	nucle acids	AMP dAMP, CMP, dCMP, dGMP, GMP, UMP		COG0737	arCOG02832	K11751			0.03	0.06	0.07	0	0	0	0.01	1.79	0.03	0	0.02		0.587454	1	0.044037	0.0443916	0.0147	0	0	0	0	1.84178	0	0.0145268	0	0.045404	0	0	0
S1SH2070003871	32	nucle acids	AMP dAMP, CMP, dCMP, dGMP, GMP, UMP degradation		ENOG4111TS9|ENOG4112C47	arCOG07435	K01091			0.24	0.3	0.01	1.13	0.0125145	0.05	0.44	0	0	1.28	1.31		0	0	0.18115	1.14091	0	0.0121354	0	0.246757	-1	0	0	0.0243127	0	1.24337	0	1.29359	0
S1SH2070000791_0	208	nucle acids	AMP dAMP, dCMP degradation, dGMP degradation, GMP degradation, unclassified?		COG0005	arCOG01327|arCOG00030|arCOG00031	K00772			2.24	1.39	1.28	1.48	1.27608	1.56	1.32	1.37	1.24	1.36	1.34		2.59751	0	2.3059	1.42168	1.33168	1.76839	0	1.31896	0	1.44111	0	1.29583	0	1.42108	0	1.34782	0
S1SH2070020708	3	nucle acids	AMP dAMP, GMP degradation		ENOG410XVZ3	arCOG10919	K00759			0	0	0	0	0	0.16	0	0	0	0	0		0	0	0	0	0	0.0739227	0	0	0	0	0	0	0	0	0	0	0
S1SH2070000495_0	352	nucle acids	endonucleases		COG1676	arCOG01701|arCOG01702	K01170			2.19	2.09	2.23	2.08	2.21584	2.19	2.27	2.21	2.22	2.31	2.2		2.15176	0	2.19508	2.00541	2.20951	2.13347	0	2.29933	0	2.18589	0	2.26539	0	2.23645	0	2.28687	0
S1SH2070000594_0	163	nucle acids	endonucleases		COG1515	arCOG00929|arCOG02724	K05982			2.44	1.47	1.33	1.42	1.34413	1.3	1.36	1.34	1.31	2.2	2.31		1.52455	0	1.15996	1.29019	0.900709	1.26494	0	1.33516	0	1.26212	0	1.24038	0	2.05497	0	2.03037	0
S1SH2070001553	3	nucle acids	endonucleases		ENOG410XS11	arCOG08856	K01155			0.06	0.26	0.89	0	1.27858	0.02	0	0	0	0.02	0		0	0	0.30571	0	0.792944	0	0	0	0	0	0	0	0	0.0205586	0	0	0
S1SH2070000470_0	183	nucle acids	endonucleases		COG2023	arCOG04345	K03540			1.26	1.38	1.5	1.31	1.22464	1.22	1.29	1.29	1.24	1.41	1.27		1.32599	0	1.50674	1.22615	1.24469	1.21377	0	1.28362	0	1.55938	0	1.22833	0	1.49053	0	1.25759	0
S1SH2070000112_2	70	nucle acids	endonucleases		COG0648	arCOG01894	K01151			0.05	0.17	1.06	0.01	1.21092	0.01	0.27	0	1.15	0.18	0.01		0.0229843	0	0.586544	0.0692203	0.847562	0.0230751	0	0.258409	0	0	0	1.1595	0	0.282657	0	0.0361425	0
S1SH2070000909_1	162	nucle acids	endonucleases		COG1603	arCOG00307	K03539			1.08	1.08	1.08	1.08	1.08641	1.08	1.1	1.09	1.1	1.11	1.15		0.849662	0	1.08987	1.10278	1.09874	0.807981	0	1.11172	0	1.09112	0	1.09904	0	1.1431	0	1.13967	0
S1SH2070000785_1	221	nucle acids	endonucleases		COG1358	arCOG01751	K02936			0.03	1.03	1.03	1.03	1.03256	1.03	1.12	1.03	1.03	1.04	1.06		1.02881	1	1.0289	1.02916	1.03256	1.02917	0	1.20923	0	1.02905	0	1.03439	0	1.03553	0	1.07456	0
S1SH2070000348	75	nucle acids	endonucleases		COG0328|ENOG4111Y3R	arCOG02942	K03469			0.09	0.11	0.33	0.02	0.656688	0.04	0.44	1.56	1.27	0.01	0		0.202951	0	0.107516	0	0.542381	0	0	0.328948	0	1.11341	0	1.19095	0	0	0	0	0
S1SH2070005677	37	nucle acids	endonucleases		COG0571	arCOG03457	K03685			0.45	0.55	1.1	0.1	0.649289	0	0.03	0	0	1.38	1.28		0.0544079	-1	1.48353	0.137372	0.725507	0.150897	0	0	0	0	0	0	0	1.59276	0	1.45183	0
S1SH2070000583_0	205	nucle acids	endonucleases		COG1588	arCOG00784	K03538			0.51	0.45	0.37	1.2	0.332347	1.15	1.17	1.31	1.14	1.21	1.24		1.05461	0	0.917753	1.18534	0.775998	1.0588	0	1.23041	0	1.17252	0	1.17982	0	1.19838	0	1.22624	0
S1SH2070000160_0	147	nucle acids	endonucleases		COG1591	arCOG00919	K03552			1.1	0.98	0.57	1.59	0.107613	0.14	1.17	0.04	1.2	0.18	1.29		0.151244	-1	0.128095	1.34475	0.0117652	0.0350756	0	1.21437	0	0.0116746	0	1.1739	0	0.10766	0	1.27242	0
S1SH2070001191	65	nucle acids	endonucleases		COG0610|COG4096	arCOG00878|arCOG00880|arCOG00879|arCOG03272	K01153			0.02	0.02	0.05	0	0.0156335	0.03	0	0.2	0.02	0	0.27		0.140808	0	0.0156213	0.0471612	0	0.0471298	0	0	0	0.234942	0	0	0	0.0320255	0	0.481426	1
S1SH2070000737_2	108	nucle acids	endonucleases		COG1059	arCOG04357|arCOG03647	K03653			0.96	0.38	0.04	0.44	0.012901	0.12	1.88	1.4	1.32	1.37	1.31		1.3905	0	0.0372806	0.112469	0	0.0374817	0	1.5851	0	1.27176	0	1.2863	0	1.29366	0	1.29064	0
S1SH2070000430	37	nucle acids	endonucleases		COG4047|ENOG4111JVG	arCOG04144	K01741			0.03	0.14	0	0.94	0	0	0	0	0	0	0		0	0	0.0226775	0.977603	0	0	0	0	0	0	0	0	0	0	0	0	0
S1SH2070004747	48	nucle acids	endonucleases		COG1525|ENOG41123XY|ENOG41128V1|ENOG410YPXP	arCOG03192|arCOG08231|arCOG03193|arCOG05052	K01174			0	0	0.01	0	0	0.01	0	0.01	0	0	0.02		0	0	0.0146695	0.0147469	0	0	0	0	0	0.0147123	0	0	0	0.0301005	0	0.0303166	0
S1SH2070010511	2	nucle acids	endonucleases				K10773			0	0	0	0	0	0	0	0.14	0	0	0		0.0737099	0	0.0242139	0.0243167	0.0229977	0	0	0	0	0.265223	0	0	0	0	0	0	0
S1SH2070015333	6	nucle acids	endonucleases				K08300			0	0	0	0	0	0	0	0	0	0	0		0	0	0	0	0	0	0	0	0	0	0	0	0	0	0	0	0
S1SH2070013698	2	nucle acids	exonucleases		COG0557	arCOG04686	K12573			0.16	0.96	2.49	0	2.21564	0	0	0	0	0	0		0	0	0.630419	0	0.980489	0	0	0	0	0	0	0	0	0	0	0	0
S1SH2070000459	56	nucle acids	exonucleases		COG0708	arCOG02207	K01142			0.33	0.82	1.35	0.94	1.17927	0.05	0.01	0	0	0.34	0.57		0.0133183	-1	0.9861	1.16689	1.04689	0.0804521	0	0	0	0	0	0	0	0.371131	0	0.654353	0
S1SH2070001153_0	210	nucle acids	exonucleases		COG1933	arCOG04447|arCOG03147	K02322			1.56	1.95	1.98	1.16	1.17628	2.15	0.05	1.17	1.15	1.17	1.21		1.10661	0	1.16333	1.23388	1.76141	1.78342	0	0.057138	0	1.19895	0	1.20732	0	1.20096	0	1.10262	0
S1SH2070000392_0	204	nucle acids	exonucleases		COG1311	arCOG04455	K02323			1.13	1.24	1.28	1.08	1.09415	1.1	1.11	1.09	1.3	1.1	1.16		1.24109	0	1.55978	1.22143	1.20663	1.07276	0	1.2417	0	1.09357	0	1.13312	0	1.09668	0	1.12727	0
S1SH2070012724	3	nucle acids	exonucleases		COG0349		K03684			0.04	0.07	0.24	0	0.338611	0	0	0	0	0	0		0	0	0.0876914	0	0.232304	0	0	0	0	0	0	0	0	0	0	0	0
S1SH2070001202_0	141	nucle acids	exonucleases		COG1518|ENOG410Z8TQ	arCOG01452|arCOG00786|arCOG00793	K15342			3.03	2.97	0.67	3.4	0.0927829	1.53	2.54	1.79	1.54	0.32	0.08		1.67984	0	1.15929	2.78567	0.197814	1.32147	0	1.71079	0	1.76006	0	1.6047	0	0.722825	0	0.11017	0
S1SH2070001519	57	nucle acids	exonucleases		COG1796|COG1387	arCOG00305	K02347			0.04	0.05	0.08	0.01	0	1.32	0	0.15	0	0.01	0.44		0.119443	0	0.0265618	0.0267651	0.0133787	1.3373	0	0	0	0.173345	0	0	0	0.0274563	0	0.639446	0
S1SH2070014888	3	nucle acids	exonucleases		COG0507	arCOG00806|arCOG01951	K03581			0	0	0	0	0	0	0	0	0	0	0		0	0	0	0	0	0	0	0	0	0	0	0	0	0	0	0	0
S1SH2070000006_0	125	nucle acids	UMP degradation		COG1926|COG0035	arCOG00041|arCOG04128	K00761			1.18	2	1.92	1.68	1.47199	1.15	0.92	1.37	0.07	2.01	2.27		1.29801	0	1.60485	1.74314	1.33655	1.23003	0	1.25923	0	1.55951	0	0.191662	0	1.90577	0	2.13651	0
S1SH2070009518	35	nucle acids	Unclassified nucleacid degradation			arCOG00423|arCOG00431|arCOG00424	K06881			1.1	1.24	0.01	2.1	0.0133222	0.41	1.3	1.24	0.05	0.01	0.01		0.55944	0	0.445521	1.96371	0.012849	0.307702	0	0.804787	0	0.690275	0	0.0127578	0	0	0	0.0133891	0
S1SH2070017266	11	nucle acids	Unclassified nucleacid degradation		ENOG410ZM1C	arCOG03300	K07053			0	0	0	0	0	0	0	0	0	0.11	0		0	0	0	0	0	0	0	0	0	0	0	0	0	0.0300047	0	0	0
S1SH2070012473	2	Intraflagellar transport (IFT)/Cilium	Cilium-specific protein							0	0	0	0	0.0600559	0	0	0	0	0	0		0	0	0	0	0.0800746	0	0	0	0	0	0	0	0	0	0	0	0
S1SH2070012775	2	Intraflagellar transport (IFT)/Cilium	Cilium-specific protein			arCOG05201|arCOG04054				0	0	0	0	0.0500466	0	0	0	0	0	0		0	0	0	0	0.100093	0	0	0	0	0	0	0	0	0	0	0	0
S1SH2070017198	9	Intraflagellar transport (IFT)/Cilium	Cilium-specific protein			arCOG01424|arCOG12470|arCOG04921|arCOG07331|arCOG05232|arCOG00383				0	0	0	0	0	0	0	0	0	0	0		0	0	0	0	0	0	0	0	0	0	0	0	0	0	0	0	0
S1SH2070020181	5	Intraflagellar transport (IFT)/Cilium	Cilium-specific protein							0	0	0	0	0	0	0	0	0	0	0		0	0	0	0	0	0	0	0	0	0	0	0	0	0	0	0	0
S1SH2070017849	2	Intraflagellar transport (IFT)/Cilium	Cilium-specific protein		ENOG410XYF5		K17550|K16770			0.04	0.02	0.02	0.02	0	0	0	0	0	0	0		0	0	0	0.043606	0	0	0	0	0	0	0	0	0	0	0	0	0
S1SH2070000987_0	321	Intraflagellar transport (IFT)/Cilium			ENOG4111W73|ENOG410ZXIA|ENOG410XPGR|ENOG410YQYM|COG0457|ENOG41106NW	arCOG01314|arCOG01312|arCOG01310|arCOG01916|arCOG03047|arCOG07842|arCOG03733|arCOG01572|arCOG14529	K04407|K01191|K19878|K02935|K05641|K10352			3.12	4.54	3.86	5.74	3.2247	3.36	1.47	3.27	2.23	6.37	8.48		2.57168	0	3.35172	5.65243	2.22385	3.2057	0	1.58579	0	3.20439	0	2.1723	0	6.15718	0	8.32216	0
S1SH2070010697	4	Candidate genes for arsenic/selenocompounds resistence	Anaerobic selenocysteine-containing dehydrogenase [Energy production and conversion]ry AS(V) respiration		COG0243	arCOG01495|arCOG02674				0	0	0	0	0	0	0	0.12	0.02	0	0.02		0	0	0	0.0239406	0	0.0238508	0	0	0	0.0712253	0	0	0	0	0	0	0
S1SH2070000420_0	129	Candidates for As-resistance	aresenate reductase (thioredoxin)		COG0394|ENOG4111MZ6	arCOG04425	K01104|K03741			1.45	1.38	2.26	0.26	2.85046	2.56	0.05	1.39	0.59	4.02	4.22		0.324487	0	2.45527	0.130863	2.73768	2.3278	0	0.0264491	0	0.521669	0	0.533245	0	4.37719	0	4.16714	0
S1SH2070001710	60	Candidates for As-resistance	Arsenic resistance		COG0640	arCOG00734				0.3	0.34	0.1	1.15	0.0251858	1.34	1.31	1.29	1.25	0.94	0		1.13076	0	0.228893	1.1386	0.0641472	1.30453	0	1.29591	0	1.27605	0	1.30131	0	1.03605	0	0.0399753	0
S1SH2070000416_0	121	Candidates for As-resistance	Arsenic tolerance		COG0798|COG0385|ENOG4111QKA	arCOG02190|arCOG02191	K03325|K03453|K14347			0.9	0.92	1.32	0.64	1.5045	2.89	0.12	2.37	3.76	2.68	1.98		0.865455	0	2.29484	0.622693	2.33505	3.69283	0	0.306369	1	1.59991	0	3.27377	0	2.8063	0	2.01933	0
S1SH2070011078	4	Candidates for As-resistance	Arsenite efflux arsA		COG0003		K01551			0	0	0	0	0	0	0	0.01	0	0	0		0.0149575	0	0	0.0150047	0	0	0	0	0	0.0449627	0	0	0	0	0	0	0
S1SH2070003805	54	Candidates for As-resistance	Methylarsenite efflux permeases		COG0701|ENOG41112W5	arCOG02712	K07089			0.19	0.3	0.8	0.11	0.979255	0.03	0	0.02	0.02	0.05	0.55		0	0	0.328215	0.0157645	0.591225	0.031477	0	0	0	0.0470269	0	0.0153203	0	0.0321436	0	0.546405	0
S1SH2070000294_0	393	Candidates for As-resistance	Na+/H+ antiporter NhaD or related arsenite permease [Inorganic ion transport and metabolism]		COG1055|COG0471|ENOG410Y1CV|ENOG410Y4D6|ENOG4110CVK|ENOG410Y0X6	arCOG00238|arCOG00237|arCOG04386|arCOG05350|arCOG04052|arCOG03199|arCOG04923	K14445|K03893|K11106			7.64	6.54	8.71	3.66	10.2764	8.72	3.15	3.9	2.93	8.21	4.92		3.41629	0	9.08663	3.50817	10.212	8.44951	0	2.38511	0	3.26529	0	2.94765	0	7.94878	0	4.19248	0
S1SH2070000759_0	135	Candidates for As-resistance	Transcriptional repressor arsR1		COG0640|ENOG41122ZG|ENOG4111SFI|ENOG4112726|ENOG410ZGCB	arCOG01446|arCOG01449|arCOG01448				2.55	1.53	0.44	1.7	0.0772959	1.82	1.21	2.31	1.55	5.03	3.02		2.84953	0	1.24146	1.04814	0.14048	2.39147	0	1.01657	0	2.83672	0	1.62574	0	5.42261	0	3.55154	0
S1SH2070000156_1	1270	Candidates for As-resistance			COG0491|COG0426|ENOG4110GCR|ENOG4111GXF|ENOG4111IQU|ENOG411268A|ENOG410XQNN|COG2015|ENOG4112BCV|ENOG4111QNW|COG0607|ENOG410ZWKY|ENOG410Y62Z|ENOG410ZW3H|ENOG410ZVJD|COG1773|ENOG410XQDC|ENOG4111FEZ|ENOG4111N4G|ENOG410Z1NS|ENOG410YHVD|ENOG410YHC9|ENOG410ZW13|ENOG410ZQHD|ENOG410XR0U|ENOG41120V2|ENOG410ZJSW|ENOG4111NTC|COG2033|ENOG410ZQTB|ENOG4111PRY|ENOG41120ZC	arCOG00504|arCOG00509|arCOG00498|arCOG00505|arCOG00517|arCOG00507|arCOG00511|arCOG00508|arCOG00527|arCOG02021|arCOG03009|arCOG00506|arCOG05932|arCOG00503|arCOG02019|arCOG07867	K01069|K16639|K00473			14.18	14.36	17.45	10.71	17.1871	12.02	13.48	19.76	5.5	22.59	18.44		9.22465	0	17.7635	10.3947	16.3652	11.3562	0	10.6931	0	16.9573	0	4.9022	0	22.3686	0	18.2419	0
S1SH2070000066_16	425	Candidates for As-resistance			ENOG410XUQV|ENOG41121WX|COG4189|ENOG4111WBE|ENOG4111VCW|ENOG4111UFY|ENOG411226U|ENOG41125S6|ENOG4111UTM|COG3398|ENOG41121UH|ENOG41128GM|ENOG4111W62|ENOG4111RGA|ENOG41124HG|COG1733|COG0640|ENOG410XTMY|ENOG410ZXFS	arCOG01681|arCOG01679|arCOG01680|arCOG01682|arCOG00734|arCOG00732|arCOG01687|arCOG04056|arCOG02795|arCOG03859|arCOG01686|arCOG01684|arCOG04439|arCOG01685|arCOG01055|arCOG04518|arCOG08780|arCOG05050|arCOG00737	K03892|K21903			6.07	6.14	6.59	4.04	6.53737	5.12	3.84	5.4	3.32	6.53	5.46		4.21272	0	4.52627	3.35654	4.70408	4.75971	0	4.11064	0	4.66523	0	3.71934	0	6.27631	0	5.48549	0
S1SH2070000180_0	148	Phosphate metabolism	Phosphate metabolism		COG0306	arCOG02267|arCOG05674|arCOG02712|arCOG13912|arCOG13989|arCOG03206|arCOG10125|arCOG02027|arCOG02640	K03306|K14640			1.71	1.44	1.49	0.03	1.56415	0.01	0	0.03	0.01	3.01	2.98		0.888773	0	1.49081	0.0579532	1.565	0.0867414	0	0.0144413	0	0.0863625	0	0	0	2.95366	0	2.8632	0
S1SH2070000926	24	Phosphate metabolism	Phosphate metabolism		COG1702	arCOG04325				0.02	0.09	0	0.36	0	0	0	0	0	0	0		0	0	0.0232812	0.373807	0	0	0	0	0	0	0	0	0	0	0	0	0
S1SH2070004722	31	Phosphate metabolism	Phosphate metabolism		COG1227	arCOG01567|arCOG00099	K15986			0.27	0.36	0.28	0.36	0	0.01	0	1.32	0.03	0.03	0.62		0.42004	1	0.298317	0.589146	0	0.0273536	0	0	0	1.33512	0	0	0	0.0422129	0	0.596694	0
S1SH2070000045_0	281	Phosphate metabolism	Phosphate metabolism		COG1392|ENOG4111PZD	arCOG02640	K07220			3.8	3.36	3.51	1.04	2.5305	1.29	2.56	2.78	2.55	4.48	3.85		3.34117	0	2.90823	0.339521	2.69803	1.58311	0	2.49779	0	2.49371	0	2.55659	0	4.49374	0	4.0725	0
S1SH2070019968	6	Phosphate metabolism; Phosphate transporter and PHO regulon	Phosphate metabolism; Phosphate transporter and PHO regulon		COG0642					0	0	0	0	0	1.7	0	0	0	0	0		0.0344156	0	0	0	0	1.73356	0	0	0	0	0	0	0	0	0	0	0
S1SH2070001600	14	Phosphate metabolism; Phosphorus uptake	Phosphate metabolism; Phosphorus uptake		COG1785	arCOG04808	K01077			0.03	0.1	0.32	0.08	0.0140934	0	0	0	0	0	0		0	0	0.112673	0.212934	0	0.0141828	0	0.0142347	0	0	0	0	0	0	0	0	0
S1SH2070008992	4	Phosphonate metabolism			COG1524	arCOG01378				0	0	0	0	0	0.05	0.88	0.35	0	0.02	0.02		0.229833	0	0	0	0	0	0	0.783676	0	0.39843	0	0	0	0	0	0.0237728	0
S1SH2070001251	22	Polyamine metabolism	Polyamine metabolism		COG1166	arCOG02269	K01585			0.07	0.21	1.13	0.05	1.14924	1.17	0.02	0.01	0	0	0		0.0262345	0	1.22116	0.0397736	1.21785	1.33704	0	0	0	0	0	0	0	0.0136238	0	0	0
S1SH2070009993	8	Selenocompound metabolism	selenide, water dikinase		COG0709		K01008			0	0	0	0	0	0	0	1	0	0	0		0	0	0	0	0	0	0	0	0	1	0	0	0	0	0	0	0
S1SH2070000026_4	94	Sulfur metabolism	4_DS_R_Tetrathionate_I_E		COG1145	arCOG05128				0.41	0.57	1.55	0.16	1.26082	1.31	1.39	0.09	1.29	0.99	1.07		0.355084	0	1.34533	0.344555	1.01146	1.39082	0	1.17686	0	0	0	1.27381	0	1.11125	0	1.15586	0
S1SH2070020516	2	Sulfur metabolism	4_DS_R_Tetrathionate_I_E		COG0543		K00528			0	0	0	0	0	0.04	0	0	0	0	0		0	0	0	0	0	0.036006	0	0	0	0	0	0	0	0	0	0	0
S1SH2070000156_5	89	Sulfur metabolism	7_DS_D_Thiosulfate_I_E		COG2897	arCOG02019|arCOG11277	K01011|K21028			0.15	0.34	1.01	0.05	1.57757	0.07	0	1.29	1.36	0	0.03		0.249268	0	0.22315	0.0527734	1.07105	0.0527759	0	0.0266866	0	0.342347	0	1.31472	0	0.0135015	0	0	0
S1SH2070001183	61	Sulfur metabolism	dimethyl sulfoxide reductase membrane subunit		COG3301|COG5557|COG4881|ENOG410ZY09|ENOG410XRXW	arCOG02025|arCOG02027|arCOG02024|arCOG02026	K00185			0.33	0.77	2.21	0.57	2.5632	0.02	0.02	0	0.02	0	0		0	-1	0.28564	0.463354	1.10552	0.0159618	0	0	0	0	0	0	0	0.0325299	0	0	0
S1SH2070009259	2	Sulfur metabolism	phosphoadenosine phosphosulfate reductase [EC:1.8.4.8 1.8.4.10]		COG5270	arCOG02473	K00390			0.02	0	0	0.02	0.0226072	0	0.6	0	0	0	0		0.0238924	0	0.047164	0	0	0	0	0.733049	0	0	0	0	0	0	0	0	0
S1SH2070001528	94	Sulfur metabolism	sulfate adenylyltransferase [EC:2.7.7.4]		COG2046	arCOG04191|arCOG01040|arCOG00124	K00958			1.45	1.46	1.46	1.46	0.199199	0.27	1.95	1.42	0.1	1.25	1.48		1.3463	0	1.62109	1.62439	1.2168	1.0366	1	1.4273	0	1.03189	0	0.142854	0	1.34891	0	1.4743	0
S1SH2070004534	41	Sulfur metabolism	taurine dioxygenase [EC:1.14.11.17]		ENOG4111XH7	arCOG06053	K03119			0.05	0.08	0.04	0.74	0.119666	1.06	0.45	0	0	0	0		0.0107896	0	0.161904	0.497123	0.239123	1.08079	0	0.120893	-1	0	0	0.0108773	0	0	0	0	0
S1SH2070005176	13	Sulfur metabolism	thiosulfate dehydrogenase (quinone) large subunit [EC:1.8.5.2]		ENOG4111M7D	arCOG02861	K16937			0.06	0.24	1.3	0.03	2.86005	0	0	0	0	0	0		0	0	0.524317	0.0310104	2.675	0	0	0	0	0	0	0	0	0	0	0	0
S1SH2070000057_4	132		Selenocompound metabolism; Amioacyl-tRNA biosynthesis		COG0076	arCOG00027	K18933|K01634|K13745|K01580|K01593			1.36	1.73	3.01	0.37	3.68214	1.27	1.58	1.22	0	1.33	1.29		0.32684	0	2.22932	0.365109	3.3887	1.26571	0	0.766876	0	1.20285	0	0.0243873	0	1.22078	0	1.24457	0
S1SH2070000607_0	166	RHP	Ribulose 1,5-bisphosphate carboxylase, large subunit		COG1850	arCOG04443	K01601|K08965			2.24	1.45	1.51	1.42	1.69419	0.58	2.16	2.23	1.3	3.56	2.81		2.66426	0	2.50176	1.43196	2.72988	1.30343	0	2.4989	0	2.54939	0	1.43953	0	2.91206	0	2.79899	0
S1SH2070015767	2	RHP	Ribulose 1,5-bisphosphate carboxylase, large subunit			arCOG04443				0	0	0	0	0	0	0	0	0	0	0		0	0	0	0	0	0	0	0	0	0	0	0	0	0	0	0	0
S1SH2070014038	2	RHP	UMP degradation		ENOG410ZJSH	arCOG05133	K00876			0.05	0.1	0.43	0	0.898177	0	0	0	0	0.3	0.02		0	0	0.734196	0.025522	1.47402	0.0252546	0	0	0	0	0	0	0	0.546764	0	0.0236466	0
S1SH2070000271	99	AMP salvage pathway	AMP dAMP, CMP, dCMP, dGMP, GMP, UMP, Unclassified		COG0496	arCOG02303	K03787			2.26	2.25	2.65	0.12	2.51948	1.59	0.06	0	0.01	0.06	1.44		1.08732	0	1.94086	0.0926754	2.3925	1.54664	0	0	0	0	0	0	0	0.258434	0	1.44616	0
S1SH2070002245	48	AMP salvage pathway	CMP degradation, dCMP degradation		COG0295|ENOG4111Y4T	arCOG04173	K01489			0.11	1.06	1.14	1.2	1.01848	0.04	0.01	0	0	0.01	0		0	0	0.744365	1.13641	0.785485	0	0	0	0	0	0	0	0	0.011697	0	0	0
S1SH2070000012_15	216	AMP salvage pathway			COG0504	arCOG00063|arCOG06857	K01937			1.1	1.13	0.46	1.07	1.09039	0.15	1.1	1.06	1.07	1.09	1.11		1.05815	0	1.10076	1.05928	1.20304	1.04873	1	1.07609	0	1.05897	0	1.06592	0	1.07132	0	1.10029	0
S1SH2070000012_15	216	AMP salvage pathway			COG0504	arCOG00063|arCOG06857	K01937			1.1	1.13	0.46	1.07	1.09039	0.15	1.1	1.06	1.07	1.09	1.11		1.05815	0	1.10076	1.05928	1.20304	1.04873	1	1.07609	0	1.05897	0	1.06592	0	1.07132	0	1.10029	0
S1SH2070000596_0	142	AMP salvage pathway			COG1618|ENOG4111W0K	arCOG01034	K06928			2.21	2.45	2.16	1.48	2.26317	1.31	1.38	1.3	1.31	1.51	1.64		1.51647	0	2.32809	1.32713	1.94216	1.28735	0	1.32989	0	1.3089	0	1.30685	0	1.46877	0	1.42572	0
S1SH2070000504_0	199	AMP salvage pathway			COG0105	arCOG04313	K00940			2.15	2.68	1.83	2.79	1.33839	1.19	0.55	1.18	1.18	0.01	1.25		1.58716	0	1.85743	2.66403	0.979904	1.17329	0	0.884165	0	1.24168	0	1.18935	0	0.024029	0	1.22884	0
S1SH2070000075_1	1471	AMP salvage pathway			COG0546|COG0560|COG0637|COG0647|COG1011|ENOG4111PTA|COG3830|COG4996|COG4030|COG0241|COG4359|ENOG410Y0F9|COG0371|ENOG410ZI24|ENOG4111YCB|ENOG410ZTBR|ENOG41103B4|COG1833|ENOG4111WPX|ENOG410XUCA|COG0170|ENOG410YYT8|ENOG410ZTD6|ENOG410ZNCV|ENOG4111VVM|ENOG4111JD0|ENOG410ZK9P|ENOG4111PVC|ENOG410XTMA|ENOG4111USI|ENOG4111PF5|ENOG410XU5E|ENOG410ZSYE|ENOG410YZ86|ENOG410Z2HK	arCOG01158|arCOG02293|arCOG04221|arCOG02295|arCOG02291|arCOG02294|arCOG02292|arCOG02296|arCOG04046|arCOG07384|arCOG01161|arCOG04941|arCOG00463|arCOG06026|arCOG01880|arCOG07159|arCOG01904|arCOG02602|arCOG00811|arCOG04692|arCOG01078	K01091|K07025|K01079|K01101|K20866|K03273|K02203|K06019|K08723|K01097|K19269|K01560|K20862|K02566|K20860|K22292			21.94	22.62	24.03	16.54	21.7038	10.79	13.06	15.11	9.91	29.61	22.88		13.4836	0	28.2193	16.0946	22.6524	10.2973	0	11.0751	0	14.3274	0	9.55914	0	31.5514	0	22.625	0
S1SH2070008189	21	AMP salvage pathway COG0563			COG0563	arCOG01047				0.15	0.5	1.47	0.03	0.764169	0.08	0	0	0	0.28	0		0	0	1.28547	0.140899	0.507774	0.358978	1	0	0	0	0	0	0	0.813973	1	0	0
S1SH2070002075	37				ENOG410XP55|ENOG4111IBB|ENOG4111YZS|ENOG410Y5J3	arCOG05632|arCOG05331|arCOG10670|arCOG02062	K07112			0.07	0.13	0.54	0.09	1.79713	0	0.03	0.01	0	0.24	0.01		0.0264454	0	0.873261	0.0532828	1.99959	0.0266309	0	0	0	0	0	0.013235	0	0.764747	1	0.0968568	0
S1SH2070000088_1	299	geranylgeranyl transferase type-2 subunit beta			COG0007|COG1587|COG1010|COG2875|COG2241|COG2243|COG2242	arCOG02048|arCOG00644|arCOG00647|arCOG00645|arCOG00648|arCOG00650|arCOG00649|arCOG00977	K13542|K02303			0	0.01	0	0.08	0	0.01	0.01	0	0.01	0.01	0.04		0	0	0	0.0587232	0	0.0117456	0	0.0119526	0	0	0	0.0235885	0	0	0	0.0122623	0
S1SH2070000049_2	1311	Contains genes for SQD1, sqdB UDP-sulfoquinovose synthase [EC:3.13.1.1]			ENOG4111J45|COG1088|ENOG410XQSG|COG1091|ENOG410YNUQ|COG1089|ENOG410XQJ1|COG1086|COG1209|COG1090|ENOG410XQQI|ENOG410ZVPS|COG1087|ENOG410XP6C|ENOG410ZPVW|COG4276|ENOG41109FH|ENOG4111JAS|COG0702|ENOG4111XRE|COG0603|ENOG4111I3K|COG0451|ENOG410XQXW|ENOG410XPED|ENOG4111UJM|ENOG410XQ65|ENOG41126Z5|COG2910|ENOG410ZHBJ|ENOG410ZVJM|ENOG410YNCB|ENOG4111I2Q|ENOG4111R5U|ENOG410XZBH|COG3320|ENOG410ZRH2	arCOG01372|arCOG01369|arCOG01367|arCOG03015|arCOG04468|arCOG01376|arCOG03016|arCOG04627|arCOG01373|arCOG01371|arCOG04762|arCOG01374|arCOG01375|arCOG01370|arCOG03096|arCOG03019|arCOG03017|arCOG03095|arCOG04704|arCOG03018|arCOG04604|arCOG04188|arCOG00039|arCOG01368	K01784|K01710|K00067|K08678|K00091|K12454|K15891|K17947|K15789|K15856|K01709|K08679|K01711|K06920|K10046|K06118|K07748|K07071|K02377|K05281|K02473|K00789			19.31	19.5	25.97	11.87	20.8924	8.52	6.55	9.01	6.5	23.75	21.85		4.57002	0	21.9137	10.8976	17.8045	7.59983	0	3.81515	0	6.38179	0	5.46194	0	24.8386	0	21.7319	0
S1SH2070001366_0	274		Epoxyqueuosine reductase QueG (queuosine biosynthesis)		COG1600|ENOG410YT7P|ENOG410YDF6|ENOG4111TRQ|ENOG4111J11	arCOG02740	K18979			2.54	2.03	3.5	0.34	2.50248	3.6	2.97	4.36	0.27	9.04	5.64		3.92383	0	3.73773	0.406193	2.9365	3.18007	0	2.63386	0	4.1699	0	0.174509	0	8.18659	0	5.12435	0
S1SH2070016890	11		Epoxyqueuosine reductase QueG (queuosine biosynthesis)				K02964			0	0	0	0	0	0	0	0	0	0.06	0		0	0	0	0	0	0	0	0	0	0	0	0	0	0.0500001	0	0	0
S1SH2070012847	6		Putative signal recognition particle receptor subunit beta, a GTPase							0	0	0.15	0	1.78192	0	0	0	0	0	0		0	0	0.126444	0	1.64192	0	0	0	0	0	0	0	0	0	0	0	0
S1SH2070000066_27	46		putative transporter			arCOG11271|arCOG03768|arCOG07466	K07605			2.24	1.69	1.58	4.99	0	0	1.45	0	0	1.59	6.74		0.087854	-1	1.4929	4.48353	0	0	0	0.910158	0	0	0	0	0	1.52833	0	6.1712	0
S1SH2070000277_5	227		Selenocompound metabolism; Amioacyl-tRNA biosynthesis		COG0073|COG0143	arCOG00810|arCOG01136|arCOG04359|arCOG04250	K01874			2.22	2.19	1.49	1.39	1.43826	1.21	1.77	1.18	2.11	1.17	1.73		2.06839	0	1.47562	1.42371	1.35912	1.27967	0	2.48255	0	1.21758	0	2.1815	0	1.09128	0	1.87853	0
S1SH2070004657	47		Selenocompound metabolism; Amioacyl-tRNA biosynthesis		COG0076	arCOG00119	K03341			0.03	0	0	0	0	1.09	0.03	1.07	0.11	1.09	1.12		1.01997	1	0.0113422	0	0	1.20616	0	0	0	1.13654	0	0	0	1.162	0	1.19071	0
S1SH2070005606	16		Selenocompound metabolism; Cysteine and methionine metabolism; One carbon pool by folate; Biosynthesis of secondary metabolites; Biosynthesis of amino acids		ENOG410ZWMR|ENOG4111H9C|ENOG4111S77|COG1410	arCOG02029	K00548			2.64	3.34	6.38	0.11	4.08298	0	0	0	0	1.81	0.02		0.0774465	-1	4.29607	0.0777416	3.66208	0.0577891	0	0.0182072	0	0	0	0	0	1.67025	0	0.113274	0
S1SH2070001550_0	234		Zinc finger, RING/FYVE/PHD-type		ENOG410XRDS|COG3291|ENOG4112D65|ENOG410ZP1E|ENOG41122SQ|ENOG410ZAPK|ENOG410XVUW|ENOG4111GX7|ENOG410YYP1	arCOG02559|arCOG03563|arCOG05978|arCOG02527|arCOG10888|arCOG03439|arCOG03561|arCOG05640|arCOG00732|arCOG02165|arCOG11038|arCOG06133|arCOG03614|arCOG07273|arCOG03669|arCOG07561				1.66	3.86	6.68	2.99	10.6023	1.5	0	0.05	2.69	6.51	6.03		0.0543089	-1	5.18797	2.52416	10.1167	1.59638	0	0	0	0	0	2.56347	0	6.06285	0	5.61112	0
S1SH2070011532_0	145		Zinc finger, RING/FYVE/PHD-type		ENOG410XQ1K|ENOG410XP6N|ENOG410XTEN|ENOG410ZVR5|ENOG410ZIGV|COG0457	arCOG03045|arCOG03043|arCOG03047|arCOG03804|arCOG03046|arCOG09612|arCOG00732|arCOG03049|arCOG07638|arCOG07281|arCOG03827	K17265			0.32	0.64	11.78	0	9.20678	0	0	0	0	0.62	0		0	-1	9.0046	0	8.52999	0	0	0	0	0	0	0	0	1.26202	0	0	0
S1SH2070012349	6		Zinc finger, RING/FYVE/PHD-type			arCOG03582|arCOG06893|arCOG06478|arCOG08507				0.06	0.36	2.01	0	2.9623	0	0	0	0	0	0		0	0	2.34081	0	3.3419	0	0	0	0	0	0	0	0	0	0	0	0
S1SH2070012420	2		Zinc finger, RING/FYVE/PHD-type				K11982			0.28	1.26	2.51	0	2.22667	0	0	0	0	0	0		0	0	0.419387	0.0248215	0.879128	0	0	0	0	0	0	0	0	0.0243605	0	0	0
S1SH2070011644	5		Zinc finger, RING/FYVE/PHD-type							0.03	0.36	1.48	0	1.46633	0	0	0	0	0	0		0.0171459	0	1.70624	0	1.65435	0	0	0	0	0	0	0	0	0	0	0	0
S1SH2070011572	18		Zinc finger, RING/FYVE/PHD-type			arCOG01644|arCOG04355	K19671|K15699			1.18	1.18	1.19	0	1.19802	0	0	0	0	1.22	0		0	-1	1.13882	0	1.15139	0	0	0	0	0	0	0	0	1.17085	0	0	0
S1SH2070011995	7		Zinc finger, RING/FYVE/PHD-type							0.02	0.19	1.18	0	1.1876	0	0	0	0	0	0		0	0	1.38313	0	1.38774	0	0	0	0	0	0	0	0	0	0	0	0
S1SH2070007632	7		Zinc finger, RING/FYVE/PHD-type		ENOG41122S3	arCOG06790				0.07	0.24	0.52	0.02	0.801169	0	0	0	0.02	0	0		0	0	0.267659	0.0505643	0.663274	0	0	0.0165965	0	0.0335429	0	0	0	0	0	0	0
S1SH2070014043_0	111		Zinc finger, RING/FYVE/PHD-type			arCOG10833|arCOG02880|arCOG03634|arCOG05363|arCOG05963|arCOG03696|arCOG02685|arCOG09612|arCOG04355|arCOG03849|arCOG10125|arCOG05096|arCOG01644|arCOG12005|arCOG06128|arCOG03805|arCOG12381|arCOG02300	K11467|K01000			0.06	0.01	0.1	0	0.47559	0	0	0	0	4.26	1.38		0	0	0.239868	0	0.433173	0	0	0	0	0	0	0	0	4.12433	0	1.12845	0
S1SH2070002069	34		Zinc finger, RING/FYVE/PHD-type		COG1112	arCOG00792|arCOG00793|arCOG00795|arCOG00796|arCOG02041	K10742			0.58	0.66	1.28	0.09	0.18744	0	0	0.64	0.06	1.52	0.1		0.481992	0	0.876066	0.177032	0.0584563	0.103072	0	0.0146938	0	0.659798	0	0	0	1.52568	0	0.121325	0
S1SH2070012583	2		Zinc finger, RING/FYVE/PHD-type							0	0	0	0	0.0500466	0	0	0	0	0	0		0	0	0	0	0.0600559	0	0	0	0	0	0	0	0	0	0	0	0
S1SH2070016956	12		Zinc finger, RING/FYVE/PHD-type		ENOG41121N2	arCOG07638|arCOG04103|arCOG00878				0	0	0	0	0	0	0	0	0	1	0		0	0	0	0	0	0	0	0	0	0	0	0	0	1	0	0	0
S1SH2070005865	26		Zinc finger, RING/FYVE/PHD-type			arCOG04103|arCOG01917	K20408			0	0	0	0	0	0	0	1.43	0	0	0		0.0691945	0	0	0	0	0	0	0	0	1.44518	0	0	0	0	0	0	0
S1SH2070016878	54		Zinc finger, RING/FYVE/PHD-type		COG2304	arCOG02902|arCOG02900	K07114|K10611|K03142|K11981			0	0	0	0	0	0	0	0	0	2.43	0		0	0	0	0	0	0	0	0	0	0	0	0	0	2.38016	0	0	0
S1SH2070017136	13		Zinc finger, RING/FYVE/PHD-type							0	0	0	0	0	0	0	0	0	1	0		0	0	0	0	0	0	0	0	0	0	0	0	0	1	0	0	0
S1SH2070014406	2		Zinc finger, RING/FYVE/PHD-type			arCOG07221				0	0	0	0	0	0	0	0	0	0	1.03		0	0	0	0	0	0	0	0	0	0	0	0	0	0	0	1.02889	0
S1SH2070010497	8		Zinc finger, RING/FYVE/PHD-type				K10644			0	0	0	0	0	0	0	1.09	0	0	0		0.0755875	0	0	0	0	0	0	0	0	1.10281	0	0	0	0	0	0	0
S1SH2070016835	12		Zinc finger, RING/FYVE/PHD-type				K08882			0	0	0	0	0	0	0	0	0	1	0		0	0	0	0	0	0	0	0	0	0	0	0	0	1	0	0	0
S1SH2070013042	20		Zinc finger, RING/FYVE/PHD-type			arCOG04103	K11982			0.01	0	0	0	0	0	0	0	0	1.04	1.7		0	0	0	0	0	0	0	0	0	0	0	0	0	1	0	1.26341	0
S1SH2070012323	3		Zinc finger, RING/FYVE/PHD-type							0	0	0	0	0	0	0	0	0	0	0		0	0	0	0	0	0	0	0	0	0	0	0	0	0	0	0	0
S1SH2070014204	4		Zinc finger, RING/FYVE/PHD-type			arCOG00732				0	0	0	0	0	0	0	0	0	0	0		0	0	0	0	0	0	0	0	0	0	0	0	0	0	0	0	0
S1SH2070017826	2		Zinc finger, RING/FYVE/PHD-type							0	0	0	0.02	0	0.02	0	0	0.02	0.04	0		0	0	0	0	0.0198926	0	0	0	0	0.0204924	0	0	0	0	0	0	0
S1SH2070010246	6		Zinc finger, RING/FYVE/PHD-type				K03799			0	0	0	0	0	0	0	0	0	0	0		0	0	0	0	0	0	0	0	0	0	0	0	0	0	0	0	0
S1SH2070011703	4		Zinc finger, RING/FYVE/PHD-type				K15699|K10635			0	0	0	0	0	0	0	0	0	0	0		0	0	0	0	0	0	0	0	0	0	0	0	0	0	0	0	0
S1SH2070003127	23		Zinc finger, RING/FYVE/PHD-type		ENOG4112AEZ|ENOG410Y2T5	arCOG04103|arCOG07431				0	0	0	0	0	0	0	0	0	0	0		0	0	0	0	0	0	0	0	0	0	0	0	0	0	0	0.0118056	0
S1SH2070017802	5		Zinc finger, RING/FYVE/PHD-type							0	0	0	0	0	0	0	0	0	0.02	0		0	0	0	0	0	0	0	0	0	0	0	0	0	0.0203314	0	0	0
S1SH2070011747	3		Zinc finger, RING/FYVE/PHD-type							0.02	0.09	0.24	0	0	0	0	0	0	0	0		0	0	0.054699	0	0	0	0	0	0	0	0	0	0	0	0	0	0
S1SH2070012163	11		Zinc finger, RING/FYVE/PHD-type							0	0	0	0	0	0	0	0	0	0	0		0	0	0	0	0	0	0	0	0	0	0	0	0	0	0	0	0
S1SH2070011346	5		Zinc finger, RING/FYVE/PHD-type							0	0	0	0	0	0	0	0	0	0	0		0	0	0	0	0	0	0	0	0	0	0	0	0	0	0	0	0
S1SH2070000672_0	1475				COG4113|COG1848|COG1487|ENOG41123SE|ENOG4112043|ENOG4111UQZ|ENOG410Y1FC|COG2402|ENOG410ZPXP|ENOG41123AE|ENOG410Y469|ENOG41127YM|ENOG410Z2UJ|ENOG410XWZE|ENOG410Y5BX|ENOG410Y75G|ENOG410Y4JE|ENOG410Y07K|ENOG411230B|ENOG410ZYC4|ENOG41123YR|ENOG410XWG1|COG5573|ENOG4111NQS|ENOG410Y5VK|ENOG41124FV|ENOG41123FR|ENOG410YKRR|ENOG4111PX1|ENOG41120KI|ENOG410XZEQ|ENOG410ZCFX|ENOG4112697|ENOG410ZIN6|ENOG4111R0H…	arCOG02219|arCOG00713|arCOG02221|arCOG00727|arCOG04502|arCOG06028|arCOG00729|arCOG00726|arCOG07589|arCOG03706|arCOG00710|arCOG02222|arCOG00730|arCOG02227|arCOG00715|arCOG09059|arCOG02225|arCOG05297|arCOG00714|arCOG00716|arCOG02224|arCOG02730|arCOG07248|arCOG02681|arCOG00711	K18828|K11000|K12825|K07062|K03514|K02350|K10370|K06158			26.54	34.33	25.71	45.84	33.7708	11.17	44.93	32.23	3.6	28.32	21.08		21.6858	0	31.737	40.3535	36.0224	8.47652	0	41.4168	0	30.0356	0	3.0177	0	26.7625	0	21.1135	0
S1SH2070000049_1	1061				ENOG410XSIT|ENOG410XNW1|ENOG410XNUN|ENOG410XRR8|ENOG410ZKQH|ENOG410XQXR|COG1028|ENOG410XRMN|ENOG4111T20|ENOG410ZWJM|COG0300|ENOG4111IYQ|ENOG410Y7FK|ENOG410XRQC|ENOG410XQPQ|ENOG410XPR5|ENOG410XNY2|COG4221|ENOG410YF8M|ENOG410XQUW|ENOG410ZHI3|ENOG410XP16|ENOG410XR73|ENOG410XPBF|ENOG4111VKY|ENOG4111P6B|COG0623|ENOG4111JN9|ENOG410XSYY|ENOG4111N9W|ENOG4111G90|ENOG410XQCY|ENOG410XS4Q|ENOG4111F16|ENOG411…	arCOG01259|arCOG01260|arCOG01264|arCOG01263|arCOG01262|arCOG07155|arCOG01261|arCOG01265|arCOG01267|arCOG04552|arCOG01285|arCOG00457	K00059|K00046|K07124|K04708|K13606|K11161|K13775|K11162|K11153|K00208|K21681|K00061|K00019|K18333			16.92	18.42	28.36	9.22	25.1291	4.8	0.85	9.62	4.21	29.49	22.04		4.483	0	24.5525	8.89577	23.083	6.29755	0	0.756486	0	9.29275	0	4.10493	0	31.0862	0	22.6025	0
S1SH2070000026_11	392				COG2274|COG5265|ENOG410XNMX|COG1122|ENOG410XPIZ	arCOG02841|arCOG05369|arCOG10162|arCOG04297	K06147|K18890			13.88	16.04	30.85	2.31	25.0673	5.53	2.35	0.12	0.03	14.18	0.58		0.286552	-1	21.1065	1.29416	20.2885	5.4459	0	0.62256	0	0.0274131	0	0.027189	0	14.3417	0	1.15474	0
S1SH2070000026_11	392				COG2274|COG5265|ENOG410XNMX|COG1122|ENOG410XPIZ	arCOG02841|arCOG05369|arCOG10162|arCOG04297	K06147|K18890			13.88	16.04	30.85	2.31	25.0673	5.53	2.35	0.12	0.03	14.18	0.58		0.286552	-1	21.1065	1.29416	20.2885	5.4459	0	0.62256	0	0.0274131	0	0.027189	0	14.3417	0	1.15474	0
S1SH2070001072_1	1285				COG2202|COG3614|COG5002|ENOG4111TV2|COG0642|ENOG410ZJA6|ENOG410ZVPR|ENOG410Y5EQ|COG0784|COG0643|ENOG410ZKPF|ENOG410XQA6|ENOG4111094|ENOG4111YEK|ENOG410ZWT7|ENOG410XR0Q|ENOG4110ZPF|ENOG410ZHV1|COG3852|ENOG410XRQU|COG4251|ENOG41110XQ|ENOG4110RVT|COG3322|ENOG410ZNQ4|COG4191|ENOG4111GKQ|ENOG410ZNZ2|ENOG4111HSP|ENOG41110PP|ENOG4111VB2|ENOG41122MN|COG2205|ENOG41128YE|ENOG410XQ24|ENOG410XP1U|ENOG410ZHPY…	arCOG06516|arCOG10526|arCOG02335|arCOG07619|arCOG07605|arCOG02376|arCOG03931|arCOG06940|arCOG02377|arCOG04403|arCOG02385|arCOG03644|arCOG06537|arCOG06131|arCOG05183|arCOG06515|arCOG02358|arCOG02378|arCOG06253|arCOG02374|arCOG02592|arCOG06737|arCOG02349|arCOG06408|arCOG06538|arCOG02393|arCOG04446|arCOG02336|arCOG02338|arCOG02339|arCOG06536|arCOG02361|arCOG02353|arCOG06919|arCOG02327|arCOG02386|arC…	K03407|K07937			0.24	1.18	14.87	0.23	21.6252	19.76	0.03	0.31	0.01	8.61	10.83		0.144286	0	14.6184	2.23836	22.1581	20.9019	0	0.0133167	0	0.289321	-1	0	0	11.9153	0	11.3411	0
S1SH2070000525_0	781				ENOG410XSSQ|ENOG410XPK1|ENOG410YMGN|ENOG4112BZJ|ENOG4111KAW|ENOG410Y0KE|ENOG410XQC3|ENOG410Y1WT|ENOG4111TTI|ENOG410Y6BY|ENOG4111JUK|ENOG411024K|ENOG4111PY9|ENOG41124JW|ENOG410Y7YH|ENOG4111WIR|ENOG4111NNT|ENOG4111I01|ENOG410ZQMM|ENOG4111I0A|ENOG410ZWU2|ENOG4111JFA|COG2510|ENOG410ZWF2|ENOG410XSC7|ENOG410ZWMB|ENOG4111KQT|ENOG4111XZ1|ENOG4112CEC|ENOG410XTE7|ENOG410XNR8|ENOG41100PK|ENOG41128QD|ENOG410…	arCOG00272|arCOG00273|arCOG00274|arCOG00271|arCOG00278|arCOG04963|arCOG03425|arCOG13210|arCOG03426|arCOG03427|arCOG06478|arCOG02880|arCOG14011|arCOG15066|arCOG10675|arCOG03634|arCOG04565|arCOG01644|arCOG01572|arCOG07069|arCOG07886|arCOG11232|arCOG06016|arCOG02300|arCOG09739|arCOG03873|arCOG07183|arCOG03582|arCOG04841|arCOG00277|arCOG11087|arCOG10041|arCOG03448|arCOG04386	K22733			14.91	15.06	19.98	7.66	18.7968	4.37	4.96	5.63	4.37	17.08	13.61		6.09513	0	15.4305	6.32	17.6036	5.12201	0	4.49586	0	5.06187	0	4.31948	0	17.8396	0	13.383	0
S1SH2070000636_0	701				COG0577|COG4591|ENOG410ZTDE|ENOG410XSG7|ENOG410ZBZG|ENOG410ZVWK|ENOG410ZJSQ|ENOG4111FRA|ENOG41102SD|ENOG410XPE8|ENOG410Y55Z|ENOG410Y92W|ENOG410XR2B|ENOG410XR8M|ENOG410ZJSD|ENOG410XP3V|ENOG410YIAG|ENOG410Y04P|ENOG410XRJQ|ENOG410XNY5|ENOG410XQE2|ENOG410ZV3V	arCOG02312|arCOG02313|arCOG02314|arCOG02315|arCOG07074|arCOG11499|arCOG10162|arCOG03768|arCOG06250|arCOG06478|arCOG14664|arCOG04841|arCOG06797|arCOG03124|arCOG04484|arCOG01644|arCOG08507|arCOG13783|arCOG04565|arCOG14148|arCOG03626|arCOG05096|arCOG05350|arCOG03207|arCOG05363|arCOG02300|arCOG03934|arCOG02264|arCOG06946	K02004|K09808|K02031|K02047			13.76	14.78	18.24	14.5	17.9605	13.3	8.38	0.68	2.96	8.04	7.68		3.40639	0	16.3652	12.9559	17.0752	14.0389	0	7.13061	0	1.36748	0	2.9259	0	9.52518	0	7.80398	0
S1SH2070000016_0	1709				ENOG410XQRC|COG1215|COG0463|COG1216|ENOG410XQ52|ENOG4111GK6|ENOG410Z9IA|ENOG410XT5C|ENOG410ZVME|ENOG410ZVET|ENOG4111FDR|COG2246|ENOG410XRNS|ENOG41123FP|ENOG410YCNN|ENOG4112341|ENOG410XNQN|ENOG410XRGC|ENOG4111ZS6|ENOG410ZNJT|ENOG410XPVK|ENOG410YD0D|ENOG4111PQQ|ENOG4111NE3|ENOG410Z7HG|ENOG4111GT7|ENOG410ZW0S|ENOG410ZWPR|ENOG4111N33|ENOG410XV3V|ENOG410XNP0|ENOG410XPMA|ENOG410ZVHA|ENOG4111PCJ|ENOG410…	arCOG01391|arCOG01383|arCOG00897|arCOG01385|arCOG00895|arCOG00896|arCOG02228|arCOG01386|arCOG07653|arCOG01397|arCOG01390|arCOG01389|arCOG00894|arCOG05398|arCOG04936|arCOG03664|arCOG01387|arCOG01381|arCOG07240|arCOG04794|arCOG05092|arCOG12280|arCOG01384|arCOG05943|arCOG07826|arCOG01388|arCOG01158|arCOG06462|arCOG04340|arCOG00022|arCOG00393|arCOG02856|arCOG13989|arCOG02392|arCOG06537|arCOG03697	K00721|K00694|K12992|K21349|K07027|K20534|K00729|K12990|K13693			12.6	12.99	16.11	9.7	17.4101	2.92	6.98	15.68	4.75	12.88	18.82		8.14524	0	15.4819	8.27272	16.7147	2.4749	0	5.25868	0	14.1764	0	3.64315	0	12.2689	0	17.731	0
S1SH2070000327_0	1109				ENOG4111R1P|COG1668|COG0842|ENOG410XQ7R|ENOG4111UJS|COG1682|ENOG410ZVIN|COG2386|ENOG4111PF1|ENOG4111MRC|ENOG410ZVGV|ENOG410ZXBJ|ENOG4111T9Y|ENOG41125DM|ENOG410YG3P|ENOG410XST6|ENOG410ZKGC|ENOG410XUHM|ENOG410ZZNA|ENOG410Y54X|ENOG4112BPM|ENOG410Y59K|ENOG4111R3W|ENOG41110NF|ENOG411012D|ENOG410YI77|ENOG410YNCC|ENOG4111HRN|ENOG4111PTV|ENOG41129HX|ENOG410Y412	arCOG01462|arCOG01465|arCOG01463|arCOG01467|arCOG01469|arCOG04339|arCOG01470|arCOG01328|arCOG01466|arCOG01468|arCOG06504|arCOG03689|arCOG01464|arCOG04450|arCOG05876|arCOG09221|arCOG04023|arCOG05875|arCOG02444|arCOG02441|arCOG13491|arCOG02985|arCOG05371|arCOG07806|arCOG09903|arCOG14472|arCOG08617	K01992|K09690|K02194|K09694			20.46	20.59	17.43	19.24	17.0936	14.73	7.64	8.86	4.71	19.17	15.05		9.86664	0	17.8634	17.8154	16.8494	17.46	0	5.88184	0	7.71482	0	4.4547	0	18.8666	0	15.0963	0
S1SH2070000057_12	1062				COG0436|COG0079|COG1167|COG1168|COG3038|COG1448|COG1794|ENOG410XQKM|ENOG410XS25	arCOG00492|arCOG01131|arCOG04273|arCOG01130|arCOG04333|arCOG01133|arCOG04897|arCOG01135|arCOG04334|arCOG01134|arCOG02098|arCOG05056|arCOG07365|arCOG00245|arCOG02005|arCOG04692|arCOG00113	K00812|K00817|K10907|K05825|K10206|K14155|K04720|K00814			8.82	10.15	14.76	7.91	16.1675	7.93	9.4	7.16	6.17	10.02	7.76		6.75443	0	10.902	7.22359	13.7309	7.83028	0	9.51433	0	6.80901	0	6.18729	0	10.058	0	7.60638	0
S1SH2070000057_12	1062				COG0436|COG0079|COG1167|COG1168|COG3038|COG1448|COG1794|ENOG410XQKM|ENOG410XS25	arCOG00492|arCOG01131|arCOG04273|arCOG01130|arCOG04333|arCOG01133|arCOG04897|arCOG01135|arCOG04334|arCOG01134|arCOG02098|arCOG05056|arCOG07365|arCOG00245|arCOG02005|arCOG04692|arCOG00113	K00812|K00817|K10907|K05825|K10206|K14155|K04720|K00814			8.82	10.15	14.76	7.91	16.1675	7.93	9.4	7.16	6.17	10.02	7.76		6.75443	0	10.902	7.22359	13.7309	7.83028	0	9.51433	0	6.80901	0	6.18729	0	10.058	0	7.60638	0
S1SH2070000066_3	1745				COG0467|COG0468|COG2874|COG2229|ENOG4111JBI|ENOG4111HD8|ENOG410YWFT|ENOG410YUW2|ENOG410YG7J|ENOG4111ISD|COG1372|ENOG410YGJP|COG1066	arCOG00415|arCOG01178|arCOG01173|arCOG01171|arCOG00417|arCOG01174|arCOG04148|arCOG05482|arCOG01175|arCOG02452|arCOG01172|arCOG03808|arCOG00362|arCOG04294|arCOG03131|arCOG05868|arCOG08101|arCOG03145|arCOG03154|arCOG01176|arCOG03809|arCOG06817|arCOG04582|arCOG06233|arCOG01693|arCOG02453|arCOG04708|arCOG03156	K04483|K08482|K04484|K04482|K06945|K10872|K04485|K03553|K11375|K10408|K10870|K10869|K07331|K01398|K03500							16.0179								28.9357	0	21.4845	7.73285	16.079	19.1953	0	19.7291	0	29.1814	0	7.59456	0	12.1174	0	20.1423	0
S1SH2070000194_0	858				COG0778|ENOG4111NZA|ENOG410XWU8|ENOG4111M4U|ENOG4111TZ8|COG2038|ENOG4111SD8|ENOG4111H06|ENOG4111MM8|ENOG4111QVA|ENOG4111IGX|ENOG4111PZ0|ENOG410Y4KT|ENOG410XXTJ|ENOG411234Z	arCOG00288|arCOG00298|arCOG00301|arCOG00289|arCOG02461|arCOG05130|arCOG04117|arCOG01984|arCOG05141|arCOG02460|arCOG02618|arCOG02587|arCOG06548|arCOG07867	K04719			16.01	13.95	14.98	6.47	13.9883	10.26	7.85	9.47	4.48	20.24	15.62		7.96844	0	14.6838	5.28922	13.0836	10.4163	0	6.19051	0	7.94863	0	4.36514	0	19.8341	0	14.3837	0
S1SH2070000066_8	983				COG0489|COG3640|COG1149|COG1192|COG0455|COG1348|COG2894|ENOG410YTSK	arCOG00587|arCOG04073|arCOG01846|arCOG07293|arCOG00590|arCOG00586|arCOG00599|arCOG00588|arCOG06259|arCOG00589|arCOG00585|arCOG07866|arCOG05644|arCOG03928|arCOG02849	K07321|K03593|K03496|K02588			12.62	9.5	11.28	9.66	13.9762	7.44	10.93	9.62	3.09	9.77	14.85		10.7349	0	10.2656	8.28295	12.2631	6.85482	0	9.79001	0	9.56681	0	3.35676	0	9.51212	0	14.3172	0
S1SH2070000687_0	224				COG3324|COG2764|ENOG4111S1Z|COG3865|ENOG410Y4KT|ENOG4111I8X|ENOG410ZB76|ENOG4111N6Q|ENOG41125FJ|ENOG4111VMT|ENOG4111X0V|ENOG41129D5|ENOG410YM42|ENOG410ZWHH|ENOG4111TXS|ENOG41127AB|ENOG4111II2|ENOG410XZBE|ENOG410ZKKK|ENOG41122WZ|ENOG4111NNF|ENOG410XUYC|ENOG4111XXV|ENOG410XVVP	arCOG04946|arCOG02708|arCOG05141|arCOG09469|arCOG02706|arCOG09236|arCOG02709|arCOG14921|arCOG07868|arCOG03101	K06996|K04750|K07032			0.34	1.23	11.6	0.28	13.9573	0.57	0.03	0.04	0.03	2.13	0.06		0.110193	-1	7.67383	0.845553	12.4497	2.67458	0	0.0139555	0	0.0138231	0	0.0137365	0	4.46795	0	0.544674	1
S1SH2070000221_0	901				COG1051|ENOG4111J66|ENOG410XZRE|COG1443|ENOG4111K18|ENOG410Y88S|ENOG410ZCV3|ENOG4111TQY|ENOG4111YN2|COG1056|ENOG4111G9J|ENOG4111YRQ|ENOG4112A54|ENOG410XVGS|COG2816|ENOG41127Z7|COG4119|ENOG41101U0|ENOG410YQQ0|ENOG4111KQ0|ENOG4111QUK|ENOG4111XKK|ENOG4111RXE|ENOG4111X1Z|ENOG41124RU|ENOG410XW7W|ENOG410ZWYN|ENOG410Y2PW|ENOG410XVZ8|ENOG410YMTX|ENOG41128PI|ENOG4112AMQ|ENOG41127VM|ENOG410XQQ5|ENOG410Y8PH…	arCOG01075|arCOG01078|arCOG01072|arCOG01073|arCOG01081|arCOG01074|arCOG01127|arCOG01076|arCOG01080|arCOG00972|arCOG01083|arCOG06071|arCOG06857|arCOG00225|arCOG01077|arCOG01082	K03574|K00952|K01515|K01823|K08310|K17817|K13987|K03426|K17816			6.27	7.8	10.4	6.93	13.4652	4.8	5.37	8.48	2.74	9.77	6.47		4.22727	0	10.9273	6.43381	12.7174	5.55825	0	5.42041	0	7.93452	0	2.59036	0	10.8568	0	6.89324	0
S1SH2070001163_0	436				COG1002|COG0286|ENOG410ZUR6|ENOG410XT7W|COG0827|ENOG41125HB|ENOG4111N51|ENOG4111047	arCOG02635|arCOG02632|arCOG08990|arCOG03521|arCOG05282|arCOG08946|arCOG02636|arCOG04814|arCOG02634|arCOG03519|arCOG05724|arCOG03520|arCOG02626	K03427			3.18	3.64	7.14	1.4	13.2947	3.36	0.45	0.63	1.37	19.94	10.26		0.548932	0	15.7455	2.40463	19.0011	4.61346	0	0.514507	0	0.564771	0	1.42285	0	22.6227	0	12.8513	0
S1SH2070000842_0	498				COG2020|ENOG410YPHK|ENOG4111URG|ENOG4111P6Y|ENOG410XS6P|ENOG410ZZ3M|COG3752|ENOG4111UTF|ENOG410ZXHA|ENOG41121KT|ENOG41123KZ|ENOG410ZWP8|ENOG41125CW|ENOG41123IC|ENOG4111XY9|ENOG410ZXV1|ENOG4112073|ENOG410ZXZT	arCOG03580|arCOG10299	K12343|K00587|K14442			6.87	8.04	10.71	4.79	12.8089	9.56	3.29	2	1.03	10.61	6.76		1.21928	0	16.2341	4.79111	17.0639	15.4402	0	2.21838	0	1.80748	0	0.4499	0	15.4361	0	8.9517	0
S1SH2070000147_0	1240				ENOG4111SM0|COG3620|ENOG4111TWY|ENOG410ZZA6|ENOG4112411|COG2524|ENOG4111MPR|ENOG4111R22|ENOG4111WKG|ENOG410ZX5J|ENOG410XUIV|ENOG41121NQ|ENOG4111Y26|ENOG4111RG6|ENOG4111KJJ|COG2905|ENOG410Y7ZF|ENOG41110GF|COG0038|ENOG4111WFM|COG0517|ENOG410ZTQ9|ENOG410YKT4|ENOG410ZXT5	arCOG00600|arCOG00606|arCOG00608|arCOG00631|arCOG00601|arCOG00610|arCOG00602|arCOG00622|arCOG05097|arCOG07262|arCOG00628|arCOG00629|arCOG00623|arCOG10404|arCOG00612|arCOG02569|arCOG00620|arCOG00632|arCOG00959|arCOG00634|arCOG05047|arCOG01117|arCOG00625	K00088|K06041|K03281|K07744			10.83	8.77	9.12	4.08	12.489	8.45	5.79	10.24	7.23	5.57	10.11		10.5168	0	8.01906	2.13258	12.477	8.1248	0	5.97384	0	11.0108	0	7.17695	0	4.99155	0	10.1498	0
S1SH2070000464_0	739				COG0622|COG2129|ENOG4111IFQ|COG0639|COG1409|COG1408|ENOG41102P9|ENOG41126F9|ENOG4111YBY|ENOG410Y0CK|ENOG410XSXB|ENOG4111K47|COG1768|ENOG4111FUN|ENOG4111RWT	arCOG01145|arCOG01141|arCOG01147|arCOG01153|arCOG01143|arCOG01156|arCOG01149|arCOG09970|arCOG01142|arCOG04455	K07095|K07096|K18467			8.22	10.45	11.61	11.09	12.358	6.19	6.79	7.38	5.42	8.07	5.91		5.00749	0	11.4545	10.2269	12.4768	5.77157	0	6.37857	0	7.33415	0	5.24087	0	8.29688	0	6.00103	0
S1SH2070000423_0	754				COG0624|COG2195|COG1473|COG3195|ENOG410ZQSK|ENOG410XPUI|COG1100|ENOG410XNZV	arCOG01107|arCOG01110|arCOG01108|arCOG05229|arCOG01109|arCOG00362|arCOG05343|arCOG12152	K01439|K01270|K01438|K05831|K01258|K12941|K07917			13.98	12.57	14.25	8.5	12.0729	7.37	6.62	8.58	2.91	11.43	5.61		10.197	0	11.5248	6.03756	10.4008	7.16313	0	6.17356	0	10.0055	0	2.89049	0	11.0205	0	5.77535	0
S1SH2070000853	78				ENOG4111WBI|COG2318|ENOG410YPU1|ENOG410YXFC|ENOG4111X8K|ENOG410ZDP1					0.18	0.63	9.33	0.07	11.6849	0.08	0	0	0	0.48	0		0.0433811	0	8.24041	0.233369	12.2434	0.873764	1	0	0	0.0290144	0	0	0	1.41742	0	0.0299928	0
S1SH2070000673_0	714				ENOG410Y2DB|ENOG4112BKZ|ENOG410XX5K|ENOG410XU2Z|ENOG410Y3QE|ENOG410Y627|ENOG410Y7AJ|ENOG41127SB|ENOG410ZDZ4|ENOG410YVV4|ENOG410Y0UM|COG2002|ENOG410Z2CI|ENOG410Y1NE	arCOG00812|arCOG00818|arCOG00820|arCOG00815|arCOG00823|arCOG04480|arCOG08216|arCOG00825|arCOG00816|arCOG00817|arCOG00824|arCOG00822|arCOG11378|arCOG00819|arCOG04501|arCOG15045	K03925|K00327			20.44	23.62	12.97	27.19	11.526	7.03	22.1	16.49	1.05	12.15	9.65		11.3248	0	16.2202	23.9527	12.8186	6.2386	0	19.7467	0	14.6021	0	0.65586	0	11.2152	0	9.34887	0
S1SH2070000066_21	80				ENOG41126ZB|COG1846	arCOG00732				2.18	4.42	7.5	3.02	11.49	0.33	0.56	0	0	0.52	0.05		0.339142	0	6.71171	2.68946	10.842	0.6668	0	0.414551	0	0	0	0	0	1.60109	0	0.079189	0
S1SH2070000073_0	1099				COG1208|COG1209|COG1213|COG1210|COG0836|COG1207|COG0448|COG0662|ENOG4112DEI|COG0558|ENOG4111GYR|ENOG4111X0V|COG1089|COG0241	arCOG00663|arCOG00668|arCOG00673|arCOG00667|arCOG00665|arCOG05599|arCOG00666|arCOG00669|arCOG00664|arCOG02427|arCOG03003|arCOG00674|arCOG09739|arCOG00671|arCOG00672|arCOG01871|arCOG07384|arCOG04556|arCOG02471|arCOG00670|arCOG03000|arCOG07638|arCOG02294|arCOG05127|arCOG01373	K23144|K00973|K16881|K00963|K00966|K07281|K07291|K00971|K00978|K16011|K01009			8.74	11.6	12.76	11.98	11.2035	5.78	8	8.18	4.46	10.27	10.26		6.70147	0	13.8577	11.8938	12.4107	6.73684	0	7.62718	0	7.58113	0	4.61942	0	11.747	0	10.685	0
S1SH2070000231_0	543				COG0402|COG1228|ENOG4111TDU	arCOG00695|arCOG00692|arCOG00696|arCOG00697|arCOG06083|arCOG00691|arCOG00690|arCOG00693|arCOG04461|arCOG00694|arCOG00699	K12960|K01468|K01485			6.15	7.7	10.14	5.91	11.0031	5.23	1.54	1.66	1.38	2.2	1.46		2.72339	0	9.15609	5.97224	10.9594	5.53232	0	1.41728	0	1.63125	0	1.40587	0	2.59856	0	1.55962	0
S1SH2070000057_7	513				COG0520|COG1104|COG2166|COG3844|ENOG410YAX2|COG0037|ENOG4111U58	arCOG00065|arCOG00066|arCOG00091|arCOG07472|arCOG00116|arCOG07389|arCOG04358|arCOG00643	K04487|K11717|K01556			6.25	6.81	10.84	4.14	10.9821	6.34	5.57	5.22	4.14	4.03	5.02		5.62055	0	10.0661	4.04824	10.5003	6.36149	0	5.75605	0	5.63438	0	4.18358	0	5.04761	0	4.83091	0
S1SH2070001201_0	191				ENOG410ZFIW|COG2886|ENOG41128IW|ENOG410ZJ53	arCOG04629|arCOG00722|arCOG00719				17.42	13.91	8.91	11.59	10.9065	3.03	16.38	10.89	0.38	13.49	19.45		7.67511	0	10.2637	7.67936	9.8757	2.35937	0	10.017	0	7.29808	0	0.347842	0	12.1177	0	17.6694	0
S1SH2070000066_31	336				COG1777|ENOG410XUWM|COG2345|COG0640	arCOG01684|arCOG01687|arCOG01691|arCOG01692|arCOG01679|arCOG06697|arCOG01686|arCOG05828|arCOG04056|arCOG01804|arCOG02795|arCOG00737|arCOG01950	K10947|K06855|K02896			3.13	4.28	9.12	1.29	10.8867	6.59	3.26	2.37	2.77	5.37	1.67		1.55761	0	9.21013	1.56885	11.4311	6.74328	0	2.35275	0	2.00757	0	2.70581	0	6.32505	0	1.67191	0
S1SH2070000066_31	336				COG1777|ENOG410XUWM|COG2345|COG0640	arCOG01684|arCOG01687|arCOG01691|arCOG01692|arCOG01679|arCOG06697|arCOG01686|arCOG05828|arCOG04056|arCOG01804|arCOG02795|arCOG00737|arCOG01950	K10947|K06855|K02896			3.13	4.28	9.12	1.29	10.8867	6.59	3.26	2.37	2.77	5.37	1.67		1.55761	0	9.21013	1.56885	11.4311	6.74328	0	2.35275	0	2.00757	0	2.70581	0	6.32505	0	1.67191	0
S1SH2070000036_9	595				COG1695|ENOG410XZP7|ENOG410XTUC|ENOG41122W3|ENOG411287N|ENOG410ZXIC|ENOG4111W1P|COG0498|ENOG4112C2J|ENOG410ZC29|ENOG410ZIT1|ENOG410YUHT	arCOG00001|arCOG00002|arCOG08078|arCOG00008|arCOG00007|arCOG03748|arCOG01059|arCOG00732|arCOG03423|arCOG06030	K10947|K01733			7.06	7.83	8.11	7.37	10.8219	9.11	7.48	4.43	3.65	5.89	5.68		5.42913	0	6.12734	7.64818	9.85788	8.03904	0	7.09966	0	4.50809	0	3.48501	0	5.91067	0	4.51103	0
S1SH2070000276_0	1825				COG0438|ENOG410YB08|COG0297|ENOG410ZVIP|ENOG410ZVJG|ENOG410XRSK|ENOG410ZW1D|ENOG410XQX3|ENOG410XRQ3|ENOG410XTFK|ENOG410XP57|ENOG410ZW9N|ENOG410XPWS|COG0380|ENOG410XQUB|ENOG4111GV6|ENOG410Y03M|ENOG4111RRP|ENOG410ZVKC|ENOG410XT85|ENOG4111KIM|ENOG410ZW2P|ENOG410XQ79|ENOG410ZW4B|ENOG410XSGM|ENOG4111ZPR|ENOG410XP4H|ENOG4111HYB|ENOG4111MDU|ENOG410Y2F9|ENOG410ZWB3|ENOG410XPN1|ENOG410XSCX|ENOG410XPWD|ENO…	arCOG01411|arCOG01420|arCOG01410|arCOG06108|arCOG01417|arCOG04796|arCOG01415|arCOG01419|arCOG01407|arCOG01409|arCOG01408|arCOG01405|arCOG01414|arCOG01418|arCOG01406|arCOG05497|arCOG07390|arCOG07702|arCOG05431|arCOG05174|arCOG02831|arCOG06114|arCOG09975|arCOG06759|arCOG02427|arCOG04347|arCOG07615|arCOG01421|arCOG01393|arCOG04922|arCOG07826|arCOG02007|arCOG01213|arCOG12896|arCOG07799	K00754|K00703|K13057|K16055|K13058|K21011|K13677|K03844|K03843|K03857|K04077|K03208|K12995							10.8046								14.3814	0	17.8546	15.6176	11.1679	20.158	0	17.1087	0	15.298	0	14.726	0	18.2504	0	30.3148	0
S1SH2070000315_0	823				COG1032|COG5011|ENOG410XSMJ|ENOG410YF6T	arCOG01356|arCOG01357|arCOG01355|arCOG01364|arCOG01359|arCOG01363|arCOG07424	K04034			15.3	10.09	9.87	3.6	9.24492	6.05	10	9.12	12.66	32.57	41.98		11.1255	0	12.018	1.96725	10.467	6.32131	0	7.53572	0	8.77943	0	12.5404	0	32.3189	0	40.4953	0
S1SH2070000380_1	396				COG0312	arCOG00322|arCOG00323	K03592|K03568			8.47	9.66	11.34	9.19	8.72379	5.8	5.52	1.52	2.78	4.63	3.05		2.27266	0	8.18212	8.47041	7.02751	5.585	0	4.33137	0	1.46672	0	2.92453	0	4.17485	0	3.04035	0
S1SH2070000458_0	331				COG3467|ENOG410YW42|COG3871|ENOG410Y759|ENOG410ZF36|COG3576|ENOG4111NW8|ENOG4111T6V|ENOG4111U3Y|ENOG410Y5X0|ENOG4111KC2|ENOG4112600|ENOG410XWCD|COG5015|ENOG4111WUC|ENOG4111ST8|ENOG4111TZ8|ENOG41128Q7|ENOG41100PJ|ENOG410YY3Q	arCOG00516|arCOG00520|arCOG00518|arCOG00528|arCOG00512	K07005|K07006|K01681			0.86	1.72	7.44	0.22	8.51499	1.64	0.04	0.43	1.33	2.75	0.76		0.280425	-1	7.16096	0.470325	8.63464	1.78695	0	0.0271322	0	0.737248	0	1.38918	0	4.43001	0	1.46287	0
S1SH2070000068_2	1157				COG0535|COG2896|COG0641|COG4001|COG2100|ENOG410ZWUW|ENOG410XP3T|ENOG410YIK8|ENOG410XSPN|COG1522|ENOG410ZWR1|ENOG410XRDB|ENOG410XQM5|ENOG410ZJN6|ENOG410Y342|ENOG410ZPM6|ENOG410ZX9P|ENOG4111GFE|ENOG41125RF|ENOG410ZZ1J|ENOG4111UGX|ENOG41100H4|ENOG411023J|ENOG410XPI6	arCOG00940|arCOG00930|arCOG02616|arCOG00945|arCOG00938|arCOG00951|arCOG00941|arCOG00956|arCOG00942|arCOG00955|arCOG00931|arCOG05120|arCOG00943|arCOG00953|arCOG05729|arCOG00932|arCOG02736|arCOG06886|arCOG00952|arCOG00532|arCOG03838|arCOG01629	K03639|K06935|K06871|K02585|K15045|K20967|K06139			13.32	12.95	9.89	12.89	8.36169	9.18	8.5	12.69	5.93	20.36	19.53		9.69888	0	11.6832	10.8777	9.11797	9.35164	0	8.06138	0	11.6617	0	5.84357	0	18.0521	0	19.3015	0
S1SH2070000380_0	435				COG0312|ENOG4111KXT	arCOG00321|arCOG00323|arCOG00322	K03568|K03592			9.76	10.97	12.84	7.65	8.26424	7.89	8.8	2.89	2.8	3.66	2.97		4.75924	0	10.6178	8.16523	7.62505	7.88557	0	7.90821	0	2.98021	0	2.94746	0	4.39903	0	3.06892	0
S1SH2070000284_0	606				COG0663|COG0110|COG1045|ENOG410ZX8B|ENOG41124A3|ENOG4111N0C	arCOG01849|arCOG01848|arCOG01850|arCOG01847|arCOG01854|arCOG01845	K00640|K00661|K02617|K02536			7.33	6.21	6.62	3.64	8.0344	8.49	4.09	12.74	5.51	12.75	10.32		6.15555	0	6.61305	3.08234	7.5544	7.87695	0	3.51133	0	11.0457	0	4.52826	0	12.3393	0	9.96245	0
S1SH2070011448	48					arCOG03949	K02327|K04373			1.95	1.98	8.55	1.75	7.85185	3.64	0	0	0	4.88	0		0.159238	-1	11.1128	1.92664	8.43136	4.05204	0	0	0	0	0	0	0	5.15493	0	0	0
S1SH2070000341_0	272				COG0053|COG1230|COG1433|ENOG410ZJCE|ENOG410YGPQ|ENOG41120I8	arCOG01474|arCOG01475|arCOG01477|arCOG01480|arCOG01478|arCOG03919|arCOG00472	K16264			7.04	7.13	7.91	4.65	7.82154	2.69	1.64	4.38	1.56	4.05	2.9		3.22436	0	5.49725	3.44037	5.65588	2.9202	0	1.51993	0	3.90766	0	1.45038	0	4.08214	0	2.89735	0
S1SH2070000024_3	736				COG0714|COG1239|ENOG410ZS57|COG1240|COG2255|ENOG410ZVN4|COG0606|ENOG4111TMR|COG5271|COG1241|COG1401	arCOG00441|arCOG06472|arCOG00434|arCOG00436|arCOG00435|arCOG00438|arCOG04159|arCOG03779|arCOG02900|arCOG00442|arCOG00473|arCOG06456|arCOG02507	K03924|K03404|K03405|K04748|K03551			9.54	9.71	8.85	9.05	7.66902	6.04	10.2	11.1	2.79	11.74	9.79		6.17919	0	10.0649	8.52679	8.63555	5.69543	0	8.13389	0	7.71065	0	2.77789	0	9.98008	0	8.96267	0
S1SH2070000246_0	447				COG1109|COG1208|COG1210|COG0033	arCOG00767|arCOG00768|arCOG00663	K15778|K03431|K16881|K01840|K22199|K01835			10.46	7.58	8.25	4.34	7.61656	5.57	1.88	2.9	2.92	7.2	6.43		3.90309	0	5.94139	3.1393	6.53793	4.74955	0	1.30947	0	2.58569	0	2.55224	0	6.0867	0	5.90079	0
S1SH2070000108_0	345				COG0656|ENOG410XNU1|ENOG410XP4C|COG0667|COG4989|ENOG410XPCK|COG5057|ENOG410XRV3	arCOG01618|arCOG01619|arCOG01617|arCOG01620|arCOG01626|arCOG01624|arCOG06306|arCOG01590|arCOG01623|arCOG04671	K23257|K06222|K23107			2.41	4.19	8.16	3.43	7.61175	0.31	0.37	0.03	0.04	3.76	2.55		0.446198	0	7.22369	3.20104	6.94191	1.25254	0	0.507818	0	0.0950407	0	0.081007	0	5.31737	0	2.9362	0
S1SH2070000292_1	493				COG0006|ENOG410XPYH|ENOG4111F5U|ENOG410XRMR|ENOG41110U9	arCOG01000|arCOG01003|arCOG01002	K01262|K01271			4.26	3.89	7.47	1.79	7.60208	4.11	3.97	8	1.42	5.34	5.64		4.13637	0	5.64372	1.65492	6.36369	4.70539	0	3.48039	0	8.49148	0	1.35419	0	4.55463	0	5.45563	0
S1SH2070000691_0	425				COG2159|ENOG411083Y|ENOG410ZW6A|ENOG4111QEH|ENOG410XPF8|ENOG410YARG|ENOG4111TTG|ENOG4111QAW|ENOG410YINM|ENOG41123ZM|ENOG4111JR8|ENOG410Y5SK	arCOG01931|arCOG01933|arCOG01930	K07045|K22213|K03392|K04728			11.38	7.81	8.21	3.62	7.59596	6.79	6.04	16.42	0.3	9.69	8.13		16.6539	0	8.61372	3.65	6.72045	7.64975	0	5.26443	0	20.6882	0	0.142381	-1	8.31968	0	7.95702	0
S1SH2070001599_0	355				COG0863|COG2189|ENOG4111IE7|ENOG4111HR3|ENOG410XQ4F|ENOG410Z6SE|ENOG41127ZF	arCOG00115|arCOG00108|arCOG03192|arCOG00890|arCOG07935|arCOG00129|arCOG01875	K07316|K00571|K07319|K13581			3.09	3.25	6.08	0.73	7.27943	6.18	0.31	1.71	2.82	12.13	6.35		1.1115	0	7.40385	1.11905	7.88608	7.76283	0	0.151328	-1	1.23835	0	2.40986	0	12.4526	0	7.16797	0
S1SH2070000122_1	726				COG3118|ENOG410YQ2G|ENOG41122C6|ENOG4111QF0|ENOG4111TPN|ENOG41121QU|ENOG41121G9|ENOG410ZIAG|ENOG4112039|ENOG41121GZ|ENOG4111YJG|ENOG4111XVH|ENOG4111UYD|ENOG410XU3T|ENOG4111PVE|ENOG41121TK|ENOG4111MX9|ENOG4111YBM|COG0526	arCOG01972|arCOG01218|arCOG06181|arCOG01974|arCOG02713|arCOG01976|arCOG02407|arCOG04633|arCOG03562|arCOG07612|arCOG02404|arCOG02607|arCOG13607|arCOG02869|arCOG06075|arCOG04235	K03671|K05838|K09583|K00384|K02967|K07152|K06813			6.76	5.83	7.14	2.58	7.2519	14.54	2.33	9.07	2.86	9.69	8.86		6.07458	0	9.36953	1.9299	7.73425	14.6581	0	1.86698	0	9.00677	0	2.68188	0	10.4398	0	8.91606	0
S1SH2070001030_0	119				ENOG4111UVW	arCOG05900				0.34	1.04	3.68	0.1	7.23431	5.48	1.52	0.01	0	0	0.01		1.42236	0	5.86378	0.509267	8.26075	7.12416	0	1.29096	0	0.074305	0	0.0290986	0	0.413576	1	0.0306674	0
S1SH2070000012_38	360				COG0388|COG0171|ENOG41123SY|ENOG410Z3C1|ENOG4111KU5|ENOG410ZFQX	arCOG00062|arCOG00126	K01431|K13566|K01501|K11206|K12251|K01950			6.7	7.31	7.65	4.89	7.10979	4.94	6.35	6.51	1.64	3.1	5.41		4.69876	0	7.33223	3.65984	6.10794	4.61954	0	5.45384	0	5.15088	0	1.41394	0	3.7171	0	5.0617	0
S1SH2070000012_38	360				COG0388|COG0171|ENOG41123SY|ENOG410Z3C1|ENOG4111KU5|ENOG410ZFQX	arCOG00062|arCOG00126	K01431|K13566|K01501|K11206|K12251|K01950			6.7	7.31	7.65	4.89	7.10979	4.94	6.35	6.51	1.64	3.1	5.41		4.69876	0	7.33223	3.65984	6.10794	4.61954	0	5.45384	0	5.15088	0	1.41394	0	3.7171	0	5.0617	0
S1SH2070000393_0	308				COG2036	arCOG02144|arCOG02145	K11254|K03596			3.08	2.34	2.49	1.72	7.00463	1.4	2.71	1.31	1.3	5.52	5.27		2.60732	0	2.44244	2.00496	7.42666	1.474	0	2.70879	0	1.41886	0	1.36541	0	5.79338	0	5.27482	0
S1SH2070000306_0	848				COG0573|COG1175|COG0581|COG1178|COG0555|COG0395|COG4662|COG3833|COG4149|COG1177|COG1176|ENOG410XRGU|ENOG410XPZH|ENOG410XNZU|ENOG410Y2SR|ENOG410XQNW|ENOG410ZP2P|ENOG410XQCX|ENOG410ZSN9|ENOG410XTC7|ENOG410XSM8|ENOG410XR8K|ENOG411241M|ENOG4111TN6	arCOG00163|arCOG00167|arCOG00168|arCOG00164|arCOG00159|arCOG00166|arCOG00157|arCOG00160|arCOG00158|arCOG00162|arCOG00161|arCOG13099|arCOG00165|arCOG02565|arCOG07791|arCOG06016|arCOG02159	K02038|K02037|K05773|K02063|K02026|K02025|K02018|K15496|K02011|K15772|K17316|K17317|K02053|K15771			13.38	13.25	9.25	12.79	7.00391	9.05	3.06	5.3	7.43	8.11	3.08		8.52754	0	10.063	11.9386	6.7304	9.92735	0	2.86933	0	5.66512	0	7.21228	0	6.8256	0	3.06573	0
S1SH2070000156_2	847				COG1782|COG0595|COG1236|COG0056|ENOG4111M1V	arCOG00543|arCOG00541|arCOG00545|arCOG00547|arCOG00546|arCOG00544|arCOG00527|arCOG00502|arCOG00969|arCOG08346|arCOG00978	K07577|K07041|K12574|K07576|K13148|K14403|K15340			7.96	8.33	8.14	7.13	6.82392	5.32	5.21	7.03	6.12	4.98	6.53		9.13087	0	7.27454	6.55135	6.77913	5.93238	0	6.52144	0	7.59194	0	6.1754	0	5.55593	0	6.33621	0
S1SH2070000156_3	847				COG1234|COG2220|COG1235|ENOG410YT57|ENOG410ZMJF|ENOG4111R3K|ENOG4111M6N|ENOG410XQ6J|ENOG410XTIW|ENOG4111GB9	arCOG00501|arCOG00497|arCOG00499|arCOG00530|arCOG00500|arCOG00502|arCOG00515|arCOG00969|arCOG00503	K00784|K06167|K06136			6.45	6.47	6.93	6.92	6.7133	7.38	6.91	8.02	2.79	8.85	6.77		6.5474	0	7.74933	6.96607	7.42945	8.61115	0	7.22201	0	8.35745	0	2.7868	0	8.8483	0	6.75921	0
S1SH2070000915_0	232				COG1748|ENOG41100H1|ENOG410YAXN	arCOG00243	K19064|K00293|K00290			4.25	4.52	6.83	3.3	6.63283	5.75	4.3	6.04	0.11	3	3.6		6.54108	0	6.75808	3.34491	7.44711	5.55475	0	4.67048	0	6.88549	0	0.592978	1	3.31528	0	4.71021	0
S1SH2070000066_16	425				ENOG410XUQV|ENOG41121WX|COG4189|ENOG4111WBE|ENOG4111VCW|ENOG4111UFY|ENOG411226U|ENOG41125S6|ENOG4111UTM|COG3398|ENOG41121UH|ENOG41128GM|ENOG4111W62|ENOG4111RGA|ENOG41124HG|COG1733|COG0640|ENOG410XTMY|ENOG410ZXFS	arCOG01681|arCOG01679|arCOG01680|arCOG01682|arCOG00734|arCOG00732|arCOG01687|arCOG04056|arCOG02795|arCOG03859|arCOG01686|arCOG01684|arCOG04439|arCOG01685|arCOG01055|arCOG04518|arCOG08780|arCOG05050|arCOG00737	K03892|K21903			6.07	6.14	6.59	4.04	6.53737	5.12	3.84	5.4	3.32	6.53	5.46		4.21272	0	4.52627	3.35654	4.70408	4.75971	0	4.11064	0	4.66523	0	3.71934	0	6.27631	0	5.48549	0
S1SH2070000291_0	790				COG0433|ENOG410ZJHN|ENOG410XT0N|ENOG4111FV8|ENOG410XRTC|ENOG410XUKP|ENOG410XRPI|ENOG410XSZ8|ENOG410XT6M|ENOG410XQIY|COG1372|COG3451	arCOG00280|arCOG00284|arCOG00286|arCOG00283|arCOG00282|arCOG00285|arCOG06224|arCOG05935|arCOG04816|arCOG05805|arCOG04034|arCOG03154|arCOG03181|arCOG05334|arCOG00281|arCOG03145|arCOG07638|arCOG07496|arCOG03733|arCOG08907	K06915			11.57	11.77	9.2	13.07	6.51938	8.72	11.03	11.41	3.57	8.4	6.03		7.76662	0	10.134	11.4763	6.80243	7.47922	0	9.62769	0	9.99479	0	3.51184	0	7.32666	0	6.12023	0
S1SH2070000012_50	487				COG2890|COG2263|COG2813|ENOG410XZ2E|ENOG4111QSK|COG3129|ENOG4112C50|ENOG410ZWH3|COG4123	arCOG00109|arCOG00910|arCOG00110|arCOG00111|arCOG01637	K02493|K07579|K00564|K19589|K11393			6.14	5.95	7.05	3.91	6.50215	2.67	4.89	3.25	2.57	5.18	5.89		3.65666	0	4.93882	3.26373	4.81219	2.59176	0	4.59329	0	2.87002	0	2.44736	0	5.6069	0	4.4866	0
S1SH2070000012_50	487				COG2890|COG2263|COG2813|ENOG410XZ2E|ENOG4111QSK|COG3129|ENOG4112C50|ENOG410ZWH3|COG4123	arCOG00109|arCOG00910|arCOG00110|arCOG00111|arCOG01637	K02493|K07579|K00564|K19589|K11393			6.14	5.95	7.05	3.91	6.50215	2.67	4.89	3.25	2.57	5.18	5.89		3.65666	0	4.93882	3.26373	4.81219	2.59176	0	4.59329	0	2.87002	0	2.44736	0	5.6069	0	4.4866	0
S1SH2070000538_0	337				COG3264|COG0668|ENOG410XU33|ENOG410XQV5|ENOG410ZVEW|ENOG41124DA	arCOG01573|arCOG01568|arCOG01569|arCOG02566|arCOG01571|arCOG01570|arCOG08871|arCOG01572|arCOG05119	K03442|K05802|K16052			3.43	3.72	4.95	2.17	6.43204	0.3	0.47	0.67	0.03	3.23	2.95		1.18755	0	4.55508	1.82913	6.32473	0.613232	0	0.497136	0	0.766624	0	0.0304675	0	2.92631	0	2.93534	0
S1SH2070003537	85				COG4690|COG4927|ENOG410XSKX|ENOG410ZT6E|ENOG4111K8Q|ENOG410ZVGX|ENOG4111HIB|ENOG410ZJEB|ENOG410ZWP5|ENOG410ZWB6	arCOG03602|arCOG06935|arCOG10445|arCOG07805	K14358|K19200			5.11	5	7.07	0.95	6.33128	1.79	0.03	1.9	1.59	5.51	5.64		1.85007	0	6.34733	0.719675	5.69134	1.81744	0	0.181779	0	1.62635	0	1.54513	0	5.44266	0	5.27078	0
S1SH2070000231_1	289				COG0044|ENOG410XNTK	arCOG00689|arCOG04461|arCOG00693|arCOG00699|arCOG00690|arCOG06083|arCOG00694|arCOG00698	K01465|K01464|K01466|K01305			3.45	3.78	5	2.34	6.26656	2.74	1.41	1.41	1.32	1.56	2.36		2.00095	0	3.94418	2.11445	5.26932	2.56129	0	1.32535	0	1.30269	0	1.26757	0	1.42846	0	2.2726	0
S1SH2070000419_0	168				COG1733|ENOG4111JQN	arCOG02600|arCOG01057|arCOG00732|arCOG01060				1.85	2.09	3.52	0.32	6.2469	0.27	0.68	0.18	1.42	5.57	0.45		0.277488	-1	3.98229	0.265016	6.88691	0.502127	1	0.533722	0	0.0974191	0	1.43893	0	5.71661	0	0.417718	0
S1SH2070000026_17	538				COG1378|ENOG41124CW|ENOG410ZV6J|ENOG410XVEM|ENOG410XZB4|ENOG41121AI	arCOG02037|arCOG02243|arCOG04377|arCOG02038|arCOG02795|arCOG04498|arCOG02039|arCOG01688|arCOG02241|arCOG05764|arCOG00732|arCOG01345|arCOG01210|arCOG04056|arCOG05337|arCOG01207	K23356			7.26	5.82	6.73	0.91	6.19091	3.99	4.28	4.32	2.89	9.26	4.84		3.26359	0	5.95894	0.795109	6.07468	4.73928	0	3.86139	0	2.78577	0	2.90165	0	9.46854	0	5.28112	0
S1SH2070000026_17	538				COG1378|ENOG41124CW|ENOG410ZV6J|ENOG410XVEM|ENOG410XZB4|ENOG41121AI	arCOG02037|arCOG02243|arCOG04377|arCOG02038|arCOG02795|arCOG04498|arCOG02039|arCOG01688|arCOG02241|arCOG05764|arCOG00732|arCOG01345|arCOG01210|arCOG04056|arCOG05337|arCOG01207	K23356			7.26	5.82	6.73	0.91	6.19091	3.99	4.28	4.32	2.89	9.26	4.84		3.26359	0	5.95894	0.795109	6.07468	4.73928	0	3.86139	0	2.78577	0	2.90165	0	9.46854	0	5.28112	0
S1SH2070000102_0	506				COG1052|COG0111	arCOG01754|arCOG01755|arCOG02316|arCOG01757|arCOG04226|arCOG01044|arCOG04445|arCOG04444	K00058|K00015|K03778			4.25	4.04	6.14	2.97	6.11081	4.72	6.15	4.67	2.66	4.61	6.03		4.95251	0	5.03042	2.87726	6.33556	4.59052	0	5.57271	0	5.63259	0	2.68371	0	4.10213	0	5.31937	0
S1SH2070000309_0	736				COG1405	arCOG05931|arCOG01981|arCOG05559|arCOG04613|arCOG06998|arCOG04495|arCOG02815|arCOG04108	K03124|K10397|K03168			9.07	6.31	5.84	3.82	6.0681	9.04	4.45	3.88	3.85	12.39	12.6		8.8172	0	5.2589	3.39054	5.97148	8.83886	0	4.81387	0	4.97947	0	3.8211	0	12.2004	0	12.5912	0
S1SH2070001799_0	191				COG1714|ENOG411227J|ENOG4112D0H	arCOG03859|arCOG03633|arCOG00734|arCOG00732|arCOG01686|arCOG05930|arCOG02054|arCOG05912|arCOG10204|arCOG14148|arCOG03207				6.17	6.1	5.9	4.19	6.00926	1.83	4.09	0.41	1.45	5.02	0.17		2.77593	0	4.70746	3.5487	5.87349	1.44925	0	4.53091	0	0.233292	-1	1.65039	0	4.78523	0	0.25616	0
S1SH2070000012_25	219				COG0863|ENOG410Y0FQ|ENOG4111HTV|ENOG411216P|ENOG411281Z|ENOG4110326	arCOG00890|arCOG00129|arCOG00115				2.6	2.91	4.57	0.59	5.95157	5.32	1.26	2.69	1.15	3.95	4.86		0.785921	0	5.06992	1.21447	6.34278	5.63368	0	0.701462	0	1.65984	0	0.460127	0	4.29129	0	5.30239	0
S1SH2070000012_25	219				COG0863|ENOG410Y0FQ|ENOG4111HTV|ENOG411216P|ENOG411281Z|ENOG4110326	arCOG00890|arCOG00129|arCOG00115				2.6	2.91	4.57	0.59	5.95157	5.32	1.26	2.69	1.15	3.95	4.86		0.785921	0	5.06992	1.21447	6.34278	5.63368	0	0.701462	0	1.65984	0	0.460127	0	4.29129	0	5.30239	0
S1SH2070006588	49				ENOG411107T	arCOG07990				3.12	3.15	3.86	1.4	5.91047	0.07	1.52	1.47	0.05	8.3	7		1.55619	0	8.74298	1.72325	8.71474	0.450285	1	1.49483	0	1.49683	0	0.0658028	0	8.49907	0	7.24	0
S1SH2070001393_0	195				COG1924|ENOG41109YT|COG5146|COG3580	arCOG02678|arCOG07679|arCOG02679	K09680|K04115|K04114			1.88	2.2	4.91	0.44	5.87651	0.17	1.19	2.38	0.05	6.9	7.66		1.62677	0	3.97598	0.330158	5.00611	0.304668	1	0.88801	0	2.27989	0	0.0760201	0	6.6266	0	7.70284	0
S1SH2070000026_13	406				ENOG410XQ63|ENOG4111MF6|ENOG4111MPQ	arCOG02189	K05796			8.29	6.37	6.38	1.4	5.78078	5.85	4.72	16.04	0.17	19.24	18.72		5.73684	0	7.89148	1.31055	6.16079	5.0175	0	4.28458	0	13.0604	0	0.0423587	0	20.2669	0	17.6398	0
S1SH2070000026_13	406				ENOG410XQ63|ENOG4111MF6|ENOG4111MPQ	arCOG02189	K05796			8.29	6.37	6.38	1.4	5.78078	5.85	4.72	16.04	0.17	19.24	18.72		5.73684	0	7.89148	1.31055	6.16079	5.0175	0	4.28458	0	13.0604	0	0.0423587	0	20.2669	0	17.6398	0
S1SH2070000894_0	285				ENOG4111Y59|ENOG410XSSM|ENOG4111XC8|COG1765|COG1764|ENOG4111EKI|ENOG410YW4U	arCOG03686|arCOG03688|arCOG03685|arCOG01706	K04063|K07397|K12829			4.97	4.28	5.93	0.71	5.73233	4.06	1.52	5.61	1.5	8.52	5.71		4.74637	0	4.52353	0.24131	4.50206	4.04556	0	1.51392	0	5.54303	0	1.38222	0	8.64849	0	5.35888	0
S1SH2070000762_0	378				COG0559|COG4177|ENOG410ZKRZ|COG1172|ENOG410XRK5|ENOG4111FNG|ENOG4111M19|ENOG4111HHP	arCOG01270|arCOG01274|arCOG01269|arCOG01273|arCOG00263|arCOG01275|arCOG01271|arCOG10204|arCOG04349	K01998|K01997|K10440|K02057			1.87	2.44	4.2	0.87	5.72357	0.43	1.66	0.09	0.04	0.57	0.05		0.614471	0	2.35438	0.265166	4.94968	0.206079	-1	1.6642	0	0.190753	0	0.0579149	0	0.677621	0	0.196909	0
S1SH2070002344_0	102				COG0366|ENOG410XSND|COG0296|COG1523|COG3281|COG4728	arCOG02948|arCOG02951|arCOG02949	K01187|K00700|K22597|K05343			3.04	3.3	4.46	0.32	5.49442	0.18	0.03	0.28	0.01	5.32	1.63		0.409011	0	4.75382	0.31336	5.44883	0.270188	0	0.0142471	0	0.396622	1	0.0139866	0	6.16061	0	2.01366	0
S1SH2070000012_13	606				COG1718|COG3642|COG0478|ENOG4111W3Y|ENOG410YEZV	arCOG01180|arCOG01185|arCOG01181|arCOG01186|arCOG01190	K07178|K08851|K07179|K12132			4.14	4.75	5.06	3.73	5.44675	3.64	3.95	4.49	3.52	4.74	3.95		4.11108	0	6.44939	4.54921	5.9643	4.30989	0	3.31399	0	4.19113	0	3.43	0	4.78517	0	3.83297	0
S1SH2070000012_13	606				COG1718|COG3642|COG0478|ENOG4111W3Y|ENOG410YEZV	arCOG01180|arCOG01185|arCOG01181|arCOG01186|arCOG01190	K07178|K08851|K07179|K12132			4.14	4.75	5.06	3.73	5.44675	3.64	3.95	4.49	3.52	4.74	3.95		4.11108	0	6.44939	4.54921	5.9643	4.30989	0	3.31399	0	4.19113	0	3.43	0	4.78517	0	3.83297	0
S1SH2070000602_1	361				COG2006|ENOG410YCH6|ENOG410YXFK|ENOG410XZKM	arCOG02447|arCOG02446|arCOG03696|arCOG04476|arCOG02449|arCOG05466|arCOG04117|arCOG02445|arCOG02451|arCOG04891|arCOG05744|arCOG02618|arCOG02184|arCOG02461				8.14	5.25	6.32	1.26	5.42102	6.39	6.83	6.52	0.32	16.98	15.64		4.57832	0	8.18122	1.36467	6.36267	6.49355	0	5.68381	0	4.75185	0	0.178286	-1	15.8939	0	15.0091	0
S1SH2070012571	33					arCOG12530|arCOG03971	K09228			4.07	3.44	3.81	0	5.34244	1.67	0	0	0	3.95	1.68		0.0790328	-1	3.69067	0	5.0857	1.58954	0	0	0	0	0	0	0	3.97986	0	1.61406	0
S1SH2070000277_2	499				COG0060|COG0525|COG0495	arCOG00808|arCOG00807|arCOG00809|arCOG03797|arCOG03799	K01870|K01873|K01869			5.14	4.71	4.78	3.02	5.24785	2.65	4.27	3.15	2.63	4.3	3.51		4.35197	0	5.16754	2.36144	5.62556	3.71107	0	4.2428	0	3.09633	0	2.61854	0	3.15798	0	3.70495	0
S1SH2070003245_0	389				COG2234|ENOG4112194|ENOG410ZVCD|COG4882|ENOG410Y9RY|ENOG410ZWUR|ENOG410ZVRR|COG4310|ENOG4111MVD|ENOG410XR2Z	arCOG02959|arCOG02962|arCOG02960|arCOG07842|arCOG09173|arCOG06797|arCOG05363	K01302			5.86	4.84	6.5	2.51	5.24778	4.02	4.29	6.43	1.55	10.84	16.27		5.76597	0	7.13299	2.69649	6.95211	4.5343	0	3.89701	0	6.94241	0	1.5342	0	11.4974	0	16.738	0
S1SH2070000024_0	540				COG1474|ENOG4111122|ENOG410XWSR	arCOG00467|arCOG00472|arCOG00468|arCOG03407|arCOG00471|arCOG04081|arCOG04159|arCOG07960|arCOG07173|arCOG01034	K10725			4.22	4.76	5.12	3.7	5.17709	3.63	2.93	4.76	3.57	3.96	5.69		5.29669	0	5.13891	3.61928	5.13331	3.71208	0	2.92421	0	4.89545	0	3.56304	0	4.78926	0	6.24293	0
S1SH2070001072_0	579				COG0784|ENOG41122MN|COG0642|COG2201|ENOG4111NUS|ENOG4111QD9|ENOG4111FZ1|ENOG4111VP9|ENOG4111I86|ENOG4111JCR|ENOG4111V05|ENOG4111S6A|ENOG4111IFM|ENOG410XQ24|COG4567|ENOG4111FPD|COG2202|ENOG410XRQU|ENOG4111YEK|ENOG410ZHUC|ENOG41126J8|ENOG4111Q9T|ENOG4111D50|ENOG410ZHXB|ENOG410XTJS|ENOG41125EJ|ENOG4111M1G|ENOG41124B0|ENOG41128XW|ENOG4111FRJ|ENOG4111S1A|ENOG410Y6UB|ENOG4111FNH|ENOG410XQWN	arCOG02391|arCOG02382|arCOG02592|arCOG02589|arCOG02595|arCOG02591|arCOG02594|arCOG02598|arCOG06537|arCOG03859|arCOG09615|arCOG02385|arCOG02601|arCOG02392|arCOG02597|arCOG02599|arCOG06538|arCOG03799|arCOG05064|arCOG00734	K03413|K03412|K11443|K07658|K07668|K22010|K13589|K07657|K07667			3.89	3.7	5.13	1.07	5.09148	7.43	0.27	0.25	0.03	11.56	9.96		0.139497	-1	8.49627	1.31907	7.8428	7.58871	0	0.451281	1	0.0839486	0	0.0277701	0	12.879	0	10.6401	0
S1SH2070000132_0	272				COG0501|ENOG410XSV8|COG0456	arCOG01331|arCOG01333|arCOG01334|arCOG06121	K03799|K06013			1.35	1.72	4.25	1.05	5.00215	0.84	0.92	3.24	1.38	1.32	1.36		1.91234	0	3.48121	0.530191	4.52223	1.08575	0	0.811338	0	3.1847	0	1.3649	0	1.24674	0	1.33309	0
S1SH2070000078_1	375				COG0474|COG2217	arCOG01578|arCOG01579|arCOG04507|arCOG02949|arCOG08227	K01537|K01531|K01535|K17686|K01533|K01534|K02034			4.54	4.08	4.47	2.92	4.98092	5.03	1.54	5.52	4.92	8.51	3.63		4.45451	0	4.37321	2.23833	4.89384	4.959	0	1.56445	0	5.12356	0	4.68259	0	8.57434	0	3.66678	0
S1SH2070000737_1	477				COG0177|COG1194|COG2231|ENOG4111F0V|ENOG4111KC1|ENOG4111RRT|ENOG410ZY76|COG1833|ENOG4111IPZ	arCOG00459|arCOG00461|arCOG00462|arCOG04155|arCOG00465|arCOG14489|arCOG04357|arCOG00463	K10773|K03575|K07457			4.89	4.87	4.9	4.44	4.97684	5.17	4.35	4.14	2.71	6.34	3.21		3.48716	0	6.0892	3.73212	5.48911	4.38401	0	4.10355	0	3.20951	0	2.70869	0	5.67097	0	2.9006	0
S1SH2070000012_5	547				COG2519|COG2518|COG4122|COG2242|ENOG411265Q	arCOG00978|arCOG00976|arCOG00979|arCOG00977|arCOG03850	K00573|K07442			2.49	3.87	4.99	3.32	4.88474	1.94	2.84	2.72	2.79	3.72	5		2.48418	0	4.5089	3.20213	3.98938	2.66434	0	2.12695	0	2.56472	0	2.46851	0	3.75369	0	4.80589	0
S1SH2070000026_1	411				COG0543|COG1018|ENOG4111FH7|COG4097|COG2871	arCOG02199|arCOG02200|arCOG02852	K02823|K00528			3.63	4.13	5.88	2.71	4.83435	4.55	3.43	2.66	2.64	4.75	1.84		1.93088	0	5.12411	2.9689	3.77199	4.74569	0	3.57704	0	2.74362	0	2.57649	0	4.43603	0	2.0002	0
S1SH2070000066_0	487				COG1084|COG2262|COG0218|COG0370|COG1160|COG1159	arCOG00352|arCOG00353|arCOG00354|arCOG00355|arCOG00359	K06943|K03665|K06883|K04759|K03595			6.26	5.58	5.61	4.29	4.81541	4.83	4.37	3.97	2.38	2.72	4.01		4.97323	0	4.89686	3.95236	4.77237	4.60251	0	3.69347	0	4.50292	0	2.49786	0	2.62788	0	2.82314	0
S1SH2070001996_0	371				COG0144|COG3270	arCOG00973|arCOG00986|arCOG00974|arCOG00975|arCOG02285|arCOG02286	K03500|K22901|K22446|K14835|K19684|K21971			4.96	5.52	5.88	4.53	4.78981	3.07	5.85	4.29	2.89	4.08	4.42		5.54724	0	5.30542	3.81492	4.86337	2.94273	0	6.38234	0	5.01476	0	2.69797	0	4.23011	0	4.4918	0
S1SH2070012723	9					arCOG03207|arCOG06035|arCOG04841|arCOG02300				0.03	0.13	0.86	0.03	4.75074	0	0	0	0	0.03	0		0	0	2.69905	0	5.51646	0	0	0	0	0	0	0	0	1.86563	1	0	0
S1SH2070000026_18	296				COG1853|COG1773|ENOG41129FD|ENOG410YJPI	arCOG02017|arCOG02016|arCOG04391|arCOG02018				2.61	2.96	4.21	1.71	4.71936	1.76	3.16	2.2	1.51	3.25	3.4		1.84972	0	3.76845	1.67419	4.49617	1.52506	0	2.30163	0	1.73643	0	1.39351	0	3.0578	0	3.44538	0
S1SH2070000026_18	296				COG1853|COG1773|ENOG41129FD|ENOG410YJPI	arCOG02017|arCOG02016|arCOG04391|arCOG02018				2.61	2.96	4.21	1.71	4.71936	1.76	3.16	2.2	1.51	3.25	3.4		1.84972	0	3.76845	1.67419	4.49617	1.52506	0	2.30163	0	1.73643	0	1.39351	0	3.0578	0	3.44538	0
S1SH2070000044_0	304				COG0717|COG0756|ENOG410YU5H|COG1720	arCOG04048|arCOG00761	K01520|K01494			2.4	4.13	3.76	3.96	4.67081	2.29	0.38	2.5	1.28	1.41	1.38		1.39637	0	4.56795	3.39216	4.43668	2.46118	0	0.535075	0	2.51796	0	1.26613	0	1.46967	0	1.54787	0
S1SH2070001559_0	175				ENOG4112548|ENOG410Y5BT	arCOG04896|arCOG02243|arCOG03748|arCOG04153|arCOG02710	K13646|K15436			2	1.37	1.56	0.18	4.65122	5.12	2.52	1.27	0	0.08	1.43		1.3019	0	2.81218	0.0907989	4.87526	5.25219	0	1.33853	0	1.34575	0	0	0	0.132815	0	1.52298	0
S1SH2070000423_1	223				COG1363	arCOG01518|arCOG01519				3.43	4.07	4.5	2.21	4.59825	1.61	1.42	2.8	1.34	3.46	2.98		3.57615	0	6.67167	2.66025	5.31339	2.12452	0	1.46597	0	2.98468	0	1.41214	0	5.75728	0	4.14523	0
S1SH2070000354_0	432				COG0730|ENOG410ZXNR|ENOG410XQBF|ENOG4111PJV|ENOG4111URK|ENOG4111M9P|ENOG4111G61|ENOG41124S3|ENOG410YE5Z|ENOG4111V3G|ENOG4111FUZ|ENOG4112357|ENOG410ZVGK|ENOG410XRE8|ENOG411239Y|ENOG410XP50|ENOG41120W6|ENOG41100ID|ENOG4111NR9	arCOG02050|arCOG02052|arCOG06728|arCOG05628|arCOG04869|arCOG04761|arCOG05396|arCOG09610|arCOG04203|arCOG08194|arCOG04471|arCOG03582|arCOG03634	K07090			6.25	6.69	5.22	5.53	4.58521	2.76	3.21	4.94	1.82	5.41	6.11		2.96697	0	5.21849	3.53747	4.61186	2.58519	0	2.98909	0	4.84995	0	1.95648	0	5.31379	0	5.32603	0
S1SH2070013600	4									0.55	1.61	5.98	0	4.56918	0	0	0	0	0	0		0	-1	0.027449	0	0.317142	0	0	0	0	0	0	0	0	0	0	0	0
S1SH2070000066_12	670				COG5256|COG5257|COG3276|COG5258|COG2895|COG0480|COG0532	arCOG01563|arCOG01561|arCOG01564|arCOG01562|arCOG05813|arCOG00362|arCOG01041|arCOG00906|arCOG01225	K03231|K03242|K03833|K03234|K06207|K14536|K00955			3.53	3.28	4.18	2.78	4.50835	4.39	3.96	4.44	2.29	5.84	3.66		4.38111	0	3.3012	2.7707	4.38616	4.79681	0	3.75757	0	4.54176	0	2.41401	0	5.58885	0	3.69131	0
S1SH2070001935_0	249				ENOG4111PYX|COG1694|ENOG4111F0I|ENOG410XZZT|ENOG4112773|ENOG410YRTK	arCOG01084	K02428			2.33	3.46	4.13	3.29	4.50047	3.01	1.37	1.19	0.14	2.8	1.9		1.17638	0	4.15007	2.85539	3.70898	3.5925	0	1.19129	0	1.16856	0	0.0235007	0	3.1468	0	2.23869	0
S1SH2070000602_0	517				ENOG410XRWS|COG0673|ENOG410XRSB|ENOG410XQBD|ENOG4111W9Q|ENOG410XQKZ|COG2006|ENOG410ZVJI|ENOG4111S96|ENOG4111P60|ENOG410XP5M|ENOG4111JD5|ENOG410YENK|ENOG410ZX9U|ENOG4111GTN|ENOG410YTK8|ENOG410XP84|ENOG4111PFD|ENOG41105VJ|ENOG410ZXHU|ENOG411253A|ENOG410XPYA|COG3494|ENOG410ZDJ6|COG1083	arCOG01622|arCOG01621|arCOG02447|arCOG00254|arCOG01620|arCOG01351|arCOG00842|arCOG01848|arCOG04817	K18855|K00010			3.45	2.63	3.93	2.16	4.49679	3.44	1.55	4.78	1.49	8.25	7.73		2.43784	0	2.46626	2.03411	3.72782	3.51379	0	1.62903	0	3.26313	0	1.48967	0	7.4212	0	7.64302	0
S1SH2070000066_9	503				COG1163|COG0012	arCOG00358|arCOG00357	K06944|K06942			3.62	4	4.45	2.55	4.47977	2.22	2.4	2.23	2.32	3.49	2.3		3.04937	0	5.4703	2.9812	4.55725	2.25807	0	2.28915	0	2.26711	0	2.23855	0	3.60405	0	2.58172	0
S1SH2070000028_0	406				COG0619|ENOG4111GTX|ENOG410Y3V4|ENOG41129JV|ENOG41121PU|ENOG4111PXR|ENOG4111MR9	arCOG02250|arCOG02249|arCOG02252|arCOG08838|arCOG08849|arCOG10273|arCOG13081|arCOG05945	K16785|K02008			7.13	8.37	6.49	8.6	4.42595	3.71	5.32	4.1	2.84	4.86	5.52		5.06804	0	3.77483	7.08121	2.36495	3.35277	0	4.81412	0	5.30383	0	2.89716	0	4.23054	0	5.35905	0
S1SH2070000350_0	419				ENOG4111SUM|COG4973|COG4974|ENOG410XS3W|COG4342|ENOG410ZG24|COG0582|ENOG410XRKW|ENOG410XRH6|ENOG4111FJV|ENOG4111W87|COG1372	arCOG01241|arCOG01243|arCOG01245|arCOG01244|arCOG01916|arCOG01247|arCOG12476|arCOG05989|arCOG01917|arCOG06578|arCOG08624|arCOG03145|arCOG01242|arCOG05652|arCOG06451|arCOG02137	K04763|K03733			3.49	3.93	4.18	3.07	4.41662	1	3.5	3.38	4.6	3.8	3.43		2.46698	0	5.30933	3.16903	5.23064	1.63451	0	3.49261	0	2.31354	0	3.99627	0	3.86414	0	3.39376	0
S1SH2070000467_0	319				COG0425|ENOG4111UB9	arCOG02062|arCOG02074	K04085			3.42	2.88	3.55	1.2	4.40674	4.94	0.12	3.53	2.78	6.17	3		2.80843	0	2.49223	0.654286	4.0326	5.17763	0	0.296392	0	2.95421	0	2.67655	0	5.20302	0	2.84269	0
S1SH2070000064_8	300				COG1111|COG1061	arCOG00872|arCOG00877|arCOG00883|arCOG00878|arCOG07773|arCOG04818	K10896|K13116			1.13	2.77	4.83	1.52	4.37932	2.26	1.21	1.17	1.19	3.68	3.72		1.07432	0	2.65446	1.92573	3.24528	1.93666	0	1.0826	0	1.08621	0	1.08272	0	3.29181	0	3.42128	0
S1SH2070001952	78				COG2152	arCOG04084|arCOG05093	K20885|K18785			0.51	0.78	1.4	0.36	4.34606	0.22	1.63	0.36	0	1.93	0.09		0.620608	0	2.87953	0.237639	4.40643	0.356383	1	2.06693	0	0.696131	0	0.0585479	0	2.56216	0	0.228871	0
S1SH2070013618	7				ENOG4111SD9	arCOG02007				0.23	0.65	5.02	0	4.31323	0	0	0	0	0	0		0	0	0	0	0	0	0	0	0	0	0	0	0	0	0	0	0
S1SH2070000925_0	139				COG4637|COG4938|COG3593|COG1106|ENOG410XQ7N|ENOG410XR0I|ENOG410Y8HI|ENOG4111QC3|ENOG410ZVVM|ENOG410ZCSB|COG3950|ENOG410XTYU|ENOG410ZMHX|ENOG410Z1KF|ENOG410ZVMW	arCOG03239|arCOG03237|arCOG03235|arCOG03233|arCOG03241|arCOG03240|arCOG05422|arCOG12101|arCOG03242|arCOG05410	K03631|K07459			2.95	4	4.12	4.49	4.29437	3.81	7.89	2.19	0.19	2.37	1.83		0.785257	0	3.3974	4.53976	3.55205	2.51329	0	6.12809	0	1.1172	0	0.184438	0	2.23292	0	1.34785	0
S1SH2070000012_17	563				COG0171|COG0519|COG1606|COG1365|COG0482|ENOG410YGYX	arCOG00085|arCOG00069|arCOG00043|arCOG00087|arCOG00045|arCOG00044|arCOG15275|arCOG07113|arCOG04823	K01916|K01951|K06864|K01950|K07134|K00566|K07190			5.45	5.38	5.15	3.76	4.29279	4.33	2.67	5.06	3.37	7.52	6.24		4.34767	0	6.15587	3.31417	4.69875	5.01328	0	3.0494	0	4.86191	0	3.64637	0	7.30829	0	5.41685	0
S1SH2070000012_17	563				COG0171|COG0519|COG1606|COG1365|COG0482|ENOG410YGYX	arCOG00085|arCOG00069|arCOG00043|arCOG00087|arCOG00045|arCOG00044|arCOG15275|arCOG07113|arCOG04823	K01916|K01951|K06864|K01950|K07134|K00566|K07190			5.45	5.38	5.15	3.76	4.29279	4.33	2.67	5.06	3.37	7.52	6.24		4.34767	0	6.15587	3.31417	4.69875	5.01328	0	3.0494	0	4.86191	0	3.64637	0	7.30829	0	5.41685	0
S1SH2070001567_0	191				COG3398	arCOG02611|arCOG07025|arCOG01692|arCOG05049	K08132|K18167			1.85	1.65	2.11	0.04	4.2846	2.87	0.03	1.39	0	9.9	4.45		1.61142	0	4.50891	0.027564	4.35317	2.91793	0	0	0	1.48134	0	0	0	10.3137	0	4.35003	0
S1SH2070000311_0	422				COG1173|ENOG410XNY7|ENOG410ZKU0|ENOG4111MNR|COG0601	arCOG00748|arCOG00749|arCOG00750|arCOG00173|arCOG01798|arCOG10987|arCOG05363|arCOG05815	K02034|K13891			5.56	6.13	4.77	5.73	4.27864	7.35	7.61	0.85	1.61	3.51	0.3		2.44919	0	4.10372	4.66513	3.80205	7.93466	0	7.57913	0	0.763558	0	1.78029	0	3.01318	0	0.169677	-1
S1SH2070000311_1	468				COG0601|ENOG410XQ6K|ENOG410YAXK|ENOG410XNY7|COG1173	arCOG00751|arCOG10162|arCOG05350|arCOG00749|arCOG07253|arCOG04791|arCOG06566|arCOG03849|arCOG08507|arCOG00748	K02033|K02034|K12369			5.63	5.77	4.83	6.43	4.27236	7.97	7.1	0.38	1.56	4.06	0.22		3.68373	0	5.58771	6.43564	4.27643	7.80832	0	7.23881	0	0.688969	0	1.82992	0	4.06776	0	0.235906	0
S1SH2070000231_2	136				COG1228|COG1820|ENOG410XWDH|ENOG410Y3QY	arCOG00696|arCOG00699|arCOG07451|arCOG00693|arCOG00697|arCOG00690|arCOG11241	K01443|K15358			1.9	3.17	4.19	2.34	4.26957	1.09	1.57	0.38	0.04	1.65	1.14		0.209255	-1	3.05568	2.2777	2.95706	0.983419	0	1.41166	0	0.168064	-1	0.0277557	0	2.08795	0	1.40928	0
S1SH2070001282_0	395				COG0727|ENOG4111YKS|ENOG4111MZN|ENOG4111Q3V|ENOG4111G3H	arCOG02579|arCOG02584|arCOG05059|arCOG02585|arCOG02581|arCOG02586|arCOG02582	K06940			4.4	4.09	4.22	3.3	4.25924	4.03	4.77	5.12	1.47	9.5	8.86		3.81571	0	4.63927	2.24086	4.48776	3.56723	0	4.64549	0	4.53404	0	1.36782	0	8.70393	0	8.0742	0
S1SH2070000559_0	160				COG0251|ENOG4111QCP|ENOG4111G23|ENOG4111JD9|ENOG4111T63|ENOG4111PZK|ENOG4111Y7F	arCOG01630	K09022|K15067			3.6	4.17	5.03	2.83	4.25507	1.67	0.35	0.01	0.01	2.61	1.39		0.215549	-1	3.33752	2.27193	3.76411	1.4037	0	0.206926	-1	0	0	0	0	2.77315	0	1.55529	0
S1SH2070000567_0	144				COG0308|ENOG4111I1C|ENOG410XTSX	arCOG02969|arCOG14688	K01256|K08776			2.99	3.33	4.03	2.04	4.22251	1.09	0.03	0.01	1.42	0.86	0.01		1.29977	0	2.46874	0.735659	3.47586	1.65724	0	0.0404625	0	0.079952	0	1.3393	0	0.589973	0	0.0138912	0
S1SH2070013760	4									0.33	1.09	3.51	0	4.22221	0	0	0	0	0	0		0.0251954	-1	3.81984	0	4.5422	0	0	0	0	0	0	0	0	0	0	0	0
S1SH2070009237	13					arCOG00719				2.34	2.15	2.37	0	4.21251	0	1.85	0	0	4.45	5.74		0.441192	0	2.24483	0	3.62082	0	0	1.75237	0	0	0	0	0	4.08369	0	5.43224	0
S1SH2070000722_0	426				COG0095|COG0321|ENOG4111PJ6	arCOG01939|arCOG03837|arCOG01942	K03800|K03801			3.93	3.55	4.38	1.42	4.16515	6.85	4.5	8.13	4.22	1.73	3.58		7.72858	0	3.98835	0.681689	4.21703	7.34077	0	4.3478	0	10.4934	0	4.15115	0	1.53825	0	3.23682	0
S1SH2070000264_0	548				COG2210|COG1553|COG2044|COG3370|COG2923|ENOG41120PJ|ENOG4112117|ENOG410Z3GC|ENOG4111VEA|ENOG41127WE|ENOG41127BJ|ENOG41126WG|ENOG410ZWM3|ENOG4112BSC	arCOG02064|arCOG02068|arCOG02069|arCOG02066|arCOG01668|arCOG05131|arCOG01669|arCOG02070|arCOG02067|arCOG02065|arCOG02076|arCOG01670	K07235|K07236|K06039|K04079|K16938|K07237			5.12	3.24	3.82	2.3	4.1614	12.86	4.24	12.01	7.15	11.83	4.93		13.6031	0	4.50801	1.80432	4.45577	14.0296	0	4.4164	0	13.5819	0	7.17449	0	12.1855	0	4.52889	0
S1SH2070000090_1	413				COG1418|COG1896|COG1303|COG3481|COG2316|ENOG4111QDB|ENOG4111RC7|ENOG4111JM5|ENOG4112B0M|COG1617	arCOG01860|arCOG04311|arCOG01858|arCOG01861|arCOG01859|arCOG01862|arCOG02197|arCOG10554	K06950|K07023|K03698|K18682			3.41	3.29	4.54	2.77	4.15005	4.97	2.05	5.17	1.52	4.31	2.21		3.72672	0	3.54533	2.76376	3.51986	4.96492	0	1.87667	0	4.96307	0	1.3834	0	4.40527	0	2.19662	0
S1SH2070000147_2	352				COG0167|COG0042|COG4008	arCOG00603|arCOG00604|arCOG00605|arCOG04853|arCOG02588|arCOG05466|arCOG04117|arCOG02199|arCOG01610|arCOG02189|arCOG02445|arCOG02184|arCOG04074	K17828|K17723|K05540|K00254			2.91	2.84	3.98	2.23	4.14316	1.7	2.54	2.48	1.26	2.64	2.55		2.09192	0	2.20097	2.27071	2.80026	1.66102	0	2.33413	0	2.38605	0	1.21032	0	2.65478	0	2.51075	0
S1SH2070000064_7	185				COG1061|COG4951	arCOG00874|arCOG00876|arCOG00877|arCOG03182|arCOG00880	K10843			4.06	5.18	4.17	5.85	4.10648	3.23	1.8	3.14	1.45	1.15	0.2		2.92026	0	4.00684	4.83986	3.75739	2.9058	0	1.5191	0	3.00494	0	0.924412	0	1.48706	0	0.130829	0
S1SH2070012051	6					arCOG01781|arCOG04843|arCOG01636	K05929			0.34	1.26	5.34	0	4.0719	0	0	0	0	0	0		0	-1	2.23515	0	2.00555	0	0	0	0	0	0	0	0	0	0	0	0
S1SH2070000534_0	149				COG0484	arCOG06880	K03686|K05516			2.88	2.81	3.01	0.14	4.05826	1.29	0	0.19	1.26	2.61	2.77		0.0354596	-1	2.96971	0.142644	3.86134	1.21224	0	0.0241896	0	0.177973	0	1.19201	0	2.54374	0	2.64843	0
S1SH2070000012_6	260				COG0301|COG0482	arCOG00038|arCOG00044|arCOG00045|arCOG00043	K03151			3.73	3.93	4.11	2.78	3.99644	2.35	1.71	1.21	1.5	2.84	1.52		2.57562	0	4.80313	2.76141	3.62547	2.81166	0	2.02303	0	1.49108	0	1.76233	0	3.48663	0	1.52045	0
S1SH2070000671_0	166				COG1753|ENOG410Z2ZW	arCOG02681|arCOG07723|arCOG08550|arCOG08146	K10316|K11247|K03798|K17263			2.96	2.4	3	0.75	3.97971	3.98	5.51	7.54	1.51	6.13	4.58		5.68418	0	5.40698	0.713619	5.81516	3.81462	0	5.04589	0	8.08595	0	1.12298	0	6.75513	0	4.40775	0
S1SH2070004305	87				COG1472	arCOG04634	K05349|K01207			2.61	2.42	2.77	0.4	3.97502	0.06	0.01	0.49	0.07	4.83	3.91		0.0680734	-1	2.51995	0.288306	3.93162	0.12345	0	0	0	0.177762	-1	0	0	4.39062	0	3.71128	0
S1SH2070000064_5	377				COG1204|COG1202|COG4581	arCOG00553|arCOG00554|arCOG00560|arCOG03143|arCOG03131|arCOG03154|arCOG04582|arCOG01304|arCOG01445|arCOG03145|arCOG07638|arCOG03156	K03726|K03725|K12598|K19178			3.89	3.4	4.01	1.31	3.86289	5.92	3.55	3.38	3.44	3.72	3.51		4.63508	0	4.88304	1.42098	4.04316	6.41652	0	3.54619	0	3.20931	0	3.61334	0	4.36092	0	3.64522	0
S1SH2070000016_1	230				COG0392|ENOG410XVKE|ENOG4111JQ5|ENOG4111NB3|ENOG411241H|ENOG410XQRC|ENOG4111N7Z|ENOG4111GVE	arCOG00899|arCOG00901|arCOG00897|arCOG05903|arCOG00898|arCOG00903|arCOG02228|arCOG00902|arCOG01773	K07027			1.63	1.83	2.47	0.49	3.862	2.11	0.46	1.5	0.04	1.23	0.02		1.84876	0	2.84541	0.341283	4.24972	2.41193	0	0.588889	0	1.57552	0	0.0288693	0	1.51862	0	0.152157	0
S1SH2070000036_0	400				COG0498|ENOG4111T87|COG1171|ENOG410XSQM|COG0175	arCOG01434|arCOG01431|arCOG03423|arCOG04056|arCOG01059|arCOG03422|arCOG01436|arCOG06697|arCOG00124	K01733|K15527			3.04	3.32	3.48	2.99	3.86095	4.39	3.74	5.45	2.8	2.41	2.38		4.84989	0	4.78791	3.16177	3.97162	4.27773	0	3.42944	0	6.05728	0	2.78817	0	3.23253	0	3.20355	0
S1SH2070000375_0	222				COG0846	arCOG04248	K12410|K11416			2.7	3.02	4.03	2.69	3.85843	2.47	4.84	4.64	0.22	4.12	3.41		2.02467	0	4.35321	1.94045	4.27681	2.48227	0	4.63221	0	4.48649	0	0.120743	0	4.43223	0	3.51524	0
S1SH2070000139_0	414				COG1545|ENOG410YJHQ|ENOG4111XVM|ENOG4111G1U	arCOG01285|arCOG01283|arCOG01289|arCOG01284|arCOG01286|arCOG04614|arCOG01287	K07068|K00074			4.27	3.81	4.05	1.84	3.83119	5.65	4.67	10.82	2.76	4.86	5.79		5.33203	0	2.81054	1.46334	2.95088	5.2809	0	4.19179	0	10.1308	0	2.6272	0	4.0062	0	5.12946	0
S1SH2070000214_0	312				COG0125|ENOG4111R1H|ENOG410YZUH|ENOG410ZGBH|ENOG410ZCAV	arCOG01891|arCOG01893|arCOG04279|arCOG01040	K00943			2.52	3	3.17	2.1	3.80949	1.42	2.25	2.5	1.25	2.02	1.33		1.70912	0	3.06693	1.64656	3.67148	1.50517	0	2.09385	0	2.65902	0	1.30946	0	2.88221	0	1.39789	0
S1SH2070000227_0	309				COG1938	arCOG00347	K06869			3.59	4.08	3.95	2.93	3.77615	2.72	2.57	2.47	2.47	1.49	2.81		2.15816	0	2.25733	2.3157	2.76962	1.75872	0	2.23463	0	2.18335	0	2.19891	0	1.1208	0	2.36865	0
S1SH2070000898_0	399				COG0123	arCOG00324|arCOG00327|arCOG00326	K04768			6.52	4.21	2.58	2.5	3.76957	7.75	9.13	9.06	4.35	7.93	8.12		10.2128	0	5.53121	2.83182	4.65074	8.66752	0	8.42756	0	10.3357	0	4.25584	0	7.35541	0	8.67374	0
S1SH2070000120_0	377				COG0475|COG4651|ENOG410XRVN|ENOG4111F76|COG3263|COG0025|COG0569|ENOG410ZT2S|ENOG411295U	arCOG01953|arCOG01961|arCOG01955|arCOG01962|arCOG01956|arCOG01969|arCOG01954|arCOG04054|arCOG02190|arCOG03733|arCOG01970|arCOG00568|arCOG01957	K11105|K03316			4.4	5.71	4.62	5.29	3.7685	4.02	2.53	1.67	0.08	0.41	1.55		2.77408	0	4.50369	4.15251	3.56115	4.03754	0	2.83584	0	1.82862	0	0.177637	0	0.497195	0	1.47806	0
S1SH2070000065_0	239				COG1994|ENOG410ZSIQ	arCOG00614|arCOG01769|arCOG00609|arCOG02569|arCOG00610|arCOG00622|arCOG07431|arCOG00628|arCOG00607|arCOG00623|arCOG09674	K13752			1.31	0.55	1.78	0.1	3.73705	1.71	1.31	1.23	0.04	2.63	2.71		1.26305	0	1.40348	0.0764181	3.45934	1.79456	0	1.28984	0	1.2567	0	0.0253713	0	2.77192	0	2.7243	0
S1SH2070000332_1	117				COG1832|COG1042|ENOG4111W2I	arCOG04227	K06929|K01905|K22224			1.92	2.35	2.62	1.92	3.72557	0.31	1.43	3	2.82	0.11	0.03		1.88291	0	1.96709	1.98405	3.15278	0.210834	-1	1.39729	0	2.77349	0	2.8287	0	0.144213	0	0.0872614	0
S1SH2070001355_0	193				COG2120|ENOG4111TNQ|ENOG410YQJQ	arCOG03460	K01463|K18455|K02564			2.86	2.88	3.39	1.29	3.70498	2.73	0.09	1.2	0.07	7.65	11.34		0.586188	0	4.94666	1.21234	3.78233	2.85294	0	0.0720697	0	1.10513	0	0.0424554	0	8.92686	0	12.1002	0
S1SH2070000343_0	196				COG0179|COG3970	arCOG00235|arCOG00236	K01555|K14259			4.08	4.09	4.59	1.95	3.69097	2.23	1.36	1.48	1.41	3.06	3.13		2.24389	0	3.90667	1.58126	3.33285	2.74424	0	0.82374	0	1.46783	0	1.3668	0	2.80576	0	2.96511	0
S1SH2070005781	49				COG4552|ENOG4111WYW|ENOG4112C7S|ENOG410Y5HX	arCOG10664|arCOG00849|arCOG00839				0.04	0.26	2.68	0.04	3.67305	0.03	0	0	0	0.07	0		0	0	2.63673	0.176384	3.93997	0.230396	0	0	0	0	0	0	0	0.208798	0	0	0
S1SH2070001178_0	377				COG1533|ENOG4112BDC|COG4422|ENOG4111I15|ENOG4111I98	arCOG01290|arCOG01291	K03716			6.13	5.79	3.54	7.57	3.65548	3.56	9.56	5.49	1.45	3.35	4.28		5.85041	0	4.5027	6.88189	4.10345	3.82202	0	9.06132	0	4.93272	0	1.64451	0	3.28957	0	4.40649	0
S1SH2070000874_0	205				COG1721|ENOG410XQNB|ENOG4111IUG|ENOG410ZXMP	arCOG02745|arCOG02742|arCOG02747				1.86	2.57	4.04	1.41	3.6306	1.26	1.29	1.29	1.27	1.29	1.08		1.23788	0	3.35803	1.40856	2.82794	1.24608	0	1.29014	0	1.26825	0	1.27019	0	1.31652	0	0.650609	0
S1SH2070005901	22				ENOG410ZC6R|ENOG4111VPY					0.05	0.44	3.8	0.03	3.61394	0	0	0	0	0	0		0	0	3.53192	0.115145	4.14101	0	0	0	0	0	0	0	0	0	0	0	0
S1SH2070012878	11				COG0457					2.25	2.47	3.75	0	3.60349	1.9	0	0	1.74	0	0		0.623465	0	3.58311	0	3.50805	1.83401	0	0	0	0	0	1.7517	0	0	0	0	0
S1SH2070000469_0	289				COG0084|COG1099	arCOG00891|arCOG00892	K03424|K07051			5.76	5.51	4.41	4.97	3.60314	2.27	2.62	2.16	1.33	4.53	3.9		3.25802	0	4.26808	3.59553	3.08631	2.54025	0	1.76679	0	2.31554	0	1.36655	0	4.95843	0	3.54918	0
S1SH2070000524_0	309				COG1433|ENOG4111NC7|ENOG410XW38|ENOG4111WTK|ENOG410XZ36	arCOG02734|arCOG02736|arCOG02737|arCOG11225|arCOG14833|arCOG02239|arCOG01049|arCOG01610	K10614			6.73	6.09	4.03	5.73	3.54528	5.1	1.52	3.36	1.47	5.2	5.26		3.95868	0	5.17069	3.69103	4.20164	5.19661	0	1.4901	0	3.13454	0	1.47732	0	5.36446	0	5.44213	0
S1SH2070000775_0	139				COG0720	arCOG02172	K01737			1.67	2.18	3.3	0.31	3.53686	1.5	1.86	1.4	0.1	1.46	0.13		1.55525	0	3.33411	0.589479	3.79554	1.73728	0	1.86939	0	1.47918	0	0.0413837	0	1.15197	0	0.377301	1
S1SH2070000056_0	118				COG2050|ENOG411292Y|ENOG4112AI4|ENOG4111W5M|ENOG4111KJC|ENOG4111NUW|ENOG4111NZE|ENOG4111YEG|ENOG410XWDT	arCOG00777	K02614			2.04	1.81	2.14	0.33	3.52914	0.09	0.01	2.29	0.11	4.87	1.75		1.2108	0	3.56117	0.41691	3.91352	0.100487	0	0.0287473	0	2.55993	0	0	0	5.38926	0	1.92649	0
S1SH2070000217_0	526				COG1599|ENOG4111IKT|ENOG4111MBP	arCOG01510|arCOG04418|arCOG08280|arCOG00795|arCOG01861|arCOG01076|arCOG02258|arCOG14529|arCOG13033|arCOG06238	K07466			4.41	3.77	3.65	5.64	3.52194	5.91	5.4	5.38	2.76	1.02	6.36		6.08727	0	4.62211	5.30054	3.81565	6.6077	0	5.2991	0	5.41977	0	2.81658	0	1.71226	0	6.94584	0
S1SH2070000257_1	433				COG0618|COG2404|ENOG411010Q|COG0608|ENOG410XTQ9|ENOG4111KZP|COG1909	arCOG01565|arCOG00423|arCOG00424|arCOG00431|arCOG00426|arCOG01566|arCOG00425|arCOG00430|arCOG04076	K07462|K07097|K06881			2.93	2.84	3.48	3.36	3.48649	3.67	2.72	2.41	1.21	2.69	4.9		1.58164	0	3.78306	3.44755	3.18661	3.49399	0	1.96319	0	1.70365	0	1.20859	0	2.86838	0	4.93797	0
S1SH2070012063	8				COG2105|ENOG4111N8W	arCOG03271	K19761			0.82	3.01	4.38	2.03	3.46413	0	0	0	0	0	0		0	-1	4.47842	2.08042	3.64813	0	0	0	0	0	0	0	0	0	0	0	0
S1SH2070000167_0	264				COG1335|COG1535|ENOG4111I3F|ENOG410ZVFV|ENOG4111ZWK|ENOG410XQPW|ENOG410Y2KV|ENOG4111P97|ENOG410XWSE|ENOG4111RRD|ENOG4112DAZ|ENOG4111QEG|ENOG4111W3W|ENOG4111095|ENOG410Y80S|ENOG4111FDP	arCOG01943|arCOG01945	K08281			1.06	1.9	2.81	2	3.463	0.64	1.3	2.1	0.11	2.5	1.95		1.8661	0	3.32264	2.67993	3.67463	0.737948	0	1.45529	0	2.72614	0	0.129157	0	2.82394	0	2.19407	0
S1SH2070005693	23						K05085|K10870			0	0.14	1.57	0	3.43732	0	0	0	0	0	0		0	0	1.65585	0	3.7333	0	0	0	0	0	0	0	0	0	0	0	0
S1SH2070000830_0	284				COG3609	arCOG01009|arCOG01012	K21878			2.52	3.17	3.55	2.69	3.42059	4.83	2.53	2.85	0.04	7.42	4.79		2.32352	0	3.50165	3.1146	3.33742	5.72704	0	2.36311	0	2.62056	0	0.174055	0	7.55741	0	5.65034	0
S1SH2070001580	67				COG3832|ENOG41122CG|ENOG41120AZ|ENOG410Y6PN|ENOG4111KVK|COG5580|ENOG4111I9W|ENOG4111WSP|ENOG4111IDW|ENOG41100WI	arCOG05261|arCOG04946				0.17	0.54	3.07	0.1	3.40166	0.1	0	0	0	1.58	0.01		0.0276253	0	1.74064	0.208358	2.47137	0.250014	0	0	0	0.0138578	0	0	0	1.77547	0	0.0861282	0
S1SH2070006666	6					arCOG03426|arCOG03582|arCOG08581				0.18	0.53	2.48	0.04	3.39602	0	0	0	0	0	0		0.0379545	0	2.42705	0.114366	3.64067	0	0	0	0	0	0	0	0	0.0381679	0	0	0
S1SH2070006472	29				ENOG410Y0BT|COG3173	arCOG04682|arCOG05239	K11730			0.11	0.4	3.83	0.03	3.39521	0.04	0	0	0	0.15	0		0.0139056	0	2.74019	0.0982028	2.93366	0.0700623	0	0	0	0	0	0.0138243	0	0.172513	0	0	0
S1SH2070001220	54				ENOG410XQTR|ENOG410ZVTW|ENOG410ZVXF|ENOG410ZVDR|ENOG410ZX0B|ENOG410ZVP6|ENOG4111JRK|ENOG4111ND8	arCOG03411|arCOG01637|arCOG01778|arCOG01787|arCOG01783				0.08	0.3	1.55	0.08	3.37854	0.03	0.01	0.09	0	0.4	0.35		0.0288276	0	3.08358	0.478255	4.26187	0.0434679	0	0	0	0.0289056	0	0	0	1.70237	0	1.31286	0
S1SH2070000012_34	417				COG2520|COG1092|COG1590	arCOG00033|arCOG10124|arCOG00032|arCOG00122|arCOG00110|arCOG01402|arCOG00054|arCOG04843	K15429|K07055|K06969			3.26	2.68	3.36	2.54	3.37731	3.07	2.49	3.49	2.41	2.47	2.96		3.3688	0	3.5348	2.38223	3.52476	3.37419	0	2.38997	0	3.17089	0	2.42652	0	2.67644	0	3.60596	0
S1SH2070000012_34	417				COG2520|COG1092|COG1590	arCOG00033|arCOG10124|arCOG00032|arCOG00122|arCOG00110|arCOG01402|arCOG00054|arCOG04843	K15429|K07055|K06969			3.26	2.68	3.36	2.54	3.37731	3.07	2.49	3.49	2.41	2.47	2.96		3.3688	0	3.5348	2.38223	3.52476	3.37419	0	2.38997	0	3.17089	0	2.42652	0	2.67644	0	3.60596	0
S1SH2070011587	6				ENOG4111JIN					0.19	0.7	2.66	0	3.37547	0	0	0	0	0	0		0	0	2.94284	0	3.75712	0	0	0	0	0	0	0	0	0	0	0	0
S1SH2070000857_0	263				COG0252	arCOG01924	K09482|K01424			2.67	2.92	3.35	2.37	3.37207	3.49	1.28	1.3	1.38	2.39	1.32		2.30137	0	3.01259	2.1014	2.99673	3.18088	0	1.2926	0	1.30332	0	1.30934	0	2.50497	0	1.27985	0
S1SH2070000755_0	230				COG3413|ENOG410ZKPZ	arCOG02273|arCOG02271|arCOG02272|arCOG02283|arCOG02274|arCOG02281|arCOG02280				0.04	0.2	1.32	0.01	3.35482	0.01	0	0	0	4.48	2.43		0	0	0.478292	0.0133471	3.08867	0.106785	0	0	0	0	0	0	0	4.24282	0	2.34937	0
S1SH2070000618_0	310				COG1199|ENOG410ZG8K	arCOG00770|arCOG00790	K10844|K11136|K03722			5.64	6.04	4.31	6.46	3.35479	3.24	3.53	2.94	1.42	2.15	2.78		2.83651	0	5.24657	5.92342	3.34967	3.17603	0	2.91494	0	2.74578	0	1.37356	0	2.072	0	2.55228	0
S1SH2070000026_21	373				COG1233|COG1232|COG2303|ENOG410ZRWN|COG3349|COG0562|ENOG410XNYX|ENOG410XR17|ENOG410YMIP	arCOG09487|arCOG01521|arCOG01522|arCOG01524|arCOG02232|arCOG01525|arCOG01523|arCOG02233|arCOG01292	K09835|K10027|K01854|K20611|K09516|K00231|K02293			3.22	2.99	4.2	1.67	3.31427	2.13	2.71	7.6	0.28	7.84	18.42		1.12888	0	5.17218	2.28858	4.31164	1.71137	0	1.51352	0	7.99948	0	0.0850354	0	8.03804	0	18.1192	0
S1SH2070000026_21	373				COG1233|COG1232|COG2303|ENOG410ZRWN|COG3349|COG0562|ENOG410XNYX|ENOG410XR17|ENOG410YMIP	arCOG09487|arCOG01521|arCOG01522|arCOG01524|arCOG02232|arCOG01525|arCOG01523|arCOG02233|arCOG01292	K09835|K10027|K01854|K20611|K09516|K00231|K02293			3.22	2.99	4.2	1.67	3.31427	2.13	2.71	7.6	0.28	7.84	18.42		1.12888	0	5.17218	2.28858	4.31164	1.71137	0	1.51352	0	7.99948	0	0.0850354	0	8.03804	0	18.1192	0
S1SH2070000280_0	258				COG2872|COG0013	arCOG01254|arCOG01256|arCOG01255|arCOG06027	K01872|K07050			2.17	3.07	3.31	4.54	3.29104	2.48	2.8	0.09	0.05	1.59	0.13		0.793091	0	2.28391	4.76436	1.88744	2.43077	0	1.6465	0	0.306316	1	0.0614312	0	1.44721	0	0.153905	0
S1SH2070000012_36	369				COG0037|ENOG410YPA3|ENOG410Y1D9|ENOG410YB52|ENOG410ZDGS|COG1365	arCOG00042|arCOG15275|arCOG00044|arCOG00046|arCOG05984|arCOG00075|arCOG00045|arCOG00037|arCOG06458	K21947			3.67	3.16	2.54	2.39	3.26881	1.43	3.61	2.5	1.2	4.48	4.67		2.37501	0	3.78964	2.30555	3.59144	1.22938	0	3.30904	0	2.40753	0	1.29271	0	4.20018	0	4.26807	0
S1SH2070000012_36	369				COG0037|ENOG410YPA3|ENOG410Y1D9|ENOG410YB52|ENOG410ZDGS|COG1365	arCOG00042|arCOG15275|arCOG00044|arCOG00046|arCOG05984|arCOG00075|arCOG00045|arCOG00037|arCOG06458	K21947			3.67	3.16	2.54	2.39	3.26881	1.43	3.61	2.5	1.2	4.48	4.67		2.37501	0	3.78964	2.30555	3.59144	1.22938	0	3.30904	0	2.40753	0	1.29271	0	4.20018	0	4.26807	0
S1SH2070000235_0	237				COG0008	arCOG04302	K01885|K01886|K09698			1.25	1.38	2.56	1.09	3.24988	1.13	1.16	1.11	1.09	1.83	1.15		1.02805	0	1.83186	1.0725	2.21103	1.08327	0	1.09064	0	1.06134	0	1.0795	0	1.64125	0	1.12738	0
S1SH2070000252_0	411				COG2064|COG1955	arCOG01808|arCOG01812|arCOG01811|arCOG01809|arCOG01814|arCOG01815	K07333			3.65	3.32	3.34	0.13	3.21767	0.09	3.25	0.06	0.05	0.11	0.1		3.57427	0	3.19425	0.0316226	3.13532	0.0786715	0	3.18571	0	0.453261	1	0.0454019	0	0.0322526	0	0.0801257	0
S1SH2070000761_0	211				ENOG410XP0X|COG0683|ENOG410YI6Q|ENOG410XPCX|ENOG410XQIW|ENOG410XR6W|ENOG411122J|ENOG410XNWR|ENOG410ZZ8P|ENOG410ZGSM	arCOG01020|arCOG01021|arCOG01024|arCOG01022|arCOG13607|arCOG09612|arCOG00221	K01999|K05387|K04605			0.26	0.62	2.8	0.15	3.19886	0.08	0.61	0	0	0.11	0.01		0.0673332	0	1.92619	0.135241	3.10301	0.0676424	0	0.724092	0	0.0135054	0	0.0134759	0	0.110495	0	0.0279681	0
S1SH2070011432	27									0	0.13	2.19	0	3.18008	0	0	0	0	0	0		0	0	1.94194	0	3.22789	0	0	0	0	0	0	0	0	0	0	0	0
S1SH2070000012_32	75				COG1743|ENOG410XQ84|ENOG410ZVJB	arCOG00889|arCOG08856|arCOG00890				1.19	1.2	1.74	0.56	3.17916	0.4	0.58	0.89	0.08	2.89	1.4		1.43744	0	3.29488	0.497516	4.36189	0.950136	0	0.511866	0	1.66069	0	0.0287412	0	4.07136	0	1.61101	0
S1SH2070000012_32	75				COG1743|ENOG410XQ84|ENOG410ZVJB	arCOG00889|arCOG08856|arCOG00890				1.19	1.2	1.74	0.56	3.17916	0.4	0.58	0.89	0.08	2.89	1.4		1.43744	0	3.29488	0.497516	4.36189	0.950136	0	0.511866	0	1.66069	0	0.0287412	0	4.07136	0	1.61101	0
S1SH2070012887	5					arCOG04355|arCOG02444				0.15	0.62	2.41	0	3.16728	0	0	0	0	0	0		0	0	2.74204	0	3.56628	0	0	0	0	0	0	0	0	0	0	0	0
S1SH2070005137	4				ENOG41124C3	arCOG11504				0.28	0.98	3.12	0	3.14734	0	0	0	0	0	0		0	0	0.102013	0	0.673584	0	0	0	0	0	0	0	0	0	0	0	0
S1SH2070002676	36				ENOG410XX0H|COG2866|ENOG410XSUT	arCOG06815|arCOG02889|arCOG13735	K05996			0.93	1.13	2.88	0.03	3.13732	0.09	1.05	0	0	0.26	1.13		0.127002	-1	1.97587	0.0142463	2.44944	0.384059	1	0.669858	0	0	0	0.0139945	0	0.364937	1	1.07298	0
S1SH2070000627_0	234				COG0725|COG2998|COG4143|COG0687|COG4588|ENOG410XUAZ|ENOG410XSZJ|ENOG410XP10|ENOG410XP83	arCOG00219|arCOG00229|arCOG00226|arCOG00220	K02064|K05772|K15495|K02020			3.66	3.77	3.57	3.65	3.13574	3.06	1.32	3.02	0.98	1.75	0.76		5.95544	0	3.92695	4.12853	3.37294	3.533	0	1.68218	0	4.28398	0	0.717733	0	1.80649	0	0.739921	0
S1SH2070005600_0	235					arCOG04355|arCOG03696|arCOG10204|arCOG03805|arCOG14148|arCOG06566|arCOG00270|arCOG04370|arCOG03206|arCOG02300|arCOG03207|arCOG02880|arCOG09934|arCOG07278|arCOG02721|arCOG02444|arCOG03582|arCOG03626|arCOG04756|arCOG03634|arCOG06716|arCOG04841|arCOG06968|arCOG06478|arCOG12458|arCOG05096|arCOG01721|arCOG04880|arCOG10977|arCOG05847|arCOG06974|arCOG05350|arCOG13542|arCOG07329|arCOG07791|arCOG04380	K04257|K06114			4.44	4.4	4.06	4.48	3.1276	6.88	1.79	2.88	0.03	21.09	22.58		0.307215	0	3.83627	3.58424	2.63668	5.63985	0	0.434091	0	1.7443	0	0.0133344	0	20.4635	0	22.0116	0
S1SH2070000022_0	239				COG3875|ENOG410Y023	arCOG02046|arCOG04817	K22373			4.54	3.37	2.97	2.45	3.12129	6.08	3.37	7.87	1.59	4	5.01		6.32477	0	4.26019	1.84211	3.16189	6.77953	0	3.31105	0	8.14808	0	1.6252	0	4.24719	0	4.87098	0
S1SH2070000951_0	128				ENOG4111TDG|ENOG41112BD|ENOG410Y088|ENOG410Y1WS|ENOG410XYF6	arCOG02876|arCOG02877|arCOG02878	K13014			1.95	2.29	2.82	1.53	3.10282	1.53	1.5	1.52	0.09	1.96	2.99		1.202	0	2.17761	0.839776	2.61218	1.55091	0	1.54406	0	1.48995	0	0.0843944	0	1.92219	0	3.20258	0
S1SH2070013877	3									0.25	1.15	3.02	0	3.10071	0	0	0	0	0	0		0	0	0.187024	0	0.589386	0	0	0	0	0	0	0	0	0	0	0	0
S1SH2070013557	10				COG4636|ENOG4111K9X					1.73	1.71	2.18	0	3.07207	0	0	0	0	1.8	2.57		0.0378438	-1	2.7977	0.0189274	2.99506	0	0	0	0	0	0	0	0	1.8374	0	3.23002	0
S1SH2070000055_0	369				COG3371|ENOG410YZFM|ENOG4111U7I|ENOG410Y831|ENOG410YRPH|ENOG410XVKC	arCOG02008|arCOG05208|arCOG01615|arCOG13841|arCOG03768|arCOG06357	K18441			2.25	1.89	2.88	1.93	3.06982	3.13	0.12	3.81	2.75	10.17	2.54		2.97166	0	4.24247	2.4787	3.74027	6.65162	0	0.239795	0	4.20318	0	2.86765	0	12.0224	0	2.55984	0
S1SH2070013757	3									0.2	0.77	3.17	0	3.05408	0	0	0	0	0	0		0	0	0.221029	0	0.84198	0	0	0	0	0	0	0	0	0	0	0	0
S1SH2070000231_3	135				COG1574	arCOG00691				1.35	2.45	3.28	1.59	3.04631	1.29	1.56	1.21	0	1.35	0.28		0.69659	0	2.28172	1.53004	2.37897	1.37672	0	1.16285	0	0.801333	0	0.0127222	0	1.25459	0	0.146103	0
S1SH2070000057_11	283				COG0399|ENOG410ZPSG|ENOG410ZVU1	arCOG00118|arCOG00116|arCOG03319|arCOG01376|arCOG04817	K12452|K19715|K13010			4.89	3.89	3.87	2.18	3.04361	1.92	2.4	1.72	1.45	3.43	4.86		2.59779	0	4.34121	1.75479	3.22405	2.37414	0	2.80288	0	1.57373	0	1.51193	0	3.23857	0	4.63586	0
S1SH2070000057_11	283				COG0399|ENOG410ZPSG|ENOG410ZVU1	arCOG00118|arCOG00116|arCOG03319|arCOG01376|arCOG04817	K12452|K19715|K13010			4.89	3.89	3.87	2.18	3.04361	1.92	2.4	1.72	1.45	3.43	4.86		2.59779	0	4.34121	1.75479	3.22405	2.37414	0	2.80288	0	1.57373	0	1.51193	0	3.23857	0	4.63586	0
S1SH2070000283_1	477				COG0630|COG1372|COG4962	arCOG01819|arCOG05558|arCOG01818|arCOG01817|arCOG05609|arCOG03145|arCOG10728|arCOG05793|arCOG04116|arCOG14953|arCOG03155|arCOG03146	K07332|K02283			2.95	2.94	4.04	1.67	3.03045	1.59	2.93	1.54	1.49	1.56	1.84		2.23595	0	3.09345	1.41036	2.816	1.46298	0	2.82246	0	1.55382	0	1.39813	0	1.46189	0	1.68945	0
S1SH2070013953	3				COG2939					0.43	1.03	3.14	0	3.02173	0	0	0	0	0	0		0	-1	0.227608	0	0.81285	0	0	0	0	0.0175092	0	0	0	0	0	0	0
S1SH2070008522	26				ENOG4111JCT|ENOG4111MYZ					0.15	0.64	3.98	0.04	3.02023	0.01	0	0.01	0	0	0		0	0	2.56466	0.0628006	2.74833	0	0	0	0	0	0	0.0151777	0	0.0319941	0	0	0
S1SH2070005815	21				ENOG4112BRR|ENOG410YYHD					0.02	0.39	3.79	0	2.98876	0	0	0.02	0	0	0		0	0	0.780772	0.0420152	0.966066	0.0140064	0	0	0	0	0	0	0	0	0	0.0144414	0
S1SH2070008564	22									0.55	1.77	3.71	0.86	2.98718	2.02	0.02	0	0	0	0		0.258515	-1	4.96446	1.76621	3.49627	3.53673	0	0	0	0.0182421	0	0.0171003	0	0	0	0	0
S1SH2070013477	3				ENOG4111IBH|ENOG4111P0N					0.23	0.94	3.13	0	2.98	0	0	0	0	0	0		0	0	0.241802	0	0.820692	0	0	0	0	0	0	0	0	0	0	0	0
S1SH2070000065_2	157				COG0038|ENOG41103Y5|ENOG4110YSB	arCOG02569	K03281			4.41	4.46	3.35	3.78	2.97078	2.63	3.15	2.66	1.47	1.25	2.57		1.89898	0	3.74155	2.9179	3.01347	2.94217	0	3.11888	0	2.67502	0	1.50329	0	1.67036	0	2.50765	0
S1SH2070002409	63				ENOG4111GXZ|ENOG410XRUI|COG1502|ENOG4111MRZ	arCOG02039|arCOG02041|arCOG03614|arCOG03439|arCOG07842				2.06	3.76	2.99	4	2.96359	1.48	1.49	0.01	1.46	0.03	0.01		0.346944	0	3.15177	3.93009	2.78792	1.40056	0	1.44583	0	0.0557836	0	1.41853	0	0.0144001	0	0	0
S1SH2070000126_0	543				COG0017|COG1190|COG0173	arCOG00406|arCOG00407|arCOG00409|arCOG00408|arCOG04332	K01893|K09759|K04567|K01876			2.21	3.83	3.42	5.3	2.95827	2.78	3.21	2.51	1.23	1.75	3.09		1.53326	0	3.38139	5.24253	3.47697	2.75921	0	2.5489	0	2.42946	0	1.26769	0	1.80265	0	3.20068	0
S1SH2070000066_6	271				COG1703|COG0378|COG0523	arCOG01226|arCOG01231|arCOG01232|arCOG01233|arCOG04678|arCOG02716|arCOG01234|arCOG04427	K07588|K04652			1.67	1.31	2.33	0.21	2.9465	2.61	2.52	2.57	1.35	2.43	3.32		1.98125	0	2.72382	0.360058	3.31863	2.47211	0	2.45341	0	2.3841	0	1.26323	0	2.43296	0	2.93486	0
S1SH2070002618_0	148				COG1893|ENOG4111HBD	arCOG04139	K00077			1.76	2.41	3.32	1.88	2.94504	1.38	1.15	1.31	0.09	2.53	0.69		1.24435	0	3.51602	1.77834	3.06165	1.55472	0	1.28139	0	1.40693	0	0.103898	0	3.15428	0	0.58535	0
S1SH2070000176_1	215				COG0419|COG4717|COG1196	arCOG00368|arCOG00373|arCOG03235|arCOG03242|arCOG07331|arCOG07278|arCOG05422|arCOG03239|arCOG05232|arCOG07164|arCOG08034|arCOG08972|arCOG01422|arCOG05201|arCOG11379|arCOG00372|arCOG07952|arCOG09748|arCOG03832|arCOG05613|arCOG03241|arCOG07313|arCOG07638|arCOG08290|arCOG12470|arCOG03240|arCOG00878	K03546|K03529|K06669|K22803			3.6	3.39	3.51	3.51	2.91675	1.69	3.15	3.7	1.5	1.98	2.91		2.98407	0	3.05426	3.098	2.9059	1.62948	0	2.76212	0	3.34309	0	1.49897	0	1.80261	0	2.19166	0
S1SH2070000048_2	355				COG1541|ENOG410ZVM5|ENOG410ZVFI|ENOG410YAH6|ENOG410ZVXS	arCOG02620|arCOG02624|arCOG02622|arCOG02623	K01912			11.75	9.51	8.76	5.57	2.89598	2.26	3.01	19.92	3.13	11.32	13.24		2.65695	0	7.19911	4.64127	3.1519	1.91505	0	1.85457	0	16.8935	0	3.06955	0	10.391	0	12.3675	0
S1SH2070005482	26									2.01	1.56	1.87	0	2.8911	1.5	1.46	0	0	1.52	3.06		0.479695	0	1.79266	0	2.82741	1.45514	0	1.42191	0	0	0	0	0	1.46999	0	2.94821	0
S1SH2070001860	18				ENOG410ZG2T	arCOG07784				0.11	0.31	1.86	0.03	2.87358	0.6	0.63	0	0	0	0		0.0471965	0	2.16726	0.126574	3.12196	1.27936	0	0.50057	0	0.0157344	0	0	0	0	0	0.0160898	0
S1SH2070000423_2	133				COG0624	arCOG01110|arCOG02227	K08660			1.63	2.07	2.74	1.26	2.86832	1.55	1.23	0.93	0.07	0.82	1.02		1.07919	0	2.34437	0.411202	3.15832	1.45823	0	1.27218	0	1.05764	0	0.0658596	0	1.02017	0	1.07503	0
S1SH2070000012_11	375				COG0449|COG2222|ENOG4111HW6|COG0034|COG0367	arCOG00057|arCOG00058|arCOG00059|arCOG00068|arCOG00095|arCOG00052|arCOG07614|arCOG05355|arCOG03639|arCOG00121|arCOG00039	K00820|K00764|K01953			4.2	4.52	4.65	4.56	2.8594	3.17	2.49	4.2	2.64	4.49	3.4		3.00811	0	4.34013	4.91667	2.68489	3.52996	0	1.66885	0	3.2047	0	2.50182	0	4.32422	0	3.69021	0
S1SH2070000757	86				COG2366	arCOG04082	K01434|K07116			2.32	1.99	1.96	1.24	2.85398	2.49	2.71	1.58	0.19	3.04	1.81		1.52794	0	2.63878	0.79248	2.91891	2.37393	0	2.88812	0	1.54688	0	0.292448	0	3.07112	0	2.10085	0
S1SH2070005610_0	130					arCOG00811	K17519|K14207|K02537			1.09	1.22	2.22	0	2.83784	4.64	0.08	1.37	0.08	4.84	0		1.20523	0	2.25572	0.0783632	2.89581	4.64589	0	0	0	1.39807	0	0	0	5.04154	0	0.0350792	0
S1SH2070000310_2	221				ENOG410ZY6H|ENOG410XPRS|COG0747|ENOG410XQTW|ENOG4112B11|ENOG41121GV|ENOG4111YWD|ENOG4111GRY|ENOG410YFZR|COG4254|ENOG410YRJ4|COG3979|ENOG410YCPB|ENOG410YAP2|ENOG410XQ5Y	arCOG03439|arCOG01673|arCOG03614|arCOG01672|arCOG03999|arCOG01536|arCOG07781|arCOG03563|arCOG02544|arCOG11990|arCOG04500|arCOG03561|arCOG07611|arCOG10338|arCOG05397|arCOG11038|arCOG06738|arCOG01535	K02035|K20276			0.25	1.94	2.12	5.07	2.8187	5.55	0.01	0.03	0	0.3	0		0.0130894	0	1.34896	5.2902	2.11028	5.9615	0	0	0	0.0525364	0	0	0	0.767164	0	0	0
S1SH2070000296_1	276				COG0071|ENOG410XZAF	arCOG01833|arCOG09328|arCOG01840|arCOG01841|arCOG04606	K13993			1.48	1.62	2.04	1.56	2.79214	3.09	2.43	2.84	2.42	1.62	1.43		2.50546	0	1.85114	1.86038	2.63057	3.02393	0	2.53896	0	2.79094	0	2.45353	0	1.4016	0	1.9957	0
S1SH2070012690	6									0	0.06	0.26	0	2.78995	0	0	0	0	0	0		0	0	0.147621	0	2.71793	0	0	0	0	0	0	0	0	0	0	0	0
S1SH2070000277_3	229				COG0215	arCOG00486	K01883			4.12	3.19	2.63	1.96	2.76566	1.42	1.17	1.68	0.91	1.53	1.43		3.20688	0	2.34765	1.72704	2.32496	1.48397	0	1.1998	0	2.67786	0	0.873822	0	1.45745	0	1.41907	0
S1SH2070000689_0	137				COG2409|COG1033|ENOG410XP9W	arCOG02175|arCOG02174|arCOG09883|arCOG07680	K06994|K07003			0.4	1.35	3.02	0.78	2.75147	0	0	0.01	0	0	0		0.0134792	-1	2.99414	1.10088	2.72756	0.0407384	0	0	0	0	0	0	0	0.0417966	0	0.0422624	0
S1SH2070001381_0	174				ENOG4111M0H|COG0599|ENOG410ZIDH|ENOG410XS1D|ENOG4111XT1|ENOG4111RHP|COG2128|ENOG41125J0|ENOG41120E2	arCOG02148|arCOG02151|arCOG02149|arCOG06151|arCOG02154|arCOG02150	K01607			0.29	0.47	2.04	0.04	2.7514	1.06	0.01	3.35	0.1	1.7	0.59		0.84048	1	1.29978	0.102406	2.05574	1.20347	0	0	0	3.34838	0	0.012791	0	1.66333	0	0.598748	0
S1SH2070000628_0	338				COG1321|ENOG410XVRJ|ENOG411010R	arCOG02100|arCOG02099|arCOG02101|arCOG02102|arCOG01060|arCOG01061|arCOG00393|arCOG06077	K03709			5.21	4.59	3.75	4.73	2.71671	1.31	5.29	2.73	2.98	2.78	6.71		2.34392	0	3.35047	4.10413	2.80647	0.782527	0	5.14425	0	1.7355	0	2.90421	0	1.85473	0	6.17713	0
S1SH2070000478_1	161				COG2405|ENOG410XUW4|ENOG410XWIE|ENOG410ZPF5|ENOG4111SH4	arCOG00717|arCOG05545|arCOG00719|arCOG03756|arCOG03755				4.82	5.64	3.98	6.96	2.67592	0.6	10	3.97	0.28	1.68	4.71		2.95392	0	2.69675	4.30872	2.20257	0.391585	0	9.09497	0	3.92081	0	0.326133	1	0.952458	0	4.01571	0
S1SH2070001046_0	207				COG2030|ENOG410ZMK9|ENOG4111TBZ|ENOG4112AD7|ENOG4110ZZB|ENOG410ZWXX|ENOG4111IZ5|ENOG4111PDJ|ENOG41127NN|ENOG41128QF|ENOG4111WW8|ENOG410XY41|ENOG410YQIX|ENOG4111QX9|ENOG411290E|ENOG410Z3P1	arCOG00778|arCOG00774|arCOG00775|arCOG10570|arCOG00776	K17865|K12405			3.58	1.74	1.93	0.34	2.6637	3.21	1.62	7.91	0.1	13.09	13.32		5.92624	0	3.28316	0.118	3.47166	3.75206	0	1.58307	0	7.8358	0	0.100653	0	11.8484	0	12.5033	0
S1SH2070000277_1	244				COG0495	arCOG00809	K01869			3.99	4.1	2.94	2.65	2.66299	2.4	1.73	1.38	1.35	2.11	1.5		1.66043	0	4.02058	2.91305	2.56137	2.10386	0	1.31301	0	1.39796	0	1.41872	0	1.96454	0	1.46388	0
S1SH2070001132_0	284				ENOG4111SQ4|ENOG41108BI|COG1266|ENOG410ZTPE|ENOG410XUJM|ENOG4111UHG|ENOG4111G0Z|ENOG4111J4W|ENOG410ZWQM|ENOG410XW1D	arCOG02768|arCOG02769|arCOG02767|arCOG02766|arCOG09164|arCOG03735|arCOG06588|arCOG02770|arCOG01917|arCOG06789|arCOG09700|arCOG05363	K07052			3.03	3.48	2.79	4.53	2.64215	6.26	4.53	1.47	1.28	4.37	1.31		0.405935	0	1.96979	3.01744	2.00048	4.88506	0	3.70452	0	1.34573	0	1.32468	0	4.03736	0	1.37894	0
S1SH2070012626	10									0	0	0.08	0	2.63514	0	0	0	0	0	0		0	0	0.0765767	0	2.57616	0	0	0	0	0	0	0	0	0	0	0	0
S1SH2070000319_1	245				COG0180	arCOG01887	K01867			3.04	3.21	3.84	2.25	2.61882	1.55	1.78	1.54	1.41	1.88	1.49		1.44391	0	2.73314	1.51554	2.44293	1.31933	0	1.42788	0	1.23115	0	1.27108	0	1.96846	0	1.40639	0
S1SH2070000187_1	301				ENOG410XP21|ENOG410XP01	arCOG00971	K03432			1.97	1.91	1.95	1.11	2.60578	2.25	2.24	2.27	2.23	1.53	3.87		2.03005	0	1.81594	1.15124	2.13195	2.22723	0	2.26576	0	2.20459	0	2.1877	0	2.17144	0	3.55323	0
S1SH2070000026_15	216				COG0178|COG1136|COG1131|COG1122|COG5265|COG0410|COG1245|COG3845|ENOG410XPIZ|COG1129|COG1117|COG0411|COG1126|COG3839|COG1137|COG1121|COG2884|COG2274	arCOG04694	K03701|K02003|K06147|K01990|K06174|K16787|K02036|K02056|K16786|K09810|K06861|K02006|K02074|K01996|K10441|K02028			2.77	3.55	3.61	3.47	2.59454	5.7	1.53	1.45	1.39	4.09	1.79		0.964817	0	3.37961	3.52657	2.03816	4.76531	0	0.738092	0	0.892394	0	1.31343	0	3.94139	0	1.7166	0
S1SH2070000026_15	216				COG0178|COG1136|COG1131|COG1122|COG5265|COG0410|COG1245|COG3845|ENOG410XPIZ|COG1129|COG1117|COG0411|COG1126|COG3839|COG1137|COG1121|COG2884|COG2274	arCOG04694	K03701|K02003|K06147|K01990|K06174|K16787|K02036|K02056|K16786|K09810|K06861|K02006|K02074|K01996|K10441|K02028			2.77	3.55	3.61	3.47	2.59454	5.7	1.53	1.45	1.39	4.09	1.79		0.964817	0	3.37961	3.52657	2.03816	4.76531	0	0.738092	0	0.892394	0	1.31343	0	3.94139	0	1.7166	0
S1SH2070000702_0	117				COG3945|COG2461|ENOG410Y175|ENOG4111KF9|ENOG4111TSY	arCOG01471|arCOG01472|arCOG05367|arCOG02075	K09155			1.26	1.76	2.28	1.38	2.59454	1.38	0	1.29	1.35	1.09	0.08		0.964091	0	2.30937	1.29953	2.11844	1.42196	0	0.137801	0	0.927188	0	1.3826	0	1.1633	0	0.113386	0
S1SH2070000260_0	261				COG0417|COG1372	arCOG00328|arCOG00329|arCOG15270|arCOG03156|arCOG03145|arCOG15272	K02319			2.38	2.45	2.54	0.88	2.59011	1.48	1.57	2.01	0.11	1.33	1.36		4.02528	0	2.52649	0.235191	2.70508	1.72286	0	1.83407	0	3.27895	0	0.155599	0	1.3822	0	1.40165	0
S1SH2070013921	3									0.06	0.08	0.73	0	2.58727	0	0	0	0	0	0		0	0	0.607604	0	2.42739	0	0	0	0	0	0	0	0	0	0	0	0
S1SH2070001777_0	219				COG1680|ENOG410Y58R|ENOG410ZW0B|ENOG410XSJX|ENOG410XQAA|ENOG410XPK7|ENOG4111YUD|ENOG4111PM5	arCOG00771|arCOG01843|arCOG11061				0.72	1.89	3.45	1.78	2.57984	0.33	0.77	0.01	0	1.12	0		0.0273851	-1	1.9859	2.50635	2.0652	0.110155	-1	0.499506	0	0	0	0.0409967	0	0.802698	0	0.028475	0
S1SH2070000485_0	260				COG1478|COG4071	arCOG02714|arCOG02715	K12234			2.36	2.07	2.64	0.58	2.57633	3.62	2.8	2.39	2.24	2.28	2.14		2.31591	0	1.62941	0.184263	2.35285	2.93643	0	2.79169	0	2.33459	0	2.40688	0	2.09478	0	2.39767	0
S1SH2070000623_0	278				COG0303	arCOG00217|arCOG00216	K03750|K07219			5.14	4.38	2.47	3.27	2.56996	1.59	3.18	2.97	2.83	3.27	2.86		4.26344	0	2.44583	3.13084	2.18668	1.58984	0	3.23726	0	2.94857	0	2.82542	0	3.31357	0	2.13459	0
S1SH2070000061_1	283				ENOG4111UQF|ENOG4111Z1M|COG3255	arCOG01843	K02898|K00995|K00764|K13137|K17844			5.05	2.34	2.4	0.29	2.56107	7.21	3.12	5.48	0.18	8.26	14.2		6.19063	0	2.75444	0.0415014	2.67144	7.2786	0	2.95505	0	5.95792	0	0.0136236	0	8.20044	0	14.986	0
S1SH2070012867	3						K16738			0.03	0.12	0.56	0	2.55967	0	0	0	0	0	0		0	0	0.479229	0	2.24466	0	0	0	0	0	0	0	0	0	0	0	0
S1SH2070000213_0	127				COG4919	arCOG04293	K02983|K11307			2.68	2.35	2.6	2.1	2.55441	2.04	0.96	1.66	1.29	1.34	1.39		1.14519	0	1.2505	1.36049	1.27533	1.63922	0	0.201312	-1	1.14921	0	1.16746	0	1.20158	0	1.21756	0
S1SH2070002929	49				ENOG410Y27Z	arCOG05414|arCOG01009	K07722			2.09	2.65	2.09	3.1	2.55342	0.2	2.31	0.33	0	1.67	0.11		1.03591	0	2.20643	2.67319	2.86627	0.0306614	0	1.81089	0	0.94636	0	0.0448053	0	1.58388	0	0.0627688	0
S1SH2070003568	34				COG3616	arCOG06677|arCOG02268				1.7	1.72	2.52	0.2	2.54607	1.59	0.02	0.02	0	1.72	1.59		0.21411	-1	2.46974	0.0433628	2.64427	1.614	0	0.014374	0	0	0	0	0	1.61504	0	1.51672	0
S1SH2070012714	22					arCOG06688|arCOG08060|arCOG07477|arCOG03701|arCOG06399				0.03	0.12	0.37	0	2.5197	1.73	0	0	0	0	0		0.0969485	0	2.07844	0	3.23846	4.19158	0	0	0	0	0	0	0	0	0	0	0
S1SH2070005560	36					arCOG05521|arCOG00741				1.26	1.27	1.35	0	2.51941	0	1.3	0	1.25	0.18	1.43		0.219561	-1	3.40502	0	3.72344	0	0	1.75022	0	0	0	1.40494	0	1.42118	1	1.83448	0
S1SH2070000124_0	299				COG2522|COG1992|ENOG410YTN9|ENOG410ZEZI|ENOG410Y8AZ|ENOG410ZCF1|ENOG410YXRV	arCOG00017|arCOG00021|arCOG00023	K22206|K07108|K21219|K21220			1.26	1.71	1.9	1.98	2.50976	2.14	0.79	2.39	1.37	0.09	0.66		2.44367	0	2.4587	1.70169	2.36417	2.35804	0	1.083	0	2.76349	0	1.29671	0	0.0528939	0	0.563982	0
S1SH2070000172_0	265				COG1260|COG0675	arCOG04213	K01858			2.33	2.32	2.62	2.71	2.5075	2.54	2.14	2.66	1.36	2.19	2.76		2.14745	0	2.65978	2.84554	2.53984	2.51501	0	2.14662	0	2.55874	0	1.27089	0	2.31597	0	2.68049	0
S1SH2070005651	44				COG2818	arCOG06523	K01246			0.04	0.47	2.35	0.03	2.50148	0	0	0	0	0.41	0.01		0	0	2.12116	0.135456	2.33779	0	0	0	0	0	0	0	0	1.01481	0	0.028109	0
S1SH2070001006_0	213				COG0350|COG3695|COG2169	arCOG02724|arCOG05052	K00567|K07443|K10778			1.15	0.81	2.29	0.13	2.4905	1.3	1.28	0.75	1.21	1.97	1.38		1.31431	0	3.12299	0.173082	2.86837	2.27429	0	1.29302	0	1.41859	0	1.27349	0	2.55966	0	1.49732	0
S1SH2070000889_0	248				COG1602	arCOG04269	K22585			3.43	3.8	3.13	2.57	2.4813	2.56	2.67	2.01	1.27	1.31	1.34		1.50235	0	2.66158	2.45889	2.3878	2.37442	0	2.45211	0	1.32876	0	1.27417	0	1.24093	0	1.26695	0
S1SH2070012918	3									0.02	0.09	0.46	0	2.45994	0	0	0	0	0	0		0	0	0.58192	0	2.39542	0	0	0	0	0	0	0	0	0	0	0	0
S1SH2070001313	53				COG3439	arCOG02761				0.15	0.66	2.57	0.07	2.45662	0.33	0.01	0.01	0	0.17	0		0.121331	0	2.87857	0.153211	2.7011	1.5124	0	0	0	0.0152	0	0	0	1.2518	1	0.0938288	0
S1SH2070005759	14				ENOG41125F1|ENOG4111M09	arCOG06733				0.01	0.11	0.88	0	2.45594	0.01	0	0	0	0	0		0	0	0.249925	0	2.19087	0	0	0	0	0	0	0	0	0	0	0.0129876	0
S1SH2070001248	72				COG0323	arCOG01166	K03572			1.41	1.52	2.65	0.06	2.44786	1.52	1.19	0.01	0.01	1.33	1.33		0.0621611	-1	2.21532	0.889407	1.80973	1.64012	0	0.406472	0	0	0	0.0125003	0	1.4008	0	1.36006	0
S1SH2070000011_0	283				COG0015|COG0165	arCOG01747|arCOG01748|arCOG00639	K01756|K01755			2.34	2.1	1.64	1.32	2.43022	0.14	2.42	2.41	2.41	1.33	2.81		2.94006	0	1.29072	1.12846	2.34079	0.0606428	0	2.5652	0	2.4328	0	2.46481	0	1.3191	0	2.89491	0
S1SH2070000568_0	255				COG0681|ENOG4111W63|ENOG4111WMB|ENOG410ZIIZ|ENOG41129X1|ENOG4111U55	arCOG01739|arCOG01740|arCOG05454	K13280			1.95	2.43	2.62	2.27	2.42716	1.17	1.25	1.28	1.22	2.51	1.35		1.17958	0	2.25413	2.33676	2.38569	1.23408	0	1.59661	0	1.22	0	1.21315	0	2.46645	0	1.30285	0
S1SH2070000344_0	213				COG0009	arCOG01952|arCOG00084	K07566			2.02	1.78	2.41	1.97	2.42681	1.31	1.35	1.27	1.26	1.33	1.32		1.63492	0	2.07409	1.78714	2.03183	1.29534	0	1.30114	0	1.292	0	1.34243	0	1.38268	0	1.31463	0
S1SH2070014089	4									0	0.08	0.39	0	2.42271	0	0	0	0	0	0		0	0	0.343942	0	2.08778	0	0	0	0	0	0	0	0	0	0	0	0
S1SH2070011330	9						K07942|K06207|K07871			0.01	0.15	1.51	0	2.42176	0	0	0	0	0	0		0	0	2.02362	0	2.98969	0	0	0	0	0	0	0	0	0	0	0	0
S1SH2070000155_0	151				COG1386	arCOG02613|arCOG14953	K06024			1.89	1.93	2.16	1.02	2.41027	1.22	1.11	1.25	1.21	2.08	1.67		1.19845	0	1.07031	0.212759	2.43703	1.21708	0	0.384972	0	1.23857	0	1.19718	0	1.59814	0	1.64619	0
S1SH2070012905	3									0.03	0.09	0.54	0	2.41008	0	0	0	0	0	0		0	0	0.462113	0	2.17766	0	0	0	0	0	0	0	0	0	0	0	0
S1SH2070000147_4	83				COG1476	arCOG01864|arCOG05675	K07729			0.15	0.28	0.72	0.05	2.38958	0.44	0.01	0.03	0.03	2.2	0.03		0.099115	0	1.68496	0.0570817	2.88456	1.0266	0	0.0143065	0	0.0710635	0	0.014062	0	2.98052	0	0.206159	0
S1SH2070011404	46				COG4819	arCOG13696	K04019			0.01	0.28	2	0.01	2.38096	1.18	0.02	0	0	0.18	0		0.0387073	0	2.18282	0.156312	2.67106	1.40525	0	0	0	0	0	0	0	1.08373	1	0.0271419	0
S1SH2070000357_1	246				COG0550|COG0551|COG1110|COG1754	arCOG01305|arCOG01527|arCOG00416|arCOG01526|arCOG10412|arCOG05045|arCOG06427	K03168|K03165|K03170			2.29	3.19	2.61	2.21	2.37551	1.25	1.29	1.23	1.22	1.31	1.27		1.15037	0	2.36034	2.33458	2.34941	1.15561	0	1.18881	0	1.15405	0	1.18422	0	1.2168	0	1.30594	0
S1SH2070000156_4	230				COG1237|ENOG41123YG	arCOG00503	K06897			5.35	4.31	2.98	4.11	2.37531	2.46	5.5	4.96	1.86	5.17	3.31		6.06919	0	3.64748	3.82062	2.82611	2.3372	0	6.31376	0	4.77264	0	1.76705	0	4.94564	0	3.55501	0
S1SH2070000064_2	341				COG1201	arCOG00557|arCOG00394|arCOG08759|arCOG01444|arCOG00555|arCOG00558|arCOG01445|arCOG11014	K03724|K06877			0.74	1.52	2.27	2.62	2.37146	1.16	2.46	1.33	1.16	0.07	0.77		1.55606	0	2.47569	2.47396	2.39533	1.17851	0	2.59019	0	1.91086	0	1.20686	0	0.310301	1	1.58695	0
S1SH2070000074_1	190				COG2085|COG0287|COG4937|ENOG4111EX1|ENOG410Y96Y	arCOG00245|arCOG00457|arCOG02098|arCOG00256|arCOG00628	K04517|K06988|K14187			1.69	1.62	2.3	0.16	2.37114	0.06	0.31	1.44	2.7	1.42	0.42		0.877847	0	1.99947	0.0256583	2.14651	0.115381	0	0.376555	0	1.27858	0	2.56678	0	1.39591	0	0.642085	0
S1SH2070000057_0	135				COG0626|COG2873	arCOG00060|arCOG00061	K01761|K01739|K01758|K01740			0.34	0.8	1.9	0.46	2.34883	0.12	0.43	0.27	1.3	0.16	0.45		0.0782595	-1	1.65752	1.10241	2.0257	0.104987	0	0.464728	0	0.144047	0	1.32077	0	0.403246	1	0.831755	0
S1SH2070000307_0	508				ENOG410XPXR|ENOG410XQ3Q|COG0459	arCOG01257|arCOG05154|arCOG01258|arCOG14611	K22447			4.21	3.41	2.33	2.39	2.34773	2.38	2.39	5.15	2.54	5.89	4.67		5.46754	0	2.45271	2.35736	2.41886	2.45008	0	3.08598	0	5.46175	0	2.77593	0	5.98219	0	4.80842	0
S1SH2070000082_5	370				COG0309|COG0709|COG1992	arCOG00636|arCOG00643|arCOG00637|arCOG00021|arCOG00642|arCOG00640|arCOG00638|arCOG00639	K04655|K01008			1.96	1.72	1.61	2.57	2.3312	3.83	2.65	4.8	3.71	3.31	3.89		3.68463	0	1.87978	1.94828	2.47603	3.89603	0	2.72359	0	4.17587	0	3.63111	0	3.70808	0	4.19872	0
S1SH2070012845	3									0.02	0.07	0.59	0	2.32697	0	0	0	0	0	0		0	0	0.444998	0	2.31167	0	0	0	0	0	0	0	0	0	0	0	0
S1SH2070000100_0	342				COG1711|ENOG411258C	arCOG00552|arCOG00551|arCOG05171	K10733|K09723|K14797			2.37	2.28	2.17	1.91	2.32487	2.4	1.7	2.39	2.3	2.5	2.5		1.90864	0	2.01942	2.18829	1.92555	2.21035	0	1.56751	0	2.16478	0	2.24672	0	2.30375	0	2.51323	0
S1SH2070000401_0	233				COG0072|COG0073	arCOG00412	K01890			3.02	3.17	3.16	2.32	2.32075	1.21	1.4	1.23	1.19	1.37	1.11		2.0319	0	1.34432	1.64941	1.54386	1.17633	0	1.6213	0	1.17472	0	1.19348	0	1.33247	0	0.977956	0
S1SH2070000460	46				ENOG410XUQ1|ENOG410ZJ61|ENOG41102MZ	arCOG02765|arCOG07228|arCOG15257	K17686|K00520			0.18	0.41	2.06	0.07	2.30905	0.01	0.38	0.03	0	0	0		0.0284605	0	1.69308	0.257403	2.14138	0	0	0.474266	0	0.0428042	0	0.014158	0	0.0292051	0	0.0294654	0
S1SH2070005490	58				ENOG4111TMR	arCOG02900|arCOG00442|arCOG06080|arCOG02902				1.28	1.41	2.29	0.08	2.29827	0.32	1.25	1.08	0.07	1.24	1.23		1.10246	0	1.74725	0.0923551	1.88201	0.0461647	-1	1.17603	0	1.18697	0	0.0115934	0	1.20469	0	1.246	0
S1SH2070012578	3				ENOG410XQYP					0.03	0.14	0.54	0	2.29373	0	0	0	0	0	0		0	0	0.479229	0	2.22791	0	0	0	0	0	0	0	0	0	0	0	0
S1SH2070001855_0	107				ENOG4111W24|ENOG41121H9|ENOG410ZY1I|ENOG4111P25	arCOG06069				1.18	0.98	1.26	0.13	2.28477	0.25	0.06	1.8	0.06	3.91	2.62		0.296707	-1	1.62094	0.049739	2.44793	0.82065	1	0	0	1.63825	0	0.0124384	0	3.80742	0	2.56665	0
S1SH2070000346_0	252				COG0062|COG0063|COG2145|ENOG4112882	arCOG00018|arCOG00019|arCOG05078|arCOG01858	K17759|K17758			1.17	0.52	1.48	1.17	2.27986	0.99	1.18	1.15	1.16	0.32	1.22		1.07243	0	1.70579	1.14407	2.25746	0.996863	0	1.15359	0	1.14297	0	1.13923	0	0.739258	0	1.2186	0
S1SH2070000615_0	116				COG2317|COG1164	arCOG04247|arCOG04758	K01299			0.5	0.97	2.3	0.66	2.27984	0.95	0.07	0	0	0.98	0.05		0.342316	0	2.43525	0.479788	2.44701	1.85728	0	0	0	0.0122761	0	0	0	1.27317	0	0.0642219	0
S1SH2070013942	3					arCOG04500				0	0.09	0.45	0	2.27969	0	0	0	0	0	0		0	0	0.683555	0	2.66465	0	0	0	0	0	0	0	0	0	0	0	0
S1SH2070012620	3									0.02	0.05	0.3	0	2.27711	0	0	0	0	0	0		0	0	0.393652	0	2.31167	0	0	0	0	0	0	0	0	0	0	0	0
S1SH2070014112	3				COG3291|ENOG410XRDS	arCOG02559				2.84	2.75	2.57	2.69	2.26118	0	0	0	0	2.53	0		0.0509182	-1	2.46664	2.53513	2.16693	0	0	0	0	0	0	0	0	2.40798	0	0	0
S1SH2070000024_7	537				COG0470|COG5275|ENOG410XP8M|COG2812|COG2256|ENOG410XP0K|COG1372|COG1067|COG1405|COG2255	arCOG00470|arCOG00469|arCOG03146|arCOG00473|arCOG03145|arCOG02160|arCOG03147|arCOG05559|arCOG03408	K04801|K04800|K02343|K10754|K10755|K10756|K03551|K02341			4.2	2.82	2.8	2.98	2.25312	4.25	3.34	2.31	2.29	5	4.12		2.86236	0	3.96328	2.32591	3.40533	3.67244	0	3.10609	0	2.24597	0	2.4411	0	5.22614	0	4.52398	0
S1SH2070000188_0	116				COG1117|ENOG410ZZ2H|ENOG410XNVI|COG2453|ENOG41127HQ	arCOG03413|arCOG05138|arCOG05222	K14165|K05766|K18024|K18042|K09927|K06639|K04459			0.24	1.08	1.49	1.21	2.25003	0	1.15	0.28	1.14	0.08	0		0.0887713	0	1.15467	1.07911	2.20551	0	0	1.13244	0	0.211231	0	1.11946	0	0.0679144	0	0	0
S1SH2070013554	3				COG3899	arCOG03045|arCOG01917|arCOG03804|arCOG07810				0.21	1.05	2.7	0	2.23362	0	0	0	0	0	0		0	0	0.0557811	0	0.181995	0	0	0	0	0	0	0	0	0	0	0	0
S1SH2070013666	3				ENOG4111TJN					0.29	0.87	2.68	0	2.23362	0	0	0	0	0	0		0	0	0.0557811	0	0.265992	0	0	0	0	0	0	0	0	0	0	0	0
S1SH2070013787	3									0.29	0.97	2.6	0	2.23362	0	0	0	0	0	0		0	0	0	0	0.139996	0	0	0	0	0	0	0	0	0	0	0	0
S1SH2070013330	5									0.37	0.95	2.6	0	2.23362	0	0	0	0	0	0		0	-1	0.0418358	0	0.307991	0	0	0	0	0	0	0	0	0	0	0	0
S1SH2070011464	3					arCOG00846				0.39	1.13	2.51	0	2.22667	0	0	0	0	0	0		0.0502116	-1	0.567406	0.049643	0.902263	0	0	0	0	0	0	0	0	0	0	0	0
S1SH2070011550	3									0.39	0.89	2.51	0	2.22667	0	0	0	0	0	0		0.0251058	-1	0.641415	0.0248215	1.01794	0	0	0	0	0.0244797	0	0	0	0.0243605	0	0	0
S1SH2070013456	2									0.44	1.1	2.51	0	2.22667	0	0	0	0	0	0		0	-1	0.592075	0	1.04107	0	0	0.0226712	0	0	0	0	0	0	0	0	0
S1SH2070013481	2									0.5	1.05	2.51	0	2.22667	0	0	0	0	0	0		0	-1	0.419387	0	0.971668	0	0	0	0	0	0	0	0	0	0	0	0
S1SH2070013533	2				ENOG410YH3M					0.39	0.94	2.51	0	2.22667	0	0	0	0	0	0		0	-1	0.419387	0	1.01794	0	0	0	0	0	0	0	0	0	0	0	0
S1SH2070012340	2									0.53	1.1	2.51	0	2.22667	0	0	0	0	0	0		0	-1	0.370047	0	0.786588	0	0	0	0	0	0	0	0	0	0	0	0
S1SH2070013460	5									0.12	0.66	2.68	0	2.22548	0	0	0	0	0	0		0	0	1.48443	0.0687357	1.65114	0.0340917	0	0	0	0	0	0	0	0	0	0	0
S1SH2070000169_2	139				COG1019	arCOG01223	K02201|K02318			0.86	1.12	2.19	0.65	2.21918	1.03	1.21	1.14	1.15	1.25	1.48		0.202688	-1	2.0846	0.48581	2.09238	1.20894	0	1.15058	0	1.11746	0	1.13637	0	1.23243	0	1.78165	0
S1SH2070011982	27						K17545|K00013			0.09	0.34	2.02	0	2.2185	1.42	0	0	0	0	0		0.0134721	0	1.44254	0	1.7632	1.94266	0	0	0	0	0	0	0	0.0279155	0	0	0
S1SH2070013754	2									0.25	0.96	2.49	0	2.21564	0	0	0	0	0	0		0	0	0.38795	0.0244022	0.684062	0	0	0	0	0	0	0	0	0	0	0	0
S1SH2070013855	2					arCOG02240				0.38	1.12	2.49	0	2.21564	0	0	0	0	0	0		0	-1	0.436444	0.0244022	0.798072	0	0	0	0	0	0	0	0	0	0	0	0
S1SH2070013773	3				COG4242		K13282			0.41	0.82	2.49	0	2.21564	0	0	0	0	0	0		0	-1	0.533431	0	1.00329	0	0	0	0	0	0	0	0	0	0	0	0
S1SH2070013746	2				COG0769	arCOG02820	K03802			0.16	0.88	2.49	0	2.21564	0	0	0	0	0	0		0	0	0.509184	0	1.1173	0.0484791	0	0	0	0	0	0	0	0	0	0	0
S1SH2070013858	2				COG0769	arCOG02820|arCOG02819	K03802			0.25	0.9	2.49	0	2.21564	0	0	0	0	0	0		0	0	0.315209	0	1.00329	0	0	0	0	0	0	0	0	0	0	0	0
S1SH2070013653	2									0.38	0.9	2.49	0	2.21564	0	0	0	0	0	0		0	-1	0.460691	0	0.980489	0.0242396	0	0	0	0	0	0	0	0	0	0	0
S1SH2070013750	2									0.44	1.01	2.49	0	2.21564	0	0	0	0	0	0		0	-1	0.412197	0.0244022	0.820874	0	0	0	0	0	0	0	0	0	0	0	0
S1SH2070013851	2					arCOG02039				0.33	0.85	2.49	0	2.21564	0	0	0	0	0	0		0	-1	0.38795	0	0.866478	0	0	0	0	0	0	0	0	0.0239942	0	0	0
S1SH2070013714	2						K11514			0.36	1.01	2.49	0	2.21564	0	0	0	0	0	0		0	-1	0.315209	0	0.866478	0	0	0	0	0	0	0	0	0	0	0	0
S1SH2070013553	2									0.47	0.96	2.49	0	2.21564	0	0	0	0	0	0		0	-1	0.460691	0	0.866478	0	0	0	0	0	0	0	0	0	0	0	0
S1SH2070013561	2				ENOG410XNWK	arCOG09395				0.27	0.8	2.49	0	2.21564	0	0	0	0	0	0		0	0	0.557678	0.0244022	0.912083	0	0	0	0	0	0	0	0	0	0	0.0230876	0
S1SH2070013564	2				ENOG4111JM4					0.33	0.93	2.49	0	2.21564	0	0	0	0	0	0		0.0246554	-1	0.38795	0	1.00329	0	0	0	0	0	0	0	0	0	0	0	0
S1SH2070013697	2					arCOG03726				0.38	0.98	2.49	0	2.21564	0	0	0	0	0	0		0	-1	0.38795	0.0244022	0.934885	0	0	0	0	0	0	0	0	0	0	0	0
S1SH2070013786	2					arCOG02862				0.41	1.12	2.49	0	2.21564	0	0	0	0	0	0		0.0246554	-1	0.290963	0	0.934885	0	0	0	0	0	0	0	0	0	0	0	0
S1SH2070013818	2				ENOG410XT71					0.44	1.09	2.49	0	2.21564	0	0	0	0	0	0		0	-1	0.412197	0	0.889281	0	0	0.0223674	0	0	0	0	0	0	0	0	0
S1SH2070013825	2									0.27	0.67	2.49	0	2.21564	0	0	0	0	0	0		0	0	0.290963	0.0732067	1.04889	0	0	0	0	0	0	0	0	0.0239942	0	0	0
S1SH2070013841	2				COG4538	arCOG09289				0.52	1.3	2.49	0	2.21564	0	0	0	0	0	0		0.0246554	-1	0.412197	0.0244022	0.684062	0	0	0	0	0.0240742	0	0	0	0	0	0	0
S1SH2070013842	2				COG4757	arCOG01651				0.33	0.72	2.49	0	2.21564	0	0	0	0	0	0		0	-1	0.606172	0.0244022	1.0945	0	0	0	0	0	0	0	0	0	0	0	0
S1SH2070013846	2						K04355			0.3	0.93	2.49	0	2.21564	0	0	0	0	0	0		0	-1	0.412197	0	1.0717	0	0	0	0	0	0	0	0	0	0	0	0
S1SH2070013862	2				ENOG410Z0MU					0.41	0.98	2.49	0	2.21564	0	0	0	0	0	0		0	-1	0.484938	0	1.00329	0	0	0	0	0	0	0	0	0	0	0	0
S1SH2070013601	2									0.27	0.93	2.49	0	2.21564	0	0	0	0	0	0		0.0246554	0	0.436444	0.0244022	1.02609	0.0242396	0	0	0	0	0	0	0	0	0	0	0
S1SH2070013617	2									0.27	0.77	2.49	0	2.21564	0	0	0	0	0	0		0	0	0.363703	0	1.04889	0	0	0	0	0	0	0	0	0	0	0	0
S1SH2070013753	2									0.47	0.88	2.49	0	2.21564	0	0	0	0	0	0		0	-1	0.38795	0.0244022	0.866478	0	0	0	0	0	0	0.0437746	0	0.0239942	0	0	0
S1SH2070013870	2									0.44	1.14	2.49	0	2.21564	0	0	0	0	0	0		0	-1	0.460691	0.0244022	0.866478	0	0	0	0	0	0	0	0	0.0239942	0	0	0
S1SH2070000107_1	200				COG0537|ENOG41120WS	arCOG00419|arCOG00422	K02503			0.39	0.75	1.91	0.41	2.2151	1.21	0.41	0.26	0.01	1.4	1.05		0.0572857	-1	1.19239	0.229959	1.73572	1.13843	0	0.245806	-1	0.218253	0	0	0	1.26688	0	0.923887	0
S1SH2070000179_7	322				COG1370|COG1549|ENOG4111H6C|COG0343	arCOG00989|arCOG00990|arCOG00991|arCOG00996|arCOG00997	K18779|K07557|K00773			1.41	2.3	2.39	2.64	2.21429	1.54	1.47	2.19	1.11	2.25	1.5		2.32255	0	2.49177	3.00262	2.35704	2.27432	0	2.25987	0	2.26091	0	1.22853	0	2.27282	0	1.60462	0
S1SH2070012224	2									0.33	1.04	2.49	0	2.21237	0	0	0	0	0	0		0	-1	0.188804	0.0237203	0.314229	0	0	0	0	0	0	0	0	0	0	0	0
S1SH2070012544	3					arCOG03260|arCOG11499|arCOG02697				0.02	0.14	0.59	0	2.21062	0	0	0	0	0	0		0	0	0.616151	0	2.34517	0	0	0	0	0	0	0	0	0	0	0	0
S1SH2070005758	22				ENOG4111HB8	arCOG07533				0.04	0.2	0.91	0.06	2.20621	0.01	0	0	0	0.05	0		0	0	1.04468	0.103714	2.22347	0.103635	0	0	0	0	0	0	0	0.0907978	0	0	0
S1SH2070000179_5	187				COG5270|COG0175|COG4027|ENOG4111QGN|ENOG410XP1C|ENOG410Y8IR|ENOG410ZWU5|ENOG4111F3N	arCOG00073|arCOG00124|arCOG04586|arCOG00075|arCOG00072|arCOG00074|arCOG02059|arCOG00065|arCOG00958|arCOG02449|arCOG00960|arCOG02077|arCOG02036|arCOG02473|arCOG00291|arCOG00621|arCOG02588|arCOG01610	K00390|K00957|K19170			1.93	3.17	3.17	3.78	2.18616	1.41	1.2	1.4	1.38	1.98	2.06		1.1556	0	2.47395	3.36053	1.82731	1.44879	0	0.982926	0	1.40395	0	1.40917	0	1.76498	0	2.10886	0
S1SH2070014146	3				ENOG410XRTC	arCOG00286|arCOG00787				2.68	2.6	2.45	0	2.18589	0	0	0	0	2.43	2.22		0.064398	-1	2.10862	0	1.94026	0	0	0	0	0	0	0	0	2.12221	0	1.99277	0
S1SH2070010547	14				COG1719	arCOG01688|arCOG01218				0	0.18	1.74	0	2.1799	0	0	0.03	0	0	0		0.0249452	0	1.77319	0.0125802	2.40894	0	0	0	0	0.0877547	0	0	0	0	0	0	0
S1SH2070012840	3					arCOG14688|arCOG07273				0.02	0.17	0.61	0	2.17738	0	0	0	0	0	0		0	0	0.58192	0	2.32842	0	0	0	0	0	0	0	0	0	0	0	0
S1SH2070014145	2				ENOG4111N31					0.26	0.74	2.42	0	2.16693	0	0	0	0	0	0		0	0	0.592931	0.0238939	0.892841	0	0	0	0	0	0	0	0	0	0	0	0
S1SH2070014111	2									0.26	0.87	2.42	0	2.16693	0	0	0	0	0	0		0	0	0.450627	0	1.02677	0	0	0	0	0	0	0	0	0	0	0.022633	0
S1SH2070000277_0	173				COG1384	arCOG00485	K04566			1.93	2.32	2.67	2.18	2.15856	1.38	0.87	1.44	1.49	0.88	1.2		1.72229	0	2.32001	2.45127	2.31946	1.32428	0	0.430999	0	1.27076	0	1.25854	0	0.449797	0	1.30804	0
S1SH2070013396	4				ENOG41123M7|ENOG4111KB4	arCOG00702|arCOG01312|arCOG03999				0.3	0.83	2.48	0	2.153	0	0	0	0	0	0		0	-1	0.0894685	0	0.17907	0	0	0	0	0	0	0	0	0	0	0	0
S1SH2070000277_4	143				COG0073	arCOG01136	K01874|K06878			2.22	1.97	1.72	1.88	2.14019	0.33	2.74	1.46	1.42	1.43	1.46		2.20134	0	1.81942	1.58937	1.96554	0.141982	-1	2.31192	0	1.36403	0	1.39909	0	1.68595	0	1.3744	0
S1SH2070013057	4				ENOG41126A0	arCOG04806				0.31	0.83	2.37	0	2.13572	0	0	0	0	0	0		0	-1	0.271894	0	0.280986	0	0	0	0	0	0	0	0	0	0	0	0
S1SH2070013315	4					arCOG00386|arCOG07418				0.41	0.78	2.37	0	2.13572	0	0	0	0	0	0		0	-1	0.113289	0	0.216143	0.0226949	0	0	0	0	0	0	0	0	0	0	0
S1SH2070001051	28				COG3191	arCOG05721|arCOG07260	K01266			0.19	0.7	1.63	0.22	2.13221	0.01	0	0.01	0.01	0	0.01		0.0141891	0	1.12077	0.185516	1.49582	0.01427	0	0	0	0	0	0.0141239	0	0.0145932	0	0.0147277	0
S1SH2070012174	2				ENOG410XPFY					0.31	1	2.37	0	2.13211	0	0	0	0	0	0		0	-1	0.202995	0	0.25845	0.0225945	0	0	0	0	0	0	0	0	0	0	0
S1SH2070013524	5						K11583			0.47	0.69	1.71	0.04	2.10888	0	0	0	0	0.87	0.04		0.14288	-1	2.07651	0.0205486	2.44288	0	0	0	0	0	0	0.0183235	0	1.63224	0	0.0195928	0
S1SH2070000009_0	73				COG3385|ENOG410Y14T|ENOG410ZJF6|ENOG410YA7E	arCOG03902|arCOG06160|arCOG07929				0.01	0.02	0.35	0	2.10096	0	0	0	0	0.37	0		0.0123631	0	0.766831	0	2.31584	0	0	0	0	0.0123859	0	0	0	1.32328	0	0.025595	0
S1SH2070000292_0	305				COG0024	arCOG01001|arCOG14547|arCOG14534	K01265			1.32	2.1	2.1	2.05	2.09792	3.13	1.99	2.09	1.08	1.48	2.31		1.72521	0	2.11005	2.02778	2.14048	3.08852	0	1.23407	0	2.07941	0	1.06671	0	1.36308	0	2.29523	0
S1SH2070000340	84				COG2606|COG3760	arCOG04332	K19055			0.32	0.55	1.01	0.3	2.09723	0.28	2.45	0.06	0	0.09	0.03		0.13795	-1	0.869247	0.277691	1.90074	0.0416463	0	2.18155	0	0.0830835	0	0.0550489	0	0.0710725	0	0.0718336	0
S1SH2070013296	3									0.25	0.73	2.3	0	2.0884	0	0	0	0	0	0		0	0	2.57554	0	2.23209	0	0	0	0	0	0	0	0	0	0	0	0
S1SH2070000044_2	204				COG1720|COG4978|COG0295	arCOG00761|arCOG04173	K22900			1.59	1.93	2.53	1.55	2.08727	2.58	1.46	2.25	1.42	3.66	1.79		3.13682	0	3.33573	1.34672	2.44898	3.2046	0	1.64812	0	3.09282	0	1.51985	0	5.04941	0	1.93584	0
S1SH2070000876_0	116				COG0348|ENOG410Y1QA|ENOG410ZWKJ|ENOG410Z9RA|ENOG4110465|ENOG410XPQ4	arCOG02772|arCOG05048				1.16	1.53	1.75	1.37	2.08706	1.28	1.29	0	0	0.75	1.01		0.0720373	-1	1.36992	1.24307	1.68665	1.21893	0	1.23926	0	0	0	0.0120981	0	1.33373	0	1.20929	0
S1SH2070000012_9	442				COG0461|COG0503|COG0856|COG0139|ENOG4112BE0	arCOG00029|arCOG00031|arCOG00030|arCOG00028|arCOG02676|arCOG04229|arCOG06415	K00759|K00762|K13421|K01496			2.37	1.77	1.7	1.62	2.08329	2.63	5.03	3.83	3.64	2.76	4.02		2.14621	0	1.08607	1.51088	1.65182	2.40988	0	5.30528	0	3.80617	0	3.47375	0	2.67667	0	3.72271	0
S1SH2070010137	6				ENOG410YH90					2.46	2.41	2.29	0	2.07959	0	0	2.26	0	2.3	0		2.32527	0	2.2703	0	2.0453	0	0	0	0	2.21618	0	0	0	2.25414	0	0	0
S1SH2070000169_3	235				COG1056|ENOG4111RQF|COG0669|COG1057	arCOG00972	K00952|K00969			1.18	1.27	1.87	1.14	2.07459	1.07	1.15	1.14	1.13	0.57	1.25		1.10465	0	1.34843	1.11858	1.56041	1.10758	0	1.15013	0	1.1178	0	1.21485	0	1.29582	0	1.43271	0
S1SH2070006450	14					arCOG03966				0.29	0.51	1.15	0.03	2.07309	0.17	0	0	0.02	0	0		0.0726881	0	1.12039	0	1.96133	0.780733	1	0	0	0	0	0	0	0.0183731	0	0.0181291	0
S1SH2070000169_4	97				COG1986|COG1019	arCOG01221|arCOG01223	K01529			1.39	1.8	2.06	1.64	2.07269	0.21	1.3	1.31	0.13	0.15	0.59		1.04817	0	1.98183	1.29276	2.06437	0.0521849	0	1.33252	0	1.31378	0	0.0778085	0	0.107269	0	1.02003	0
S1SH2070002785	69				COG0266|ENOG410ZE81		K10563|K05522			0.61	1.15	1.74	1.05	2.06821	0.48	0.07	0.01	0	0.79	0.07		0.0344813	-1	1.27665	0.95714	1.78715	0.415224	0	0	0	0.0115223	0	0	0	0.94079	0	0.120214	0
S1SH2070000190_0	397				ENOG410XUNW|COG1958|ENOG4111W47	arCOG00998|arCOG00999	K04796|K12625|K11098|K11099|K11096|K12622			2.13	2.22	2.18	2.21	2.06636	2.08	2.2	2.24	2.21	2.31	2.29		2.20688	0	2.19706	2.22255	2.13766	2.30977	0	2.31786	0	2.22119	0	2.22621	0	3.23191	0	2.52278	0
S1SH2070000254_0	301				COG1373|ENOG410XSAH	arCOG03168|arCOG03167|arCOG11459	K07133			2.2	4.34	2.25	11.66	2.0616	0.33	2.67	0.42	0	2.42	1.74		0.0684966	-1	3.39802	11.9915	2.53444	0.357991	0	2.40154	0	0.302299	0	0.0547239	0	2.64487	0	1.8353	0
S1SH2070002379_0	137				COG3199	arCOG01350|arCOG10655				2.17	1.67	2.43	0.44	2.05555	1.4	2.18	1.72	1.32	1.79	1.45		1.73173	0	1.79681	0.0637224	1.95436	1.33727	0	2.0263	0	1.53705	0	1.35833	0	1.79215	0	1.47572	0
S1SH2070012836	5									0.12	0.56	1.98	0	2.04933	0	0	0	0	0	0		0	0	0	0	0.100053	0	0	0	0	0	0	0	0	0	0	0	0
S1SH2070000639_0	133				COG1814|ENOG4111NP9	arCOG01096	K22736			0.96	1.64	2.06	1.35	2.03882	0.11	0.46	0.06	0.03	0.93	0.82		0.118198	-1	1.65596	1.34975	2.22513	0.304216	1	0.360929	0	0.0791538	0	0.0394534	0	1.26191	0	1.1553	0
S1SH2070000225_0	145				COG1611|ENOG4112BPR|ENOG41126BP	arCOG02431				1.98	2.2	2.56	1.43	2.03839	1.31	0	0.86	0.12	2.67	0.82		0.813338	0	2.39328	1.27862	2.51723	1.26563	0	0.0251977	0	0.866625	0	0.0248015	0	2.55964	0	0.933782	0
S1SH2070000383_3	337				ENOG4111WI7|COG0586|COG0398|COG1238|ENOG411279C|ENOG410ZNM7|ENOG410Y416|ENOG410XUKY	arCOG03119|arCOG03117|arCOG03118|arCOG04659|arCOG04761				3.85	3.4	2.33	2.66	2.03435	2.8	2.98	2.68	1.46	4.95	3.03		3.22077	0	3.04245	2.76491	1.67119	2.86726	0	3.20338	0	2.76843	0	1.43907	0	5.01847	0	3.33976	0
S1SH2070004236_0	137					arCOG05868|arCOG09396	K11158|K13208|K02669|K11797			0.33	0.67	2.33	0.04	2.03254	12.48	2.65	2.94	1.43	0.27	0.03		4.07966	0	2.97792	0.0608821	2.27616	14.7288	0	2.76391	0	3.25881	0	1.57541	0	1.35252	1	0.0155293	0
S1SH2070001281_0	200				COG0428|ENOG410Y483|ENOG410ZXQH|ENOG410XQ8Q|ENOG4111U0J|ENOG410ZWID|ENOG41117P6|ENOG410Y06S|ENOG410XQG5|ENOG4111V09	arCOG00576|arCOG10317|arCOG14148	K07238|K16267|K14709			2.15	1.7	1.81	0.99	2.01781	1.39	2.7	2.77	0.08	5.36	3.04		2.14157	0	2.04919	0.863805	2.00938	1.60494	0	2.21727	0	2.25909	0	0.0936152	0	5.42642	0	3.12377	0
S1SH2070012842	4									0.27	0.77	2.01	0	2.01585	0	0	0	0	0	0		0	0	2.40293	0	2.23181	0	0	0	0	0	0	0	0	0	0	0	0
S1SH2070008880	31				COG3568|ENOG410XT2T	arCOG02207|arCOG03805|arCOG04355|arCOG04484|arCOG09115|arCOG03199|arCOG01572|arCOG05350|arCOG10041|arCOG07351|arCOG03696				1.29	1.65	2.11	1.07	2.01554	0.05	0	0.02	0	2.58	1.66		0.0320585	-1	2.43064	1.0546	1.91236	0.0968535	0	0	0	0	0	0	0	2.4777	0	1.63772	0
S1SH2070013613	4					arCOG00732				0.18	0.63	2.37	0	2.01168	0	0	0	0	0	0		0	0	0	0	0	0	0	0	0	0	0	0	0	0	0	0	0
S1SH2070013685	4									0.15	0.55	2.34	0	2.01168	0	0	0	0	0	0		0	0	0	0	0.0200208	0	0	0	0	0	0	0	0	0	0	0	0
S1SH2070005816	31				ENOG4112CMH		K15224			0	0	1.01	0	2.0063	0	0	0	0	0	0		0	0	1.00113	0.0115388	2.33394	0.484705	1	0	0	0	0	0	0	0	0	0	0
S1SH2070011734	13									0	0	1	0	2.00167	0	0	0	0	0	0		0	0	1.21134	0	2.22271	0	0	0	0	0	0	0	0	0	0	0	0
S1SH2070013511	5				COG3593	arCOG03240|arCOG03235				0.18	0.7	2.51	0	2.00151	0	0	0	0	0	0		0.0235029	0	2.50558	0	2.1045	0	0	0	0	0	0	0	0	0	0	0	0
S1SH2070000678_0	371				ENOG410XWMR|ENOG410Y4YM|ENOG410Y1DQ|ENOG410XVJB|ENOG4112CTF|ENOG410YUPR|ENOG41111K1|ENOG410ZD80|ENOG410Y6HI	arCOG02217|arCOG07235|arCOG02218|arCOG07247|arCOG12208	K07497			3.09	4.69	2.06	9.99	1.97786	0.94	4.93	5.63	0.22	2.43	3.8		2.07091	0	3.23867	10.7555	1.94874	0.48298	0	3.84115	0	4.91931	0	0.22209	0	2.14447	0	4.19852	0
S1SH2070013944	7				ENOG410YR30	arCOG02441|arCOG03690				0.01	0.09	0.42	0.04	1.96962	0.01	0.01	0	0	0	0		0	0	0.439399	0	1.95058	0	0	0	0	0	0	0	0	0.0150575	0	0	0
S1SH2070001295_0	133				ENOG4112AHU|COG4914|ENOG4111XW3|ENOG4111MED|ENOG410ZTTP|ENOG410ZWWS|ENOG4111TEW	arCOG05472|arCOG04119|arCOG06564|arCOG07592|arCOG10067|arCOG07005	K10754			1.91	2.09	1.75	3.24	1.9685	0.24	2.92	2.04	0.03	1.87	3.27		1.08945	0	1.74844	2.92771	1.82596	0.259528	0	2.46045	0	1.63931	0	0.142415	0	1.87269	0	3.07708	0
S1SH2070003490_0	125				COG1744|COG3845	arCOG00258|arCOG00257	K07335|K02058			0.22	0.46	0.67	0.75	1.94726	1.86	1.52	0.01	0.01	0	0		0.116338	0	0.944225	0.610949	1.87721	2.17093	0	1.59233	0	0	0	0.0389041	0	0.0399115	0	0.0405065	0
S1SH2070000296_0	302				ENOG41123DU|COG0071|ENOG410XUF6|ENOG4112B0W|ENOG410Y0PM|ENOG410XZAF	arCOG01832|arCOG01838|arCOG01840|arCOG01834|arCOG01833|arCOG01835|arCOG01836|arCOG14798	K13993			2.8	1.8	1.78	1.93	1.94145	0.12	2.46	2.94	2.77	10.2	4.92		3.92514	0	2.26147	1.63672	2.02961	1.14492	1	2.87002	0	3.79182	0	2.84977	0	9.6003	0	4.98751	0
S1SH2070013821	7									0.57	0.76	1.67	0	1.93405	0	0	0	0	0.61	0		0.0195506	-1	2.02925	0	2.29001	0	0	0	0	0	0	0	0	1.97834	0	0	0
S1SH2070000333	60				COG3885|COG3384|ENOG410YNMU|ENOG410Z9M3	arCOG01729|arCOG01730|arCOG01630	K15777			0.13	0.66	1.86	0.68	1.92548	0.05	0.01	0	0.02	0.32	0.01		0.0240941	0	1.12119	1.1856	1.27741	0.181513	0	0	0	0.0362538	0	0	0	0.568665	0	0.088208	0
S1SH2070000121_0	352				COG1581	arCOG01753	K03622			3.88	3.14	2.36	2	1.92368	1.47	4.11	4.72	1.35	1.74	3.74		4.87173	0	2.725	1.65611	1.47215	1.39188	0	4.03347	0	4.8962	0	1.42158	0	1.48407	0	3.25473	0
S1SH2070010973	8					arCOG01918				2.14	2.12	2.04	0	1.90959	0	0	2.03	0	2.08	0		0.559017	0	1.92698	0.0781865	1.79501	0	0	0	0	0.568781	0	0	0	1.96747	0	0.0187015	0
S1SH2070013967	3									0.02	0.16	0.59	0	1.90707	0	0	0	0	0	0		0	0	0.418516	0	1.80482	0	0	0	0	0	0	0	0	0	0	0	0
S1SH2070012700	5									0.03	0.04	0.2	0	1.90128	0	0	0	0	0	0		0	0	0.209534	0	1.98994	0	0	0	0	0	0	0	0	0	0	0	0
S1SH2070004020_0	138				COG1342	arCOG02238|arCOG02239|arCOG06573				1.98	1.79	2.11	0.29	1.8862	3.68	1.8	3.59	1.56	1.85	1.63		3.91062	0	3.42551	0.158664	2.45995	4.03033	0	1.53954	0	3.92706	0	1.43999	0	2.09869	0	1.88674	0
S1SH2070001488_0	161				COG2131|COG0590|COG0117	arCOG01487|arCOG01488|arCOG01485	K01493|K03365|K11752			0.51	0.55	1.26	0.13	1.88615	2.22	0.87	0.1	1.28	1.53	0.15		0.0504691	-1	0.871339	0.038098	1.69474	1.98076	0	0.566428	0	0	0	1.26778	0	1.54867	0	0.105842	0
S1SH2070000036_2	237				COG1350|COG0133	arCOG01432|arCOG01433	K06001|K01696			1.85	1.56	1.85	1.41	1.87644	0.79	1.68	2.63	1.86	2.75	1.88		1.76022	0	1.04926	0.93916	1.48921	1.00386	0	1.63557	0	2.54866	0	1.85553	0	2.67607	0	1.24898	0
S1SH2070005946_0	301				COG3420|ENOG410YCPB|ENOG4112B11|ENOG4112BI9|ENOG4111GX7|ENOG41122WW|ENOG4111TMI|ENOG410XRTE|ENOG410YP8C|ENOG410Y38S|ENOG4110383|ENOG410XQ5Y|ENOG410XRDS|ENOG410ZTX1	arCOG02499|arCOG02497|arCOG03439|arCOG03614|arCOG02550|arCOG02498|arCOG00732|arCOG02526|arCOG07781|arCOG07561|arCOG03502|arCOG02519|arCOG07273|arCOG14688|arCOG08575|arCOG11061|arCOG03260|arCOG03675|arCOG05397|arCOG03259|arCOG01310|arCOG02501|arCOG02697|arCOG05189	K07218|K10297			0	0.11	0.99	0	1.86867	12.5	0	0	0	0.01	0.18		0	0	0.260559	0.0551334	1.6118	13.0224	0	0	0	0	0	0	0	0.0985604	0	0.184979	0
S1SH2070004553	10				COG3051	arCOG06124	K01643			0.08	0.34	1.62	0	1.86656	0.02	0	0	0	0	0		0	0	1.12183	0.069912	1.36809	0	0	0	0	0	0	0	0	0	0	0	0
S1SH2070004300	8					arCOG12451				0.13	0.18	0.59	0	1.86383	0	0	0	0	0	0		0.0159885	0	0.478579	0.0322757	1.7541	0.0160813	0	0	0	0	0	0	0	0	0	0	0
S1SH2070000064_6	172				COG0513|COG1204|COG1201|COG0514|COG1202	arCOG00558|arCOG00560|arCOG00554|arCOG08759|arCOG01444|arCOG03272|arCOG00555|arCOG00553	K05592|K11927|K03726|K03724|K03727|K18663			0.93	1.18	1.28	0.84	1.86347	0.04	0.99	0.42	0.66	1.61	1.34		0.0975249	-1	1.54949	0.992528	1.99516	0.0612719	0	1.23249	0	0.159048	-1	0.945195	0	1.52967	0	1.29029	0
S1SH2070000909_0	449				COG0613|COG1387|ENOG410ZM1C|ENOG410Y2ID|COG1796|ENOG410Y372|ENOG410Y28Z|ENOG4111K36	arCOG00302|arCOG00304|arCOG00305|arCOG00309|arCOG00306|arCOG00308|arCOG04881	K04486|K07053|K02347|K04477			2.41	2.25	2.79	1.49	1.84636	4.99	2.63	3.08	2.56	5.77	6.71		0.992112	0	2.44542	1.57293	1.70446	4.75507	0	2.53343	0	2.9019	0	1.59673	0	6.09077	0	6.4731	0
S1SH2070008230	5				COG2334					0.18	0.5	1.96	0	1.84596	0	0	0	0	0	0		0.0666242	0	2.17608	0	1.98464	0	0	0	0	0	0	0	0	0	0	0	0
S1SH2070000035	71				COG0405	arCOG04053	K00681			0.51	0.73	1.79	0.16	1.84362	1.12	0.15	0.2	0	0.17	0.03		1.41799	0	2.56207	0	2.533	1.44482	0	0.418347	1	1.34215	1	0.0136853	0	1.11414	1	0.0576046	0
S1SH2070012215	7				ENOG41129P2	arCOG05401				0.1	0.62	2.33	0	1.83309	0	0	0	0	0	0		0	0	2.38377	0	2.00702	0	0	0	0	0	0	0	0	0	0	0	0
S1SH2070002356	87				COG0735	arCOG01868	K09825|K03711			0.54	0.74	1.1	0.39	1.83023	1.51	0.22	1.21	0.12	1.34	1.26		0.805278	0	1.5862	0.295849	1.94816	1.65916	0	0.0390899	0	1.07811	0	0.038499	0	1.51549	0	1.37871	0
S1SH2070001892_0	106				ENOG411290C|ENOG410YSTG|ENOG4111URE|ENOG410ZB2Y|ENOG4111QWG	arCOG04849				0.32	0.37	0.78	0.06	1.8283	2.1	1.19	1.58	1.28	0.18	0.03		1.57817	0	2.89086	0.121433	3.409	3.31601	0	1.27748	0	1.42439	0	1.44261	0	0.373705	1	0.0280047	0
S1SH2070001004	71				COG2355	arCOG04083	K01273			0.33	0.52	1.62	0.1	1.82799	0	0	0.01	0.01	0.99	0.03		0.0286566	-1	1.63324	0.0288993	1.98186	0.0865924	0	0	0	0.0719041	0	0.0141959	0	1.13894	0	0.133979	0
S1SH2070002561	22				COG2135	arCOG02784				0	0.41	1.72	0.03	1.82115	0.01	0	0	0	0	0		0	0	1.09435	0.124217	1.38914	0.110275	0	0	0	0	0	0	0	0	0	0	0
S1SH2070013744	3				ENOG410ZM8D|ENOG410ZX1C		K04515			0.26	0.75	1.92	0	1.81693	0	0	0	0	0	0		0.0219784	0	2.15525	0	1.97103	0	0	0	0	0	0	0	0	0	0	0	0
S1SH2070013881	3				COG0681		K03100			0.28	0.57	1.92	0	1.81693	0	0	0	0	0	0		0	0	2.15525	0	1.97103	0	0	0	0	0	0	0	0	0	0	0	0
S1SH2070013798	3				ENOG410XR2P	arCOG00136	K08226			0.18	0.59	1.92	0	1.81693	0	0	0	0	0	0		0.0659352	0	2.15525	0	1.97103	0	0	0	0	0	0	0	0	0	0	0	0
S1SH2070013831	3					arCOG06646	K19416			0.22	0.61	1.92	0	1.81693	0	0	0	0	0	0		0.0659352	0	2.15525	0	1.97103	0	0	0	0	0	0	0	0	0	0	0	0
S1SH2070013872	3				COG2346|COG1764	arCOG06333	K06886			0.18	0.57	1.92	0	1.81693	0	0	0	0	0	0		0.0439568	0	2.15525	0	1.97103	0	0	0	0	0	0	0	0	0	0	0	0
S1SH2070001767	34				COG1776	arCOG02381	K03410			1.87	2.11	2.1	1.87	1.80666	0	0	0	0	1.99	0.02		0.163691	-1	2.0954	1.64897	1.66344	0.163625	0	0	0	0.018023	0	0	0	1.93516	0	0	0
S1SH2070001332	69				COG1164	arCOG04758	K08602			0	0.07	1.08	0	1.79742	0.49	0	0	0	0	0		0	0	1.08568	0.0658858	1.97707	0.615037	0	0	0	0	0	0	0	0.0222879	0	0.0114101	0
S1SH2070005608	19				ENOG410ZFJB|COG3708|ENOG41112U0	arCOG00734|arCOG03200				0.05	0.18	0.85	0.01	1.7972	0.01	0.01	0	0	0.03	0		0	0	0.299914	0.0262094	1.51092	0	0	0	0	0	0	0	0	0.0134106	0	0	0
S1SH2070000017_1	165				COG1763|COG0314	arCOG00532|arCOG04467|arCOG00533|arCOG00295	K03753|K00197			2.9	3.14	2.31	2.49	1.7953	1.37	1.55	1.45	1.33	1.5	1.79		1.21512	0	1.46663	1.1018	1.3609	1.19755	0	1.23028	0	1.18368	0	1.20091	0	1.29919	0	1.42625	0
S1SH2070001811	80				COG4747|ENOG4111HP8	arCOG04444	K01653|K00928			0.62	0.36	1.25	0.08	1.78907	0	0	1.14	0	1.36	1.39		0.546516	0	0.716294	0	1.78529	0.0131087	0	0	0	0.666702	0	0	0	1.31857	0	1.39146	0
S1SH2070013532	4				ENOG410Y38S	arCOG03439				0.83	1.18	1.92	0.08	1.78899	0	0	0	0	0.88	0		0.0630522	-1	2.06763	0	1.91285	0	0	0	0	0	0	0	0	2.08792	0	0	0
S1SH2070012769	3									0.15	0.56	1.88	0	1.78671	0	0	0	0	0	0		0	0	0	0	0.0800528	0	0	0	0	0	0	0	0	0	0	0	0
S1SH2070012926	3						K00208			0.23	0.63	1.88	0	1.78671	0	0	0	0	0	0		0	0	0	0	0.120079	0	0	0	0	0	0	0	0	0	0	0	0
S1SH2070012942	3									0.13	0.52	1.87	0	1.78306	0	0	0	0	0	0		0	0	0	0	0.0200118	0	0	0	0	0	0	0	0	0	0	0	0
S1SH2070001441_0	108				COG2768	arCOG02447|arCOG02448|arCOG01610|arCOG00960|arCOG02618|arCOG02189|arCOG04891|arCOG04476|arCOG02060|arCOG02449|arCOG00958	K07138			1.77	1.19	1.81	0.37	1.77477	2.29	2.47	0.73	0.08	2.83	4.46		1.40804	0	2.71672	0.258624	2.75201	1.99345	0	2.61139	0	1.09976	0	0.267559	0	2.98868	0	3.95383	0
S1SH2070012341	4				ENOG41124CJ					0.11	0.42	1.94	0	1.77388	0	0	0	0	0	0		0	0	0	0	0.030935	0	0	0	0	0	0	0	0	0	0	0	0
S1SH2070013458	8					arCOG10338				1.9	1.9	1.86	1.92	1.77185	1.88	0	0	0	0	0		0.175254	-1	1.74231	1.78956	1.68173	1.76344	0	0	0	0	0	0	0	0	0	0	0
S1SH2070012594	4									0	0.04	0.16	0	1.77125	0	0	0	0	0	0		0	0	0.163525	0	1.68445	0	0	0	0	0	0	0	0	0	0	0	0
S1SH2070000308_0	159				COG1437|ENOG41122IV|ENOG41122EX|ENOG410Y1AB	arCOG01723	K05873			1.35	1.45	1.81	1.15	1.75727	1.25	1.64	1.59	1.25	1.28	2.12		1.09046	0	1.63119	0.956431	1.70478	1.18697	0	1.36102	0	1.22013	0	1.18135	0	1.18817	0	1.75721	0
S1SH2070012039	3					arCOG00828				0.13	0.67	1.83	0	1.75495	0	0	0	0	0	0		0	0	2.09235	0	1.92942	0	0	0	0	0	0	0	0	0	0	0	0
S1SH2070014064	7					arCOG04496				0	0	0.12	0	1.75464	0	0	0	0	0	0		0	0	0.170236	0	1.81726	0	0	0	0	0	0	0	0	0	0	0	0
S1SH2070000139_1	222				COG1545	arCOG01287|arCOG01288|arCOG01289	K07068			2.5	1.82	1.61	0.66	1.74973	2.64	2.46	8.8	0.37	4.97	4.54		4.72876	0	2.65703	0.163359	2.56672	2.6806	0	2.225	0	8.94565	0	0.0433421	-1	5.03084	0	4.62945	0
S1SH2070008259	5				ENOG410XQMU|ENOG410ZVV6					0.19	0.52	1.82	0	1.74059	0	0	0	0	0	0		0	0	2.09559	0	1.93158	0	0	0	0	0	0	0	0	0	0	0	0
S1SH2070012649	3									0.2	0.63	1.82	0	1.74059	0	0	0	0	0	0		0	0	2.09559	0	1.93158	0	0	0	0	0	0	0	0	0	0	0	0
S1SH2070005968	23				ENOG41120BA|ENOG410YY14	arCOG04682|arCOG05239				0	0.27	1.61	0.03	1.73682	0.01	0	0	0	0	0.01		0	0	1.38773	0.0821385	1.81982	0.0547413	0	0	0	0	0	0	0	0	0	0	0
S1SH2070000299_0	226				COG1371	arCOG04055				1.21	1.34	1.73	1.28	1.72575	1.19	1.2	1.16	1.29	1.22	1.29		1.09505	0	1.04942	1.04209	0.930655	1.19415	0	1.19206	0	1.18069	0	1.23415	0	1.25772	0	1.27397	0
S1SH2070001099	62				ENOG41127KC	arCOG06398				0.99	1.15	1.03	1.28	1.71767	1.05	4.94	1.36	0.04	4.59	1.4		0.937202	0	2.82288	2.07275	2.3149	0.784314	0	4.50389	0	0.984969	0	0.0153227	0	4.87764	0	1.55345	0
S1SH2070000153	12				ENOG410XPNV					1.29	1.34	1.43	0.04	1.71484	0.04	0	0	0	0	0		0.030078	-1	0.255453	0	1.45496	0	0	0	0	0	0	0	0	0	0	0	0
S1SH2070000414_0	193				ENOG410ZXI7|ENOG41120CR|ENOG4111J59|ENOG410ZWA0|ENOG4111RA2|ENOG41122NH|ENOG410ZX22|ENOG41103AX|ENOG4111TTA|COG1309|ENOG4111G4H|ENOG4111NTM|ENOG4111U45|ENOG410YTCU|ENOG4111IEI|ENOG4111X6X|ENOG4111PC9|ENOG410XUF9|ENOG410ZWF6|ENOG410ZXPC|ENOG4110MJ7|ENOG410ZKA6|ENOG411224F|ENOG4111ZWN|ENOG4111JKT	arCOG02643|arCOG02644|arCOG02648|arCOG02647|arCOG02646|arCOG02645|arCOG02649	K16137|K03577			0.62	0.72	1.54	0.15	1.71431	0.44	0.01	0.2	0.04	7.77	1.2		0.205799	-1	2.86807	0.220755	2.75892	1.24164	0	0.0139018	0	0.192706	0	0.0136926	0	8.40833	0	1.35496	0
S1SH2070013951	8					arCOG06160				0	0	0.13	0	1.71315	0	0	0	0	0	0		0	0	0.214423	0	1.68777	0	0	0	0	0	0	0	0	0	0	0	0
S1SH2070012133	7					arCOG02902				0.12	0.46	1.96	0	1.70886	0	0	0	0	0	0		0	0	0	0	0	0	0	0	0	0	0	0	0	0	0	0	0
S1SH2070000610_0	563				COG0704|ENOG410Y01X|ENOG410YNFW|COG1283	arCOG00318|arCOG00232|arCOG00320|arCOG00319|arCOG00233	K02039|K03324|K20102			8.4	4.3	2.7	4.53	1.70392	4.8	4.27	9.37	5.62	9.27	6.75		9.7306	0	2.5229	4.21527	1.4398	5.33549	0	4.36699	0	9.12285	0	5.54825	0	8.66723	0	6.40651	0
S1SH2070002244	58				COG2039	arCOG05850|arCOG01078	K01304			0.53	1.62	1.67	1.72	1.70278	1.31	0.57	0.03	0	0.15	0		0.012964	-1	1.4142	1.55416	1.49137	1.29244	0	0.449084	0	0.026045	0	0.0259942	0	0.0401768	0	0.0135876	0
S1SH2070012012	4						K17497			0.18	0.65	1.76	0	1.7003	0	0	0	0	0	0		0.0207753	0	2.04543	0	1.89787	0	0	0	0	0	0	0	0	0	0	0	0
S1SH2070005786	6									0.11	0.59	1.76	0	1.7003	0	0	0	0	0	0		0	0	2.04543	0	1.89787	0	0	0	0	0	0	0	0	0	0	0	0
S1SH2070001192	18				COG0542	arCOG03947	K03695|K03696			1.76	1.79	1.83	1.7	1.69886	0.04	0	0.02	0	3.27	1.75		0.0500388	-1	1.74534	1.33028	1.53864	0.0335182	0	0	0	0.0166492	0	0	0	3.14531	0	1.6745	0
S1SH2070000064_4	89				COG0553	arCOG00883|arCOG00871|arCOG04818|arCOG03682|arCOG00886|arCOG00885|arCOG04220|arCOG04566	K14440			1.15	1.1	1.59	0.36	1.69515	0.45	0.69	0.12	0.05	4.93	0.31		0.0938009	-1	2.1316	0.87669	2.10545	0.768654	0	0.476472	0	0.0538118	0	0.0268024	0	4.68249	0	0.377602	0
S1SH2070012725	7					arCOG08738				0	0.01	0.17	0	1.68798	0	0	0	0	0	0		0	0	0.234215	0	1.71561	0	0	0	0	0	0	0	0	0	0	0	0
S1SH2070001449_0	194				COG1592	arCOG01097|arCOG01100|arCOG05047|arCOG04391				1.35	1.32	1.24	0.86	1.68478	1.79	1.82	3.41	1.52	2.71	1.64		2.21768	0	2.00364	0.920615	1.84097	1.61041	0	2.04791	0	3.11782	0	1.47751	0	2.51104	0	1.53037	0
S1SH2070014009	2					arCOG00566|arCOG00561				0.04	0.19	0.5	0	1.6792	0	0	0	0	0	0		0.0177259	0	0.528391	0	1.696	0	0	0	0	0	0	0	0	0	0	0	0
S1SH2070013945	2				ENOG410XT7Q					0.05	0.09	0.36	0	1.6792	0	0	0	0	0	0		0	0	0.457939	0	1.696	0	0	0	0	0	0	0	0	0	0	0	0
S1SH2070014171	2				ENOG4111Q4Y	arCOG00890	K07318			0.02	0.11	0.42	0	1.6792	0	0	0	0	0	0		0	0	0.598843	0	1.696	0	0	0	0	0	0	0	0	0	0	0	0
S1SH2070014090	2									0.02	0.12	0.45	0	1.6792	0	0	0	0	0	0		0.0177259	0	0.528391	0	1.696	0	0	0	0	0	0	0	0	0	0	0	0
S1SH2070013963	2					arCOG03701|arCOG03702				0.04	0.16	0.42	0	1.6792	0	0	0	0	0	0		0.0354517	0	0.563617	0	1.696	0	0	0	0	0	0	0	0	0	0	0	0
S1SH2070014042	2				ENOG410ZX63					0.04	0.12	0.5	0	1.6792	0	0	0	0	0	0		0	0	0.546004	0	1.696	0	0	0	0	0	0	0	0	0	0	0	0
S1SH2070014097	2									0.02	0.11	0.45	0	1.6792	0	0	0	0	0	0		0	0	0.686908	0	1.696	0	0	0	0	0	0	0	0	0	0	0	0
S1SH2070013920	2									0.11	0.21	0.5	0	1.6792	0	0	0	0	0	0		0	0	0.546004	0	1.696	0	0	0	0	0	0	0	0	0	0	0	0
S1SH2070014010	2									0.02	0.07	0.45	0	1.6792	0	0	0	0	0	0		0	0	0.546004	0	1.696	0	0	0	0	0	0	0	0	0	0	0	0
S1SH2070014106	2									0	0.07	0.38	0	1.6792	0	0	0	0	0	0		0	0	0.369873	0	1.696	0	0	0	0	0	0	0	0	0	0	0	0
S1SH2070014164	2									0.05	0.16	0.57	0	1.6792	0	0	0	0	0	0		0	0	0.528391	0	1.696	0	0	0	0	0	0	0	0	0	0	0	0
S1SH2070014168	2									0.04	0.18	0.61	0	1.6792	0	0	0	0	0	0		0.0177259	0	0.616456	0	1.696	0	0	0	0	0	0	0	0	0	0	0	0
S1SH2070014174	2									0.05	0.16	0.43	0	1.6792	0	0	0	0	0	0		0	0	0.528391	0	1.696	0	0	0	0	0	0	0	0	0	0	0	0
S1SH2070000411_0	211				COG0127	arCOG04184	K02428			1.08	1.27	1.69	1.25	1.67546	1.22	0.69	1.21	1.22	1.28	1.34		1.06093	0	2.06497	1.37531	1.9675	1.18535	0	0.808382	0	1.23068	0	1.23656	0	1.28695	0	1.51368	0
S1SH2070001388	60				ENOG4111N1M	arCOG04915	K05799			0.07	0.16	0.34	0.25	1.67542	1.47	1.28	0	0	0	0		0.101967	0	1.10975	0.743746	2.30233	1.42322	0	0.870203	0	0	0	0.0255909	0	0	0	0	0
S1SH2070011963	10						K01596			0.03	0.19	1.5	0	1.67304	0	0	0	0	0	0		0	0	1.79386	0	1.85662	0	0	0	0	0	0	0	0	0	0	0	0
S1SH2070003395	11				ENOG4111Z9A	arCOG07339				0.04	0.28	1.44	0	1.66981	0	0	0	0	0	0		0	0	1.18982	0	1.54508	0	0	0	0	0	0	0	0	0	0	0	0
S1SH2070012917	7				COG2183	arCOG05113	K06959			0.66	0.95	1.42	0.09	1.66404	0	0	0	0.02	1.74	0.05		0.0499526	-1	1.52684	0.0673186	1.63542	0.0502418	0	0	0	0.0166339	0	0	0	1.71004	0	0.0338345	0
S1SH2070013152	31					arCOG00816				0	0	0.15	0	1.66342	0	0	0	0	0	0		0	0	0.0104893	0	1.6293	0	0	0	0	0	0	0	0	0	0	0	0
S1SH2070000319_0	230				COG0162	arCOG01886	K01866			1.87	2.22	2.19	2.3	1.66127	1.48	1.31	1.65	1.31	2.29	1.49		1.45523	0	2.45607	2.1913	1.606	1.79115	0	1.26764	0	1.38904	0	1.24837	0	2.33332	0	1.3551	0
S1SH2070000565_2	292				ENOG410YGBQ|ENOG4111U0A|ENOG410YPB0|ENOG4111TTJ|ENOG4111F46|ENOG4111QGA|ENOG4111SWA|ENOG4111R3B|ENOG410Y4SC|ENOG4111HS9|ENOG410ZK1Z|ENOG41101B4|ENOG410ZGJ8	arCOG03325|arCOG03323|arCOG03324	K01599			3.35	1.48	1.47	0.2	1.65868	1.18	0.06	10.33	0.11	14.19	16.5		1.87862	0	1.57261	0.14452	1.63561	1.10405	0	0.0157373	0	7.22468	0	0	0	13.101	0	16.3498	0
S1SH2070000644_0	167				COG0145|ENOG410Y3WN|COG3535|COG0146	arCOG01511|arCOG01517|arCOG01513|arCOG01512	K01473			1.89	2.23	2.83	2.39	1.65591	1.67	0.4	3.28	0.06	0.19	0.57		1.34526	0	2.10594	2.68523	1.66952	1.82135	0	0.538834	0	3.13207	0	0	0	0.154153	0	0.416936	0
S1SH2070004003	21				ENOG410XPYP	arCOG09601				1.67	1.69	1.51	0.67	1.65246	0.13	0.02	0.02	1.63	1.49	0.08		1.1397	0	1.60734	0.0986878	1.61882	1.3262	1	0.112144	0	0.0488039	0	1.61564	0	1.62209	0	0.198945	0
S1SH2070012434	5					arCOG01744|arCOG01745|arCOG03391	K07038			0.17	0.43	1.77	0	1.6524	0	0	0	0	0	0		0	0	0.100315	0	0.290951	0	0	0	0	0	0	0	0	0	0	0	0
S1SH2070009159	10					arCOG06966				1.72	1.72	1.7	1.75	1.65168	1.72	1.64	0	0	0	0		0.510149	0	1.6928	1.73738	1.64405	1.71437	0	1.635	0	0	0	0	0	0	0	0	0
S1SH2070012456	4									0	0.03	0.26	0	1.64956	0	0	0	0	0	0		0	0	0.231661	0	1.8214	0	0	0	0	0	0	0	0	0	0	0	0
S1SH2070002584	16				COG2258	arCOG11383				0.15	0.43	1.24	0.11	1.64897	0.02	0	0	0	0.33	0.02		0	0	0.683027	0.0458574	1.24408	0.0152769	0	0	0	0	0	0	0	0.405762	0	0.0313389	0
S1SH2070012661	5					arCOG09146				0.03	0.11	0.32	0	1.64441	0	0	0	0	0	0.32		0.0193714	0	1.97598	0	2.04014	0	0	0	0	0	0	0	0	0	0	1.87971	0
S1SH2070000108_1	125				COG1453|ENOG410XNU1|COG0667|COG0656	arCOG01624|arCOG06306|arCOG01623|arCOG01625|arCOG01618|arCOG01626|arCOG12707|arCOG01619	K07079			0.46	0.63	1.53	0.12	1.63484	0.04	0	0.14	1.38	1.25	0.03		0.0659893	-1	0.713033	0.159248	0.864356	0.0929014	0	0.0805003	0	0.0397346	0	1.38814	0	1.14053	0	0.068812	0
S1SH2070001017	66				COG0058	arCOG01421	K00688			1.14	1.13	1.57	0.21	1.63142	0.05	0.03	0.73	0.05	1.41	1.42		0.0929734	-1	1.28921	0.200807	1.35195	0.0535152	0	0	0	0.186781	-1	0	0	1.38634	0	1.43156	0
S1SH2070012593	6					arCOG04370|arCOG05815				0	0	0.17	0	1.63024	0	0	0	0	0	0		0	0	0.106787	0	1.5564	0	0	0	0	0	0	0	0	0	0	0	0
S1SH2070001013	20				COG3552	arCOG06502	K07161			1.58	1.6	1.67	0.15	1.62802	0.02	1.58	1.61	0	0.03	0.02		1.20043	0	1.37161	0.111835	1.56395	0.238712	0	1.25303	0	1.13897	0	0.0153365	0	0.130359	0	0.0486297	0
S1SH2070013710	6					arCOG05332|arCOG07910|arCOG07906				0.12	0.31	1.75	0	1.62701	0	0	0	0	0	0		0	0	1.91207	0	1.78056	0	0	0	0	0	0	0	0	0	0	0	0
S1SH2070000626	91				COG0805	arCOG01919|arCOG04736	K03118			1.41	1.67	1.63	1.64	1.61924	0	0.02	0.03	0	0.02	0		0.305075	0	1.63364	1.44862	1.34289	0.0161758	0	0.0315791	0	0.0802586	0	0.0308765	0	0.0165611	0	0.0327665	0
S1SH2070009409	9					arCOG02795				1.67	1.68	1.66	0	1.61785	0	1.61	1.66	0	0	0		1.57695	0	1.57414	0	1.55038	0	0	1.54916	0	1.57889	0	0	0	0	0	0	0
S1SH2070009198	7									0.29	0.45	0.75	0.09	1.61725	0.07	0.77	0.02	0	0.19	0		2.13965	1	2.10228	0	1.93605	0	0	1.89595	0	0	0	0	0	2.11693	1	0	0
S1SH2070000303	84				COG0434	arCOG01982	K06971			1.76	1.43	1.54	1.55	1.61368	0.17	1.43	1.02	0.07	0.1	0.1		1.40971	0	1.1366	1.54813	1.40434	0.0828171	0	1.40139	0	1.38903	0	0.0272515	0	0	0	0.0143133	0
S1SH2070005880	9				ENOG410YJT8					0.17	0.6	1.69	0	1.60776	0.07	0	0	0	0	0		0.246321	0	2.10409	0	1.89708	2.02871	1	0	0	0	0	0	0	0	0	0	0
S1SH2070002155	43					arCOG03420				1.65	1.65	1.64	0	1.60709	0	1.6	1.64	0	0	0		1.42088	0	1.48014	0.153474	1.50266	0.290142	0	1.50693	0	1.44094	0	0.0147408	0	0.125576	0	0.0625318	0
S1SH2070000688_0	200				COG0430	arCOG04125	K01974			3.71	3.17	2.5	1.44	1.60564	1.54	1.71	1.47	1.41	1.71	2.77		1.7875	0	2.44814	1.32633	1.49371	1.56306	0	1.63683	0	1.40954	0	1.26082	0	1.46404	0	1.98675	0
S1SH2070000084_0	186				COG0569|COG1226|ENOG410YUX1|COG1827|COG4651|ENOG410YK77	arCOG01958|arCOG01959|arCOG01957|arCOG01968|arCOG01960|arCOG00243|arCOG01044|arCOG05068|arCOG01036|arCOG01964	K10716|K03455|K03499			2.04	1.77	1.94	1.88	1.60345	0.04	1.52	0.01	0.01	3.04	4.4		0.100988	-1	1.71653	1.63198	1.50198	0.145425	0	1.4959	0	0.0434438	0	0.0142529	0	3.10326	0	4.34652	0
S1SH2070000383_1	198				ENOG41124VT|ENOG410XUCW|ENOG4111S3F|ENOG41120XU|ENOG410ZVFK|ENOG41126DV|ENOG4111UH8|COG0170|COG1238|ENOG4111K03|ENOG41121RF	arCOG03056|arCOG03058|arCOG03951|arCOG01880|arCOG05350	K19302|K22904			1.25	1.41	1.54	1.47	1.60242	1.24	0.48	1.25	1.24	4.15	3.95		0.564449	0	1.93017	1.93747	1.48559	1.18143	0	0.456804	0	1.20337	0	1.19772	0	4.15479	0	4.19463	0
S1SH2070000472_0	106				COG1881	arCOG04702	K06910			0.86	0.86	1.4	0.2	1.60214	1.33	0.2	1.06	0.07	0.39	0.04		0.753672	0	0.808759	0.262328	1.02027	1.11778	0	0	0	0.921972	0	0	0	0.438576	0	0.0571944	0
S1SH2070008137	6				COG2251	arCOG03131|arCOG00790				0.19	0.53	1.55	0.05	1.599	0	0	0	0	0	0.02		0	0	1.12038	0.0932806	1.31709	0	0	0	0	0	0	0	0	0	0	0.0183364	0
S1SH2070000064_1	118				COG1205	arCOG00555|arCOG04136|arCOG04743	K06877			1.52	1.54	1.55	1.84	1.59809	1.52	2.01	1.55	0.06	1.41	0.97		1.13181	0	2.62697	2.35498	1.88565	1.33981	0	1.61361	0	1.22437	0	0.0250147	0	1.46447	0	1.24192	0
S1SH2070009410	4									0.1	0.19	0.54	0.02	1.59505	0.02	0.6	0	0	0	0.02		0.0941787	0	0.859551	0	1.76667	0.0188293	0	0.553965	0	0	0	0	0	0	0	0	0
S1SH2070001357	92				COG0322	arCOG04753|arCOG00873	K03703			0.45	0.5	0.64	0.11	1.5917	1.08	0.11	0.08	1.1	1.13	1.14		0.109503	-1	1.41323	0.493743	1.69993	1.10831	0	0	0	0.0438667	0	1.10427	0	1.14778	0	1.1536	0
S1SH2070001892_1	42				ENOG4111RHN	arCOG09714				0.03	0.18	1.38	0.03	1.58811	0.04	0	0	0	0.03	0.01		0	0	0.670351	0.0942915	1.11964	0.107772	0	0	0	0	0	0	0	0.123923	0	0	0
S1SH2070002821_0	134				COG2126	arCOG04126	K02922			1.04	1.22	1.42	1.28	1.58787	1.37	1.25	1.26	1.35	0.51	0.04		0.935954	0	1.48538	1.14834	1.6306	1.32208	0	1.14182	0	1.16952	0	1.38818	0	1.02671	0	0.112236	0
S1SH2070000168_0	132				COG0460	arCOG01351	K00003			1.39	0.45	0.69	0.14	1.582	0.1	1.28	1.29	1.29	1.36	1.36		1.76197	0	0.849203	0	1.58072	0.0789873	0	1.4361	0	1.43029	0	1.33251	0	1.40796	0	1.42669	0
S1SH2070000807_0	131				COG2174	arCOG04168	K02915			1.09	0.91	1.37	1.3	1.57923	0.07	0.8	1.23	1.31	1.1	1.34		1.13676	0	1.54628	1.27043	1.68711	0.248941	0	0.34114	0	1.24168	0	1.2679	0	1.57251	0	1.47093	0
S1SH2070006357	31									0.92	1.04	1.37	0.11	1.57583	0.08	0.03	1.1	1.25	1.16	0.12		0.819503	0	1.87874	0.066796	2.06624	0.586898	1	0.0538012	0	0.744292	0	1.3207	0	1.35867	0	0.0972087	0
S1SH2070005654	7						K11835			0.1	0.49	1.61	0	1.57522	0	0	0	0	0	0		0.0180409	0	1.79107	0	1.71811	0	0	0	0	0	0	0	0	0	0	0	0
S1SH2070000491_0	199				COG2051	arCOG04108	K02978			1.36	1.47	1.4	1.59	1.57419	1.82	1.21	1.39	1.48	1.27	0.9		1.17124	0	0.622122	1.38308	1.24525	1.74337	0	1.13742	0	1.20009	0	1.21681	0	1.23243	0	0.968761	0
S1SH2070001369	82				COG0607|ENOG410ZX1Q|ENOG410ZX6C|ENOG410ZXFW|ENOG41125TN|COG0425|ENOG41121TY|ENOG410Y4GJ|ENOG41120ZC|ENOG41123Q2|ENOG410XUE4	arCOG02021|arCOG02062	K01069			0.04	0.26	1.13	0.05	1.57186	0	0	0	0.23	0.04	0.01		0	0	0.617358	0.0943686	1.0668	0	0	0	0	0	0	0.281917	0	0.0275555	0	0	0
S1SH2070000464_1	254				COG0420|ENOG410YQ9G	arCOG00397|arCOG01156|arCOG12815	K03547			2.47	2.18	2.08	2.43	1.57089	4.14	3.57	2.26	1.43	2.41	2.53		2.17437	0	2.18939	2.32611	1.82379	3.85574	0	2.84137	0	1.97474	0	1.41609	0	2.21144	0	2.35099	0
S1SH2070012023	10				ENOG4111N48	arCOG06151				1.54	1.56	1.6	0.1	1.56959	0.03	0.02	0	0	1.4	1.63		0.0151241	-1	1.51126	0	1.48664	0.0305879	0	0	0	0	0	0.0147113	0	1.49512	0	1.53281	0
S1SH2070005229	10				ENOG410Y35R|ENOG410ZF4D	arCOG08100				0	0.17	0.87	0.03	1.56671	0	0	0	0	0	0		0	0	0	0	1.11049	0	0	0	0	0	0	0	0	0	0	0	0
S1SH2070000046_0	344				COG1594	arCOG00579|arCOG00580	K03057|K03017|K09791|K12481|K01874			1.97	2.24	2.2	2.33	1.56621	2.15	2.23	2.16	2.19	3.57	2.26		1.54697	0	2.74659	3.47143	2.2845	2.23802	0	2.25512	0	2.11663	0	2.20853	0	3.35946	0	2.29782	0
S1SH2070011444	10				ENOG410XRDW					0.13	0.42	1.49	0.04	1.5639	0	0	0	0	0.27	0		0	0	1.57267	0.0840527	1.6623	0.0167147	0	0	0	0	0	0	0	1.02477	1	0	0
S1SH2070012785	25				ENOG4112CBE	arCOG03511|arCOG07813|arCOG03512|arCOG05978|arCOG03439|arCOG02488				0	0.01	0.06	0	1.55961	0	0	0	0	0	0		0	0	0.0642698	0	1.55848	0	0	0	0	0	0	0	0	0	0	0	0
S1SH2070004631	48				COG0672	arCOG04330	K07243			1.71	1.74	1.57	1.39	1.55718	1.57	0.06	0	0	1.54	0.02		0.132214	-1	1.55662	1.41293	1.48128	1.36384	0	0	0	0.0147456	0	0.0144354	0	1.44647	0	0.045724	0
S1SH2070006074	10				COG2187	arCOG01040	K07028			0.21	0.6	1.51	0.02	1.55449	0	0	0.02	0.02	0	0		0	0	1.24935	0.0358321	1.26687	0.0177631	0	0	0	0	0	0	0	0	0	0	0
S1SH2070000012_30	142				COG0121|ENOG4111YE7	arCOG03639|arCOG07614				2.2	3.12	2.84	3.29	1.55203	0.13	1.2	2.41	1.48	0.48	1.07		1.27621	0	1.45875	2.64438	1.04189	0.0847572	0	0.8081	0	1.95699	0	1.43505	0	0.217234	-1	0.773793	0
S1SH2070000012_30	142				COG0121|ENOG4111YE7	arCOG03639|arCOG07614				2.2	3.12	2.84	3.29	1.55203	0.13	1.2	2.41	1.48	0.48	1.07		1.27621	0	1.45875	2.64438	1.04189	0.0847572	0	0.8081	0	1.95699	0	1.43505	0	0.217234	-1	0.773793	0
S1SH2070000061_0	127				COG3255|ENOG410Z6N8	arCOG01842				2.95	2.53	2.2	1.46	1.551	2.12	1.52	2.19	0.24	2.44	6.53		1.48057	0	3.21889	1.64285	2.46692	2.64508	0	1.47616	0	1.4739	0	0.120909	0	2.49253	0	6.33635	0
S1SH2070000280_1	221				COG0013	arCOG01255|arCOG03966	K01872			2.4	2.4	2.46	1.22	1.55007	1.19	1.23	1.19	1.19	1.26	1.44		1.02297	0	2.37762	1.15318	1.88472	1.23291	0	1.18656	0	1.14012	0	1.14752	0	1.38829	0	1.48247	0
S1SH2070002025	32				COG1619	arCOG04676	K01297			1.32	1.33	1.53	0.13	1.54756	0.38	0.02	0	0	0	0		1.41069	0	1.64387	0.244228	1.62196	1.59149	0	0.0166496	0	0.0856797	0	0.0650131	0	0.0176545	0	0	0
S1SH2070013683	5				ENOG4111QKP|ENOG4111J27					0.05	0.19	0.9	0.02	1.54753	0	0	0	0	0.07	0		0.0325113	0	0.810856	0.0163614	1.52948	0	0	0	0	0	0	0	0	0.383117	1	0.0166139	0
S1SH2070000356_0	240				COG0530|COG0387|ENOG4111T1M|ENOG4110RTQ|ENOG410Y9YY|ENOG410ZK53	arCOG02881|arCOG01572|arCOG05971|arCOG03582|arCOG03819|arCOG10204|arCOG04355|arCOG04274|arCOG08557|arCOG14148|arCOG02300|arCOG05350|arCOG06208	K07301			1.82	1.98	2.03	1.99	1.54699	1.55	1.49	1.43	0.01	2.84	1.32		0.865346	0	1.69017	1.87018	1.45051	1.60546	0	1.44786	0	1.3106	0	0.0684118	0	2.55604	0	1.21884	0
S1SH2070000227_1	265				COG2047|ENOG410XS0I	arCOG00348	K07159			1.36	1.16	1.35	0.1	1.5461	1.85	2.72	3.6	2.46	3.16	3.63		3.17891	0	1.68928	0.023235	1.80026	1.66103	0	2.59092	0	3.66524	0	2.34486	0	2.92293	0	3.17355	0
S1SH2070011988	5					arCOG03702				0.14	0.55	1.57	0	1.54578	0	0	0	0	0	0		0	0	1.80893	0	1.73128	0	0	0	0	0	0	0	0	0	0	0	0
S1SH2070001268	21				COG3344|ENOG41125VJ	arCOG03317	K00986			0.04	0.13	0.26	0.12	1.54577	0	0	0	0	0	0		0	0	0.232108	0.0776264	1.38962	0	0	0	0	0	0	0	0	0	0	0	0
S1SH2070009206	10					arCOG01010				1.3	1.55	1.52	1.5	1.53793	0.12	1.61	0	0	0.05	0		0.37945	0	1.35707	1.36683	1.35616	0.0159654	0	1.55889	0	0	0	0.0304534	0	0.0163901	0	0	0
S1SH2070010541	3					arCOG13735				0.02	0.09	0.49	0	1.53387	0	0	0.08	0	0	0		0.0636147	0	0.666609	0.0160676	1.5588	0	0	0	0	0.254775	0	0	0	0	0	0	0
S1SH2070001078	48				ENOG4111WP5|COG2119	arCOG03458				1.64	1.53	1.56	1.27	1.5298	2.39	1.47	0.03	1.5	1.47	0.06		0.909584	0	1.46039	0.150952	1.48676	1.20361	0	1.50763	0	0.044891	0	1.50629	0	1.51372	0	0.030889	0
S1SH2070001486	8				ENOG41124PJ|ENOG410ZYZQ	arCOG07672				0.06	0.18	0.75	0.02	1.52868	0	0	0	0	0.02	0		0	0	0.532876	0.0153186	1.56654	0.0306222	0	0	0	0	0	0	0	0	0	0.0313649	0
S1SH2070013459	26									0.05	0.05	0.29	0.01	1.52691	0	0	0	0	3.76	2.19		0.0212742	0	10.0518	0	5.97811	0	0	0	0	0	0	0	0	9.96568	0	5.99574	0
S1SH2070004501	18				ENOG410Y9KJ|COG1522|ENOG41122MN	arCOG06237|arCOG02592|arCOG01580				0.07	0.22	1.32	0	1.52649	0	0	0	0	0.15	0		0	0	1.02236	0.0149088	1.54	0	0	0	0	0	0	0	0	0.12161	0	0	0
S1SH2070001076	86				COG4742|ENOG410XSCA|ENOG41111UD|ENOG4110ZYJ|ENOG410YXPC|ENOG4111029|ENOG411119Q|ENOG410Y1G6|ENOG41111DJ|ENOG411119J|ENOG41111U8|ENOG4110ZQ1	arCOG03134|arCOG04362|arCOG00734|arCOG03135|arCOG02809|arCOG03558|arCOG02808|arCOG03132|arCOG03140|arCOG03559				0.71	0.72	0.94	0.09	1.52406	0	0	0.23	0	0.22	1.66		0.042205	-1	1.35054	0.0565409	1.53836	0.0282656	0	0.014206	0	0.112813	0	0	0	0.144232	0	1.7757	0
S1SH2070011638	50									1.69	1.74	2.43	0	1.52159	8.12	0	0	0	1.53	0		0.120857	-1	1.70534	0	1.50201	7.7442	0	0	0	0	0	0	0	1.52711	0	0	0
S1SH2070005748	21				COG2342	arCOG07957	K01884			1.02	1.49	1.52	1.65	1.51477	0.57	0	0	0	1.21	0.02		0.0600188	-1	1.64915	1.68258	1.46538	1.20946	0	0.01501	0	0	0	0	0	1.48731	0	0.0155026	0
S1SH2070005879	77				COG3402|COG3428|COG1476	arCOG04622|arCOG04619|arCOG01864|arCOG05328|arCOG03859	K07729			1.06	0.99	1.15	0.03	1.51331	1.8	1.53	1.21	0.13	1.43	0.03		1.38811	0	1.37551	0.0135973	1.8451	1.58913	0	1.44985	0	1.3132	0	0.0268848	0	1.51983	0	0	0
S1SH2070000939_0	103				COG1277|ENOG4112AM7|ENOG4111GU6|ENOG410ZK04|ENOG410XSYP|ENOG410Y0CN	arCOG02436|arCOG03689|arCOG03690|arCOG02440|arCOG02438|arCOG08617	K19341|K14701			1.56	1.59	1.56	1.5	1.51081	0.02	0.02	0	0	4.6	0.02		0.0472818	-1	1.74617	1.1894	1.15551	0.015823	0	0	0	0	0	0	0	4.37079	0	0.0322018	0
S1SH2070012202	8									0.06	0.34	1.53	0	1.51028	0	0	0	0	0	0		0	0	1.75918	0	1.64272	0	0	0	0	0	0	0	0	0	0	0	0
S1SH2070001827	54					arCOG03582|arCOG06478				1.29	1.32	1.51	0.06	1.50889	0.82	0.01	1.31	0.06	1.3	0.09		1.41766	0	1.54963	0	1.56198	1.39721	0	0	0	1.40616	0	0.0145309	0	1.61273	0	0.167815	0
S1SH2070005751	12					arCOG00472				1.52	1.53	1.52	0	1.50641	0	0	1.53	0	0	1.57		1.44642	0	1.44693	0	1.4439	0	0	0	0	1.45454	0	0	0	0	0	1.50852	0
S1SH2070000940	48				COG3375	arCOG04215				1.05	1.36	1.44	1.32	1.50318	0.01	0	1.28	0.03	0.04	0		1.16231	0	1.32808	1.31325	1.41763	0.0254752	0	0.0129051	0	1.27013	0	0	0	0.0130971	0	0	0
S1SH2070004059	60				ENOG411267X|ENOG410Y1K8|ENOG410ZWX9|COG0679|ENOG4111F78	arCOG04756	K07088			0.76	0.92	1.5	0.31	1.50002	0.47	0.51	0	0.01	0.8	0		0.289107	-1	1.45981	0.0146179	1.48983	1.23943	0	0.508987	0	0.0435408	0	0	0	1.5572	0	0.0150264	0
S1SH2070000241	15				COG1435	arCOG04798	K00857			0.45	1.37	1.51	1.36	1.49974	0.02	0	0	0.01	0.05	0.03		0	-1	1.35123	1.30811	1.45453	0	0	0	0	0	0	0	0	0.0148964	0	0.0149648	0
S1SH2070000523	34				ENOG41129P2	arCOG05401				0.37	0.45	0.76	0.08	1.49948	0	0	0	0	0.02	0.02		0.0291773	-1	0.568834	0.0295399	1.48751	0.0294507	0	0	0	0	0	0	0	0.0151306	0	0	0
S1SH2070002212	6					arCOG00828|arCOG00837|arCOG10664				0.08	0.44	1.71	0.02	1.4956	0	0	0	0	0	0		0	0	1.36289	0.0698853	1.16481	0	0	0	0	0	0	0	0	0	0	0	0
S1SH2070005836	54					arCOG02444|arCOG06311|arCOG03849|arCOG06789|arCOG03206|arCOG03634|arCOG03696	K01992|K04214|K04853			1.57	1.31	1.52	0	1.49056	1.47	0.02	1.57	0	1.65	1.58		1.71432	0	1.6335	0	1.55493	2.13669	0	0	0	1.63767	0	0	0	1.75555	0	1.59796	0
S1SH2070001849	81				COG1305|ENOG410XYAP|ENOG4111MN2|COG2307	arCOG02165|arCOG02167|arCOG02169				1.37	1.35	1.38	1.24	1.48854	1.12	1.52	0.54	1.25	1.01	1.09		1.00676	0	1.44873	1.30665	1.60266	1.2805	0	1.58101	0	0.847305	0	1.27709	0	1.00259	0	1.29739	0
S1SH2070006524	7				ENOG41127DS	arCOG06833				0.08	0.11	0.46	0.02	1.48728	0	0	0	0	0	0		0	0	0.358904	0.0156844	1.52593	0	0	0	0	0	0	0	0	0.0159656	0	0	0
S1SH2070001496	41				ENOG41120IG|ENOG410Y29M|ENOG4111R0T	arCOG03403	K07171			0.12	0.26	1.18	0.04	1.48537	0.1	0	0.1	0	0.59	0		0.0925889	0	1.03257	0.15505	1.53813	0.604375	1	0	0	0.200885	0	0	0	0.710966	0	0.0951044	0
S1SH2070001312	38				COG1138	arCOG06807|arCOG00270|arCOG00268	K02198			0.07	0.35	1.09	0.03	1.48501	0.03	0	0	0	0	0		0	0	0.471812	0.0135528	1.42403	0.0135519	0	0	0	0	0	0	0	0.0138637	0	0	0
S1SH2070005746	15									1.5	1.5	1.5	0	1.48483	0	0	1.5	0	1.56	0		1.50961	0	1.50875	0	1.49651	0	0	0	0	1.51534	0	0	0	1.57635	0	0	0
S1SH2070008583	5				COG3571	arCOG01652	K07020			0.19	0.59	1.41	0.12	1.48173	0	0	0.02	0	0	0		0	0	0.888142	0.138005	1.12861	0.0172016	0	0	0	0.0171148	0	0	0	0.0175037	0	0	0
S1SH2070012701	3									0.05	0.12	0.39	0	1.48158	0	0	0	0	0	0		0	0	0.439257	0.0153171	1.49559	0	0	0	0	0	0	0	0	0	0	0	0
S1SH2070010955	6									0.1	0.54	1.49	0.05	1.48145	0	0	0.03	0	0	0		0.110665	0	1.26377	0.148879	1.31341	0.0184617	0	0	0	0.164651	0	0.0172084	0	0	0	0	0
S1SH2070012863	4				COG2169	arCOG09725|arCOG05052	K10778			0.09	0.31	1.49	0	1.48115	0	0	0	0	0	0		0	0	0	0	1.00067	0	0	0	0	0	0	0	0	0	0	0	0
S1SH2070003854	35				ENOG410XNQ9	arCOG00704|arCOG11061|arCOG03771|arCOG14688|arCOG01536				0.64	1.29	1.57	1.18	1.47946	1.47	0.03	0.02	0	0	0		0.142744	-1	1.44039	1.20622	1.441	1.77545	0	0	0	0.0158802	0	0	0	0.0163953	0	0	0
S1SH2070000026_25	213				COG1902|COG0446	arCOG00615|arCOG01843	K00219|K10680|K00354			1.28	0.98	2.23	0.17	1.47885	3.52	4.19	6.14	1.5	7.59	5.44		7.24466	0	3.28764	0.536817	1.61443	3.45499	0	4.08456	0	7.82392	0	1.56792	0	5.89317	0	5.46861	0
S1SH2070000026_25	213				COG1902|COG0446	arCOG00615|arCOG01843	K00219|K10680|K00354			1.28	0.98	2.23	0.17	1.47885	3.52	4.19	6.14	1.5	7.59	5.44		7.24466	0	3.28764	0.536817	1.61443	3.45499	0	4.08456	0	7.82392	0	1.56792	0	5.89317	0	5.46861	0
S1SH2070005818	17					arCOG01102				0.22	0.39	0.82	0.02	1.47871	0.36	0.66	0	0	0.02	0		0.0889527	0	0.725961	0.0596887	1.45361	0.328101	0	0.566791	0	0	0	0.0293287	0	0	0	0.0153353	0
S1SH2070011329	5					arCOG01060				0.04	0.31	1.49	0	1.47812	0	0	0	0	0	0		0	0	1.7217	0	1.66613	0	0	0	0	0	0	0	0	0	0	0	0
S1SH2070011895	5									0.15	0.49	1.49	0	1.47812	0	0	0	0	0	0		0	0	1.7217	0	1.66613	0	0	0	0	0	0	0	0	0	0	0	0
S1SH2070005809	19									0.07	0.45	1.87	0.02	1.46229	0	0	0	0	0.02	0		0	0	0.682811	0.0655901	0.708744	0.0981662	0	0	0	0	0	0	0	0	0	0	0
S1SH2070000624_0	108				COG1826|ENOG410XUF0|ENOG410ZY5P	arCOG02694	K03116			0.3	1.22	1.28	1.22	1.46055	0.03	0	0	0	0.06	0		0.0135322	-1	1.15081	1.24088	1.43012	0.0272546	0	0.0137316	0	0	0	0	0	0.0279433	0	0.0282555	0
S1SH2070009815	29									1.27	1.23	1.27	0	1.46015	0	0	1.24	0	1.29	1.3		1.20894	0	1.19832	0	1.33219	0	0	0	0	1.20218	0	0	0	1.24796	0	1.26124	0
S1SH2070000431_0	228				COG0016	arCOG00410	K01889			1.93	1.53	1.95	1.16	1.45912	1.09	1.19	1.12	1.14	1.15	1.19		1.95878	0	1.90398	1.13016	1.18315	1.11876	0	1.16303	0	1.16266	0	1.15922	0	1.17655	0	0.685938	0
S1SH2070000193_0	197				COG0209|ENOG410YDI3|COG1372|ENOG4111WGK	arCOG04276|arCOG03713|arCOG01967|arCOG03148|arCOG03156|arCOG06423|arCOG01989|arCOG03146	K00525|K00524			0.86	0.87	1.12	0.29	1.45828	0.26	1.47	1.3	1.25	1.33	1.37		0.530252	0	0.695712	0.0354844	1.11856	0.354924	1	1.46783	0	1.14623	0	1.29481	0	1.3646	0	1.29417	0
S1SH2070006687	12				COG3222|ENOG410YQ2Y|ENOG410YFQM	arCOG04551	K09931			0.09	0.29	1.09	0.01	1.45764	0	0	0	0.01	0.03	0.02		0.0148337	0	0.785691	0.149545	1.45338	0.0149359	0	0	0	0	0	0	0	0.229407	0	0.0460733	0
S1SH2070000922	68				ENOG410Y6VS	arCOG07179				1.6	1.38	1.38	0.07	1.45322	0.03	0.01	1.43	1.49	1.45	1.5		1.36417	0	1.19971	0.0419105	1.46804	0.208915	0	0.111588	0	1.39977	0	1.39434	0	1.46372	0	1.42975	0
S1SH2070004107	46						K08303			1.51	1.47	1.48	0.02	1.45302	1.52	0.05	1.12	0.04	0.03	1.53		0.407901	0	0.984914	0.0711584	1.00237	1.43412	0	0	0	0.53717	0	0.0139385	0	0.20442	0	1.32204	0
S1SH2070000200_0	117				COG1489	arCOG04115	K06206			1.79	2.01	2.07	2.17	1.45034	1.6	1.48	1.3	0.15	0.94	2.46		0.939131	0	1.48824	1.93382	1.32945	1.3277	0	1.35542	0	0.852029	0	0.156783	0	0.607579	0	2.21764	0
S1SH2070000068_4	42				ENOG410Z9GX|COG0535	arCOG12506				0.21	0.19	0.31	0.03	1.44992	0.19	1.27	1.1	0.04	0.85	0.92		0.679248	1	0.805753	0.0253269	1.63924	0.0759644	0	1.284	0	1.09911	0	0.0379277	0	0.986629	0	0.963704	0
S1SH2070000212_0	210				COG1813	arCOG01863	K03627			1.04	1.25	1.34	1.27	1.44961	1.17	1.14	0.98	1.15	1.02	1.28		0.322686	0	1.8482	2.06428	1.85299	1.0936	0	1.13614	0	0.468295	0	1.14521	0	0.976991	0	1.17598	0
S1SH2070012265	4				ENOG411232Z|COG4460		K07024			0.1	0.35	1.46	0	1.44875	0	0	0	0	0	0		0	0	1.70325	0	1.65206	0	0	0	0	0	0	0	0	0	0	0	0
S1SH2070012747	4					arCOG05013|arCOG00453|arCOG04921|arCOG10254				0	0	0.09	0	1.44846	0	0	0	0	0	0		0	0	0.148143	0	1.36837	0	0	0	0	0	0	0	0	0	0	0	0
S1SH2070002551	9				ENOG4111IW1		K00518			0.15	0.37	1.4	0.02	1.44736	0	0	0	0	0	0		0	0	0.76477	0.0991286	0.963373	0	0	0	0	0	0	0	0	0.0168091	0	0	0
S1SH2070000131_0	178				COG1400	arCOG01217	K03105			1.08	1.18	1.28	1.23	1.4458	0.7	1.27	1.17	1.29	1.33	1.31		0.797381	0	0.821138	1.24159	1.0159	0.75428	0	1.19313	0	1.15901	0	1.22419	0	1.23251	0	1.10285	0
S1SH2070004542	37				COG1630	arCOG00367				0.34	0.43	0.68	0.13	1.44447	0.13	0	1.27	1.43	0.62	0.07		1.03493	0	1.23407	0	1.53767	0.310907	1	0.138875	0	1.06815	0	1.51435	0	1.17652	0	0.0477239	0
S1SH2070000527	85				COG0221	arCOG01711	K01507			1.4	1.49	1.48	0.56	1.43913	1.45	0.1	0.06	0.03	1.07	0.04		0.147126	-1	1.36532	0.135068	1.36123	1.38943	0	0	0	0.0134436	0	0.0133528	0	1.35879	0	0.0701088	0
S1SH2070000012_21	160				COG0293|COG1189|COG3269	arCOG00079|arCOG00080	K02427|K06442|K14857			1.11	1.14	1.18	0.01	1.43832	2.24	1.21	1.12	1.13	1.16	1.19		1.11939	0	1.6243	0	1.77542	2.24669	0	1.156	0	1.09975	0	1.13	0	1.21448	0	1.17497	0
S1SH2070000012_21	160				COG0293|COG1189|COG3269	arCOG00079|arCOG00080	K02427|K06442|K14857			1.11	1.14	1.18	0.01	1.43832	2.24	1.21	1.12	1.13	1.16	1.19		1.11939	0	1.6243	0	1.77542	2.24669	0	1.156	0	1.09975	0	1.13	0	1.21448	0	1.17497	0
S1SH2070008827	14				ENOG4111JH4	arCOG03690|arCOG03689|arCOG02441|arCOG05000|arCOG07806|arCOG05815|arCOG06095				0.05	0.22	0.77	0	1.43762	0.05	0	0.01	0	0	0		0	0	0.434057	0	1.31333	0.166857	0	0	0	0	0	0	0	0.0131498	0	0	0
S1SH2070003633	67				COG1486	arCOG06070	K07406|K01222			0.35	0.35	0.58	0	1.43188	0	0	0	0	2.79	1.29		0.0278209	-1	1.05749	0	1.48081	0.0140142	0	0.0140682	0	0	0	0	0	2.9752	0	1.33336	0
S1SH2070001364	94				ENOG41125KD|COG2442	arCOG07520				2.49	2.72	2.4	2.59	1.43088	0.5	5.8	1.35	0.12	2.46	3.72		2.71569	0	2.48998	1.72814	1.52036	0.390286	0	6.24568	0	2.64777	0	0.35324	1	3.11611	0	4.30013	0
S1SH2070000643_0	125				COG0146	arCOG01512	K01474|K10854			1.52	1.63	1.84	1.56	1.43059	1.43	0.36	2.86	0.08	0.55	1.21		1.36497	0	1.82075	1.4477	1.51097	1.44575	0	0.656441	0	3.08892	0	0.0411518	0	0.413997	0	1.15224	0
S1SH2070002829	18				COG1640	arCOG04681	K00705			0.1	0.31	0.99	0.04	1.42673	0.01	0	0.13	0	0.13	0		0.0560201	0	0.812245	0.0140692	1.42058	0	0	0	0	0.0842612	0	0.0418908	0	0.373554	1	0.014513	0
S1SH2070005785	8				COG1196	arCOG08073|arCOG04782|arCOG01422|arCOG03733|arCOG01426|arCOG13417	K22804|K06636|K22803			0.14	0.34	1.43	0	1.42261	0	0	0	0	0	0		0	0	1.65797	0	1.61706	0	0	0	0	0	0	0	0	0	0	0	0
S1SH2070006347	4				ENOG410XT3G					0.01	0.1	0.39	0	1.42144	0	0	0	0	0	0		0	0	0.404461	0	1.41833	0	0	0	0	0	0	0	0	0	0	0	0
S1SH2070000462	96				COG2013	arCOG01907|arCOG01908				1.41	1.42	1.42	1.5	1.42143	0.07	0.1	0.3	1.42	1.46	1.94		0.658645	0	1.44369	1.34317	1.46397	0.240094	0	0.0992456	0	0.0422238	-1	1.42062	0	1.42013	0	1.9724	0
S1SH2070000704_0	149				COG1280|ENOG4111FPY|ENOG4111GJN|ENOG4111FH1	arCOG01947|arCOG01948				0.93	0.93	1.08	1.36	1.42117	1.29	1.42	1.86	0.05	1.45	1.42		1.37749	0	0.596497	1.24283	1.40219	1.48201	0	1.40133	0	1.42422	0	0.026487	0	1.38515	0	1.38855	0
S1SH2070012776	43				ENOG410XNVR|COG1305	arCOG02165				0.62	0.75	1.11	0.51	1.4202	0.24	0.03	0.03	0	2.87	2.35		0.0289043	-1	1.57506	0.394422	1.50435	0.553857	1	0	0	0.0290199	0	0.0285348	0	3.38149	0	2.62886	0
S1SH2070011439	7						K10408			0.08	0.3	1.49	0	1.41709	0	0	0	0	0	0		0	0	1.65765	0	1.61323	0	0	0	0	0	0	0	0	0	0	0	0
S1SH2070012429	4				COG0784					0.04	0.24	1.42	0	1.41702	0	0	0	0	0	0		0	0	1.67186	0	1.62787	0	0	0	0	0	0	0	0	0	0	0	0
S1SH2070011674	5									0.01	0.27	1.42	0	1.41702	0	0	0	0	0	0		0	0	1.67186	0	1.62787	0	0	0	0	0	0	0	0	0	0	0	0
S1SH2070005867	23					arCOG08575	K01251			0.7	0.66	0.74	0.1	1.41664	1.45	0.04	0.1	1.26	0.4	0.04		0.289432	-1	1.15891	0.0132988	1.40686	1.35432	0	0.0803597	0	0.01323	0	1.17039	0	0.683215	0	0.0414923	0
S1SH2070000066_30	147				COG3355|COG5625|COG1733	arCOG02242|arCOG02243|arCOG02795|arCOG03748|arCOG04518|arCOG04439	K09489			2.16	2.11	2.29	0.4	1.41319	1.81	4.06	1.51	1.44	2.19	0.23		1.00213	0	2.56853	0.166462	1.43553	1.68946	0	3.86613	0	0.938031	0	1.57004	0	1.65088	0	0.22967	0
S1SH2070000066_30	147				COG3355|COG5625|COG1733	arCOG02242|arCOG02243|arCOG02795|arCOG03748|arCOG04518|arCOG04439	K09489			2.16	2.11	2.29	0.4	1.41319	1.81	4.06	1.51	1.44	2.19	0.23		1.00213	0	2.56853	0.166462	1.43553	1.68946	0	3.86613	0	0.938031	0	1.57004	0	1.65088	0	0.22967	0
S1SH2070005354	22				COG3568|ENOG4111H9F|ENOG410ZX2F|ENOG41121UE	arCOG02207|arCOG13440|arCOG08107				0.18	0.48	1.73	0.13	1.41191	0	0	0	0	0.36	0.41		0.0513888	0	1.82521	0.137807	1.40699	0.0343102	0	0	0	0	0	0	0	1.56829	0	1.20672	0
S1SH2070011393	11				ENOG410XV5N					0.13	0.34	1.24	0.06	1.41171	0	0	0	0	0	0		0	0	0.935945	0.197785	1.46362	0.0304013	0	0.0151608	0	0	0	0	0	0	0	0	0
S1SH2070002182	46				ENOG410XX55	arCOG07300|arCOG08146	K10352			1.42	1.41	1.42	0	1.41113	1.52	0	0	0	1.46	1.47		0.206277	-1	1.13568	0.052041	1.31483	1.32575	0	0.0131456	0	0.012959	0	0.0129215	0	1.29583	0	1.38235	0
S1SH2070002043	24				COG3376|ENOG4111Z4X|ENOG4112BDM|ENOG4111ZSR	arCOG06023|arCOG10578				0.01	0.07	0.32	0.01	1.4101	0.03	0	0	0.01	0	0		0	0	0.490113	0	1.44595	0	0	0.0291092	0	0.0289236	0	0.0143282	0	0.0148143	0	0	0
S1SH2070000015_0	218				COG2078	arCOG01336	K09141			3.9	3.14	2.42	2.39	1.40972	1.48	1.38	1.46	1.35	3.23	3.1		2.28642	0	1.92894	1.55678	1.3495	1.46415	0	1.40223	0	1.49826	0	1.39056	0	3.02581	0	3.12394	0
S1SH2070005970	10									0.38	0.58	1.05	0.08	1.40852	0.18	0	0	0.02	0.03	0.82		0.0878193	-1	1.83453	0.106267	2.0814	1.07366	1	0	0	0	0	0	0	0.143133	0	1.6536	0
S1SH2070000205_0	152				COG1085|ENOG411113N	arCOG00422|arCOG00420	K00965|K02503			2.18	1.89	2.04	0.3	1.40815	2.32	1.61	2.93	1.36	3.02	3.7		3.12193	0	1.82355	0.202861	1.39042	2.41814	0	1.91972	0	3.21813	0	1.40464	0	3.01157	0	4.0143	0
S1SH2070001686	83				ENOG41127TA|ENOG41102J4	arCOG02836				1.85	2.12	1.43	2.71	1.408	0.27	2.76	1.55	0.08	1.07	1.26		0.570341	0	1.45381	2.54858	1.38082	0.0821318	0	2.09525	0	0.914173	0	0.0406343	0	1.0542	0	1.23587	0
S1SH2070012883	21				ENOG4111FEY|ENOG410ZX74					0	0.03	0.6	0	1.4068	1.05	0	0	0	0	0.01		0	0	2.52528	0	2.67755	1.33573	0	0	0	0	0	0	0	0	0	0	0
S1SH2070012892	2				COG0395	arCOG00160|arCOG10204|arCOG07351	K02026			0.03	0.13	0.38	0	1.40556	0	0	0	0	0	0		0	0	0.460798	0	1.43789	0	0	0	0	0	0	0	0	0	0	0	0
S1SH2070012895	2				ENOG410XSPD		K22908			0.01	0.07	0.34	0	1.40556	0	0	0	0	0	0		0.0143936	0	0.446398	0	1.43789	0	0	0	0	0	0	0	0	0	0	0	0
S1SH2070012632	2									0.01	0.08	0.34	0	1.40556	0	0	0	0	0	0		0	0	0.230399	0	1.43789	0	0	0	0	0	0	0	0	0	0	0	0
S1SH2070012650	2					arCOG00734				0.01	0.11	0.32	0	1.40556	0	0	0	0	0	0		0	0	0.388798	0	1.43789	0	0	0	0	0	0	0	0	0	0	0	0
S1SH2070012916	2				ENOG410XZ2E		K02493			0.01	0.07	0.31	0	1.40556	0	0	0	0	0	0		0	0	0.316799	0	1.43789	0	0	0	0	0	0	0	0	0	0	0	0
S1SH2070012562	2									0.03	0.08	0.35	0	1.40556	0	0	0	0	0	0		0	0	0.359999	0	1.43789	0	0	0	0	0	0	0	0	0	0	0	0
S1SH2070012577	2									0.03	0.1	0.39	0	1.40556	0	0	0	0	0	0		0	0	0.388798	0	1.43789	0	0	0	0	0	0	0	0	0	0	0	0
S1SH2070012692	2									0.01	0.06	0.32	0	1.40556	0	0	0	0	0	0		0	0	0.187199	0	1.43789	0	0	0	0	0	0	0	0	0	0	0	0
S1SH2070012716	2				ENOG410Y4UY	arCOG06968				0	0.07	0.35	0	1.40556	0	0	0	0	0	0		0	0	0.345599	0	1.43789	0	0	0	0	0	0	0	0	0	0	0	0
S1SH2070012718	2									0.01	0.06	0.41	0	1.40556	0	0	0	0	0	0		0	0	0.331199	0	1.43789	0	0	0	0	0	0	0	0	0	0	0	0
S1SH2070012719	2					arCOG03951				0.03	0.06	0.37	0	1.40556	0	0	0	0	0	0		0	0	0.446398	0	1.43789	0	0	0	0	0	0	0	0	0	0	0	0
S1SH2070012789	2									0.04	0.11	0.32	0	1.40556	0	0	0	0	0	0		0	0	0.331199	0	1.43789	0	0	0	0	0	0	0	0	0	0	0	0
S1SH2070012856	2				ENOG411003J	arCOG01592				0.01	0.1	0.39	0	1.40556	0	0	0	0	0	0		0.0143936	0	0.431998	0	1.43789	0	0	0	0	0	0	0	0	0	0	0	0
S1SH2070012866	2									0.03	0.13	0.31	0	1.40556	0	0	0	0	0	0		0	0	0.359999	0	1.43789	0	0	0	0	0	0	0	0	0	0	0	0
S1SH2070012940	2					arCOG02861|arCOG02862				0	0.07	0.38	0	1.40556	0	0	0	0	0	0		0.0143936	0	0.374399	0	1.43789	0	0	0	0	0	0	0	0	0	0	0	0
S1SH2070012512	2									0.01	0.06	0.34	0	1.40556	0	0	0	0	0	0		0	0	0.287999	0	1.43789	0	0	0	0	0	0	0	0	0	0	0	0
S1SH2070012516	2									0.01	0.04	0.31	0	1.40556	0	0	0	0	0	0		0	0	0.273599	0	1.43789	0	0	0	0	0	0	0	0	0	0	0	0
S1SH2070012731	2									0.01	0.06	0.39	0	1.40556	0	0	0	0	0	0		0	0	0.287999	0	1.43789	0	0	0	0	0	0	0	0	0	0	0	0
S1SH2070012846	2									0.04	0.14	0.39	0	1.40556	0	0	0	0	0	0		0.0143936	0	0.331199	0	1.43789	0	0	0	0	0	0	0	0	0	0	0	0
S1SH2070012896	2					arCOG04880				0	0.07	0.46	0	1.40556	0	0	0	0	0	0		0	0	0.259199	0	1.43789	0	0	0	0	0	0	0	0	0	0	0	0
S1SH2070012897	2									0.03	0.1	0.34	0	1.40556	0	0	0	0	0	0		0	0	0.345599	0	1.43789	0	0	0	0	0	0	0	0	0	0	0	0
S1SH2070012545	2									0	0.06	0.27	0	1.40556	0	0	0	0	0	0		0	0	0.244799	0	1.43789	0	0	0	0	0	0	0	0	0	0	0	0
S1SH2070012925	2									0.01	0.04	0.25	0	1.40556	0	0	0	0	0	0		0	0	0.287999	0	1.43789	0	0	0	0	0	0	0	0	0	0	0	0
S1SH2070012844	2									0	0.1	0.28	0	1.40556	0	0	0	0	0	0		0	0	0.302399	0	1.43789	0	0	0	0	0	0	0	0	0	0	0	0
S1SH2070012893	2				COG1175	arCOG04355	K02025			0.03	0.07	0.24	0	1.40556	0	0	0	0	0	0		0	0	0.374399	0	1.43789	0	0	0	0	0	0	0	0	0	0	0	0
S1SH2070012894	2					arCOG00150				0.01	0.01	0.25	0	1.40556	0	0	0	0	0	0		0	0	0.403198	0	1.43789	0	0	0	0	0	0	0	0	0	0	0	0
S1SH2070012825	2									0.03	0.07	0.24	0	1.40556	0	0	0	0	0	0		0	0	0.331199	0	1.43789	0	0	0	0	0	0	0	0	0	0	0	0
S1SH2070012862	2									0	0.07	0.28	0	1.40556	0	0	0	0	0	0		0	0	0.331199	0	1.43789	0	0	0	0	0	0	0	0	0	0	0	0
S1SH2070012514	2									0.01	0.04	0.3	0	1.40556	0	0	0	0	0	0		0	0	0.230399	0	1.43789	0	0	0	0	0	0	0	0	0	0	0	0
S1SH2070012886	2					arCOG04355|arCOG03206				0.01	0.06	0.28	0	1.40556	0	0	0	0	0	0		0	0	0.359999	0	1.43789	0	0	0	0	0	0	0	0	0	0	0	0
S1SH2070002713	32				ENOG410ZPXH	arCOG02441|arCOG03689|arCOG03690|arCOG04023|arCOG06095|arCOG07283|arCOG07806|arCOG08557|arCOG04355	K01992			0.77	0.83	1.29	0.01	1.40394	0.06	1.16	1.22	0.02	0.04	0		1.1473	0	1.2473	0.111817	1.32206	0.086934	0	1.15996	0	1.2392	0	0	0	0.0254818	0	0	0
S1SH2070001115	10				COG2304	arCOG02900				0.19	0.41	1.38	0.03	1.40218	1.62	0	0	0	0	0.03		0.051828	0	1.46177	0.017414	1.34825	1.73229	0	0	0	0	0	0	0	0	0	0.0173797	0
S1SH2070000397_0	166				COG2110	arCOG04225	K11251			2.67	2.56	1.85	1.46	1.40127	2.21	1.43	1.59	1.51	1.93	2.27		1.59703	0	2.12201	0.989361	1.41976	2.21987	0	1.41827	0	1.06567	0	1.50023	0	1.98951	0	2.27884	0
S1SH2070002216_0	114				COG0383|ENOG410Y3MI	arCOG03661	K15524|K01191			2.01	2.07	1.47	1.89	1.39843	3.9	0.2	1.07	0.01	3.5	2.48		1.71483	0	2.16473	1.4231	1.49759	4.70073	0	0.0146184	0	1.57504	0	0.0430459	0	3.39341	0	2.50325	0
S1SH2070010225	35									1.27	1.13	1.16	0.01	1.39807	1.45	0.03	2.58	0	2.6	1.5		2.08276	0	1.50632	0	1.73531	1.4494	0	0	0	2.70066	0	0	0	2.73336	0	1.49785	0
S1SH2070002079_0	107				COG3382|ENOG4111YGS	arCOG04250				1.51	1.31	1.28	1.24	1.39544	1.34	2.73	1.4	2.66	1.46	2.19		1.23334	0	1.591	0.987344	1.70868	1.3326	0	2.68671	0	1.13734	0	2.71871	0	1.35591	0	1.9792	0
S1SH2070001309_0	111				COG0695|COG0278|ENOG410XQU1|ENOG41127C8|ENOG410ZNRH|ENOG4112384|ENOG4111EWG	arCOG02606|arCOG02607|arCOG02608|arCOG02609				1.61	1.06	1.6	0.1	1.39177	0.12	0.01	0.44	1.49	3.07	1.55		1.14018	0	2.56025	0.044906	1.46277	0.13435	0	0.0741953	0	0.950709	0	1.49868	0	2.98569	0	1.47191	0
S1SH2070000390_0	296				COG1899	arCOG04142	K00809			0.93	0.95	1.05	0.82	1.38841	1.16	1.55	1.17	1.16	2.37	1.26		0.679296	0	1.44189	0.894613	1.61053	1.29473	0	1.68937	0	1.21053	0	1.18144	0	2.4204	0	1.3293	0
S1SH2070002218	37				COG4832	arCOG03201|arCOG03200				0.29	0.45	1.07	0.12	1.38785	0.54	0.03	1.25	0.05	1.14	1.26		0.837903	1	1.355	0.0705006	1.40304	1.29545	0	0.0282638	0	1.31876	0	0.0555069	0	1.41692	0	1.41375	0
S1SH2070002172	55				ENOG410XSV7|ENOG410YVP9|ENOG410YHUR|ENOG4110X5B|ENOG410XQ2S|ENOG410XRCI	arCOG01799	K02030|K23059			0.41	0.94	1.33	1.4	1.38726	1.26	0.03	0.01	0	0.21	0.04		0.0409566	-1	1.25651	1.33478	1.41518	1.26519	0	0.0138518	0	0	0	0	0	0.211577	0	0.0427706	0
S1SH2070000577_0	184				COG0199	arCOG00782	K02954|K02980			2.39	2.41	1.29	1.27	1.3871	1.27	1.33	1.3	1.28	1.33	0.41		1.24423	0	1.25797	0.943539	1.24601	1.24077	0	1.27243	0	1.2131	0	1.26444	0	0.34401	0	1.29763	0
S1SH2070000454	17				COG3404	arCOG05395|arCOG05394	K01500			0.03	0.32	1.2	0	1.38603	0	0	0	0	0	0		0	0	0.921457	0.0423403	1.42941	0.0140837	0	0	0	0	0	0	0	0	0	0	0
S1SH2070000535_0	154				ENOG410XPXW|COG0443	arCOG03060	K04043			0.62	0.66	1.34	0.05	1.38449	1.24	0	1.31	1.27	2.76	3.09		1.09902	0	2.12261	0.0260979	1.84064	1.47307	0	0.0395431	0	1.27369	0	1.29555	0	3.05498	0	3.42461	0
S1SH2070005795	18				ENOG41122C2		K04615			0.09	0.22	1.08	0.04	1.38288	0.04	0.01	0	0	0.01	0.01		0	0	0.598339	0.0392298	1.25869	0.0523089	0	0	0	0.0130504	0	0	0	0	0	0.0407648	0
S1SH2070006634	12					arCOG11431				0.33	0.96	1.35	0.85	1.38274	0.01	0	0	0.01	0.01	0		0	-1	0.949287	0.633372	1.43002	0	0	0	0	0	0	0	0	0.0144197	0	0.0145433	0
S1SH2070002100	55				COG3804	arCOG04374	K21672			1.36	1.46	1.42	0.48	1.38243	1.44	0.96	0.01	0.01	0.03	0.02		0.716698	0	1.53698	0.514462	1.44355	1.56771	0	1.09054	0	0.119895	0	0.0585131	0	0.0464588	0	0.0154708	0
S1SH2070000328	88				COG0011	arCOG04373				1.26	1.37	0.93	2.02	1.38107	1.16	0.47	1.36	1.35	0.04	0.03		1.20507	0	1.4362	1.40852	1.44528	1.3384	0	0.316198	0	1.44258	0	1.37716	0	0.0280728	0	0.0425462	0
S1SH2070006035	12				ENOG411228J					0.07	0.38	1.32	0.08	1.38102	0.15	0	0	0	0	0		0.0784288	0	1.56593	0.110941	1.57152	1.02691	1	0.015593	0	0	0	0	0	0.0646863	0	0.0483554	0
S1SH2070002028	28					arCOG00393				1.04	1.13	1.4	0.06	1.3797	0.01	0	0.48	0	0.01	0.99		1.16652	0	1.44024	0.058394	1.44107	0.0145484	0	0	0	1.15757	0	0	0	0.0299343	0	1.42512	0
S1SH2070001346	60				COG4536|COG1253|COG4535	arCOG00626				0.01	0.19	1.32	0.04	1.37868	0	0	0	0	0.01	0		0	0	1.13674	0.0552061	1.39074	0.0137901	0	0	0	0	0	0	0	0	0	0.0142865	0
S1SH2070006039	10				ENOG410XRTC	arCOG07221|arCOG00286|arCOG00284|arCOG00283|arCOG05935				0.26	0.46	1.18	0.03	1.37821	0.1	0.41	0.01	0.01	0.46	0		0.443906	1	1.57368	0.415666	1.6175	0.0496372	0	0.824383	0	0.0657363	0	0.0158161	0	1.60636	0	0.0167433	0
S1SH2070000897	45				COG0320	arCOG00660	K03644			0.08	0.23	0.97	0.03	1.37817	0.01	0.01	0.01	0	0.09	1.42		0	0	0.852004	0.0953952	1.34758	0.0272371	0	0	0	0.0135784	0	0	0	0.083847	0	1.41332	0
S1SH2070000232_0	313				COG1047|COG0545	arCOG00980|arCOG00981|arCOG03131	K01802|K03775			1.09	1.03	1.22	1.18	1.37784	1.16	1.49	1.37	1.16	1.55	1.22		1.61736	0	1.53836	1.20966	1.62321	1.20959	0	1.90069	0	1.35763	0	1.19235	0	1.85962	0	1.24088	0
S1SH2070011742	11									0	0.21	0.94	0.01	1.37515	0	0.01	0.01	0	0	0		0	0	0.173915	0	0.782103	0	0	0	0	0	0	0	0	0	0	0	0
S1SH2070010065	62					arCOG10204|arCOG03696|arCOG02008|arCOG04841|arCOG02245|arCOG01721|arCOG06689|arCOG10125|arCOG11174|arCOG00267|arCOG03634|arCOG09675|arCOG05363	K15285			2.77	2.7	1.43	1.96	1.37444	0	0	1.74	0	4.22	2.94		0.718196	0	2.31854	1.92733	1.37692	0	0	0	0	1.00707	0	0	0	3.83874	0	2.85913	0
S1SH2070000324_1	140				COG0157|COG1712	arCOG01482|arCOG01483	K00767|K03813			1.03	1.18	1.22	1.2	1.37424	1.19	1.83	1.18	1.16	1.22	1.29		0.771624	0	1.47531	1.07544	1.52451	1.20269	0	1.61302	0	1.15503	0	1.17364	0	1.21639	0	1.22014	0
S1SH2070000828_0	166				COG1989	arCOG02298|arCOG02300	K07991|K02278|K03163			1.35	1.14	1.34	0.07	1.37213	1.45	2.49	1.37	0.01	0.08	1.27		1.35598	0	1.26874	0.0127913	1.2809	1.34169	0	2.36832	0	1.27408	0	0.025441	0	0	0	1.29479	0
S1SH2070001376	11				ENOG4110ZMG	arCOG10224				0.05	0.33	1.35	0.07	1.37078	0	0	0	0	0	0		0.014487	0	1.37646	0.132602	1.44738	0	0	0	0	0	0	0	0	0.0151086	0	0	0
S1SH2070000396_0	165				COG1058	arCOG00215|arCOG01860	K03742			1.22	1.24	1.42	2.28	1.3698	1.35	1.34	1.98	1.22	1.95	1.3		0.123846	-1	1.38579	1.99959	1.35315	1.10715	0	1.16208	0	1.25276	0	1.14761	0	2.18861	0	1.33358	0
S1SH2070011467	7									0.13	0.35	1.37	0	1.36898	0	0	0	0	0	0		0	0	1.07928	0	1.13371	0	0	0	0	0	0	0	0	0	0	0	0
S1SH2070004508	42				ENOG4111KB4	arCOG03999|arCOG06823|arCOG03614|arCOG08355				0.88	2.03	2.29	2.13	1.36862	0.06	0.19	0	0.01	0.07	1.55		0.0134719	-1	1.06457	1.73225	0.70489	0.0812186	0	0.259674	0	0	0	0	0	0.0691254	0	1.39959	0
S1SH2070000463_0	194				COG1630|ENOG4111GQB|ENOG4110YZF|ENOG410XT80|ENOG41101KW|ENOG410Y4YV	arCOG00367|arCOG05561|arCOG00287				1.3	1.62	1.42	2.3	1.36734	1.57	3.07	3.28	0.12	1.65	2.37		2.69621	0	1.75818	2.14376	1.3758	1.38269	0	2.80708	0	3.40508	0	0.211516	0	1.41973	0	1.65382	0
S1SH2070009272	55				ENOG410YH1C	arCOG06233|arCOG04582	K09292			2.35	2.69	2.71	1.37	1.36662	1.4	1.39	1.38	0	2.81	4.25		1.16497	0	1.19011	1.19693	1.21508	1.19632	0	1.24163	0	1.19394	0	0	0	2.44217	0	3.69785	0
S1SH2070006750	14									0.12	0.2	0.49	0.04	1.36654	0	0	1.36	0.05	0	0		1.19721	1	1.21094	0.0787924	1.5409	0.0941097	0	0	0	1.55822	0	0	0	0.064353	0	0.0319978	0
S1SH2070000605_0	218				COG0089	arCOG04072	K02892|K02893			1.11	1.2	1.19	1.16	1.36484	1.24	1.57	1.3	1.15	1.2	1.22		1.96989	0	1.21508	1.23122	1.26229	1.18502	0	1.46517	0	1.91875	0	1.15608	0	1.22327	0	1.24071	0
S1SH2070000662_0	211				COG0154|ENOG410XPJA|ENOG410YGQ7	arCOG01717|arCOG02726	K02433|K01426			1.29	0.4	1.1	0.01	1.36393	0.01	0.28	2.51	2.57	2.57	2.46		1.47489	0	1.11958	0.395943	1.46618	0.0494781	0	0.314036	1	2.45644	0	2.49871	0	2.48611	0	2.13175	0
S1SH2070000103_1	224				COG0540|COG0078	arCOG00911|arCOG00912	K00609|K00611			0.99	1.03	1.3	0.72	1.36386	2.23	2.15	1.39	1.12	1.13	1.16		1.827	0	2.32297	0.519251	1.41676	2.31932	0	2.1973	0	1.92461	0	1.2291	0	1.19042	0	1.16991	0
S1SH2070000867	76				ENOG410YX7J|ENOG4111G3C	arCOG09426|arCOG12531|arCOG06478				1.73	1.34	1.37	0.05	1.36178	1.45	2.37	1.26	1.37	1.52	1.45		1.64172	0	1.32789	0	1.32518	1.32551	0	2.60789	0	1.36042	0	1.40508	0	1.39143	0	1.39484	0
S1SH2070005768	7									0	0	0.02	0	1.35921	0	0	0	0	0	0		0	0	0.0542232	0	1.29753	0	0	0	0	0	0	0	0	0	0	0	0
S1SH2070001294	71				COG1808|ENOG410ZS1F	arCOG02264				1.57	1.5	1.52	1.33	1.35839	1.38	1.44	1.33	0	1.33	2.68		0.137972	-1	1.11748	1.28941	1.30582	1.21289	0	1.28122	0	1.28554	0	0.050423	0	1.24535	0	2.25599	0
S1SH2070000326_0	189				COG1254|ENOG41126ER|COG0068	arCOG01674|arCOG01187|arCOG12849|arCOG03724	K01512|K04656			1.16	1.27	1.62	0.77	1.35732	0.05	0	1.16	0.04	1.87	1.33		0.466324	0	1.27395	0.950895	1.2726	0.0633912	0	0	0	1.1135	0	0	0	1.76604	0	1.28064	0
S1SH2070001590_0	123				COG0379	arCOG04459	K03517			0.05	0.29	1.04	0.37	1.3541	1.09	1.11	1.09	1.1	1.11	1.14		0.209435	0	0.341871	0.320338	1.18918	1.10477	0	1.12384	0	1.1151	0	1.12277	0	1.13367	0	1.14986	0
S1SH2070001822_0	108				COG1751	arCOG04343	K09126			1.72	1.37	1.36	1.36	1.35334	1.82	1.41	1.38	0	2.35	1.51		1.42587	0	1.7313	0.406014	1.25191	2.92002	0	1.44302	0	1.43301	0	0.151206	0	2.75829	0	1.63548	0
S1SH2070001254	45				COG0688	arCOG04470	K01613			0.28	0.43	1.35	0.03	1.35324	0	0.01	0	0	1.36	1.57		0.0554048	0	1.26105	0.0280018	1.39213	0.055903	0	0	0	0	0	0.0137628	0	1.45093	0	1.69408	0
S1SH2070003700	9									0.07	0.26	0.72	0.06	1.35245	0	0	0	0	0	0		0	0	0.421587	0.041054	1.31371	0	0	0	0	0	0	0	0	0	0	0	0
S1SH2070005590	22				COG3287|ENOG4111K3J	arCOG02838				0.08	0.56	1.44	0.44	1.35235	0	0	0	0	0	0		0	0	1.42295	1.40529	1.48207	0	0	0	0	0	0	0	0	0	0	0.0150401	0
S1SH2070000422_0	118				COG0750	arCOG00609|arCOG03770|arCOG04341				1.19	1.09	1.33	0.15	1.35181	1.7	0.44	1.37	1.33	0.15	1.44		2.00936	0	1.42245	0.155291	1.42272	2.01541	0	1.09732	0	1.35182	0	1.35967	0	0.159668	0	1.52522	0
S1SH2070006417	40				ENOG410XRJH	arCOG03315				0.02	0.07	0.37	0.05	1.3516	0.17	0.01	0	0	0	0		0	0	0.193899	0.0228484	1.379	0.274267	0	0	0	0	0	0	0	0	0	0	0
S1SH2070000337_0	158				COG0235|ENOG4111W3G|ENOG4111YV8	arCOG04226	K01628|K01629|K03077			1.75	1.63	1.24	1.22	1.35145	1.19	1.44	1.67	0.11	1.68	3.06		1.51423	0	1.43559	1.29957	1.43261	1.2851	0	1.49938	0	1.60155	0	0.092952	0	1.74563	0	2.88039	0
S1SH2070009087	32					arCOG03771|arCOG03665|arCOG01144|arCOG07273|arCOG07165				2.01	1.74	1.3	1.19	1.35071	6.51	1.31	1.21	0.02	0.72	0		1.10037	0	2.38132	1.252	1.66237	7.01141	0	0.953778	0	0.739187	0	0.0666177	0	0.99078	0	0	0
S1SH2070003007	13				COG1735	arCOG07263	K07048|K23149			0.21	0.71	1.49	0.25	1.34956	0	0	0.02	0	0	0.02		0.0332212	0	1.1428	0.267264	1.06563	0.0666758	0	0	0	0	0	0	0	0.0678805	0	0.016892	0
S1SH2070007245	8				COG0326	arCOG07675	K04079			0.11	0.28	0.99	0.05	1.34933	0	0	0	0	0.48	0		0.014811	0	1.19907	0.0449286	1.47912	0.0149377	0	0	0	0	0	0	0	1.21102	0	0.0460694	0
S1SH2070004077	69				COG1568	arCOG00913|arCOG00279	K07057			0.68	0.88	1.16	1.44	1.34889	0.13	1.18	1.17	0.1	0.14	0.02		0.840362	0	1.24987	1.46516	1.40342	0.058611	0	1.20481	0	1.17072	0	0.0941754	0	0.443074	1	0	0
S1SH2070000323_3	280				COG0441	arCOG00401|arCOG00413	K01868			2.52	2.36	1.94	3.82	1.34869	2.54	1.98	1.59	2.61	2.38	1.57		3.36226	0	3.82567	3.55567	1.52387	2.29222	0	1.9124	0	1.58463	0	2.66658	0	2.86189	0	1.53187	0
S1SH2070002048	78				ENOG410XWZ1	arCOG05710	K01870			1.31	1.34	1.34	0.13	1.34655	1.36	0.01	1.36	1.23	0.87	0.04		1.29078	0	1.31809	0	1.31595	1.32774	0	0.0132852	0	1.33682	0	1.20122	0	1.09443	0	0.19175	0
S1SH2070000708	75				ENOG410Y5SM|ENOG410ZBYH	arCOG03886|arCOG07304|arCOG13158				1.36	1.47	1.26	1.57	1.34509	0.45	3.53	2.85	0.19	1.09	1.99		2.48763	0	2.10371	1.81224	1.75019	0.306863	0	3.82064	0	3.22653	0	0.135184	0	0.861922	0	2.12185	0
S1SH2070001180	65				COG1859	arCOG04063	K07559			1.08	1.27	1.28	1.34	1.34445	0.08	0.08	0.44	0.1	0.8	1.42		0.339835	0	1.28555	1.28481	1.29861	0.0635099	0	0.0257337	0	0.341849	0	0.0379138	0	1.07263	0	1.39566	0
S1SH2070002134	21				COG3882	arCOG04046				0.19	0.35	1.16	0.07	1.34409	1.24	0.03	0.01	0	0.01	0		0.0706541	0	1.30033	0.114316	1.40372	1.42598	0	0	0	0.0141985	0	0.0140008	0	0.0586223	0	0.0294874	0
S1SH2070012783	4									0	0.01	0.09	0	1.34242	0	0	0	0	0	0		0	0	0.173095	0	1.37411	0	0	0	0	0	0	0	0	0	0	0	0
S1SH2070008910	33					arCOG04907|arCOG10990|arCOG11271|arCOG10898|arCOG06978|arCOG13989	K05849			1.67	1.3	1.39	0.03	1.34205	1.95	1.48	0	0	2.37	1.52		0.567564	0	1.63216	0	1.37877	1.70513	0	1.48683	0	0.0570222	0	0.0980803	0	2.82991	0	1.49425	0
S1SH2070002197_0	183				COG4720|ENOG4111ME3|ENOG410XRD6	arCOG05752|arCOG06562				3.16	2.17	1.4	3	1.34192	3.61	2.94	1.33	2.71	2.33	1.64		3.21432	0	1.02714	2.72849	0.394389	3.52836	0	3.1263	0	1.28956	0	2.73351	0	2.18445	0	1.47136	0
S1SH2070001008	54				ENOG4111YAP	arCOG05489				1.06	0.97	1.08	0.09	1.3417	1.33	1.45	1.39	0.01	1.39	1.6		0.263276	-1	1.25531	0	1.26817	1.2773	0	1.2818	0	1.15997	0	0	0	1.31462	0	1.32331	0
S1SH2070000617_0	124				COG2403	arCOG01229|arCOG01230	K05716			1.04	1.23	1.28	1.34	1.34148	1.31	0.53	0.44	1.28	0.24	0.04		0.679743	0	1.20976	1.38373	1.3106	1.34464	0	0.604349	0	0.759105	0	1.27721	0	0.26068	0	0	0
S1SH2070014067	17				ENOG4111WAD	arCOG02228				1.34	1.33	1.33	0	1.34018	0	0	0	0	1.38	1.4		0	-1	1.21011	0	1.22313	0	0	0	0	0	0	0	0	1.26235	0	1.27483	0
S1SH2070000306_2	83				COG0765|ENOG410XQ2S	arCOG01798	K02029|K10037			0.68	1.32	1.29	1.3	1.33993	2.53	0.07	0.03	0.03	0.66	0.05		0.0897472	-1	1.11629	1.31642	1.32007	2.61953	0	0	0	0.0128757	0	0	0	0.71428	0	0.0805999	0
S1SH2070008465	11				ENOG410XTFN	arCOG03521				1.21	1.23	1.33	0	1.33638	0	0	0	0	1.38	1.4		0	-1	1.23434	0.125761	1.25993	0	0	0.0127374	0	0	0	0	0	1.29282	0	1.31515	0
S1SH2070001297_0	152				COG0409	arCOG04428	K04654			1.32	1.22	1.33	1.35	1.33583	1.64	1.68	1.34	1.31	1.88	0.79		1.6217	0	1.35929	1.39851	1.40969	1.72915	0	1.4762	0	1.37861	0	1.43673	0	1.92891	0	1.16331	0
S1SH2070000325_0	231				COG1690|COG0048|COG1372	arCOG04246|arCOG03158	K14415			1.78	1.64	1.62	1.35	1.33546	1.32	1.65	1.27	1.15	1.28	1.33		1.15591	0	2.02746	1.1956	1.01817	1.27594	0	1.37002	0	1.18244	0	1.18981	0	1.22171	0	1.23897	0
S1SH2070000574_0	215				COG1717	arCOG00781|arCOG14534|arCOG06233|arCOG03131|arCOG00873	K02912			1.25	1.39	1.63	1.31	1.33382	1.14	1.2	1.19	1.16	1.18	1.21		1.04123	0	1.3893	1.22464	1.28927	1.13472	0	1.16747	0	1.11113	0	1.14145	0	1.14567	0	1.18648	0
S1SH2070000389_0	158				COG1552	arCOG04049	K02927			2.2	2.34	1.5	1.32	1.33327	2.31	1.41	1.3	1.33	0.48	0.01		1.28381	0	1.59076	1.29637	1.36177	2.30763	0	1.36277	0	0.945796	0	1.31362	0	1.26608	0	0.0267849	0
S1SH2070001208_0	108				COG2509	arCOG02231	K07137			1.3	1.23	1.28	1.24	1.33312	1.02	1.31	1.6	1.29	1.3	1.33		2.29847	0	1.39868	1.3607	1.36101	1.48678	0	1.32322	0	2.1461	0	1.31222	0	1.3464	0	1.38041	0
S1SH2070000012_10	332				COG1041|COG0116|COG1818	arCOG00047|arCOG00048|arCOG00056|arCOG00890|arCOG07638|arCOG00129	K07446|K16318|K06963|K07444			2.66	3.19	1.73	4.79	1.3315	2.38	1.9	2.74	1.26	1.32	1.32		1.47006	0	1.75172	4.36286	1.25071	2.38045	0	1.8984	0	2.65783	0	1.20068	0	1.20002	0	1.27622	0
S1SH2070000012_10	332				COG1041|COG0116|COG1818	arCOG00047|arCOG00048|arCOG00056|arCOG00890|arCOG07638|arCOG00129	K07446|K16318|K06963|K07444			2.66	3.19	1.73	4.79	1.3315	2.38	1.9	2.74	1.26	1.32	1.32		1.47006	0	1.75172	4.36286	1.25071	2.38045	0	1.8984	0	2.65783	0	1.20068	0	1.20002	0	1.27622	0
S1SH2070000844_0	109				COG1691	arCOG02465	K06898			1.21	1.24	1.33	1.03	1.32955	1.14	0.78	1.36	1.3	1.24	1.28		0.374005	0	1.24	0.939621	1.18168	1.16271	0	1.19558	0	1.24311	0	1.19084	0	1.20129	0	1.22803	0
S1SH2070003110	71				COG1161	arCOG00350	K14537			1.24	1.4	1.32	1.34	1.32874	0.14	1.33	0.01	0	1.35	1.39		0.0244286	-1	1.24724	1.24274	1.24791	0.0245967	0	1.24949	0	0	0	0	0	1.26234	0	1.28656	0
S1SH2070012855	8					arCOG02444|arCOG08617|arCOG04023				0.04	0.18	1.33	0	1.32868	0	0	0	0	0	0		0	0	1.54929	0	1.59088	0	0	0	0	0	0	0	0	0	0	0	0
S1SH2070007108	31				ENOG4111ZSJ|ENOG4111FEC	arCOG05161|arCOG00839				0	0.16	1.19	0.01	1.32824	0.03	0	0	0.01	0	0.01		0.0129109	0	1.04658	0.142994	1.25073	0.168951	0	0.013155	0	0.0129662	0	0	0	0.0666177	0	0.0135229	0
S1SH2070011775	9				COG1461		K07030			0.03	0.29	1.37	0	1.32752	0	0	0	0	0	0		0	0	0	0	0.0100077	0	0	0	0	0	0	0	0	0	0	0	0
S1SH2070000076_0	235				COG0018	arCOG00487|arCOG14534	K01887			0.9	1.01	1.06	1.06	1.32336	1.08	1.32	1.07	1.07	1.33	1.09		0.82244	0	1.09684	1.06597	1.8772	1.05546	0	1.18975	0	1.05514	0	1.06193	0	1.03478	0	1.2491	0
S1SH2070000436_0	119				COG2058	arCOG04287	K02869			1.35	1.34	1.33	1.34	1.3215	1.31	1.36	1.33	1.32	1.39	1.39		1.33894	0	0.617663	1.34158	1.3513	1.40527	0	1.10975	0	1.32063	0	1.33834	0	1.36574	0	1.40979	0
S1SH2070000858	85				ENOG4111UPT|ENOG41121Y1	arCOG04323|arCOG04114				0.55	1.82	1.34	1.99	1.31929	0.01	0.01	0.01	0	0.04	0.03		0	-1	1.31521	1.54352	1.32702	0.0128531	0	0	0	0	0	0	0	0.0132007	0	0	0
S1SH2070004164	32					arCOG05127|arCOG14547|arCOG03851|arCOG14534				0.03	0.12	1.31	0.01	1.31734	0	0	0	0	0	0		0.0272489	0	1.34946	0.0137339	1.38388	0	0	0	0	0.0273583	0	0	0	0	0	0	0
S1SH2070002776	54				COG1409|ENOG410ZX6P|ENOG410ZW8R|ENOG410ZM5S|ENOG4111GTK	arCOG07855|arCOG01153				1.39	1.66	1.51	1.49	1.30842	1.44	0.13	1.22	0.07	4.55	3.06		0.437742	0	1.51325	1.09644	1.18984	1.38968	0	0	0	0.65291	0	0	0	3.67441	0	2.85992	0
S1SH2070002917_0	130				COG1788|ENOG410Y0MK	arCOG01987|arCOG05316	K01039			2.31	1.12	1.25	0.23	1.3082	3.1	4.51	8.26	0.16	5.08	5.37		4.72341	0	1.84414	0.0716229	1.62148	3.01725	0	3.67863	0	7.34936	0	0.210771	0	4.47623	0	4.9175	0
S1SH2070012623	11									0	0.13	0.53	0	1.30515	0.01	0	0	0	0	0		0.0123074	0	0.221702	0	1.20572	0.0123709	0	0	0	0.0123511	0	0	0	0	0	0	0
S1SH2070000111_0	174				COG2102	arCOG00035|arCOG00036	K06927			0.23	0.13	0.32	0.06	1.30402	0.03	0.01	2.53	0.08	0.01	0.03		1.6953	1	0.321397	0.0129546	1.2971	0.025889	0	0	0	2.56875	0	0	0	0.0132996	0	0.0134992	0
S1SH2070005599	20					arCOG05851	K02283|K17751			1.29	1.29	1.29	0	1.30327	1.3	1.32	0	0	0	0		0.217387	-1	1.28054	0	1.31846	1.29169	0	1.30559	0	0	0	0	0	0	0	0	0
S1SH2070000223_0	239				COG1407	arCOG01150|arCOG01142|arCOG04455|arCOG01151	K06953			1.28	2.24	2.05	2.92	1.30272	1.24	2.82	1.52	1.18	0.02	0.43		1.58666	0	1.45787	3.17995	1.24559	1.17882	0	2.81126	0	1.71171	0	1.20602	0	0.0365921	0	0.323961	0
S1SH2070000781	76				ENOG410Y66F	arCOG05330				1.07	0.22	0.46	0.01	1.29952	1.35	1.33	1.29	1.24	0.13	0.01		1.29446	0	1.1548	0	1.2948	1.71938	0	1.30774	0	1.31448	0	1.22065	0	0.146289	0	0.0134948	0
S1SH2070000104_0	272				COG0719	arCOG01715|arCOG01716	K07033|K09014|K09015			1.22	1.19	1.06	1.88	1.29874	1.33	0.42	1.27	1.34	2.46	1.4		1.25137	0	1.22779	2.7068	1.16464	1.22209	0	0.417726	0	1.30662	0	1.29628	0	2.32748	0	1.44506	0
S1SH2070000286_0	118				COG4901	arCOG04327	K02975			1.89	1.69	1.81	1.24	1.29868	0.01	0.97	1.22	1.21	0.98	1.27		1.30403	0	1.23545	1.17106	1.17805	0.0117068	0	1.19232	0	1.18043	0	1.17495	0	1.21107	0	1.22676	0
S1SH2070005819	26				ENOG410XQJN|ENOG4111GQ7|ENOG410ZXD0	arCOG11398				0.06	0.26	0.66	0.08	1.29785	0.01	0	0.13	0	0.29	0.04		0.148886	0	0.893891	0.19134	1.36299	0.0819019	0	0.0137433	0	0.24486	0	0	0	0.911758	1	0.0141745	0
S1SH2070000511	35				COG1620	arCOG04386	K03303			0.17	0.53	1.32	0.1	1.29749	0.29	0.01	0	0	0.09	0		0.101649	0	1.04517	0.117025	0.974307	0.745364	1	0	0	0	0	0	0	0.0598371	0	0.0150509	0
S1SH2070002188_0	181				COG2443	arCOG02204	K07342|K10408			1.1	1.11	1.14	1.11	1.29634	1.1	0.28	0.02	1.11	1.12	1.15		1.09903	0	1.1214	1.09087	1.29545	1.12355	0	1.11104	1	0.163506	0	1.10905	0	1.10918	0	1.13973	0
S1SH2070000481_1	165				COG0452	arCOG01704|arCOG06429	K13038			1.66	2.11	2.11	1.29	1.29634	1.03	1.17	1.15	1.16	1.2	1.23		1.17018	0	1.23859	1.12921	1.15937	1.07274	0	1.15026	0	1.16186	0	1.14705	0	1.18632	0	1.16861	0
S1SH2070001308	77				COG4802	arCOG01099|arCOG01100				1.25	1.28	1.49	0.28	1.29618	0.06	0	0.3	1.41	2.88	2.75		0.508106	0	1.60934	0.513514	1.33131	0.0854252	0	0	0	0.453725	0	1.39902	0	3.05674	0	2.8408	0
S1SH2070000680_0	166				COG1985|ENOG410XSWG|COG0117|ENOG4111PM0|COG0262|ENOG41120EW|ENOG410XZR6|ENOG4111JEH	arCOG01484|arCOG01490|arCOG01489|arCOG01485	K14654|K11752			1.24	1.26	1.32	1.44	1.29555	0.05	0	1.26	0.04	2.12	1.37		0.947249	0	1.28056	1.3489	1.29285	0.0618706	0	0	0	1.24745	0	0.0123811	0	1.86333	0	1.30381	0
S1SH2070002029	57						K14027			1.27	1.3	1.29	1.77	1.29516	2.33	2.31	1.34	1.29	0.08	1.85		1.19705	0	1.47952	1.65997	1.27203	1.56109	0	1.28609	0	1.2267	0	1.24198	0	0.0630179	0	1.74662	0
S1SH2070000012_29	130				COG0603	arCOG00039|arCOG02994|arCOG02815	K06920			0.66	0.85	1.54	0.16	1.29475	0.07	0	1.25	0	1.26	0.03		0.363128	0	0.981347	0.133906	1.18686	0.097379	0	0.024745	0	1.27587	0	0	0	1.2341	0	0.152526	0
S1SH2070000012_29	130				COG0603	arCOG00039|arCOG02994|arCOG02815	K06920			0.66	0.85	1.54	0.16	1.29475	0.07	0	1.25	0	1.26	0.03		0.363128	0	0.981347	0.133906	1.18686	0.097379	0	0.024745	0	1.27587	0	0	0	1.2341	0	0.152526	0
S1SH2070004142	56				ENOG410XRCP|ENOG410ZXJG|ENOG410XR0D|ENOG4111N2G|ENOG4111RRN	arCOG06820|arCOG11819				0.06	0.36	0.64	0.28	1.29427	0.01	0.35	0	0.01	0.38	0		0.0646119	0	0.801689	0.623728	1.39446	0.0259905	0	0.407841	0	0	0	0	0	0.545256	0	0	0
S1SH2070005837	35					arCOG03582|arCOG06128|arCOG05847|arCOG01644|arCOG11688|arCOG03803				0	0.02	0.16	0	1.2933	0	0	0	0	0.09	0		0	0	0.21168	0	1.24362	0.012509	0	0	0	0	0	0.0125111	0	0.0512009	0	0	0
S1SH2070013876	4				ENOG4111JNJ|ENOG4111MJQ	arCOG10176				0.11	0.32	0.93	0.04	1.2927	0.02	0	0	0	0	0.02		0	0	0.268176	0.0207553	0.639963	0.0207012	0	0	0	0	0	0	0	0	0	0	0
S1SH2070002677	34				COG0260	arCOG04322	K01255|K11142			0.05	0.25	1.32	0.03	1.29124	0	0	0	0.01	0	0		0	0	1.07558	0.0412764	1.1093	0.0137335	0	0	0	0	0	0	0	0.0141293	0	0	0
S1SH2070000787	18				COG1956	arCOG05374	K08968			0.01	0.09	0.35	0.03	1.29035	0	0	0	0.01	0	0		0	0	0.381686	0	1.28366	0	0	0	0	0	0	0	0	0	0	0	0
S1SH2070001213_0	141				COG1872	arCOG04058	K09131			1.02	1.24	1.29	1.43	1.28954	1.23	0.27	1.01	1.3	1.41	1.3		0.119835	-1	1.2474	1.49383	1.19921	1.38538	0	0.110253	0	0.27663	-1	1.20773	0	1.29463	0	1.28317	0
S1SH2070005485	58					arCOG06478|arCOG03582|arCOG02712|arCOG01644|arCOG03199|arCOG01997|arCOG04463|arCOG04706|arCOG03768	K15122			1.29	1.28	1.28	0.04	1.28931	1.3	1.32	0.04	1.28	1.36	1.37		0.146348	-1	1.26986	0.0245842	1.25865	1.24066	0	1.24795	0	0.0367647	0	1.2279	0	1.27424	0	1.28591	0
S1SH2070002086	46				COG2362	arCOG04080	K16203			0.4	0.72	1.36	0.44	1.28713	0.19	0.64	0	0	0	0		0.493146	0	1.31411	0.407965	1.16201	0.602637	1	0.822605	0	0.0899384	0	0.0439847	0	0.0309036	0	0.0463764	0
S1SH2070013779	4									0.22	0.33	0.89	0.04	1.28443	0.02	0	0.02	0	0.08	0.79		0.0216331	0	1.89532	0.0651148	1.89141	0.0213722	0	0	0	0	0	0	0	0.213845	0	1.71177	0
S1SH2070005783	8						K05869			0.03	0.2	1.27	0	1.28415	0	0	0	0	0	0		0	0	1.46602	0	1.46033	0	0	0	0	0	0	0	0	0	0	0	0
S1SH2070011450	8				COG1305	arCOG02165|arCOG02167				0.03	0.22	1.27	0	1.28415	0	0	0	0	0	0		0	0	1.46602	0	1.46033	0	0	0	0	0	0	0	0	0	0	0	0
S1SH2070005782	8									0.09	0.31	1.27	0	1.28415	0	0	0	0	0	0		0.0146589	0	1.46602	0	1.46033	0	0	0	0	0	0	0	0	0	0	0	0
S1SH2070005784	8									0.06	0.23	1.27	0	1.28415	0	0	0	0	0	0		0.0146589	0	1.46602	0	1.46033	0	0	0	0	0	0	0	0	0	0	0	0
S1SH2070000570_0	226				COG1841	arCOG04086	K02907			1.19	1.18	1.22	1.13	1.27964	1.24	1.16	1.13	1.18	1.15	1.18		1.11756	0	1.85263	1.03244	1.12743	0.977552	0	1.11833	0	1.10856	0	1.11653	0	1.13924	0	1.23797	0
S1SH2070004544	51				COG0612	arCOG04065				0.53	1.25	1.29	1.43	1.27944	0	0	0.03	0	0.04	0		0	-1	0.883905	1.29314	0.805405	0.0277999	0	0	0	0	0	0	0	0.0142404	0	0.0287771	0
S1SH2070008530	3									0.08	0.3	0.92	0.06	1.27917	0	0	0	0	0	0		0	0	0.228029	0	0.670921	0	0	0	0	0	0	0	0	0.0192731	0	0	0
S1SH2070005712	63				ENOG4112A0C|COG3360|ENOG411284W	arCOG04561	K09165			0.49	0.42	0.91	0.09	1.27827	0.99	0.13	0.67	0.03	0.99	0.91		0.853171	0	1.57627	0.0396864	1.40327	1.32216	0	0.026723	0	0.962593	0	0.0131428	0	1.37033	0	1.26515	0
S1SH2070000258_0	258				COG0432	arCOG04214				2.16	1.25	0.75	1.26	1.27776	1.51	2.51	2.5	1.45	3.03	4.06		2.49368	0	1.32716	1.08914	1.3035	1.44383	0	2.54898	0	2.46709	0	1.2741	0	2.83322	0	3.66748	0
S1SH2070011367	22									0.06	1.08	1.08	1.08	1.27531	0	0	0	0	0	0		0	0	1.13176	1.08997	1.28306	0	0	0	0	0	0	0	0	0	0	0	0
S1SH2070005689	27				ENOG410YCY2					0.64	0.72	1.28	0.03	1.2749	0	0	0.57	0	1.82	0.03		0.0353083	-1	1.20182	0	1.19116	0	0	0	0	0.0827308	-1	0	0	1.74829	0	0.0372353	0
S1SH2070000181_0	290				COG2101	arCOG01764|arCOG01765	K03120			1.88	1.29	1.29	1.29	1.2725	1.45	1.34	1.28	1.29	3.41	1.38		1.89354	0	1.45617	1.28889	1.30515	1.54073	0	1.29314	0	1.34801	0	1.28513	0	3.31829	0	1.37074	0
S1SH2070000540_0	227				COG0330|ENOG410Y1HF|ENOG410Z7FC	arCOG01915|arCOG01918				2.44	1.5	1.48	2.06	1.27241	1.59	1.85	2.66	0.04	1.86	1.53		2.96625	0	1.49759	1.98293	1.2869	1.46925	0	2.09462	0	2.7856	0	0.0651416	0	1.38894	0	0.833864	0
S1SH2070000370_0	199				COG1383	arCOG01885	K02962			1.11	1.13	1.21	1.16	1.27213	1.16	1.17	0.95	1.17	1.15	0.31		0.959402	0	1.18883	1.1701	1.35086	1.16999	0	1.20358	0	0.962307	0	1.17591	0	1.17199	0	0.264056	-1
S1SH2070002051_0	100				COG1637	arCOG01304	K07503			1.21	1.28	1.34	1.27	1.27174	0.01	0.2	1.26	1.25	0.01	0.01		1.3694	0	1.30682	1.36923	1.33181	0.0387137	0	0.26122	0	1.31239	0	1.30941	0	0.0398047	0	0	0
S1SH2070002410	67				COG0338	arCOG03416	K06223			0.05	0.2	0.62	0.02	1.27116	0.11	0.03	0.11	0.36	0.47	0.49		0.0755454	0	0.705536	0.139151	1.28326	0.253072	0	0.0128333	0	0.0884346	0	0.417703	0	0.633873	0	0.486596	0
S1SH2070000073_2	276				COG0746|COG2266|COG2068	arCOG01872|arCOG01871|arCOG01873	K03752|K19712|K07141			0.95	0.77	0.92	0.24	1.27109	1.39	3.54	2.6	1.38	1.31	1.14		1.57681	0	0.480886	0.0619822	1.31976	1.38817	0	3.33529	0	2.53587	0	1.32655	0	0.927313	0	0.827943	0
S1SH2070000710	66				COG0824|ENOG4111MPC|ENOG4111YW0	arCOG01137|arCOG00773	K07107|K12073			0.21	0.47	1.18	0.06	1.2705	0	0	0	0	0.17	0		0.0692621	0	0.845328	0.0559516	1.03052	0.027938	0	0.0140305	0	0.0278365	0	0	0	0.286949	0	0.0144714	0
S1SH2070000442_0	218				COG0472	arCOG03199	K01001			2.15	2.14	1.91	1.38	1.26883	1.26	1.3	0.5	1.25	1.41	2.28		1.07225	0	1.43492	1.23026	1.21414	1.40576	0	1.38373	0	0.479561	0	1.21125	0	1.36683	0	1.72899	0
S1SH2070001464	21				ENOG4111TQM|ENOG41128KN|COG2332	arCOG04957|arCOG10396	K02197			0	0.09	0.3	0	1.2675	0.01	0	0	0	0.01	0		0	0	0.234455	0	1.25679	0	0	0	0	0	0	0	0	0	0	0	0
S1SH2070000806_0	163				COG2163	arCOG04167	K02875			1.08	1.19	1.14	1.16	1.26716	1.14	0.71	1.19	1.16	1.2	1.46		1.02324	0	1.14629	1.14889	1.29106	1.10434	0	0.556574	0	1.11454	0	1.13357	0	1.27212	0	1.15273	0
S1SH2070012044	13				ENOG4111P3T	arCOG07486|arCOG09473				0.1	0.32	1.24	0.01	1.26522	0.01	0	0	0	0.16	0		0.0425742	0	1.41992	0.129959	1.42124	0.502878	1	0	0	0	0	0	0	1.34904	1	0	0
S1SH2070001237_0	158				COG0375	arCOG04426	K04651			2.25	1.6	1.35	1.04	1.26457	1.47	1.47	1.8	1.32	1.44	1.56		1.35366	0	1.23289	0.957066	1.24514	1.09186	0	1.25893	0	1.26123	0	1.228	0	1.28226	0	1.3068	0
S1SH2070000251_0	135				COG1912	arCOG04309	K22205			1.51	1.36	1.27	1.45	1.26392	1.37	1.03	1.35	1.53	1.4	0.94		1.50269	0	1.33713	1.3739	0.72643	1.33372	0	0.94326	0	1.40726	0	1.39077	0	1.50405	0	1.09408	0
S1SH2070000323_0	228				COG0423	arCOG00405	K01880			1.99	2.14	2.03	2.21	1.26388	1.2	1.3	1.21	1.19	1.3	1.64		1.10576	0	1.82163	2.19978	1.40971	1.40059	0	1.27359	0	1.17893	0	1.20914	0	1.2791	0	2.00076	0
S1SH2070011522	7					arCOG07351|arCOG00566|arCOG03701|arCOG00567				0.05	0.15	1.25	0	1.26371	0	0	0	0	0	0		0	0	1.49294	0	1.50264	0	0	0	0	0	0	0	0	0	0	0	0
S1SH2070003988	30				COG1483	arCOG00887				0.04	0.09	0.27	0.02	1.2626	0.01	0	0	0.01	0.33	0		0.0253736	0	0.507675	0.0381818	1.31695	0.0509365	0	0.0129059	0	0	0	0	0	0.519288	0	0.0527362	0
S1SH2070000481_2	94				COG1036|COG0452	arCOG01705|arCOG01704|arCOG00621	K18853|K13038			1.15	0.92	1.25	0.1	1.26148	0.97	1.3	2.47	0.01	2.6	2.14		1.67684	0	1.41401	0.0799857	1.34491	1.1984	0	1.23619	0	2.64117	0	0.026403	0	2.92915	0	2.46671	0
S1SH2070002842	94					arCOG03729|arCOG14953|arCOG06147	K12567|K12825			0.91	1.18	1.16	2.43	1.26135	1.14	1.45	1.12	0.01	3.11	2.02		1.02357	0	1.13554	2.44382	1.23547	1.14941	0	1.42055	0	1.11496	0	0	0	3.12551	0	2.1441	0
S1SH2070001662_0	140				COG1701	arCOG04262	K09722			1.12	1.14	1.14	1.11	1.26039	0.76	1.02	1.13	0.05	1.17	1.18		0.826442	0	0.79343	0.705673	0.552415	1.1314	0	0.752791	0	1.11922	0	0.0338086	0	1.14088	0	1.16912	0
S1SH2070000094_0	224				COG1727	arCOG00780	K02883|K02876			0.51	0.57	0.75	1.18	1.25942	1.14	1.27	1.2	1.26	0.66	1.42		1.09826	0	1.39687	1.11453	1.20268	0.942118	0	1.32247	0	1.17043	0	1.20086	0	1.16213	0	1.46638	0
S1SH2070005676	21					arCOG07492	K04607			0	0.14	1.04	0.01	1.25854	0	0	0	0	0.01	0		0	0	0.747505	0.025533	1.2917	0	0	0	0	0	0	0	0	0.157296	0	0	0
S1SH2070005669	35									1.22	1.22	1.26	0	1.25798	2.46	0	0	0	1.28	1.31		0.0118392	-1	1.19718	0	1.19856	2.16889	0	0	0	0	0	0	0	1.22304	0	1.24985	0
S1SH2070001536_0	111				COG2309	arCOG01888|arCOG01889	K19689			0.97	0.96	1.34	0.34	1.25795	1.38	1.63	0.04	0	1.18	0.08		0.728838	0	1.43211	0.133494	1.26857	1.49438	0	1.34711	0	0.0798454	0	0.132547	0	1.51848	0	0	0
S1SH2070012342	11				COG3580|COG1924	arCOG07679				0.04	0.38	1.29	0.03	1.25775	0	0	0.01	0	0.03	0		0	0	1.16398	0.102998	1.16395	0.0146764	0	0	0	0	0	0	0	0.225954	0	0	0
S1SH2070001298_0	150				COG0068	arCOG01187|arCOG01188|arCOG01674	K04656			1.21	1.35	1.21	1.12	1.25766	1.24	1.36	1.27	1.18	1.23	1.27		0.487256	0	1.17278	1.09575	1.18468	1.18891	0	1.31743	0	1.17561	0	1.194	0	1.23959	0	1.26791	0
S1SH2070001694	74				COG3365	arCOG04416	K09743|K04958			0.99	1.26	1.4	1.24	1.25754	0.08	1.09	1.25	0.01	0.01	0		1.20504	0	1.23139	1.22984	1.24504	0.0372154	0	1.23398	0	1.23683	0	0.0494855	0	0	0	0	0
S1SH2070000336_1	171				COG1801	arCOG04291				1.28	1.29	1.2	1.54	1.25639	1.39	1.2	1.21	1.2	2.25	1.27		1.30029	0	1.48235	1.58675	1.05921	1.23525	0	1.12052	0	1.22092	0	1.21319	0	2.30803	0	1.31652	0
S1SH2070011894	11									0.01	0.14	1.24	0	1.25565	0	0	0	0	0	0		0.0136479	0	1.28387	0	1.29042	0.151603	0	0	0	0	0	0	0	0	0	0.0143009	0
S1SH2070000427	89				ENOG410ZXD4|ENOG410ZBBV|ENOG4111SDW|ENOG4111SEB	arCOG01806				1.36	1.19	1.28	0.42	1.25224	0.01	1.35	1.45	1.4	1.55	2.44		1.62473	0	1.31997	0.0440859	1.3493	0.131836	0	1.45834	0	1.45714	0	1.44316	0	1.77714	0	2.9582	0
S1SH2070002812	45				COG0424	arCOG05007	K06287			1.24	1.25	1.27	1.32	1.25158	0.02	0.27	0.01	0	1.33	1.37		0	-1	1.12809	1.81719	1.1618	0	0	0.128024	0	0	0	0	0	1.18958	0	1.24166	0
S1SH2070000176_0	230				COG1196	arCOG00369|arCOG03235|arCOG05422|arCOG00368|arCOG03242|arCOG07331|arCOG03241|arCOG10254|arCOG00372|arCOG03239|arCOG00371|arCOG05013|arCOG07952|arCOG03237|arCOG00878|arCOG03154|arCOG07278|arCOG04054|arCOG01424|arCOG05613|arCOG05232|arCOG07638|arCOG08034|arCOG12508|arCOG03147|arCOG04566|arCOG03876|arCOG01422|arCOG04719|arCOG11379|arCOG07164|arCOG10658|arCOG03145|arCOG00379|arCOG03156	K03529|K22803|K22804			1.51	1.45	0.87	1.1	1.24896	2.22	1.69	1.26	1.17	2.01	1.18		2.1071	0	0.769805	1.1747	1.18248	2.2933	0	1.60722	0	2.17926	0	1.19299	0	2.21291	0	1.14681	0
S1SH2070001137_0	128				COG1379	arCOG04881				1.74	0.78	1.3	0.07	1.24683	1.27	1.21	1.27	1.25	1.48	1.33		1.30167	0	1.46895	0.0357324	1.32925	1.42869	0	0.569547	0	1.2121	0	1.22927	0	1.24525	0	1.39718	0
S1SH2070009098	24									1.23	1.23	1.23	0	1.24614	0	1.26	1.24	0	1.28	1.73		1.19799	0	1.18752	0	1.22464	0	0	1.21497	0	1.19142	0	0	0	1.2373	0	1.48942	0
S1SH2070002011_0	162				COG2178|ENOG4111X2N	arCOG04318	K07477			2.16	1.02	0.32	0.97	1.24598	1.24	1.43	1.27	1.25	1.27	1.33		1.20357	0	1.03952	0.427559	1.21807	1.18715	0	1.2206	0	1.23233	0	1.19024	0	0.766898	0	1.29396	0
S1SH2070000285_0	133				COG0019	arCOG02268	K01586|K13747|K01581			1.82	1.22	1.48	0.37	1.24508	0.05	0.04	1.33	1.34	4.13	2.84		1.48753	0	0.949877	0.0517298	0.764094	0.0646142	0	0.0653997	0	1.4305	0	1.28624	0	3.91599	0	2.76243	0
S1SH2070004033_0	123				COG2033|ENOG4111M3D|ENOG411231B	arCOG02146|arCOG03647	K05919			1.08	1.3	1.35	1.31	1.24428	1.27	0.56	0.64	0.03	1.3	0.8		0.54995	0	1.2544	1.30065	1.2267	1.19735	0	0.573858	0	0.809273	0	0.0256783	0	1.08256	0	0.724105	0
S1SH2070011595	9				COG0739	arCOG11616				0.09	0.3	1.47	0	1.24348	0	0	0	0	0	0		0	0	0.888701	0.0154578	0.762601	0.03085	0	0	0	0	0	0	0	0	0	0.0157596	0
S1SH2070012735	4									0	0	0.07	0	1.24094	0	0	0	0	0	0		0	0	0.130967	0	1.27519	0	0	0	0	0	0	0	0	0	0	0	0
S1SH2070008987	24					arCOG05350|arCOG04706|arCOG02444|arCOG03849|arCOG07351|arCOG10204|arCOG06533|arCOG05363|arCOG05096	K02432			1.23	1.23	1.23	0	1.24042	0	1.27	0	1.25	1.27	0		0.11447	-1	1.14578	0	1.15782	0	0	1.18376	0	0	0	1.16717	0	1.18834	0	0	0
S1SH2070000270	88				ENOG410YY9B	arCOG04057	K02923			1.39	1.57	1.76	1.27	1.23979	1.36	1.29	1.18	0.01	2.35	1.25		0.739429	0	1.05236	1.16119	1.18014	1.12616	0	1.14709	0	0.86948	0	0.0233209	0	1.73406	0	1.16694	0
S1SH2070000105_0	149				COG4830	arCOG04305	K02976			0.95	1	1.08	1.04	1.23915	1.11	1.13	1.11	1.12	1.13	1.1		0.875055	0	1.28568	1.06643	1.19636	1.11089	0	1.13136	0	1.17655	0	0.458311	0	1.13108	0	0.997723	0
S1SH2070000036_5	27				ENOG4112189|ENOG410ZXIC|ENOG41100DS	arCOG00002|arCOG03748				0.04	0.06	0.27	0	1.23777	0.01	0	0.02	0	1.79	0.05		0.159062	0	1.20705	0.187072	1.51009	0.146897	0	0	0	0.266341	0	0	0	2.20663	0	0.0971728	0
[truncated: 7,098 more rows]

## Sheet: Nitrate reductase complex
Nitrate reductase complex	Proteins	Unique annotations	Protein	Cluster ID (cross reference in Ancestral main metabolic pathway sheet)	Sequence length	Analysis	Signature accession	Signature description	Start location	Stop location	Score	InterPro annotations - accession	InterPro annotations - description	GO annotations
[truncated: 37 more rows]
